# Supplementary material for: A DNA microarray survey of gene expression in normal human tissues
Source: Genome Biol. 2005 Feb 14;6(3):R22. doi: 10.1186/gb-2005-6-3-r22 (PMC1088941; doi:10.1186/gb-2005-6-3-r22)
Supplement: Additional File 1 — A table listing the normal tissue specimens included in microarray analysis [file gb-2005-6-3-r22-S1.txt]

ARRAY NUMBER	SPECIMEN
SHBW163	Brain, frontal cortex 2271
shbw196	Brain, frontal cortex 2273
shcn018	Brain, frontal cortex 2272
shbw195	Brain, temporal cortex 2273
shcn019	Brain, temporal cortex 2272
SHBW164	Brain, occipital cortex 2271
shbw197	Brain, occipital cortex 2273
shcn015	Brain, occipital cortex 2272
shbw151	Salivary gland, parotid 0493
SHBW165	Salivary gland, parotid 1762
shbw189	Salivary gland, parotid 0396
shbw149	Salivary gland, parotid 0506
shba117	Esophagus 0331
shba151	Esophagus 0022
shba138	Esophagus 0406
shba120	Stomach, body 0328
shba134	Stomach, body 0468
shbw188	Stomach, fundus 0878
shcn057	Stomach, pylorus 2173
shbw184	Small bowel, duodenum 0825
shcn014	Small bowel, duodenum 2174
shcn056	Small bowel, ileum 0359
shbw155	Colon, asceding 0222
shcn069	Colon 2075
shcn070	Colon, sigmoid 0361
shba135	Pancreas 0432
shcn051	Pancreas 2650
shba123	Liver 0560
shba130	Liver 0586
shba132	Liver 0032
shcn064	Liver 1267
shcn066	Liver 1274
shdp086	Gallbladder 2131
shba154	Breast, lactating 0162
shba141	Pericardium 0465
shba147	Heart 0024
shba150	Heart 0559
shdp084	Heart 0477
shdp091	Heart 0841
shdp094	Heart 0980
shdp095	Heart 2869
shba121	Muscle, abdominal 0031
shba155	Muscle,right calf 0315
shbw150	Diaphragm 0366
shbw168	Lung 1356
shbw175	Lung 1351
shbw183	Lung 0221
shba116	Lung 0330
shbw194	Kidney 0265
shba122	Kidney 0088
shcn053	Kidney 1651
shcn058	Kidney 0226
shcn059	Kidney 1594
shbw160	Bladder 1004
shbw182	Bladder 1678
shbw152	Prostate 0782
shbw153	Prostate 0805
shbw154	Prostate 0845
shbw180	Prostate 1277
shba157	Prostate 1045
shcn084	Seminal vesicle 0235
shcn081	Seminal vesicle 0233
shcn077	Seminal vesicle 0234
shcn076	Epididymus 2125
shba113	Testes 0553
shbw181	Testes 1068
shcn055	Testes 1853
shba137	Ovary 0408
shba139	Ovary 0466
shbw170	Ovary 1080
shbw187	Ovary 0538
shbw191	Ovary 0314
shba118	Fallopian tube 065A
shba115	Fallopian tube 065B
shdp085	Fallopian tube 2386
shdp093	Fallopian tube 2184
shba114	Uterus, endomyometrium 0126
shbw173	Uterus, endomyometrium 002B
shbw178	Uterus, endomyometrium 0002
shcn022	Uterus, endomyometrium 0158
shbw159	Uterine corpus, myometrium 1205
shbw158	Cervix, endo cervical canal 1200
shcn065	Cervix 2385
shcn074	Cervix 2209
shbw186	Vagina 0304
shcn052	Placenta 2876
shba124	Thyroid 0029
shba146	Thyroid 0555
shdp083	Thyroid 3077
shdp087	Thyroid 0182
shdp088	Thyroid 0838
shdp090	Thyroid 1193
shcn072	Parathyroid 2995
shcn075	Parathyroid 0499
shcn079	Parathyroid 1748
shba125	Adrenal 0558
shba136	Adrenal 0433
SHBW166	Adrenal 1354
shbw179	Adrenal 1111
shcn021	Lymph node 2096
shcn073	Lymph node, axillary 1187
shcn080	Lymph node, axillary 0936
shcn083	Lymph node 0599
shcn087	Lymph node 1337
shcn071	Tonsil 2852
shcn078	Tonsil 3011
shcn086	Tonsil 1428
shcn088	Tonsil 1398
shbw148	Thymus 0035
shcn068	Thymus 0512
shba119	Spleen 0125
shba142	Spleen 0405
shcn060	Spleen 0089
shcn016	Buffycoat 3642
shcn017	Buffycoat 3643
