# Supplementary material for: A DNA microarray survey of gene expression in normal human tissues
Source: Genome Biol. 2005 Feb 14;6(3):R22. doi: 10.1186/gb-2005-6-3-r22 (PMC1088941; doi:10.1186/gb-2005-6-3-r22)
Supplement: Additional File 2 — A table listing the variably expressed genes. Sheet 1: Dataset represented in Fig. 1, which includes well-measured genes in ≥ 75% of samples, and with ≥ 4-fold ratio variation from the mean in at least 2 samples; samples ordered by clustering.Sheet 2: Variably expressed genes which are well-measured in ≥ 75% of samples, with ≥ 2-fold ratio variation from the mean in at least 2 samples; samples ordered by anatomic site. Sheet 3: Variably expressed genes which are well-measured in ≥ 25% of samples, with ≥ 4-fold ratio variation from the mean in at least 2 samples; samples ordered by anatomic site. Sheet 4: Same dataset as sheet 1, but here ratios represent relative transcript abundance (See Materials and methods). Sheet 5: Same dataset as sheet 2, but here ratios represent relative transcript abundance (See Materials and methods). Sheet 6: Same dataset as sheet 3, but here ratios represent relative transcript abundance (See Materials and methods) [file gb-2005-6-3-r22-S2.zip]

Archive with 1 entries (1 files):
- SupplementaryDataS1.xls
