# Supplementary material for: A DNA microarray survey of gene expression in normal human tissues
Source: Genome Biol. 2005 Feb 14;6(3):R22. doi: 10.1186/gb-2005-6-3-r22 (PMC1088941; doi:10.1186/gb-2005-6-3-r22)
Supplement: Additional File 2 — A table listing the variably expressed genes. Sheet 1: Dataset represented in Fig. 1, which includes well-measured genes in ≥ 75% of samples, and with ≥ 4-fold ratio variation from the mean in at least 2 samples; samples ordered by clustering.Sheet 2: Variably expressed genes which are well-measured in ≥ 75% of samples, with ≥ 2-fold ratio variation from the mean in at least 2 samples; samples ordered by anatomic site. Sheet 3: Variably expressed genes which are well-measured in ≥ 25% of samples, with ≥ 4-fold ratio variation from the mean in at least 2 samples; samples ordered by anatomic site. Sheet 4: Same dataset as sheet 1, but here ratios represent relative transcript abundance (See Materials and methods). Sheet 5: Same dataset as sheet 2, but here ratios represent relative transcript abundance (See Materials and methods). Sheet 6: Same dataset as sheet 3, but here ratios represent relative transcript abundance (See Materials and methods) [file gb-2005-6-3-r22-S2.zip › SupplementaryDataS1.xls]

## Sheet: Sheet1
CLID	SYMBOL	NAME	shba151 "Esophagus 0022"	shba138 "Esophagus 0406"	shba117 "Esophagus 0331"	shcn052 "Placenta 2876"	shbw186 "Vagina 0304"	shcn074 "Cervix 2209"	shcn065 "Cervix 2385"	shbw168 "Lung 1356"	shbw183 "Lung 0221"	shbw175 "Lung 1351"	shba116 "Lung 0330"	shba137 "Ovary 0408"	shba115 "Fallopian tube 065B"	shba118 "Fallopian tube 065A"	shdp093 "Fallopian tube 2184"	shdp085 "Fallopian tube 2386"	shba139 "Ovary 0466"	shbw191 "Ovary 0314"	shbw187 "Ovary 0538"	shbw170 "Ovary 1080"	shbw158 "Cervix, endo cervical canal 1200"	shbw159 "Uterine corpus, myometriun 1205"	shbw178 "Uterus, endomyometrium 0002"	shba114 "Uterus, endomyometrium 0126"	shcn022 "Uterus, endomyometrium 0158"	shbw173 "Uterus, endomyometrium 002B"	shbw184 "Small bowel, duodenum 0825"	shbw182 "Bladder 1678"	shbw160 "Bladder 1004"	shcn081 "Seminal vesicle 0233"	shcn077 "Seminal vesicle 0234"	shcn084 "Seminal vesicle 0235"	shbw180 "Prostate 1277"	shbw154 "Prostate 0845"	shbw153 "Prostate 0805"	shbw152 "Prostate 0782"	shba157 "Prostate 1045"	shba154 "Breast, lactating 0162"	shbw149 "Salivary gland, parotid 0506"	shbw151 "Salivary gland, parotid 0493"	shbw189 "Salivary gland, parotid 0396"	SHBW165 "Salivary gland, parotid 1762"	shcn076 "Epididymus 2125"	shcn072 "Parathyroid 2995"	shcn079 "Parathyroid 1748"	shcn075 "Parathyroid 0499"	shdp088 "Thyroid 0838"
IMAGE:712840	STAT5B	signal transducer and activator of transcription 5B	-1.072	-0.1733	0.04635		1.157		1.557	-0.4346		0.04487	-0.5791	-0.1598	-0.4343	0.44	0.1888	-0.7244			0.2828	-0.007321	-0.6866	0.002642		0.2624	-0.9203	-0.8159	0.3178	0.4006	1.306				-0.4661	0.1614	0.1431		-0.1706	1.702	0.8165	0.5371	0.8696	0.1913	-0.1291				-0.4557
IMAGE:505199		Sapiens mRNA full length insert cDNA clone EUROIMAGE 1652049	0.3303	0.09869	0.3384		-2.541			-1.063	-0.3977	-0.4831	0.1629	0.3622	0.7977	0.342	0.04076	-0.1424	-0.3606	0.277	-0.4052	-0.3853	-1.095			0.7044		-1.524	0.1498		-0.1622	0.04286	0.9449	0.3229	0.005872	-0.02662	0.2651	0.2146	-0.3986	0.7243	-0.3815	-0.3109	0.2116	-0.1767		-0.001996	0.8858	0.2651	-0.1637
IMAGE:611075	HOXA1	homeo box A1	0.2163	0.05469	0.2844			0.6645	-0.2645	-0.5366	0.2083	0.6429	-0.3611	-3.202	-0.4163	-0.302	0.1268	0.2036	-0.5946	0.07295	0.5308	0.7007	0.3414	0.4606		-0.4896		0.6621	0.4658	-0.2314	0.3138	-0.2411	-0.2291	0.3689	-0.008128	0.3794	-0.03889	0.1706	-1.513	-0.5897	1.755	0.9351	0.2776	0.6493	0.02891	0.744	0.3018		0.1223
IMAGE:214572	CDK6	cyclin-dependent kinase 6	-0.4167	-1.128	-0.1486		-3.388	0.4815		-0.3696	0.1353	0.7999	0.01589	-1.515	-0.6693	-1.015	0.4838	0.02058	-1.018	0.26	-1.172	-0.2523	1.048	0.9776		0.1874		0.5991	-0.6772	-0.8044	0.6408	-0.05414	0.3179	0.6759	-0.7411	0.4464	0.9081	0.5376	-0.5756	-0.1027	0.9115	0.8521	0.1946	0.3063		-0.099	0.9688	-0.7719	-0.4007
IMAGE:436741	GASP	G protein-coupled receptor-associated sorting protein	-1.01	-0.7513	0.9784		-2.031	-0.5615		-0.8926	-0.4077		-0.1171	-0.6678	-1.112	-2.148	0.5508	0.7176		-0.563		-2.145	-0.1046	-1.025		-1.366		1.276	-1.79	0.3126	0.4978	1.773	0.9349	0.8129	0.005872	0.8834	1.235	0.7246	-3.689	-3.136	0.7685	1.749	0.9216	1.453	0.1729		0.5858		-0.1237
IMAGE:1741884		Homo sapiens transcribed sequence with strong similarity to protein sp:P78412 (H.sapiens) IRX7_HUMAN Iroquois-class homeodomain protein IRX-7			-1.085	-0.5956				0.1044	-0.1707	1.294	-1.25		-1.515	-0.791	0.3478	1.095	-1.804	0.07395	-0.5782	0.3717	0.5524	-0.07836		-1.529	0.4587	0.3031	0.08682		0.7948	1.11	0.6519		0.6829	0.7504	0.5221	0.4516	-1.342		-0.3645	0.7961	-0.2014		0.5799	0.425	-0.7172	-0.2479	-0.2367
IMAGE:283023	CX3CR1	chemokine (C-X3-C motif) receptor 1	-0.8167	-1.098	0.1714			-0.2885	0.8125	0.04038	-0.2747	0.5599	-0.4141	-0.6848	-0.1693	-0.765	1.474	0.2206	-1.158	-0.33	-2.962	-0.4423	0.7284	-0.4424	-4.085	-0.3026		1.159			-1.399	-0.04414	0.7379	0.1059	-0.7011	-0.1836	0.7681	0.1776	-0.5356	0.7673	0.1815	0.5221	-1.605	0.4363	0.7659	2.251	1.599	-0.2219	-0.07069
IMAGE:490718	LOC147111	hypothetical protein LOC147111	0.7083	-0.4033	0.1764	4.905		1.156	-0.5525	-0.4546	-0.6097	0.2249	-0.02911	-6.56	-0.3543	0.09997		-0.09442	-2.213	-1.685		-0.7373	-0.0266			-0.1376	0.4597	0.7541	-0.2722		0.7358	-0.01914	0.06288	0.1309		-0.5186	-0.2569	-0.3674		-1.128	0.01651	-0.4329	-1.23		0.8209	0.896	0.7638	-1.507	0.3943
IMAGE:127974	CLC	Charot-Leyden crystal protein	-0.3177		1.54	0.1294		0.0004503	1.041	-3.271	-0.2757		0.2849		-0.2603	-0.646	0.8728	0.1196	0.9514	-0.281		-1.763				0.6564	0.003724	1.088			-0.5002		-1.413				-0.3129	-1.533	-1.007	0.2063		-0.4489	0.3236	0.6353	-1.295	-1.25	-1.602		0.6183
IMAGE:66317	HIST1H1C	histone 1, H1c	-0.03667	0.05169	-0.01865	0.7804	0.7918	-0.5585	-0.9875	-1.71	-0.03471		-0.1841	0.3852	-0.3393	-1.265	-0.6462	-0.3294	-0.5876	-0.28	0.1178	-0.4423	-0.0516	-1.342		-1.203	-1.915	-1.731	-1.167	-3.494	-0.9792	-1.954	2.028	-0.04413	1.749	1.346	-0.1219	1.418	-0.3456	-0.7627	-0.4085	-1.078	-0.5554	-1.174	-0.06409	-0.129	0.1688	-1.522	1.579
IMAGE:813149	HIST2H2BE	histone 2, H2be	1.333	0.6417	0.2914	0.7704						-1.9	-0.5141	0.4452	0.04066	-0.475	-0.9562	-0.8594	-0.1376	-0.21	1.608	-1.002		0.2676		-0.2826		-1.971	0.5228	-1.734	-1.119			-1.444	2.719	1.266	1.588	2.088	0.2744	-0.2927	-1.858	-1.158	-1.865	-2.284	0.9359	1.561	1.319		0.2893
IMAGE:789091	HIST1H2AC	histone 1, H2ac	0.4573	0.5057	0.5354	-0.0656	0.3058			-0.1956	0.1793	-0.5861	0.2199	-0.4608	0.3547	0.169	-0.01224	-0.3554	-0.5036	-1.186	0.4818	-0.5083	-0.4176	0.4216	-2.941	0.02143		-1.187	-0.4232	-1.71	-0.7452		0.8019	-0.2201	1.483	1.15	1.332	1.532	-0.8616	0.7513	-1.244	-1.044	-1.061	-1.05	0.03991	0.785	-0.2472		1.073
IMAGE:845435		Sapiens, clone IMAGE:6043059, mRNA	0.6643	0.2227	0.8024	-0.5686			0.01346	-0.9686	-0.7437	-0.5191	0.7269	-0.08383	-0.1983	-0.154		0.07158	-0.9666			-1.991	-1.341			-0.6916	-0.5543	-0.5999	-4.256	-2.803	-0.2282	-0.6931	-0.01112	0.02687	2.35	2.217	2.519	2.309	1.115	0.3283	-0.2075	-0.1969	-0.6144	-1.403	-0.7131	0.292	0.03977	0.6991
IMAGE:236155	ELK4	ELK4, ETS-domain protein (SRF accessory protein 1)	-0.1577	-0.08931	0.5104	0.3094				-0.05062		0.9789	0.09489	-2.636	-0.2303	-0.01603	0.4328	0.1496	-2.039	-1.261		-1.043	-0.1826	0.8966		-0.3236	-0.04628	-0.05186	-4.068	-0.9254	-0.7702			0.03487	1.608	2.145	1.597	1.717	0.3234	-0.6137	0.0005138	0.5611	-0.2164			-0.48	-1.152		-0.3317
IMAGE:754605		Homo sapiens transcribed sequence with weak similarity to protein ref:NP_055301.1 (H.sapiens) neuronal thread protein [Homo sapiens]	-1.337	-0.1383	-0.1886	-0.4696		-1.129	-1.628		-0.6147	-0.02013	0.1359		0.9607	0.165		0.5306	-5.988	-0.22		-1.762				-0.6626	0.3447	-0.2509	-0.8772		0.3308	0.9059	0.5879	2.496	0.7089	1.616	1.278	2.038		-1.143	-1.698	-0.4379	-1.095	-0.7537	-0.3341	1.551	0.5588	1.278	1.559
IMAGE:770890	ABCB10	ATP-binding cassette, sub-family B (MDR/TAP), member 10	0.5723	0.4607	0.5904	0.2994	-0.3892	0.2005	-0.4985	0.3294		-0.3011	0.5849	0.1642	0.07966	0.304	0.03276	0.7496	-2.319	0.04895	-1.093	-0.04332	0.0974	-0.7934	-0.2159	0.6164	-0.7663	0.2981		0.2146	0.7698		0.04688	0.2949	0.1679	0.01538	0.4471	0.2766	0.5334	0.4563		0.1311	-0.2764	-0.1947	0.06491	0.74	0.4978	1.297	-0.1617
IMAGE:42558	GATM	glycine amidinotransferase (L-arginine:glycine amidinotransferase)	-0.7957	0.1127	-0.1776	1.111	0.02282	-0.6575	-0.7865	-1.689		-1.129	-1.223	0.7362	-1.788	-1.214	-2.085	-2.598	1.713	2.221	2.829	1.379	-1.541			-1.712		-0.6599	0.1838	-0.05344	-0.9482		-0.2611	-0.1731	-0.4501	-0.4126	-0.5809	-0.4814	-0.9646	-1.662	2.113	1.973	0.1856	1.127	0.4569		-0.4402	-1.361	-2.63
IMAGE:429376	IL17BR	interleukin 17B receptor	-1.939	-1.42	-1.271	-2.682	-1.8	1.679	-1.6		0.05329	-1.172	0.2239		0.6687	-0.117		0.1686	-1.51	-0.912		-1.174	3.506	3.266		-1.245	-0.6573		-4.899		-0.8512	-0.6461	-0.5641	-0.4961		0.3444	0.6561	0.3956		-0.04467		1.45	0.4226	0.5443	1.414	-0.101	0.5868	-0.7539	-0.08269
IMAGE:24918	PIP5K1B	phosphatidylinositol-4-phosphate 5-kinase, type I, beta	-2.538			2.549		-1.75	-1.139	-0.1706		-0.2811	0.9349		-0.1103	-0.336		-0.6404	-2.559			-0.4633	1.167	-0.09336		-1.274	-0.9663		-3.018		-0.03019	-0.2651	0.3969	0.8849	-0.1821	-0.09462	-0.1029	-0.4434	0.1934	-0.4537	1.921	1.781	1.594	0.5653	-0.4851	-0.27	-1.502	-1.063	-1.332
IMAGE:501854		Sapiens, clone IMAGE:4794726, mRNA	-1.159	0.3997	1.159		1.04	0.5595		-0.5616	0.09329	0.007869	-0.5561	0.1832	1.649	0.663	0.3018	1.109		0.348	0.8858	-0.8743	1.336	0.1456		-0.5846		0.7971	0.3208	0.4836	1.679	1.014	1.236	2.374	-0.5231	0.9544	1.486	1.096		0.9053	2.26	2.12		2.114	1.814		2.627		-2.743
IMAGE:1857873		Sapiens, clone IMAGE:4794726, mRNA	0.1903	0.9387	1.068	-0.1226	-0.04118	0.3885	-0.6505	-0.7626	-2.898	-2.753	-1.437	0.2322	1.778	0.882			-0.5106	0.397	0.6448	0.8447	1.615	0.4446		-0.4356	1.762	0.5161	-0.1802	0.3526	1.258		1.585	2.363	0.2759	1.053	1.705	0.8746	1.811	0.9343	2.289		2.632	1.853		-1.252	3.546	0.6151
IMAGE:143322		Sapiens, clone IMAGE:4794726, mRNA	0.9203	1.019	0.8484	0.3574	1.499	0.8585	-0.1605	-0.3426	-2.788	-1.823	-1.327	0.3622	1.848	0.732	0.7708	1.398	-0.3806	0.187	0.2648	0.7747	1.715	0.9146	0.4821	-0.5056	1.022	0.4061	0.009823	0.09256	0.9378	1.383	1.385		0.3159	0.5434	1.095	0.4046	0.8514	0.7643	1.779	2.049	2.052	1.393	1.363	-2.042	3.266	0.1451	-3.334
IMAGE:589362	CLU	**clusterin (complement lysis inhibitor, SP-40,40, sulfated glycoprotein 2, testosterone-repressed prostate message 2, apolipoprotein J)	0.1883	-0.5233	-1.384			-0.4035	-0.2125	-0.7246	-1.9	-0.5051	-1.239	0.1902	0.6257	1.47	-0.6212	-0.8344	-0.8126	-2.285	-0.6472	0.1027	0.2134	0.3526		0.3624	0.5997	-1.296	0.5178	0.8606	1.086	2.211	2.583	1.131	-0.07613	-0.1186	-1.507	-2.057	0.1194	1.292	-0.4935	-1.383	-0.8604	-1.439	2.311	0.036	-0.1662	0.5731	-1.036
IMAGE:725877	CLU	**clusterin (complement lysis inhibitor, SP-40,40, sulfated glycoprotein 2, testosterone-repressed prostate message 2, apolipoprotein J)	-0.01467	-0.4863	-1.567	-2.918	0.1538	0.1335	-0.01554	-0.3776	-1.913	-0.5281	-1.442	0.3972	1.603	1.397	-0.1942	-0.1474	-0.6156	-1.578	-0.9002	0.02968	0.4004	0.9496	-0.03292	0.2794	0.6467	-0.5089	0.4248	0.9176	1.263	1.928	2.88	1.928	0.2009	-0.3116	-1.51	-2.36	-0.4536		-0.9365		-0.9634	-1.042	2.138	-0.027	0.7608	0.4001	-0.6487
IMAGE:206907	MEG3	maternally expressed 3	-0.07567	-1.057	-0.6276	1.061		0.09245	-0.6365				0.6069	-0.4238	0.2117	0.546		-0.6484	-0.01661	-0.929		-0.5513	-0.5906	-1.061		-0.1116	-0.6443				-0.4082	2.187	3.289	3.097	-0.2301	-0.3326	0.6391			-0.5917	-1.717	-0.8169	1.196		2.787	-0.608	0.8098	2.689
IMAGE:502814	TPST1	tyrosylprotein sulfotransferase 1		-0.1263	-0.1866		0.8338	1.823	1.124	-0.4176	-0.9927	-1.118	1.458	0.8272	-0.2673	0.247	0.3358	0.4226	0.6444	-0.08805	0.1898		0.9104	0.2996	0.9171	0.4594	-0.7433	-0.7789	0.2448	1.248	0.8828	0.6579	-0.07012	-0.2121		-0.4616	-0.3699	-1.27	0.5864	0.1393	-1.046	-1.136	-1.623	-1.532		-0.037			-0.1687
IMAGE:897656		Homo sapiens transcribed sequence with strong similarity to protein sp:Q9UBP4 (H.sapiens) DKK3_HUMAN Dickkopf related protein-3 precursor (Dkk-3) (Dickkopf-3) (hDkk-3)	-0.4367	-0.6283	-1.029	0.3204	0.03182	-0.1485	-0.4675	1.07	0.7153	0.4799	0.5459	0.08517	0.4807	0.365	-0.3362	-0.4294	-0.2376	-0.53	-1.062	-0.4223	0.7284	0.5776	-0.2749	-0.2026	-0.4753	-0.5809	0.9528		-0.4492	0.5259	-0.2021	0.3559	1.289	0.8664	0.9681	0.7276	-0.02561	0.8173	-1.008	1.212	0.3246	-0.3737	0.3559	0.401	-0.3512	-0.6819	1.319
IMAGE:124447	MR-1	myofibrillogenesis regulator 1	-3.422		-2.684	0.8854	-0.1432	-1.074	-0.4525	1.065	1.45	0.3349	0.7209	-0.1798	1.316	0.37	0.2688	-0.3244		-2.015	-1.997	-2.467				-2.108			-1.222		-1.234		0.5729	-1.329	1.764	0.6814	0.8331	0.8826	0.2994	-1.208	-5.733		-1.49		1.031		-1.826
IMAGE:450426	PPP2R1B	protein phosphatase 2 (formerly 2A), regulatory subunit A (PR 65), beta isoform	0.03733	-0.3743	-0.6246		0.01582			0.1744	0.01929	-0.03613	-0.3801	-0.3608		-0.111	0.06776	0.5846	0.08639	1.084	-0.9982	-0.08832	-0.0276	-0.8884	0.2391	-0.7886	0.4587	-0.5769	-0.04318	-1.02	0.1748			0.4699	0.3229	0.1704	-0.1879	0.1916	-0.9016	0.3513	0.1355	0.5461	0.3786	0.4103		0.705			-0.3067
IMAGE:128889	PPP2R1B	protein phosphatase 2 (formerly 2A), regulatory subunit A (PR 65), beta isoform	-0.1577	0.6107	0.1204		-1.929		-0.2385	-0.1406	-0.4757	-0.2911	0.3249	0.1042	0.3597	0.204	-0.6672	0.2496	-0.2786	0.749	-1.723	-0.3333	-0.6526	-0.8734	-0.6959	-1.024	0.3937	-0.3219	-0.5882	-2.115	0.3698		-0.04312	0.9649	0.2379	0.4754	0.6371	1.007	-0.3366	0.6063	0.4905	1.141	0.6336	0.7953	-0.01509	1.18	-0.2622	-1.193	-0.09169
IMAGE:205490	PPP2R1B	protein phosphatase 2 (formerly 2A), regulatory subunit A (PR 65), beta isoform	-0.9747	0.1737	-0.2366		-1.066				0.03729	-0.02813	0.4179	-0.8228	0.1927	-0.06303	-0.4842	0.6226	0.3744	0.722	-0.4002	-0.3403	-0.0396	-0.04036		-0.7706		-0.08886	-1.385	-1.192	0.3528	0.3679	0.2099		0.3009	0.5584		0.8396	-0.4236	0.5293	0.2835	0.8841	0.7266	0.8683		0.503	-0.009235		-0.1987
IMAGE:1874158	FLJ10525	hypothetical protein FLJ10525		0.0006908	0.7904	-0.1206		-4.18	0.1815		-0.5557	-0.2311	1.265	-1.536	-0.1803	-0.776	-0.1172	-0.4404		-0.341	-1.703	-1.133				-0.3036	1.074	-0.1719			-2.29	-0.7551	1.287	0.3649		0.2454	0.9071		0.2834	0.5563	0.4505	-0.2989	0.5236	0.2353	-0.04509	0.57	1.398	1.537	0.9183
IMAGE:627248	SNX24	sorting nexing 24	-0.03967	1.339	0.9784	1.357					0.8323	0.6169	1.433		0.4877	-0.07803	-0.4492	0.01758	-0.9706	-0.273	-4.365	-0.6953		0.2746		-0.4656	-0.1683	-0.2039	-0.3102		-0.4422	0.3729	0.2549	-0.2371	-1.504	-0.3566	-0.004886	0.6046		-0.6557	0.1985	0.5591	0.1416		0.5129	2.188	2.046	1.195	0.6963
IMAGE:268812	DIRC2	disrupted in renal carcinoma 2	0.3423	0.5807	0.4004	1.849		-2.02	-1.049	0.3594	0.4043	-0.04113	-0.1151	-1.026	-0.1503	-0.756	-0.5872	-0.05042	-0.7686		-1.563	-0.9033	-1.103	-1.343		-0.7936		-0.6619	-0.1782	-0.005439	-0.1302	-0.4651	0.3569	-0.1451	0.4779	0.4254	0.9171	0.6466		-0.4537	0.5905	0.9311	0.2536	-0.2547	-0.4251	1.66	2.288	1.767	0.8683
IMAGE:240249	APLP2	amyloid beta (A4) precursor-like protein 2	-0.1377	0.03069	0.7204	0.2794	-4.079	-3.5	-0.8585	0.2994	-0.3257	0.7689	1.115	1.064	0.8397	0.334	-0.09724	0.1096	-0.1386	-0.291	0.5368	-0.2033	-0.2526	0.01664		0.7964	0.3437	0.3581	-1.198	-0.5654	0.7398	0.3349	0.1169	-0.1451	0.3179	1.085	0.7171	1.227	0.5134	0.1163	0.5505	0.08106	-0.05642	0.01526	0.6449	0.87	0.3578	0.06711	1.918
IMAGE:509731	TM4SF3	transmembrane 4 superfamily member 3	-0.4747	-1.126	0.2634	-5.128	-3.826		-0.9655	0.1624		1.162	1.608	0.5172	0.2427	0.457	-1.564	-0.6574	2.074	0.972	2.9	2.59	-1.29	-1.27		0.2194	-0.7533	-1.519	1.435		-1.547	-2.292	-1.64	-0.8521	4.201	3.878	3.82	3.75	1.666	-0.6107	2.474	2.344	3.057	2.478	-1.192	-3.397	-3.139		-0.6487
IMAGE:44292	LOC90133	hypothetical protein LOC90133	0.9923	-0.1993	1.12	0.5594		-1.48	-0.9885		-1.226	-0.1811	1.515	0.5842	1.43	0.554	-0.5372	0.4596	-0.4286			-0.1833	-1.923			1.126	-1.116	-0.9119			-1.18	-0.5851	-0.5331	-0.3151		-0.3546	-0.4029	-0.3334		0.8663	-0.1195	0.05106	0.5336		0.4649	-0.54	-0.8522	-2.553	0.6783
IMAGE:1534888	TNFRSF21	tumor necrosis factor receptor superfamily, member 21	1.694	2.413	1.542	-1.219		-0.6775	-0.1865	-0.7286	-0.8137	-0.07913	0.08689	0.4562	-0.07834	-0.494	0.3148	0.2516	0.02339	-0.03905	-0.03125	-0.5913	1.119	0.5286		0.1484		0.2001	-0.8662	-0.4934	0.2318	-0.003143	-0.2511	-0.2131	-0.2701	0.5174	1.249	2.219	2.015	0.02833	0.7325	-0.6869	-0.2244	0.4473	0.2469	0.032		1.039	-0.4297
IMAGE:595697	FLJ20315	hypothetical protein FLJ20315	1.261	0.5197	0.04935	0.9184	-0.3702	-1.451	-0.6495		-2.257	-0.7221	0.6739	-1.777	0.9887	0.153	0.4018	0.02858	-3.3			-1.394	-1.234			-0.4246	-0.3273				-1.531		1.596	0.8639	1.197	1.614	1.166	1.606	1.182	1.765	0.5695	0.5701	0.1626	0.2543	1.444	-0.661	0.3568	0.8361	0.06731
IMAGE:838807	MGC11308	hypothetical protein MGC11308	0.9473	0.5757	0.3554		-0.004185		-0.7935	-0.2456	0.08929	-0.01613	0.5299	-0.2508	0.7147	0.559	-0.2122	-0.3454	-0.2036	-0.226	-1.308	-0.3383				-0.3286	-0.7013	0.1131	-0.3032	-0.5004	-0.2852	0.2499	0.7919	0.6599	0.8329		0.5321	0.8016	-0.2616	0.6413	0.3055	0.6561	-0.3114		0.6799	0.225	0.5128		0.2033
IMAGE:756490	BCAT2	branched chain aminotransferase 2, mitochondrial	0.6953	0.6537	0.6034	0.0724		-0.3665	-1.106	-0.1376	0.6773	-0.06813	0.8479	-0.7028	0.5327	0.917	0.1058	-0.2574	1.694	-0.358	-1.25	0.6797	-0.9496	-0.6304		0.3394	-0.07328	-0.2089	-1.005	-0.4424	-0.3572	-0.9221	-0.2901	-0.1621	0.6709	-0.001624	-0.3199	-0.4704	0.2564	0.5993	-0.04649	-0.2459	0.7766	-1.422	0.3379	0.633	0.03077	-0.3499	-0.3787
IMAGE:291059	SLC11A2	solute carrier family 11 (proton-coupled divalent metal ion transporters), member 2	-0.1217	-0.2133	-0.08365	-0.6246		0.2365		0.2154	0.3603		0.7809	0.0001703	1.056	0.14	-0.1412	-0.8044	-0.6726	-0.135	-0.8672		0.4834			-0.1476	-0.6303	-0.6159	0.3478	-0.05944	0.09581	0.8109	0.02288	0.4309	-0.06613	0.9914	1.173	0.6926		1.002	0.05651	1.207	0.1896	0.3613	0.8409	0.486	-0.1862		0.09431
IMAGE:916250	KLK3	kallikrein 3, (prostate specific antigen)	-1.327	0.3417	-0.7786			-0.4985	-0.8875	-0.5496		-0.6301	-0.3141	-0.5348	-0.4893	-0.225	-0.9462	-1.069	-0.3876	-1.31	-3.562	-0.6623	-0.4116	-1.652		-1.173	-0.7253	-1.211	0.1528		-0.3092	-0.2341	0.4079	1.156	6.659	5.816	3.728	4.288	5.034	-1.243	-0.5685	0.3121	0.1446	0.1363	-0.6441	0.891	0.3688	-1.932	-0.4807
IMAGE:811766	NEDD4L	neural precursor cell expressed, developmentally down-regulated 4-like	-0.4357	-0.2373	0.3724	0.4214	1.583	-1.768	-0.1565	1.351	1.626	1.051	1.227	-1.744	-0.4583	-1.254	-0.4852	-0.6584	-1.257	-1.909	-1.871	-1.591	-1.481	-2.151		-1.012		-1.85		-0.09344	-0.2682	0.6769	2.419	2.147	2.9	3.137	1.879	2.589	2.225	1.038	0.7625	1.833	1.536	0.6873	-0.3531	-1.698	-0.3002	1.049	-0.2297
IMAGE:197525	FMO5	flavin containing monooxygenase 5	0.2233	-0.2983	-0.8886	-1.23			-1.128	0.8304	2.195	0.6199	3.016	-1.045	-0.3093	-0.145	-0.1662	-0.6494	-1.058	-0.21	-1.662	-0.7023	-4.462			-0.9626	-0.01528	0.1491	-3.117	-1.524	-1.059	0.1659	-1.102	-0.8241	0.008872	0.3864	2.038	1.058	-0.6856	-1.113	3.182	0.9221	1.245	0.6663		3.321	3.469	5.018	-0.3107
IMAGE:81449	FLJ20605	hypothetical protein FLJ20605			-1.154	-0.0746		-0.8335	-1.993	-0.02462	1.35	0.4049	-0.4091		-1.164	-0.23	-0.4012	-0.5744		0.615		0.9827				-1.178	-0.8003	-1.116	0.2078		-0.2442	-1.379	-0.5371	-0.5891	0.3839	0.5214	-0.1269	-0.4074		-1.058	1.537	1.267	0.9296	-0.3887	0.6809	3.606	2.314	2.853	1.054
IMAGE:787938	SLC4A4	solute carrier family 4, sodium bicarbonate cotransporter, member 4	-1.119	-1.78	-1.441					0.03838	0.8633	-0.1321	0.2739	-1.837	-1.841	-0.627	-0.7882	-1.261	-0.03961			-1.644				-2.305	-1.587	-1.973	-0.3892			-1.776	-1.784	-1.406	3.107	2.684	2.576	2.036	-0.3276	-1.975	0.9995	-1.49			0.02391	2.809	3.577	1.896	1.087
IMAGE:1914634	ATE1	arginyltransferase 1	-1.497	0.1517	0.3414		-2.008	-0.6885	-0.2375		0.01529	0.6699	-0.1241	-1.355	0.3707	-0.245	0.2038	-0.07942	-0.7476	-0.97		-0.6623				-0.7026		-0.09086	-1.797	0.2756	0.6908	0.09586	-0.7821		-0.2511	0.5764	0.7081	0.4976	-0.1556	0.03733	1.542	0.4421	0.8446		-1.874	-0.079	-1.581		-0.1107
IMAGE:210862	ACOX1	acyl-Coenzyme A oxidase 1, palmitoyl	-0.3887	1.75	0.9194			-1.291	-0.8295	-0.02162	-0.2067		0.3339	-0.7368	-0.4413	-0.517	0.01176	-0.3214	-2.33	-0.152	-0.4342	-0.8943		0.005642	-1.377	-0.5346	-0.3073	-0.2729	-0.1092	0.3636	0.3288	0.05386	0.9359	0.8239	1.077	0.9944	1.096	1.736	0.1224	-0.2047	0.1095	0.8901	0.4126	0.8743	0.04391	-0.321	-0.2432	0.8661	0.2873
IMAGE:1557168	ZNF11B	zinc finger protein 11b (KOX 2)	0.05033	-0.1013	0.3184					-0.9526	-0.9277	-0.3231	-0.2371	0.2922	0.6977	0.472		0.5176	-0.2206	0.747	0.2748	0.02468	-0.5846	-0.9554		-0.3356		0.2261	-0.4402	0.5026	0.2478	1.523	0.5349	1.083		0.9734	0.8251	2.215	-0.1286	0.7943	1.449	1.509	1.562	1.173	0.5529		-0.4642		0.4763
IMAGE:460584	ZNF33A	zinc finger protein 33a (KOX 31)	-1.004	0.09469	0.6044	-0.3666	-4.255	-0.9455	-0.5345	-0.3566	-0.6517	-0.7771	0.06889	0.6082	1.384	0.598	0.5968	0.8836	-0.4746	0.853	-0.1492	-0.5493	0.1214	-0.2194	0.8381	-0.1896	0.9977	0.4121	-1.194	0.2786	0.3838	0.8289	0.6809	1.109	0.2419	1.139	1.581	1.381	0.5574	1.23	1.215	1.175	1.238	0.7593	1.179	0.994	-0.4182	-0.8789	0.04231
IMAGE:346902	ZNF11B	zinc finger protein 11b (KOX 2)	-0.1167	0.1717	0.1114	-0.3996	-2.048	0.5515	-0.4475	-0.4996	-0.6047		-0.03411	1.045	1.381	0.595	0.09376	0.8506		0.51	0.08775	0.1077	0.2984	-0.3224	0.9851	-0.03257	0.7447	-0.2609	-0.2172	-0.2044	-0.009186	1.606	0.8579	0.7759	-0.001128	0.6564	0.6581	0.9376	0.1244	0.9073	0.6715	1.172	0.4546	0.7063	1.166	1.391	0.5288	0.7281	0.2393
IMAGE:194342	PTD012	PTD012 protein	-1.006		0.5524		-2.047		-1.477	-0.4386	-0.8337	-0.6491	0.1969	0.1162	0.4117	0.336	-0.1452	0.1916	-0.3666	0.211	0.5488	-0.1013	0.1594		-0.2039	-0.5116	-0.3943	-0.05986	-0.2362	0.2266	0.2818			0.7069	0.8099	0.8474	1.459	1.779	-0.2846	0.08833	1.683	1.563	0.5356	0.9673	1.187	0.552	0.009765	0.1191	0.1003
IMAGE:754280		Sapiens cDNA FLJ36515 fis, clone TRACH2001810.	-0.1987		0.5894	-1.132	-2.41	-1.291		-0.3016		-0.4221	-0.5561	-0.3168	-0.04134	-0.07703	-0.3182	-0.9014		-0.472	-0.3342					0.2854	0.4327	0.2971	0.6708	1.094	0.8388		-0.2841	0.5339	0.4969	0.7944	0.8461	1.496		0.7453	0.4895	1.95	2.723	1.824	-0.3161	0.139	-0.1132		0.3973
IMAGE:562115	ZNF36	zinc finger protein 36 (KOX 18)	-2.149	0.9197	0.6094	-0.6816	-1.06	-0.9405	0.1605	-0.6316	0.01329	-0.1021	0.3439		1.359	0.183	0.3718	-0.001425	-1.49	1.008	-0.5342	-1.804	0.6464	0.03564	0.3331	-0.3846	-0.05728	-0.3229	0.02082	-0.3064	0.4788	0.8439	0.1759	1.524	0.5769	1.174	1.996	1.876	0.9924	0.7053	0.8195	0.8701	0.6626	1.164	0.6439	-0.651	-0.9032		-0.04269
IMAGE:282404	KIAA1671	KIAA1671 protein	0.7823	1.381	0.8304	-0.8606	1.801	0.2105	-0.5785		-0.1757	-0.06113	-0.7451	0.2742	0.2997	0.484	-0.5672	0.3096	-0.2786	0.04895	-1.283	-0.4333		-0.2034		-0.8836		-0.1619	0.3018	0.3846	-0.1402	0.2149	0.7369	0.9249	0.3179	0.5754	0.6471	0.2866	0.2134	0.4463	-0.2495	1.701	1.084	0.5453	0.4249	-0.78	-0.7822	-0.9029	0.6583
IMAGE:48518	ABCA5	ATP-binding cassette, sub-family A (ABC1), member 5	0.2323	0.4307	0.08035	-0.3406	0.3408	0.08045	-1.129	-0.8506	-0.1357	-1.291	-0.8651	-0.5058	0.3697	-0.286	-0.06724	0.2496		0.169	0.1668	-0.05332	-0.4226	-0.4034		-1.584	-0.7163	-0.4619	-0.1682	0.05456	-0.2102	0.1449	0.6669	0.6449	0.7779	0.1254	0.7871	0.5666	-0.1566	1.026	1.521	0.8211	0.3736	0.5053	0.1849	-0.2	0.7378	0.1271	-0.2317
IMAGE:1552767	DKFZP761L0424	hypothetical protein DKFZp761L0424	-0.007671	0.06069	-0.4896	1.009	1.061		-0.8385	-0.4406	0.8143	-0.4911	-1.135	-0.8258	0.9497	0.364	-0.1072	0.6296	-0.6986	0.219	-1.043	-0.7333				-2.014	-0.1563		-1.248		-0.9802	1.195	2.017	2.105	0.8779	1.755	0.7371	1.337	0.8134	0.8963	-0.5695	1.271	1.394	1.685	1.725	2.22	0.6278	0.9671	2.218
IMAGE:795319	ZNF19	zinc finger protein 19 (KOX 12)	1.018	0.3267	0.5364		0.7768		-0.7925	-0.5146		-1.195	-0.4191	-0.1098	0.4757	0.11	-0.3612	0.4156	-0.9326	0.475	0.2828			0.1026		-0.07757	0.2597	-0.02586	-1.092		0.005814	0.7709	-0.6771	0.03087	0.1639	0.5314	0.6731	0.5426		0.2323	0.9565	0.3671	0.2796	0.1013	0.5609	0.726	0.9038	0.5131	0.04431
IMAGE:788180	AMACR	alpha-methylacyl-CoA racemase	0.2303	0.8787	0.2284	-2.063	0.1188	-0.5315	-1.171	-0.6626	0.5123	-0.08313	0.5629	-1.538	-0.3923	-0.758	-0.5092	-1.652	-0.9106	-0.413	-0.7452		-0.8546	-1.095		-0.3556	-0.8183	-0.5139	-0.5302	-1.197	-0.4722		1.125	0.8029	0.6859	0.4434	2.095	1.945	-0.7486	-0.9057	3.179	3.479	2.382	3.313	0.7929	0.248	1.126	1.055	-1.434
IMAGE:136605		**Homo sapiens transcribed sequence	0.6123	0.1907	0.4004				-1.419	-0.5206	-0.1057	-0.8111	0.1949	-1.486	0.3197	0.164		-0.4504	-0.06861	-0.331	-0.7232	0.1267	-0.5426	-0.8734		-0.1336	-0.08628	-0.6419	-0.7182		-0.3902	-0.4451	0.05688		-0.1221	-0.08462	0.7771	1.107	0.8034	-0.6437	3.411	3.311	2.284	2.565	0.1949	-0.43	1.168	0.7671	-0.3917
IMAGE:361611	TOB1	transducer of ERBB2, 1	0.2063	0.5447	0.6544		1.355			-0.06662	-0.3617	-0.1371	0.2689	-0.07183	0.6737	0.798	-0.2932	-0.2064	0.6854	1.663	0.08075	-0.8293	-0.8486	0.2306	-1.962	-0.2396	-0.4423	-1.048	0.2158	0.2186	0.8238		1.921	2.119	1.072	1.089	1.451	1.011	1.557	-0.2197	0.7645	1.215	1.458	1.489	0.3689	0.664		1.901	0.8223
IMAGE:1132429	TOB1	**transducer of ERBB2, 1	0.4423		0.05035		1.841	0.3405		-0.06062	-0.6157	-0.2911	-0.07511	-0.1158	0.05966	0.344	-0.8372	-0.5004		0.509	-0.04325	-0.1233	-0.3026	0.1166	-1.286	-0.2836	-1.266	-1.062	0.03182	0.01456	0.7298	1.425	1.847	1.695	0.8279	0.8454	0.7071	0.5566	0.7134	-0.5137	1.021	0.7711	0.8236	0.9753	0.03491	0.02	0.6278	1.577	-0.001687
IMAGE:824694	PTP4A1	protein tyrosine phosphatase type IVA, member 1	-1.28	-0.2913	-0.09165	-0.8426	0.3188			0.9974	1.112	0.03687	1.493	0.5322	0.4877	-0.248	1.011	1.238	0.5394	0.987	0.3748	-0.4353	-0.1446	0.2246	-0.9779	-0.2556		-0.4339	0.4898	0.8826			0.1849	0.6129	0.6759	-0.3466	0.6751	0.2346	0.7214	0.2143	0.7985	1.169	0.5316	0.8533	-0.6671		-0.7142		-0.5437
IMAGE:132015	RNF128	ring finger protein 128	-0.8117	-0.5733	0.2364	0.9154		-1.254	-1.453	0.5254	0.9503	0.5249	1.101	-1.62	-1.874	-0.47	-1.651	-1.944	-1.783	-1.285		-1.257	-2.437			-0.9376	-1.33	-1.766			-1.044	-0.1191	-0.6071	-0.6691	-2.586	-0.3886	-0.8269	-0.2174		1.112	3.247	2.847	2.32	2.091	1.761	-1.314	1.584	1.943	2.244
IMAGE:347331		Sapiens cDNA: FLJ21447 fis, clone COL04468.	1.176	0.5147	0.8544			-0.2755	-0.3145	-0.4666	0.8683	0.05287	0.9289	-0.00183	-0.7163	0.148	-0.9932	-0.3364	-1.445	-0.587		-3.109	-2.069			-0.5596	-0.5923	-1.098	-0.6542		0.02381		-5.249			-2.401	-0.4589	-1.089	0.4674	0.8903	2.225	1.645	1.918	2.009	-1.001	-1.826	0.6918		2.192
IMAGE:345118		Sapiens cDNA: FLJ21447 fis, clone COL04468.	0.03833	0.8367	1.236			2.256	-0.6725	0.3254	0.9203	0.2749	1.291		-0.08434	-0.04003	-0.07124	-0.2144		-1.605		-4.277	-0.6166			-0.8476	-1.18	-1.166	-1.002	-1.059	0.1158	-0.7691	-2.237	-3.319		-0.9986	0.5131	-0.5974	0.3394	1.282	2.847	2.297	2.63	2.291	-1.409		0.6538		2.384
IMAGE:450938	DKFZP586A0522	DKFZP586A0522 protein	0.2143	-0.3773	0.9924	-1.049	-1.587			0.1414	-0.5937	-0.08913	1.067	-0.08383	0.8117	0.846	-0.1852	-0.3084	0.3034	-0.109	0.4388	0.4287	-0.9206	-0.9814	0.006081	0.9984	0.1857	0.02014	0.8238	-0.06344	0.1118	0.5169	1.169	0.3469	-1.17	-0.8626	-0.06089	-0.8914	-0.5746	0.04833	0.7025	-0.1069	0.4456	0.7773	0.4069	-0.188	-0.1402	0.4191	1.01
IMAGE:70152	DKFZP586A0522	DKFZP586A0522 protein	0.1803	-0.1813	1.018	-2.103			-0.9105	-0.3326	-0.1377	-0.09313	1.203	-0.07783	1.028	0.942	-0.6992	-0.7324	1.089	0.277	0.2348	-0.1053	-0.7446	-0.5354	0.1521	1.034	0.001724	0.08614	0.5798	-0.01744	0.1478	0.4329	0.4549	0.4529	-0.7241	-1.017	-0.1949	-0.6554	-0.9486	-0.01567	0.4885	0.08906	0.2416	0.4233	-0.2371	0.008004	0.08577	0.5251	0.6963
IMAGE:136070	DKFZP586A0522	DKFZP586A0522 protein	-0.8727	-0.07431	-0.1146		-2.284		-1.734	-0.07562	0.1893	-0.1661	-0.5201	0.08917	0.9047	0.969			1.486	-0.886	0.9118	-0.2483	-0.9876	-0.2084		1.161	1.279	-0.2269	1.017	0.8196	0.8848			-0.6201	-0.5571	0.2104	-0.7879	-0.1484	-0.5516	0.7413	1.516	-0.4139	1.599	1.72	1.14	0.305		1.012	1.863
IMAGE:1455603	FLJ12428	hypothetical protein FLJ12428	-1.129	0.1797	-0.6006		-2.77			-2.032	-0.5467	-1.602	-2.076	0.1332	0.7587	0.383	0.7018	0.8686	0.06039	0.488	0.6158	0.4357	-0.1936	0.2756		1.475		0.2971	0.7208	-1.086	-0.7812	0.01386	-0.4441		-0.1431	0.1044	-0.5639	-0.3844	0.3624	-0.004667	2.76	2.62	2.753	2.104		-0.431	0.006765	0.5561	2.497
IMAGE:1055146		Homo sapiens transcribed sequences	-1.219	0.05969	-0.3706		-3.12	-0.5205	-1.53	-1.392	-0.2967		-1.556	0.2632	0.5287	0.153	0.8918	0.3986	-0.9496		0.6258		0.3864	0.2956		1.635		1.207	0.6108		-1.331	0.08386	0.1259	0.6739	-0.003128	0.2344	-0.3139	0.1656	0.6324	0.01533	3.22	3.17	2.813	3.074	-0.2561	-0.241	1.737	0.4361	2.227
IMAGE:562318	FLJ12428	hypothetical protein FLJ12428	-0.7097	0.1787	-0.5316	-0.7526		-0.3215	-1.031	-0.7926	-0.8677	-1.353	-1.247	0.3522	0.5577	0.372	0.3908	0.7276		0.767	-0.3252	0.5247		0.1146	0.1621	0.8844	0.4617	0.6061	0.3598	-0.7374		0.3729	0.1649	0.5029	0.01587	0.4434	0.05511	0.3146	0.5214	0.05433	2.679	2.069	2.302	1.853	-0.3271	0.408	0.9958	-0.1249	1.736
IMAGE:525775	PRDM4	PR domain containing 4	-0.3027	0.2857	-0.08465	-0.9056	-3.994	0.2655	-0.7035	-1.376	-0.8107	-1.396	-1.29	0.09917	0.2447	-0.101		0.4146	0.4764	0.654	0.4318	0.4917	0.2924	0.2116		1.031	0.7887	0.6031	0.3068	-1	-0.1152	0.1099	0.1119	0.5199	-0.07713	0.3604	0.05211	0.3116		-0.7287	2.516	2.216	2.129	1.83	0.1599	0.345	1.363	0.4921	1.823
IMAGE:252453	retSDR4	retinal short-chain dehydrogenase/reductase 4	-0.8417	-0.6433	-0.6536	-0.8046	-2.013	-0.7735	-1.453	-0.3246	-1.18	-1.075	-0.1391	-0.7298	-0.9043	-0.49	-0.9912	-0.9444	-0.5126	-0.355	0.03275	0.1827	-0.5266		-0.5799	-0.3676	-0.3903	-0.1659	-0.2922	-1.129	-0.8342	0.1309	1.953	1.471	2.474	1.521	2.453	2.843	0.1894	0.3423	3.317	2.777	2.87	2.121	-0.3991	0.816	2.344	2.983	0.2443
IMAGE:136301		**similar to hypothetical protein MGC10198	0.4903		0.4184		-0.9012		-0.7205	-0.5726	-1.108		-0.3071	0.5122	-0.1123	-0.04803	-0.7192	0.2476	1.449	1.927	2.085	1.455	-0.1646	-0.1554		0.4044	-0.02828	0.2161	-0.1502	-0.1874	-0.01219			-0.3471	-0.004128	0.2234	0.6751	0.7246	-0.1286	0.1143	2.049	1.609	1.102	0.9633	0.8029	-0.052	1.286		0.3563
IMAGE:80692	C20orf108	chromosome 20 open reading frame 108	0.08433	-0.03731	0.08235	-0.4286	-0.09718		-0.2265	-0.2586	-0.2937	-0.8991	0.1169		0.6717	0.366	-0.1152	-0.1084	0.8734	1.611	1.679	1.539	0.1694	-0.03136	0.5161	0.6084		0.09014	0.5238	0.3166	-0.1282				1.55	1.187	0.9891	1.379	0.7354		0.6425	0.7531	0.6456	1.007		0.282	0.6298	0.5791	-0.3597
IMAGE:665496	FLJ22004	hypothetical protein FLJ22004	-0.7317	-0.3633	0.6364	-1.485		-1.784		-0.3246	-0.04971		0.3509	-0.5898	0.5757	-0.44	-0.5312	0.6656			0.7128	-0.2073	-1.137	-0.5574		0.3924		0.5541	-2.722		-0.3442		-0.1271	0.3909			1.163	1.323	0.09939	0.2523	0.9365	1.447	1.23	0.9313	-0.6891	0.696	0.5838		1.994
IMAGE:232612	LMAN1	lectin, mannose-binding, 1	-0.2917	-0.3933	-0.01365	-0.7446		-1.814	-1.003		0.06029	0.3149	0.7909	-2.8	-0.08434	-0.31	0.3988	0.3256	-0.4726	-0.695	-1.157	-0.01732	1.023	-0.05736		-0.1076	-0.1503	0.07414		-0.9194	-0.1842	0.2909	1.743	2.011	0.04387	0.5514	1.483	1.403	0.06939	0.5023	1.547	1.497	1.13	1.571	-1.039	0.566	0.2038	0.08311	0.9143
IMAGE:767273		Sapiens cDNA: FLJ21837 fis, clone HEP01664.	-0.2717	-0.1133	-0.1936	-1.195	-0.7632	-0.2435	-0.4125	-0.3046	0.1703		0.1809	-0.07983	0.09566	-0.12	0.7688	0.3856	-1.183		-0.4772	-0.7273	-1.097	-0.8974		-0.1776	-0.9603	-0.2459	-1.052		-0.6542		0.6329	-0.5291	0.6139		0.2131	-0.1974		0.6823	1.857	1.437	2.1	1.321	-0.03909	1.516	1.014	0.8731	0.3943
IMAGE:774154	CPD	carboxypeptidase D	-0.3307	-0.5223	0.1674		-0.6722		-0.8215	0.06638	-0.1487	-0.3541	0.3819	0.07117	-0.01334	-0.189	0.3298	0.2766	-0.08161		-0.4562	-0.8363	-0.4156	0.2736		-0.07657		0.02514	-0.5212	-0.2684	-0.6432	-0.3481	-0.04612	0.3119	0.2349	0.4024	0.8441	0.8636	-0.6996	0.3133	3.258	2.788	2.771	2.202					0.8453
IMAGE:767272	CPD	carboxypeptidase D	-0.2557	-1.137	-0.4376	-0.2886	0.1128	-0.1075		-0.008623	-0.3437	-0.06913	0.1369	-0.6138	0.2117	-0.144	0.004761	0.1316	-0.9766	-0.659	-0.3312	-0.5913	0.3594	0.7086	-0.5339	-0.2316	-0.4843	-0.1499	-0.3962		-0.6282	-0.6631	0.3789	-0.1931	0.3299	0.3674	1.009	0.5486		0.1983	2.853	2.983	2.446	1.997	-0.2231	0.142	1.19	1.209	1.05
IMAGE:845609	LOC90701	similar to signal peptidase complex (18kD)	-0.3187	-0.4403		-0.7016	-2.74		-1.7	-0.4416	-1.567	-1.332	0.3639		-0.7113	-1.257	-1.758	-0.8114		-1.982	-1.254	-0.8643	-0.6236	-1.004	-0.7769	-0.6646	-1.817	-1.063		-2.196	-0.9712	-0.5561	2.176	0.7439	2.157	0.9644	1.776	1.866	0.8924	1.235	3.08	2.81	2.863	2.764	0.8339	0.809	1.327	1.236	0.2273
IMAGE:950924	SLC31A1	solute carrier family 31 (copper transporters), member 1	-1.04	-0.8013	-0.001649	-0.7626	-1.261		0.04946	0.3874	0.7823	0.2869	1.043		-0.06234	-0.408	-1.389	0.1976	-0.5606		-2.165	-1.405	0.0754	-0.7754		-0.3956	-1.878		-0.8002	-0.3174	-0.4622		1.475	1.743	1.236	1.913	1.705	1.715	0.6514	0.7643	3.029	3.049	2.712	3.253	0.3429		0.08577		-0.1937
IMAGE:416374	NET-6	transmembrane 4 superfamily member tetraspan NET-6	-2.107	-0.4283	-0.9486	0.1804	0.8218	0.1115	-1.028	2.75	1.965		2.596	-1.275	-0.6593	-1.155	-1.426	-0.9994	-2.778	-3.11	-3.682	-4.942	0.4384	-0.7024	-1.145	-0.6626	-1.855	-0.7909	-1.487	-1.454	-1.579	0.2659	1.968	1.446	0.7589	1.196	1.308	0.8976	-0.005615	0.8773	2.922	2.932	1.595	2.036	-1.624	-0.349	2.559	0.9781	0.7893
IMAGE:951705		**Homo sapiens transcribed sequence with weak similarity to protein ref:NP_060312.1 (H.sapiens) hypothetical protein FLJ20489 [Homo sapiens]	-0.2187	0.04969		-0.9016	-1.4	-0.2105	-0.7595	0.9084		0.8579	1.964	-0.7268	-1.221		-1.048	-0.6814	-0.5496	-0.492	-0.4242	-0.2443	-0.5936	-0.4644	-0.01692	-0.8246	-1.117	-0.3429	0.4708	-0.6164	-0.3812		0.4859	0.4339	0.05687	-0.3756	0.1461	-0.5044	0.002385	0.2053	3.53	3.78	3.493	4.134	0.3939	-0.171	0.6968	1.626	-0.08269
IMAGE:128020		Homo sapiens transcribed sequence with strong similarity to protein sp:Q14571 (H.sapiens) IP3S_HUMAN Inositol 1,4,5-trisphosphate receptor type 2 (Type 2 inositol 1,4,5-trisphosphate receptor) (Type 2		0.5627	0.8924			0.4625	0.3835	-1.009	-0.6237	-0.3291	0.4469	0.2662	0.001661	-0.284	0.3748	-0.01842	0.4034	-0.02905	-1.201	-1.201	0.1294	-1.571		-0.2616		-0.4899	-0.9862	-1.513	-0.6682			-0.8031	-0.4301	0.6274	1.309	1.489	-0.7246	1.288	2.053	2.153	2.056	2.287	0.4069	0.642	-0.8102		-0.1097
IMAGE:753914		Homo sapiens transcribed sequence with strong similarity to protein sp:Q14571 (H.sapiens) IP3S_HUMAN Inositol 1,4,5-trisphosphate receptor type 2 (Type 2 inositol 1,4,5-trisphosphate receptor) (Type 2	-0.8527	-0.02431	0.8054		-0.9842	0.2155	-0.4435	-0.9956	-0.4907	-0.6061	0.7199	-0.08083	0.3247	-0.401	0.1978	0.08458	-0.7236	0.164	-0.7882	-1.068	0.5024	-1.108		0.4114		-0.6969	-0.8032	-1.98		-1.15	-0.5381	-0.3001	-0.05713	0.5904	1.442	1.482	0.7284	1.271	1.986	2.266	2.289	2.45	1.11	0.685	-0.5072	-0.1579	-0.7267
IMAGE:138304		Homo sapiens transcribed sequence with strong similarity to protein sp:Q14571 (H.sapiens) IP3S_HUMAN Inositol 1,4,5-trisphosphate receptor type 2 (Type 2 inositol 1,4,5-trisphosphate receptor) (Type 2	-0.8637	0.3247	0.5344			-1.106	-0.6545	-0.5666	-0.7817	-1.417	0.1889	-0.09183	0.7637	0.01797	-0.1632	0.4736	-0.3846	-0.08705	-0.2692	0.2907	0.1614	-0.2094	-2.002	-0.6896		-0.6379	-0.7242		-0.7862		-0.9891		-0.1181	0.7094	1.811	1.131	-0.1726	1.64	2.465	2.185	1.498	2.049	0.9989	1.054	0.6718	0.02111	-0.4277
IMAGE:506361	BIGM103	BCG-induced gene in monocytes, clone 103	-0.1497	-0.9113	-0.9816	0.0674		-0.4415	-0.5205	1.757	2.422	1.747	2.733	-0.3778	-0.5723	-0.618	-0.4692	-1.002	0.4294	-0.273	-0.3552	0.2447	-0.2346	-0.005358		-0.9356	-1.158	-0.6739	-2.01	-4.467	-1.052	-2.657	-1.915	-1.407		-0.5966	-0.1449	-0.5654	-0.2286	0.8943	3.489	3.189	2.392	2.743	-1.057	0.448	2.486	1.265	-0.2837
IMAGE:826995	BIGM103	BCG-induced gene in monocytes, clone 103	-1.032		-0.4836		-1.283		0.1075	2.615	2.72	2.835			-0.1443	-0.39	0.8188	-0.7344	0.1774	-0.03505	0.5528	0.07268	-0.0766			-0.9576		-1.376	-7.992	-2.039	-0.9542		-0.6871	-2.299	-1.236	-0.3586	0.2631	-0.3874		1.852	3.817	3.537	3.22	2.981		1.136	3.464	3.173	0.2243
IMAGE:277346	C1GALT1	core 1 UDP-galactose:N-acetylgalactosamine-alpha-R beta 1,3-galactosyltransferase	-0.2677	0.7207	0.7804	0.7394	-1.079	-0.6295	-0.6585	-1.311		-0.5411	0.7249	-0.4758	0.3797	-0.256	-0.8772	0.5296	-0.4886	-1.621	-0.8632	-0.6333	-0.1426	-0.8234	-2.456	-0.6636	-0.7663	-1.102	-1.908	-0.4654	-0.7602	0.05486	-0.1831	-0.06513	-1.262	-0.8746	-0.5529	-0.3334	-0.1566	1.936	2.351	1.331	2.054	1.795	-0.05509	0.91	3.168	1.887	0.2283
IMAGE:814353	PMAIP1	phorbol-12-myristate-13-acetate-induced protein 1	-0.2277	0.8707	0.6904	0.5494	-1.049	0.5005	0.1015	-0.1006	-0.7457	-0.3411	-0.4251	-2.956	-0.5803	-0.846	0.4128	1.72	-3.009	-0.781	-1.413	-0.5033	0.3474	0.6466	-3.916	-1.404	-0.3563	-0.7019	-1.928	-1.185	0.2998	-0.05514	-1.193	-0.6551	-0.5721		0.07711		-0.8766	0.9163	0.9405	0.6011	-0.5064		-1.425	0.91	3.628	2.047	-0.08169
IMAGE:745596		Homo sapiens transcribed sequences	0.1123	0.2707	0.6204	0.0494		-0.4195	0.3715		0.2743	-2.571	0.8249	-1.576	0.3997	0.404		0.4296	-3.949	-0.491	-2.813	-0.04332	-1.733	-0.7534		1.356	1.284	1.278			0.1898			-0.7551		-0.3946	-0.002886	0.2866	0.03339	1.976	1.551	0.6311	0.5536	0.6153	-0.5551	0.07	0.7978		0.3483
IMAGE:324665		Homo sapiens transcribed sequences	0.3173	-1.584	0.3254		-1.014		-0.4035	-0.01562	-0.5707	-0.5261	0.2499	-3.551	-0.6453	-0.271			-2.424	-0.146	-1.028			0.1016	-0.7309	0.02143	0.3687	0.07314	-1.113		0.2548		-1.828	-0.8501	-0.4971	0.02038	0.7221	0.8716		2.511	1.396	1.716	0.8286	1.17	0.08991	0.555	0.9828	-0.1679	1.083
IMAGE:1667317	SEL1L	sel-1 suppressor of lin-12-like (C. elegans)	-0.9857	-0.3673	0.2524	0.2414			-1.487	-0.2486	-0.3337	-0.1391	0.1969	-0.3138	-0.6083	0.166	-1.035	-0.3784	-0.9566	-0.169	0.6688	-0.2413	-0.5206	-0.9914	-2.114	0.4084	0.3757	0.7701	0.1538	0.07656	0.6018	0.1869	0.5289	0.8269	0.8499	0.6774	1.579	1.809	-0.1546	0.2283	0.5425	0.3531	0.3356	0.5273	-0.2531	-0.028	0.8798	1.279	0.8703
IMAGE:81578	SEL1L	sel-1 suppressor of lin-12-like (C. elegans)	-0.2477	-0.3593	0.3004	0.0494	-0.7392		-0.6085	0.08938	-0.4857	-0.3511	0.2349	-0.1958	-0.2103	0.474	-0.4172	-0.6604	-0.4586	0.08895	0.4068	-0.1333	-0.1726	0.2266	0.1241	0.4364		0.2581	0.4818	0.5846	0.4898		0.5869	0.6649	0.2579	0.4954	1.117	1.497	-0.03661	0.3563	0.5805	0.3511	0.1936	0.2153		0.09	1.268	1.447	0.6083
IMAGE:26617	ALCAM	activated leukocyte cell adhesion molecule	-1.369	-1.36	-0.2506	-1.282	-1.77		-0.6895	1.438	1.103	1.048	1.954	0.7832	0.6387	0.323	0.7818	0.4086	0.08039	0.718	1.526	0.2357	-0.1536	0.1156	-4.067	-1.615		-0.7029	-0.05918	0.6936	0.6688	1.354		0.7839	0.9069	1.284	1.876	1.716	0.6324	-0.02467	1.43	1.12	0.3926	0.5143	-0.02609	2.199	2.837	4.396	0.6273
IMAGE:772304	SLC25A5	solute carrier family 25 (mitochondrial carrier; adenine nucleotide translocator), member 5	-0.4407	1.078	0.6674	-0.2236	-0.2622	-0.1825	-0.7515	0.03638	0.2213	-0.7541	1.482	-0.6288	-0.5933	-0.599	-0.6102	-0.3934	-0.4216	-0.634	-0.7162	-0.8163	-0.4956	-0.03636	-0.5589	-0.4266	-1.179	-0.3349	0.9088	0.3516	0.06681	-0.05814	0.6739	0.4319	-0.3451	-0.2876	0.004114	-0.8564	-1.02	0.3933	0.8475	0.7481	0.6706	1.472	-0.9681	1.357	1.535	1.484	-0.08469
IMAGE:547247	STC1	stanniocalcin 1	0.01433	-3.197	0.2224	0.9714	5.323	0.8525	1.933	1.331	1.166	-0.08913	0.3769	-0.9638	3.102	-0.07403	0.1648	-0.7484	-1.837	-0.529	-5.221	-2.521		0.4186		0.2484	-0.3043	-0.5499	-0.3162	1.457	2.352	1.977			-0.1901	-0.07262	-0.4009	-0.5014	-0.6946	-0.2717	0.2625	0.6631	1.756	0.5573	1.447	0.272	-0.4202	0.08911	2.05
IMAGE:490329	DCDC2	doublecortin domain containing 2	1.123	-3.798	1.011	-1.44		-0.5285	0.4825	0.4604	0.5753		1.086	0.7352	1.101	0.735	0.5238	1.441	-1.218	-2.09	-2.912	-2.822	1.988	-2.252		-0.3426		-0.3909	-2.077		-4.729	1.356	-0.1921	-0.3641		-1.354	0.5581	0.05763	1.274	-1.003	-0.008486	-1.108	0.02458	0.06626	4.626	0.721	1.849	2.078	1.399
IMAGE:823590	STHM	sialyltransferase	1.174	1.773	0.5224		1.533	1.262	0.1735	0.6314	1.426	0.7409	1.027	1.896	2.792	1.646	1.785	1.972	-0.8066	-1.449	-3.451	-2.221	-0.1306	-1.271		-0.3916	-0.7143	-1.11	1.484		-0.2182	-1.043	0.008882	0.03687	-0.4501		-0.1109	-0.1014	0.3754	0.5883	-0.4275	-0.06694	0.03558	-0.2727	2.817	-0.918	-1.46	0.2791	1.58
IMAGE:259884	GPR126	G protein-coupled receptor 126	0.1283	1.497	1.616	3.575		0.9265		2.105	1.19	2.215	2.191	-0.1498	0.7557	0.22	-0.6112	0.4856		-0.365	-1.357	-1.937	-3.117			-0.4576	-0.1403	-0.6759	2.198	1.071	0.1658	1.941	1.343	1.921	-0.5461	0.8214	0.8631	-0.1074	0.5694	1.762	1.807	1.247	1.48	1.121	-1.279		-0.7862	1.703	-2.226
IMAGE:786695	GPR126	G protein-coupled receptor 126	1.399	1.008	2.407	2.986		-1.133	-3.842	1.426	0.7713	1.876	2.382	-2.709	0.4767	0.941	-0.03024	0.6966	1.468		-3.736	-3.306				0.7334	-0.03928	-0.9849	-0.001177	0.6216	0.006814	0.8719	0.9339	1.702	-1.725	1.072	1.054	0.3736		1.933	1.328	1.128	1.011	1.242	-0.2881	1.837	-0.7952	1.264	-1.725
IMAGE:243202	CTSE	cathepsin E	-1.829	-1.09	-0.3106				-0.4495	1.428	2.463	1.158	4.034	-1.217	-1.801	-1.017	1.722	-0.5614	-2.11	-1.512	-5.374		-0.7936	0.2456		-0.2046		0.7071	-0.8592		-0.6812	-0.4061	0.1259	0.7439		-0.6356	-0.01389	-0.1244	-1.148	0.4753	-0.4705	-0.7299	-1.627	-2.296		-0.891	-1.923		2.257
IMAGE:118518		Homo sapiens transcribed sequences	-0.3727		0.1354		-0.4742	-0.9145	-0.8735	2.384	2.129	1.474	2.57	0.02917	-0.1453	-0.301		-0.5554	-0.3636	0.514	-0.8082	0.1317	-0.0376	-0.1084		-0.6186	0.1387	-0.7069	-1.653	-0.9704	-0.5252				-0.5471	-0.3196	-0.04789	0.05163	-0.02161	-0.6087	-2.014	-0.3539	-1.221		-0.2001	-0.655	0.09277	-0.6279	0.6333
IMAGE:2321341	PGC	progastricsin (pepsinogen C)	0.6753	-0.5263	-0.6766		-1.676	-0.9465	-2.206	3.052	4.107	2.452	3.378	0.1172	-0.6473	-1.043	-0.3342	-1.397	0.01439	-1.658	-4.46	-1.78	-1.6	-2.04		-1.531	-2.543	-1.839	-0.3552	-3.632	-1.247	5.168	5.14		2.491	3.278	0.3401	-0.1004	0.7364	-2.171	-0.1865	-1.126	-1.853	-0.6617	-1.552	-2.057	-1.309	-3.01	-1.749
IMAGE:745343	REG1A	regenerating islet-derived 1 alpha (pancreatic stone protein, pancreatic thread protein)	-0.1637	-3.215	-1.666	2.563	-1.875	0.1145				-1.567	-1.261		-0.8163	-0.722	-0.8132	-2.046	-1.325	-2.277	-1.079	-0.1793	-0.2086	-0.3194		-0.6296		-0.7779	1.896	-1.851	-1.056	-0.8511	-0.6091		-0.6381	-0.4706	-0.6689	-0.7994		-0.4697	1.035	-0.2849	-0.7424	-0.1507	1.179	-0.996	-0.8782		-0.6977
IMAGE:768597	MUC1	mucin 1, transmembrane	0.7723		-0.1196	-1.241	-1.009	0.3605	-0.2285	0.3694	0.6243	0.2889	0.3249	-0.04583	0.5297	0.684	-1.077	-0.4204	-1.189	-0.811	0.05675	-0.4133	0.1774	0.07664	-0.6159	-0.8736		-0.8219	0.08182	0.2346	0.02981	0.5049	0.4069		-0.2221	-0.3346	-0.1829	-0.5634		1.666	0.1605	0.5611	0.09358	0.2553	-0.3651	-0.06	0.3678	-0.9529	-0.6017
IMAGE:156053	KIAA1223	KIAA1223 protein	1.51	0.5087	0.2384	-0.2326	0.5388		0.5295	1.487	1.942	1.087	1.173	0.7122	1.278	1.362	-0.1992	-0.5524	-0.4506		-0.1152	-1.195	1.605	1.055		-0.5656	-0.2983	0.2761	-0.2702	1.123	0.4178		0.02488	0.5629	0.6459	0.2734	1.645	-0.07537	-0.9186	1.754	0.2185	0.06906	-0.08842	-0.04674	0.4529		-0.4642	-0.8449	-0.1937
IMAGE:840687	MUC1	mucin 1, transmembrane	1.341			-0.7216	-1.19	-0.06055	0.9905	1.518	3.583	2.448	1.104		0.7387	1.663	0.06176	0.3786	-0.8296	-2.482		-2.474	1.706	1.226		-0.3946	0.2427	-1.263	-2.809	0.4436	-0.6512	0.4939	0.4659	-1.086		-0.4156	-0.8839	-1.454	0.4424	1.475	-0.3305	-0.2899	-0.6974	-1.426	1.264	-1.371	-1.703		-1.263
IMAGE:186682	TFF1	trefoil factor 1 (breast cancer, estrogen-inducible sequence expressed in)	-0.08067	-0.3923	-1.013	-2.014	-0.4022	0.1075	-0.4715	0.2164	-0.4187	-0.1941	-0.2481	0.1412	-0.1233	0.171	-0.6502	-0.4534	-0.7616	-1.254	-0.7662	-0.04632	0.1344	0.6436	-0.2589	-0.08657	-0.8693	-1.155	0.5388	-0.2184	0.8668		1.224	-0.01813	1.025	1.252	-0.3059	0.03363	1.22	0.1933	-0.6425	-0.1219	-0.5894	-0.6677	0.9119	0.097	0.2048	-0.7959	0.2653
IMAGE:796123	SMPD3	**sphingomyelin phosphodiesterase 3, neutral membrane (neutral sphingomyelinase II)	-1.603		-1.875	-0.5556	-1.124	-0.9645	-0.8535	0.4444	-0.4007	-0.2461	-0.2601	-0.3608	0.2547	-0.281		0.02458	-0.8636		-1.088	-1.138	-1.668	-0.4284		-0.6386	-1.111	-0.4269	0.9168	0.2296	-0.7652	-0.06014	0.4319		-0.2871	-0.4396	-0.8579	-1.048	-0.8316	-1.689	0.1255	0.2161	-0.1214	0.7003	0.6199	0.215	0.3628	1.722	0.1733
IMAGE:261472	ORF1-FL49	putative nuclear protein ORF1-FL49	-1.149	-1.1	-0.9206	-0.0916	-1.2	-1.461	-0.7195	0.6784	0.1533	-0.07213	0.3239	-0.2868	0.8587	-0.137	-0.6982	0.2386	0.02039	-1.462	-1.024	-1.124	-1.254	-0.3744		-0.6346	-1.197	-0.8229	1.471	0.1236		0.1639	0.1159	0.3039	-0.5331	-0.6256	-1.194	-1.404	-0.7776	-1.255	0.4995	0.1001	-0.2574		0.9539	-0.091	0.6468	1.876	0.007313
IMAGE:51865	CA2	carbonic anhydrase II	-1.764	-0.2553	-0.2456	-0.9166	-3.785	-2.066	-1.125		0.6583	-0.05713	2.219	-3.052	-1.886	-2.562	-0.5832	-1.326		-3.287		-3.849	-2.079	-0.6494		-2.14	-2.262	-2.678	0.7358	-3.051	-1.616	1.589	4.531	4.109	-3.868	-2.951	-1.499	-1.759	-3.853		1.435	2.005	0.1576	1.999	-1.391	1.024	0.6018	-0.1989	2.482
IMAGE:586685	LGALS4	lectin, galactoside-binding, soluble, 4 (galectin 4)	-0.6517	-1.203	0.01635	-1.305		0.1365	-0.01254	-0.02462	-0.02971	-0.5851	0.2609		-0.3343	-1.2	0.6888	0.6156	-0.9026	-1.085		-1.767	-0.7966	-1.257		-0.1076	-0.5503	0.4341	3.208	0.4006	-0.5442	-0.8391	-1.797		-1.066	0.3414		-0.4374	-2.641	-2.288	-1.073	-0.1229	-1.89	-1.049	0.3709		-2.096		0.2743
IMAGE:587847	GPX2	glutathione peroxidase 2 (gastrointestinal)	3.34	3.689	4.398	-5.343	2.689	1.038	1.369	-1.903	-1.038		0.2729	-2.068	-0.8123	-2.488	-0.4892	0.5676	-2.251	-2.493		-3.185		-0.5454		-1.316	-2.378	-1.074		3.493	0.4978	1.293	2.565	1.463		0.8134	-0.8049	-0.01537	-0.1986	-3.326	-1.411	3.549	-0.4684	2.303	-1.797	-2.772	-3.144	-0.6749	-0.7437
IMAGE:782140	SQV7L	nucleotide-sugar transporter similar to C. elegans sqv-7	0.007329	-0.1143	-0.2146	0.6744	-0.004185	0.5155	-1.004	0.5044	0.6193		0.3499	0.06917	0.3347	0.01897	2.198	-0.1654	0.3164	0.324	0.05175	0.6817	0.4424	-0.1784		-0.2686		0.1431	0.3268		0.05481	-0.2901	-0.3681		-0.2371	-0.3196	-0.1479	-0.3484	-0.001615	-0.4087	-0.5345	-0.2539	-0.8314	-0.3797	0.02991	0.245	-0.5872	0.2621	0.2633
IMAGE:1868027		Sapiens cDNA: FLJ21569 fis, clone COL06508.	-0.4327	-0.1343	-1.195	-0.4456	-0.2542	0.6855	-0.3835	-0.8856	0.07929	1.094	0.2299	0.3292	-0.06534	-1.271	0.4678	0.08458		-1.006	0.5418	0.4517	0.5524	0.2616		-1.079	0.2287	0.3031	0.1268		-0.4652	0.02986	0.001882	-0.9201		-0.4296	0.8821	-0.3484	-0.3916	-0.3487	0.9255	0.4161	0.05858	0.06026	0.6699	-0.345		0.2721	-1.017
IMAGE:244062	PRO2521	hypothetical protein PRO2521	-0.3467	-1.248	-1.049	0.3404	0.4618		-0.4775	-0.09962	0.07529	-1.07	-0.3541	-0.8148	-0.07934	-0.235	0.1038	-0.7894	-0.8276	-0.97	-1.192	-0.4023	0.4184	0.3676		-0.4726		-1.151	0.4528	0.9956	-0.3592				-0.3011	0.2664	-0.4619	-0.3424	0.2744	1.037	-0.5985	0.09206	-0.9354	0.1663	-0.9941		-2.271		0.4093
IMAGE:113856	CCND1	cyclin D1 (PRAD1: parathyroid adenomatosis 1)	1.706	1.185	0.7144	-0.6266	1.525	0.8245	0.6555	1.163	0.7583	1.713	1.659	0.1982	0.05366	-0.542	-0.4632	0.2536	-0.7246	-3.277		-1.949		-0.5094		-0.5996	-2.232	-0.4979	-0.3042	-0.6714	0.2138		1.131	0.5989	1.322	1.339	0.6711	0.4606	1.267	-0.05967	-1.465		-0.4524	-0.9007	1.769		-0.1482		1.852
IMAGE:841641	CCND1	cyclin D1 (PRAD1: parathyroid adenomatosis 1)	1.304	0.9627	0.4924		0.7328	-0.02755		0.8014	0.1663	1.191	1.287	0.3662	0.03166	-0.114	0.5148	0.2416	-0.9266	-2.259		-1.191	-0.2906	-0.05136		-0.3416	-1.414	-1.36	-0.4862	-0.8634	0.3618	-0.1731	1.349	-0.1031	0.8299	0.9574	0.3091	0.1486	0.9154	-0.1417	-0.6275	0.2131	-0.9244	-0.5727	1.277	0.072	-0.6902		1.62
IMAGE:1589138	DEFB1	defensin, beta 1	1.296	1.945	2.404	-0.4266	1.665	1.524	2.025	-1.167	-1.562	-2.067	-0.5011		1.804	-0.02203	-0.4732	0.01358		-0.817	-0.2492	-0.06932	1.141			-1.74	-1.232	-1.148	-2.264	-3.991	-1.806		0.9909	0.5089	-0.8281	0.1894	-0.6489	0.1706	2.427	3.24	4.055	3.345	3.718	4.109		-2.026	-0.3482	-1.639	-1.508
IMAGE:1589083	DEFB1	defensin, beta 1	0.3903	2.069	2.588				1.579	0.05738	-0.1377	-0.6431	-2.007	-1.108	1.188	-1.928		-0.7024	-1.561		-2.035	-1.815	1.105	0.004642		-2.116			-0.5502		-1.802	1.233	1.095	1.273	0.2959	0.1134	-0.3549	0.3646	0.2114	1.154	3.579	4.299		3.683	0.2529				-1.424
IMAGE:811740	ITGA2	integrin, alpha 2 (CD49B, alpha 2 subunit of VLA-2 receptor)	0.8493	1.788	1.647	-0.9136	0.2778		0.6285	0.3764	0.6013	0.1059	2.252	1.171	0.3067	0.171	-1.04	0.2366	0.1884	-0.874	-7.866		-0.5156	0.2536	-2.029	0.1734	-0.7893	-0.3949	-1.771	-0.1684	-0.1932		1.674	2.812	0.07487	1.242	1.104	1.574	0.8304	0.7333	0.2875	0.4381	-0.09942	0.4223	1.462	1.477	0.8948	0.4341	0.4453
IMAGE:1623955		Homo sapiens transcribed sequence with moderate similarity to protein sp:P05388 (H.sapiens) RLA0_HUMAN 60S acidic ribosomal protein P0 (L10E)	0.4563	1.115	1.424		0.8548	-1.956	1.075	0.6334	0.8583	0.1929	1.789	-0.2118	0.08366	-0.09203	-0.5732	0.8036	-0.2046		-3.509	-1.489	-1.019	-0.3894	-0.7919	0.2504	-0.5323	-0.2379	-2.404	-0.1514	-0.8062	1.769	2.031	2.849	0.3619	0.8494	0.9511	1.241	0.1174	0.5803	0.4445	0.4651	-0.1724	0.1793	0.9689	1.694	1.622	0.8711	0.3523
IMAGE:525246	ITGA2	integrin, alpha 2 (CD49B, alpha 2 subunit of VLA-2 receptor)	-0.06667	1.722	1.711	-0.3296	0.2918	0.2515	0.6825	0.3404	1.195	0.7799	2.596	0.02517	0.1707	-0.705	-0.4862	0.5206		-0.54		-2.532	-2.412	-1.352		-0.9526	-0.6353	-0.5109		-0.6044	-1.019	2.716	2.048	3.416	0.3889	1.466	1.558	2.028	1.394	1.177	0.3915	0.8721	0.2446	0.7563	1.866	1.661	0.9088	1.188	0.4493
IMAGE:266500		similar to nephronectin short isoform	0.5663	-0.2953	0.7944	-0.8666	0.6848	1.384		1.903	2.288	2.593	3.179	1.398	0.3637	1.938		0.3236		-0.407	-1.329	-1.439	-1.169	0.2506		0.2904	0.7177	-0.6179	-0.03418	-0.8014	2.014	-0.2711	-0.2891	0.1589	1.252	1.189	1.321	1.561	0.7474	1.52	-0.2955	-0.6449		-0.6207	1.419		2.612		1.952
IMAGE:838240	FLJ20275	hypothetical protein FLJ20275	-0.1777	-0.2593	-0.1896		0.1308		-0.02854	0.8094	-0.2657	0.5589	0.8749	-0.03583	0.7097	0.334	-0.4972	0.1196	0.3414	-0.481	0.6868		0.9774	0.4366		0.1264		0.1081	-1.008		-0.2902	-0.8851	0.3769	0.8549	0.5679	0.6454	0.9071	1.187	0.4034	1.876	2.291	2.091	1.754	1.815	0.8249	-0.29	0.9378	0.5771	1.488
IMAGE:451707		Sapiens cDNA FLJ30677 fis, clone FCBBF2000087.	-0.1057	0.6327	-0.1376	-0.1086	-2.737		0.01346	-0.08862	0.09629	-0.05913	0.8069	1.726	1.142	0.766	0.6948	1.422	1.333	0.841	0.7188	-0.1013	0.0494	-0.9314	0.2761	-0.3516	-0.1143	-0.6799	-1.206	-0.5234	-1.198	0.7469	1.599	1.757	0.3699	-0.2726		0.4386	0.6354	0.3583	0.4825	-0.1469	-0.1544	0.4773	1.737		-1.09		0.8503
IMAGE:855624	ALDH1A1	aldehyde dehydrogenase 1 family, member A1	-1.097	0.08169	0.1514	-2.02	-0.4982			-0.009623	0.1053		0.5959	0.9352	0.3007	0.665	0.03376	1.001	1.572		2.248	1.258	0.3784	0.2776	1.265	-0.1026	0.6647	-0.2409	1.693		-0.8892	1.596	2.848	2.506	-0.9411	-0.6636	-0.3919	-0.3024	-0.04561	-1.783	2.182	1.252	1.015	1.296	1.996	-3.469	-3.861	2.438	1.249
IMAGE:142022		Homo sapiens transcribed sequence with moderate similarity to protein ref:NP_071431.1 (H.sapiens) cytokine receptor-like factor 2; cytokine receptor CRL2 precusor [Homo sapiens]	1.568	2.187	2.126		1.767	0.8365	1.087	-0.2546	-0.6697	-0.2951	0.4909	0.3402	0.03566	0.06997		0.7956	0.4774	1.055	0.7428	0.9127	-1.737	0.5526		-0.1376	0.7097	-0.1059	0.7378	0.8406	0.9358		1.613	2.201		-0.1286	-0.2169	-0.3274	0.3094	0.4523	1.207	0.6971	0.1196	0.5813	0.2709	-0.234	-0.3762	0.1631	-0.04569
IMAGE:838689	CDW92	CDw92 antigen	0.1653	0.5137	0.9734		1.444	0.02345	-1.206	-0.1576	-0.5127	-0.05813	1.238	-0.4428	0.5127	0.387	0.2858	-0.04742	0.5944	0.04195	0.4098	0.7097	0.5404	0.9796	0.1271	0.5094	0.4067	0.2311	-0.4352	0.1876	-0.06719		2.09	2.468	-0.2991	-0.1116	0.5201	0.1896	0.08639	0.1493	-0.2065	-0.8359	-1.333	-0.6717	1.468	1.563	0.8108	1.74	0.3613
IMAGE:1419654		Homo sapiens transcribed sequences	-0.4027	0.4857	-0.2346	-0.6956	-1.364	-0.6045	-1.744	-0.3556	-0.3907		0.6799	0.3992	0.1947	0.479	0.05776	0.05458		-0.576		0.5517	0.5324	0.8616	-1.451	-0.1486	0.4887	0.1031	0.06682	0.7396	0.6048	1.82	2.162			0.5604	0.4721	0.01163	0.2584	0.08133	1.206	-0.1839	-0.6514	-0.6097	1.98	-0.515	1.053	2.652	-0.2367
IMAGE:28475	CRYZ	crystallin, zeta (quinone reductase)	-1.082	0.4367	0.1964		-1.823	-0.9035	-0.3925	-0.1246	-0.5097		0.8109	0.03017	0.3357	-0.11	0.1988	-0.1144	-0.7526	-0.02505	1.093	0.2427	0.4634	0.8326	0.1001	-0.04757	0.6897	0.2241	0.1978		0.7858	1.431	1.963	1.841	0.4139	0.7214	0.6131	0.4426	0.07939	-0.3077	1.447	-0.1029	-0.4204	0.04126	2.271		1.144	2.953	-0.2357
IMAGE:665445	LOC285362	hypothetical protein LOC285362	0.4443	-0.6373	-0.4176	-0.1086	-0.1272	0.1925		0.8514	0.9063	-0.009131	0.01689	-0.4638	-0.3083	-0.03403	-0.5552			-0.319	0.2988	0.6287	0.7794	0.6886		-0.3216		-0.5799	0.1438	-0.1334	0.01181				0.6499	0.3274	0.4691	0.2386	-0.5646	0.4683	0.4725	0.2831	0.2656	-0.4327	0.8769		2.13	2.309	0.07031
IMAGE:1011676	ANXA4	annexin A4		0.6977	-0.07265	1.816	0.3478	0.4675	-0.7215	0.8164	0.6413		1.472		0.7467	-0.119	0.6198	0.5166	0.2684		0.2838	0.4437	-0.3856	0.5536	0.1511	0.4434		0.8251	0.4388		0.006814		0.8839	0.7519	0.2749	0.2824	0.5941	0.3636	0.09039	-0.5267	0.1075	-0.1419	-0.7294	-0.06774	-0.2181	-1.313	0.9648	2.994	0.2153
IMAGE:755506	ANXA4	annexin A4	-0.3227	0.9957	0.7154	1.074	-0.3642	0.7855	-0.5735	1.154	0.9293	0.1939	1.41	0.09917	1.315	0.519	0.8678	-0.1754	-0.08361	0.204	0.5118	0.05168	-0.2176	0.8816	0.09908	0.8414	0.6987	0.6531	0.7068	0.4396	0.4448	1.1	0.9719	0.8099	0.2729	0.3004	0.6721	0.5416	0.3884	-0.07867	0.4155	0.04606		0.4703	-0.06009	-1.235	0.8528	3.092	0.4333
IMAGE:1900362	C17orf26	chromosome 17 open reading frame 26	1.097		0.5954		0.06582		-0.8235	0.2544	0.5193	-1.526	0.1599	-0.6508	-0.1953	0.249		-0.2254		-1.456	-4.208	-1.518		-1.378		-0.7286	-1.301	-0.9469	-2.163	-0.4504	-1.075		0.2019	0.01987	-0.5471	-0.2696	0.9421	-0.06837	-1.262	1.731	2.106	1.766	1.459	1.33	1.96	-1.835	-1.387	0.1921	1.843
IMAGE:265680	CXADR	coxsackie virus and adenovirus receptor	0.2183	1.057	0.6864	-1.105	1.087	0.06645	-0.3125	0.07538	-0.3997	-0.4751	1.081	-0.1598	0.2357	-0.06003	-0.3212	-0.06442	-1.513	-1.495	-8.167		-0.0766	-0.06736		-0.7576	-1.47	-0.7259	-1.032	-0.2194	-1.204	0.9209	2.013	1.861	0.7439	0.9814	1.813		0.8194	0.5223	1.397	1.267	0.8296	1.071	0.2509	-1.154	-0.4662	-1.227	1.524
IMAGE:843321	KRT7	keratin 7	2.187	1.966	2.215	3.284	0.6158	-0.3345	1.326	2.134	1.209	2.574	4.3	0.3192	2.845	1.449	0.3978	2.595	-3.874	-4.396		-3.638	-0.7676	-0.6984		-0.2086	-2.061	-2.437		1.33	-0.6952	2.96	3.262	2.76	1.083	0.8504	0.7321	-0.7284		2.031	2.536	2.846	2.609	2.49	1.03	-3.005	-1.197	-1.948	3.303
IMAGE:810263	RHPN2	rhophilin, Rho GTPase binding protein 2	-1.042	-2.413	-0.4036	0.2454	-0.2032	-2.284		-0.9646	-0.6197	0.03487	0.1009		1.676	0.36	0.3388	1.916	-0.6426	-1.585	-2.817	-1.057	0.2234	-1.567		0.1024		-0.9459	-2.742	-0.7494	-1.664	-1.109	-0.6971	-0.7591	2.934	3.071	3.423	3.073	3.089	0.7023	1.747	2.597	1.69	1.161	0.7309		1.384	1.053	-0.2257
IMAGE:1678361		Homo sapiens transcribed sequence	1.504	0.8327	-0.1976	0.8314	1.673			0.3114	0.06629	0.08087	-0.08311	0.2462	1.262	0.116			0.07339	-1.639	-1.121	-0.1513	0.8694	0.3586		0.2084		-0.3999	-0.3162	-0.5934	-0.3882	0.7469	2.049	0.5469	1.56	1.057	0.9791	0.8686	1.615	0.5783	0.5725	1.493	1.096	0.7773	1.907		-0.7802
IMAGE:897788	PTPRF	protein tyrosine phosphatase, receptor type, F	2.163	0.7117	0.2114	1.36	1.612	0.3615	-0.03754	-0.02962	-0.2747	-0.1301	-0.08411	0.1352	1.441	0.755	0.7838	0.7006	0.3924	-1.78	-1.422	0.1877	0.1984	0.4076	-5.255	0.5174	0.1247	-0.6209	-0.6672	-0.7444	0.4408	0.7759	1.988	1.036	1.419	1.596	0.7881	0.9576	2.014		0.9215	1.112	1.905	0.6763	2.336	-0.619	-0.1412	-0.2319	-0.1907
IMAGE:321902		Sapiens, clone IMAGE:4047062, mRNA	-0.8087	-0.2103	-0.4406	1.498	-0.3102	-1.231	-1.44	-0.001623	-0.4067	-0.6521	1.574	0.5632	1.819	0.04297	-0.008239	1.449	0.3804	0.868	0.1758	-0.1143	-0.5736	-1.524		-1.635	-1.497	-2.363	-2.209		-1.891	-0.2161	-0.03412	-0.2361	1.417	1.334	1.816	1.806	1.242	1.645	3.57	2.98	2.583	2.684	1.404	3.599	3.587	3.116	0.9273
IMAGE:196005	AQP3	aquaporin 3	4.815	2.844	2.323		5.004		1.094	1.182	1.657	0.9519	0.6879	-1.433	0.8127	-1.473	-1.804	-0.2074	-2.206	-2.568	-4.34	-1.93	-2.66	1.12		-1.321		-2.059	-1.935	1.838	1.303	0.9479			1.541	1.968	0.7501	0.2496	2.006	1.439	3.494	3.014	3.207	1.718			-1.889		-2.199
IMAGE:2045536	FXYD3	FXYD domain containing ion transport regulator 3	2.2	2.899	3.058	1.507	2.429	2.188	1.389	1.677	2.362	1.267	1.993	-0.2378	1.608	-0.588	-0.3692		-1.601	-2.643	-2.545	-2.315	0.0554	0.7346		-2.296	-2.078	-2.114	-0.5302	1.783	-0.8122	-0.07714	1.345	0.6829	3.826	3.433	3.395	3.655	1.511	2.874	4.259	4.019	3.292	3.413	-2.327	-3.952	-2.504	-7.755	-2.074
IMAGE:1474987		Sapiens cDNA: FLJ22864 fis, clone KAT02164.	3.663	3.632	3.321		3.912			0.4604	0.9253	-0.2301	1.746	1.765	2.631	2.335	1.954	2.341			-8.952	-4.522	2.748	1.788	-0.9749	-2.323		-2.911		0.7356	-1.809	4.186	4.278	5.366	3.159	4.016	3.658	4.348	3.034	3.797	5.012	5.272	4.485	4.626	2.106	-3.219	-0.8712		0.06931
IMAGE:510336	FXYD3	FXYD domain containing ion transport regulator 3	3.467	3.856	4.425	2.214	3.156	3.295		3.244	3.029	2.224	4.16	0.7292	2.905	-0.611	0.2378	1.855			-4.958	-4.128	1.012	1.332		-2.879	-3.071		-0.2232		-0.3852	1.53	1.672	1.46	4.623	4.33	4.952	4.842	2.928	3.831	5.046	5.926	4.129	4.71				-5.398	-1.687
IMAGE:510466	KRT19	keratin 19	2.871	2.71	2.019	0.9384	2.32	1.309		0.7284	1.143	1.148	2.024	0.08317	1.589	-0.03703	0.2218	0.5286	0.6604	-1.122	-0.9742	0.9557	1.876	1.566		-0.6346	-1.717		-1.029	2.074	-0.001186	1.644	2.216	1.244	1.067	1.424	0.7461	-0.1144	1.112	2.685	1.24	1.79	0.9926	1.774	0.2839		-0.9732	0.4061	-1.693
IMAGE:810131	KRT19	keratin 19	2.562	1.971	1.94	1.379	3.341	0.7405	0.9715	-0.9106	1.094	0.5989	1.255	-1.746	1.21	0.514	0.2028	0.5296	-0.8686	-2.381	-2.403	0.8767	1.547	2.057		0.4664	-1.696	-1.292		1.685	0.3798	1.535	2.897	0.2149	0.2679	1.295	0.1371	-0.2034	1.473	3.166	1.701	1.061	1.194	0.5453	0.2649	-0.49	-1.202	-0.6529	-0.9617
IMAGE:376296	TACSTD2	tumor-associated calcium signal transducer 2	4.572	3.421	3.81	-0.2706	4.691	3.98	3.311	2.109	1.374	1.609	2.425		1.18	0.324	0.4728	2.53		-4.711			1.647	1.497	-0.5459	-0.05357	-1.856	-3.202		2.355	0.4998	3.155	2.657	2.295	3.168	3.105	3.307	2.657	3.373	2.616	2.911	3.361	2.314	2.635	-0.06509	0.69
IMAGE:137387		Homo sapiens transcribed sequence with weak similarity to protein sp:O60885 (H.sapiens) BRD4_HUMAN Bromodomain-containing protein 4 (HUNK1 protein)	2.708	3.177	2.426	4.245	1.817	1.486	0.9775	-3.445		-1.855	0.1409		-0.7343	-0.36	-0.6012	-1.074	-1.413	-0.745		-1.437	-1.507	-1.357		-0.4076		-0.2559	-3.432	-1.269	-0.5042	2.721	3.333	3.751	1.974		2.193			3.722	1.727	3.547	2.56		1.371	-0.574	-0.8462		-0.6657
IMAGE:140018	LBP-32	LBP protein 32	3.399	3.898	2.787	2.516	3.768	2.307	1.018	-0.4336	0.2813	0.2759	-0.00811	-0.9588	0.5567	-1.469	-0.8302	0.8766	-1.822	-0.844	-3.076	-2.586	-1.456	-0.1564		-2.427	-1.819	-1.045	-1.311	0.1816	0.3768	1.392	2.074	2.122	0.5349	1.202	1.504	1.684	1	2.923	2.548	2.408	1.641	2.342	0.08191	0.237	1.645	2.504	1.135
IMAGE:725680	TFAP2C	transcription factor AP-2 gamma (activating enhancer binding protein 2 gamma)	2.637	2.476	2.395	2.404	2.006	2.755	1.506	0.7744	-0.4707	-0.2461	0.5199	0.6592	1.755	-0.301	0.1578	1.095	-0.8336	-2.866		-2.228	0.5424	1.982	2.179	-0.9186	0.2587	-1.187		-1.91	-0.5652	1.66	0.9019	1.7	1.683	2.13	2.412	2.122	2.348	3.831	1.876	2.996	2.309	2.44	0.06991	-1.645	1.163	-0.06789	-0.1867
IMAGE:897781	KRT8	keratin 8	1.816	2.625	2.274	0.0434	3.175	3.164	1.135	-0.4966	-0.6417	-0.2771	1.679	-0.1018	0.6437	0.308	0.09676	0.6136		-1.567	-2.179	-2.249	0.0914	1.461		0.1804	-1.932	-1.918	-0.4742	-0.6314	-0.3062	0.6489	0.4009	1.009	0.5019	1.059	0.9311	0.9006	-1.103	0.3403	0.7145	2.165	0.3976	0.7393	0.7489	-2.246	-1.488		1.152
IMAGE:378365	PIGPC1	p53-induced protein PIGPC1	3.935	4.144	3.793	0.8024	5.084	2.633	2.024	-0.1376	-0.6527	-0.8081	0.6879	-0.1828	1.533	-0.263	-0.4442	1.003	-1.336	-2.368	-2.21	-0.9303	0.3404	1.56	0.03708	-0.2506		-0.1589	0.5148	-0.2124	-0.8172	0.8479	1.77	1.438	1.011	1.268	1.18	1.23	1.256	1.029	1.884	2.264	1.067	1.498	1.618	0.383	-0.4892	1.7	0.01131
IMAGE:52222		similar to PUTATIVE INSULIN-LIKE GROWTH FACTOR II ASSOCIATED PROTEIN	2.366	3.385	3.284	1.763	2.705		1.655	-0.1266	-1.002	-0.9271	0.2889	0.7182	1.114	0.378	-0.8132	0.6536	-0.4346	-0.527	-2.379	-0.05932	1.171	1.741	0.05808	-0.2796	0.2777	-0.1079	0.8458	-0.6214	-0.4262	0.7789	0.6709	0.7589	0.09187	0.9694	1.041	1.031	0.4574	0.7903	1.145	1.735	0.1876	0.3693	1.589	-0.116	-0.9282	1.081	-0.04769
IMAGE:240961	DSP	desmoplakin	3.016	4.425	3.354	1.383	4.805	2.964	1.785	-0.8566	-1.162	-0.7271	-0.1911	-1.182	0.8637	-0.522	-0.1532	1.054	-6.385	-2.417	-3.549	-2.949	-0.9586	2.331		-1.95	-1.332	-0.8479	-4.744	-2.481	-1.896	-0.1411	0.9509	0.7789	1.262	2.009	1.141	2.121	2.067	0.8703	0.6245	1.585		1.849	1.389	1.194	-0.1382		2.372
IMAGE:135975	DSP	desmoplakin	4.354	4.023	3.422	2.231	5.083	3.592	2.113	-0.7786	-1.654	-1.549	-0.8631	-0.3538	0.9517	-0.784	-1.195	0.9116	-1.967	-3.849		-3.091	-0.9406	1.709		-2.562	-1.974	-2.46	-1.406	-2.543	-2.438	0.2769	0.6489	0.3969	1.28	1.467	1.119	1.249	1.175	0.1283	-0.02749	1.863	0.9656	0.9673	1.057	0.622	0.8098	1.829	1.56
IMAGE:328542	GALNT3	UDP-N-acetyl-alpha-D-galactosamine:polypeptide N-acetylgalactosaminyltransferase 3 (GalNAc-T3)	0.4583	1.027	1.396		-0.8932	-0.4335	0.6475	0.5354	0.7703		1.561	1.06	2.316	0.36	1.369	2.296	-0.3226	-0.485	0.2828	0.03268		-0.2974		-2.058		-0.7959	-4.682	-1.199	-1.444	0.4409	0.3029	0.7509	0.9139	1.321	1.953	1.573	0.9594	1.852	3.187	2.877	1.66	2.451		-1.824	-0.3962		1.334
IMAGE:148225	GALNT3	UDP-N-acetyl-alpha-D-galactosamine:polypeptide N-acetylgalactosaminyltransferase 3 (GalNAc-T3)	1.164	1.213	1.502	-0.5386	-5.187	0.2925	-0.09654	0.1514	0.5263	-0.4691	1.577	0.7362	2.532	0.906	1.575	2.362	0.02339	-0.929	-0.3512	0.008679	0.2794	-0.2514		-2.152	-0.7943	-1.62		-1.323	-1.808	-0.05314	0.6789	0.4869	0.8399	0.9174	1.659	1.419	0.1354	2.148	3.133	2.673	1.726	1.897	1.517	-1.498	-0.5702	0.9891	1.27
IMAGE:566443	LOC90806	similar to RIKEN cDNA 2610307I21	-0.4947	0.6537	1.053	-1.488	0.2338	0.3435		-0.1776	0.5873	-0.04813	1.168	0.9172	1.623	0.03697	1.126	1.463	-0.9156	-0.268	0.4498	-0.6303	0.2804	-0.1504	-0.7329	-0.8506		-0.8789	-0.1452	-0.7124	-1.027	0.5879	0.2499	0.6479	0.1209			1.44	0.4264	1.339	2.134	2.064	0.9566	1.508	1.328	-0.027	1.131		1.031
IMAGE:433573			-0.8287	0.7597	0.4994	-1.352		-1.331	-1.03	0.7084	1.493	0.3079	1.464	0.3832	1.599	0.253	0.1218	0.6186	2.19	0.278	1.716	0.8557	0.0364	-0.4744		-1.375	-1.597	-1.733	-4.849	-0.3464	-1.261	1.564	3.256	3.444	1.927	2.234	1.856	1.876	1.302	2.605	3.38	3.16	3.323	2.784	1.184	0.619	3.577	4.516	1.647
IMAGE:296444	CGN	cingulin	0.8953	0.3437	-0.3866	-5.078	1.874	-0.7765	-0.9655	2.602	2.197	1.862	3.228	0.1872	1.873	0.317	-0.1042	1.143	-0.8156	-0.858	-1.29	-2.26	-1.31			-1.981		-3.349	-1.475	0.1076	-1.887	1.318	2.13	1.788	0.5909	0.8984	1.68	1.81	0.3464	1.129	0.9335	1.784	1.157	1.568	-0.7121	3.723	2.281	3.18	1.081
IMAGE:744944	MYO6	myosin VI	0.5143	1.613	0.9024	-0.5586		-0.2775		0.7914	1.076		1.587	-0.4738	0.9317	-0.344	-0.09524	0.4416	-0.5166	-1.119	-0.9412	-1.541			-1.444	-0.6216	-1.254	-1.33	-0.1162	0.5066	0.4818	1.497	1.969	1.767	1.04	1.207	1.229	0.9086	0.8154	1.188	0.4325	0.2631	-0.5344		1.247	0.292	1.14	1.609	0.5703
IMAGE:566115		**Homo sapiens transcribed sequence with moderate similarity to protein ref:NP_060265.1 (H.sapiens) hypothetical protein FLJ20378 [Homo sapiens]	-0.4307	0.3777	0.1874	0.5264	-0.5322			0.7164	1.971	1.326	1.672	0.3612	1.847	0.331	1.05	2.227	-0.5216		-1.636	-1.346	-0.2756	-0.2864	-2.609	0.02343		-0.5849	-2.701		-1.323	0.9619	1.144		-0.4951		-0.04589	-0.05637		0.2033	0.2475	0.2681	0.01058	0.04226	1.882		1.815		0.2953
IMAGE:510534	TACSTD1	tumor-associated calcium signal transducer 1	-1.755	-0.7563	-1.167	-3.448		-0.5365	-0.2055	1.982	1.197	1.332	2.958	1.347	2.943	1.207	1.196	2.653		-5.908	-3.52	-3.73	2.02	-0.1104	-0.7129	-2.911	-1.883	-5.549	0.5248	-2.522	-2.817	2.718	3.43	2.768	1.671	1.768	2.13	2.23	1.746	3.169	3.544	2.944	1.887	2.528	3.308	3.543	3.671	4.39	3.291
IMAGE:2057931	TACSTD1	tumor-associated calcium signal transducer 1	-0.5057	-0.6573			-2.047	-0.00755	-0.6265	1.091	0.8063	0.8309	2.317	0.7362	2.452	0.566	1.345	2.122	-3.167	-4.089		-3.811	1.779	0.04864	-0.8239	-1.962	-2.364	-2.76	-0.2462	-2.113	-1.808	2.037	2.799	1.917	0.9099	1.267	1.309	1.619		2.268	2.503	1.933	1.406	1.877	2.477	3.622	2.64		3.28
IMAGE:2062404	KIAA0872	KIAA0872 protein	-0.5157	-0.8873	-1.398	-3.549	-0.7472	-0.03755	-0.5965	0.6914	0.5863	0.6409	1.917	0.3562	2.072	0.566	0.8648	1.652	-4.297	-3.309	-1.501	-2.171	1.109	-0.1314	-1.524	-1.972	-2.384	-2.3	-0.08618	-1.763	-0.7882		2.569	1.757	0.6599	0.7774	0.7891	1.009	0.9954	1.968	2.053	1.523	0.8856	1.117	2.297	2.872		3.559	2.74
IMAGE:1881469	OCLN	occludin	-0.3177	0.6507	0.3304		1.261	0.5205	0.01146	1.379	1.164	0.8089	1.195	0.4942	0.7397	0.464	0.03276	1.35	-1.429			-2.173	-0.6526	-0.7334		-0.5036		-1.582	-0.7982	-0.6654	-0.1602	0.4849	1.097	1.115	0.3479	-0.1446	-0.08289	-0.2434		1.286	0.4205	0.4411	-0.5764	-0.02474	0.9849		1.808	0.9471	2.188
IMAGE:243159	OCLN	occludin	-1.079	1.16	0.7094		-0.1102		0.8805	0.9984	0.7433		2.154	0.7532	0.8587	0.06297	-0.8082	1.139		-0.902	-1.984	-3.634	0.5764	-1.004		-0.6246		-1.373	-1.079	-1.116	-0.1812	-0.01614	0.5059	1.034	-0.8131	0.8044	0.1861	0.2856	0.1124	1.455	0.07951	0.4001	-0.3474	0.3743	0.9339		1.127	2.166	2.317
IMAGE:884418	MYO5B	myosin VB	1.252	1.841	1	0.4694	1.731			-0.3306	-0.1357	0.09887	1.335		0.9097	-0.406	-0.6372			-2.361		-3.353	-0.9026	-3.083		-1.344	-1.966	-1.512	-2.148	-1.345	-2.47	0.8049	1.097	0.4149	-0.1421	0.2554	0.9271	0.7766	0.9734	1.156	0.7505	1.371	1.284	0.5153	1.555	0.8	1.358		1.618
IMAGE:376941	MAL2	mal, T-cell differentiation protein 2	3.043	3.572	2.911	-0.7696	3.272			1.92	1.595	1.23	3.236	0.03517	1.271	0.09497	0.1938	1.681	-6.818	-4.81	-4.272	-6.812	0.0184	0.1676	-6.235	-2.463	-2.585	-3.481	-3.837	-0.03444	-0.9992	1.726	2.448	1.616	0.9289	0.5864	1.398	1.428	0.9644	1.517	1.822	1.952		1.056	0.4159	1.151	2.539	1.938	1.979
IMAGE:813730	MAL2	mal, T-cell differentiation protein 2	3.091	2.83	2.799		3.17		0.2205	1.418	1.313	0.9379	2.594	-0.06683	0.9987	0.333	-0.1582	1.249	-1.49	-3.812		-3.884	-0.4736	-0.2044		-4.165	-1.477	-3.093	-3.939	-0.4064	-0.8612			1.704	0.8269	0.4744	0.9461	1.026	0.1924	0.9653	1.3	1.48	0.7326	0.4743	0.5139	1.129	3.017	1.536	1.547
IMAGE:565319	MAL2	mal, T-cell differentiation protein 2	1.925	2.774	2.903	-0.9576	3.904	1.443	0.6045	0.9324	1.087	0.7019	1.818		0.3327	0.167	-1.004	1.263	-1.596	-5.068		-4.57	-1.67	-0.7204		-0.8306		-1.369		-0.8124	-1.587	0.9079	2.2	2.088	0.04087	0.4184	1.02	1.16		0.5993	1.364	1.394	0.8366	0.7483	0.4679	0.703	2.141	1.34	1.561
IMAGE:1555427	SPINT1	serine protease inhibitor, Kunitz type 1	3.419	1.958	1.677	2.866	3.448		1.268	0.9064	1.501	1.876	1.152		2.187	0.301		-0.05342		-2.164	-2.306	-1.566	0.9544			-2.197	-2.799		-0.4312	0.5816	-1.083		2.844	0.4819	2.285	1.562	0.5741	0.4736	1.96	2.213	-0.04249	0.6381	1.211	1.182	1.932	2.697	0.2548		0.08531
IMAGE:770388	CLDN4	claudin 4	2.451	0.8497	1.519	2.628	1.56	3.049	2.82	0.7484	1.123	1.198	1.174	-0.4668	2.289	0.513	0.6018	1.869	-4.37	-3.792		-5.064			-2.287	-1.835		-2.273	-3.189	1.424	0.8888	2.334		1.154	2.797	2.924	2.456	1.536	2.532		1.23	1.99	2.693	0.9843	0.6339	-2.341	1.247	1.816	1.537
IMAGE:1505038	FLJ20171	hypothetical protein FLJ20171	1.676	3.255	2.704	0.6334	2.465	-0.07555		0.4334	0.7883	0.6129	2.139	-0.6118	1.434	0.358	0.6968	1.524				-3.849	0.1914	-0.02936		-0.4396	-1.522	-0.8779		-0.6014	-2.366	0.5289	1.821	1.629	1.712	2.199	2.011	2.591	1.267	1.91	2.445	2.795	2.258			1.244	2.592		1.312
IMAGE:250678	FLJ20171	hypothetical protein FLJ20171	1.709	3.428	2.757	0.6264	2.558	1.257	0.4985	0.4664	0.6713	0.06587	2.582	0.4912	1.597	0.661	-0.2502	1.267	-2.602	-3.314		-3.776	0.5944	-0.7364		-2.187	-3.279	-2.495		-0.2984	-0.6932	1.362	1.944	1.982	1.755	1.882	2.264	2.474	2.17	2.313	2.498	2.838	2.211	2.232	1.942	1.437	3.555	2.434	1.685
IMAGE:322511	LOC161291	hypothetical protein LOC161291	0.5843	0.4827	-0.1176	-0.3686	0.4128	0.01245	0.003456	0.2914	-0.06371	0.2709	0.6069	0.08617	0.7017	0.04597	-0.5752	1.242	-1.577		-2.051	-1.311		-0.8114		-1.082	-1.144	-1.6		-0.1034	-0.2782	0.7469	1.569	1.777	1.31	1.497	1.899	1.759	0.6854	0.4683	1.613	1.473	0.8256	1.297	0.7569	2.652	2.97	3.469	1.54
IMAGE:251019	CDH1	cadherin 1, type 1, E-cadherin (epithelial)	1.932	1.741	1.09	1.659	2.251	1.29	0.4815	0.5294	0.9043	0.2989	1.795	-0.07583	1.6	0.09397	0.1828	1.21	-2.259	-2.831		-2.013	0.2774	-0.1334		-2.084	-1.976	-1.452	-1.218	0.1946	-1.6	1.665	2.297	2.455	2.368	2.345	2.187	2.907	1.243	1.386	1.661	2.131	1.324	1.195	1.515	2.96	3.478	3.807	2.418
IMAGE:416386	CDH1	cadherin 1, type 1, E-cadherin (epithelial)	2.496	2.425	1.544	1.853	2.815	2.434	1.225		1.138	0.3929	2.529	0.5782	1.924	0.458	0.1168	1.934	-2.815	-3.187	-2.699	-1.849	1.101	-0.2394	-2.802	-3.7	-2.292	-4.438	-1.354	0.5486	-1.186	2.709	3.261	3.049	2.822	2.949	3.141	3.531	2.547	1.64	1.925	2.455	1.658	2.089		3.364	4.282		3.842
IMAGE:1606321	MGC39329	hypothetical protein MGC39329	0.6623	-0.4093	-1.25	-1.771				0.9494	1.034		0.2249	0.8842	1.87	0.814	0.6728	1.32	-2.399	-1.941	-2.903	-1.953	2.507	1.267	-0.4959	-1.544	-1.446		-0.4882	0.1446	-1.08	2.255	3.047	2.675	2.148	2.365	1.627	1.597	1.443	1.496	0.6705	2.221		1.635			3.208		1.568
IMAGE:845345	AP1M2	adaptor-related protein complex 1, mu 2 subunit	1.966	1.115	-0.005649	0.6434	-1.785	0.6045	-0.1845	0.3734	0.2883	-0.3971	1.759	-0.07183	2.714	0.548	0.8068	1.064	-1.735	-4.127		-2.769	0.7114	-0.2294		-1.02	-1.862	-1.468	-3.964	-0.4114	-1.246	1.259	2.851		1.862	1.469	1.021	1.211	1.377		1.505	0.8051	1.688	1.309	1.819	2.864	2.932	3.021	1.722
IMAGE:470385	SPINT2	serine protease inhibitor, Kunitz type, 2	2.077	0.7457	0.1754	1.144	1.696	0.3255	-0.1035	0.4144	0.1693	0.08387	0.8599	-0.1808	1.395	-0.221	-0.4722	0.5846	-0.1436	-1.176	-0.1382	0.1417	0.7324	0.09164	-2.251	-3.669	-2.161	-3.477	-1.993	-0.4004	-1.155	0.8999	2.682	1.88	1.623	1.18	0.9321	1.202	1.248	1.751	3.006	2.296	1.589	1.79	1.13	0.735	2.673	2.232	1.843
IMAGE:814378	SPINT2	serine protease inhibitor, Kunitz type, 2	1.567	0.5657	-0.2246	0.6944	1.426	0.6255	-0.04354	0.04438	-0.1007	-0.05613	0.4899	-0.6608	1.055	-0.451	-0.1522	0.3746	-0.3536	-0.996	-0.3882	-0.05832	0.6924	-0.1284	-1.431	-2.579		-2.737	-1.273		-0.8952	1.24	1.612	1.31	1.463	0.9304	0.7221	0.6316	0.7084	1.471	2.596	1.706	1.219	1.39	0.7499	1.445	2.453		1.533
IMAGE:203918	KIAA1727	KIAA1727 protein	1.208		-0.2136	2.955	1.857	-0.1135		1.315	2.4	0.3849	1.981	-0.4798	-0.5343	-1.03	-1.131	-0.1144	-2.393	-1.625		-2.407	-1.407	-2.437		-2.298		-1.576	-0.2622		-1.524		-0.02712	0.3809	2.294	2.471	2.443	2.333	1.689	1.782	1.267	2.007	0.7696	0.5813	-0.6091		4.914	3.653	0.8643
IMAGE:80715	VAMP8	vesicle-associated membrane protein 8 (endobrevin)	1.384	1.523	1.042	1.281	0.7028	0.04245	-0.6265	1.611	1.376	0.4309	2.337	-0.3838	1.032	-0.454	-0.2352	0.3316	-2.337	-2.299	-1.381	-2.661	-0.6206	-0.8114	-3.004	-2.192	-2.544	-2.36	-1.236	0.3766	-1.388	0.4269	2.129	1.427	0.5599	0.3774	1.119	1.009	0.1454	1.378	2.763	2.333	1.726	2.007	0.8669	1.982	1.9	2.849	0.7203
IMAGE:147447	F11R	F11 receptor	0.1913	1.24		0.6984	1.18	-1.361	-0.07954	1.718	1.153	0.9779	1.934	0.3632	1.099	-0.307	-0.2782	1.399	-0.8896	0.348	-0.7542	-1.214	-0.6336	-0.3544		-2.015	-1.407	-1.023	-1.149	-0.05644	-1.001	0.7539		2.804	1.037	1.494	1.706	2.076	1.272	1.315	1.39	2.35	1.403	1.854		0.009004	0.9868	1.976	1.527
IMAGE:204790	FLJ20273	RNA-binding protein	0.3243	1.083	0.4824	0.4114	0.2328	-0.7175	-0.2465	1.141	0.9163	-0.7091	1.277	-0.08383	0.4217	-0.354	-0.5752	1.592	-4.727	-1.029	-2.131	-2.601	-0.9806			-3.642			-2.016	0.07656	-1.658	1.437	2.379	2.437	1.79	1.617	2.529	2.519	1.025	1.798	2.863	2.853	2.096	2.387	1.687	1.912	1.83		-0.2297
IMAGE:1650748		Sapiens cDNA FLJ23705 fis, clone HEP11066.	1.183	1.422	1.341	0.2404		-0.04855	-0.5075	0.3204	1.085	0.4199	1.906	-0.3848	1.151	0.825	-0.1862	0.5306	-1.838	-0.58	-0.9822	-1.062	-0.6316	-0.7724	-0.9649	0.6274	0.2847	0.3691	-1.807	-1.114	-1.129	0.2359	2.128	2.046	0.3989	0.04638	0.4181	0.6076		2.487	3.112	2.942	2.005	2.716	1.046		1.739	1.058
IMAGE:770845	CYB561	cytochrome b-561	1.002	0.2707	-0.04965	0.0894	-0.2492		-0.4585	1.309	0.3643	-0.3911	0.5849	0.08417	1.44	-0.006027	0.002761	0.4896	-1.909	-1.471	-2.053	-0.8933	0.7574	-0.3134	-2.756	-0.8536	-1.716	-0.6319	-0.7682	-0.2754	-0.8102	1.275	2.537	2.315	2.168	1.615	2.537	2.507	0.3734	1.306	1.921	1.671	0.6636	1.305	1.845	2.77	2.548	3.187	0.9683
IMAGE:68244	UCK1	uridine-cytidine kinase 1	0.5723	0.1307	-0.4796	0.2094	-0.2492	0.7405	-0.5985	0.6494	0.2443	-0.2011	0.1249		0.8797	-0.286	-0.4672	-0.2404	-2.299	-1.081	-0.7432	-0.5133	0.6774	-0.2234	-1.806	-0.8336	-1.666	-0.8719	-0.5182	-0.4354	-0.5102		1.787	1.785	1.668	1.295	1.617	1.497	0.4934	0.8663	1.241	0.7711	0.4236	1.085	1.585	2.39	1.768	2.397	0.2583
IMAGE:1160531	ERBB3	v-erb-b2 erythroblastic leukemia viral oncogene homolog 3 (avian)	2.337	2.256	1.395	0.1444	2.566	0.3455	-0.3235	0.9544	1.099		1.13	-0.6908	2.475	-0.271	0.09776	0.7646		-2.386		-3.198	-0.2776	-1.128	-1.061	-2.019	-1.181	-1.677	0.9368	0.02956	-1.275	1.64	1.252	2.49	2.473	2.18	2.542	2.742	1.448	2.091	2.976	3.646	2.599	3.28	1.84	-2.195	-0.9172	1.232	-1.407
IMAGE:855563		Sapiens full length insert cDNA clone YW24E06	2.528	1.887	1.476		2.947	0.3265		0.8454	0.7403	-0.06513	0.7709		2.376	0.009973	-0.5612	0.8156	-3.473	-2.775		-3.017	0.2434		-2.04	-2.808	-2.63	-2.496	0.6178	-0.2494	-1.214	1.321		0.3009	2.244	1.871	2.473	2.483	1.539	2.212	2.497	3.127	2.21	2.681	1.981		-1.706		-1.596
IMAGE:344854	ANKRD3	ankyrin repeat domain 3	3.469	2.178	1.157		3.768		0.1385	0.1464	-0.7887	-0.5641	0.3219	-2.049	1.387	-0.129		0.6366	-1.092	-3.464			-0.7256	-1.826		-1.227	-2.019	-1.575		-0.5784	-1.263			1.342	1.135	0.8424	0.8841	0.7236		0.9433	0.6775	0.9381	0.6306	0.1123	1.432	1.497	1.055		0.8853
IMAGE:509980	KRT8	keratin 8			1.105	1.604	-1.984	-0.2245	-0.6035	0.2744	-0.03071		2.64	0.3092	1.375		-0.01224	1.095		-3.966	-1.998	-3.268	-0.4476	-1.018	-0.2409	0.6614	-2.121	-2.077	-0.3232		-0.8452	0.5599	0.2419	-0.3601	1.093	0.6304	0.09211	0.2216		0.5913	0.2755	0.8961	0.9086	0.3403	0.6499	-1.945	-0.7572	-0.1479	1.393
IMAGE:740888	KRT8	keratin 8	0.2183	0.7867	-0.5636	2.025	-4.423	-0.2035	-0.002544	0.2254		0.4349	2.781	0.7002	1.686	-0.6	-0.1112	1.256	0.2974	-3.725	-2.057	-2.747	-0.3166	-2.507		-0.8676	-1.87	-2.526	-0.3022	-0.4494	-0.1842	0.7409	0.3929	-0.3091	1.364	0.8614	0.6031	0.8126	0.6594	0.1023	0.6665	0.9171	1.15	0.1913	0.7709	-0.684	-0.5962	-0.01689
IMAGE:531036	KRT18	keratin 18		-0.7283	-0.5886	1.87	0.8618	0.7915	0.04246	0.6904	0.1853	0.9699	2.276	-0.2748	1.851	0.415	0.5038	1.111	-1.628	-3.48	-8.162	-2.212	0.3084	-0.8324		-1.063	-2.405	-2.071	-2.407	-1.034	-0.4392	2.406	2.298	1.376	1.459	1.296	0.6781	0.7476	0.8144	1.097	0.5315	1.662	1.375	0.8763	1.536	-1.289	-0.8812	-0.7819	1.099
IMAGE:770267		Homo sapiens transcribed sequence	0.4273	-0.6643	-0.7846	2.614	1.246	0.3455	0.05646	0.6344	0.5393	1.234	2.62	-0.4808	2.395	1.089	0.3378	1.705	-1.524	-4.006	-6.558	-2.668	0.4124	-2.778		-1.689	-2.351	-1.857	-2.933	-0.2704	-0.2852	1.43	2.532	0.9099	1.943	1.62	1.092	1.042	1.178	1.421	0.7555	1.336	1.289	0.9503	1.69		-1.267	-0.8079	1.713
IMAGE:1649374	HGD	homogentisate 1,2-dioxygenase (homogentisate oxidase)		-2.029	-0.9296	-5.651	-0.3892	0.2105	1.281	-2.341	-0.3457	-0.6211	-0.5351	-0.2858	-1.69	-1.396	-0.6672	-0.5604		-2.281	-3.163	-3.053	0.8074	-1.633		-1.534	-2.396	-1.962	-1.608		-0.3902		1.277	0.6449	2.708	2.135	2.287	2.907	0.5734		1.241	1.701	1.924	2.025	2.095	-1.63	-1.892		2.658
IMAGE:433253	FBP1	fructose-1,6-bisphosphatase 1	-1.701	-2.172	-2.063	-2.424	-3.162	-1.853		3.236	3.321	1.706	1.742	-1.809	-1.003	-1.319	-1.3	-1.263	-2.082		-3.096		-0.4556	-1.246		-2.757	-2.739		0.2188	1.372	-0.7132	0.6719	2.574	1.802	1.605	0.8124	0.1641		0.3604	1.553	1.208	0.01806	1.471	1.442	0.6319	3.137	2.635	4.684	-0.2047
IMAGE:1650942				-0.2503	-0.1106	-0.5816	0.9898		0.1305	-0.5016	-0.9567	-0.5621	0.2639	-0.7468	0.6787	-0.357	0.01176	1.919			-4.004	-1.824	-1.164	-2.064		-0.6646		-1.143	-1.459	-0.5264	-0.7712	1.214	2.546	2.334	-1.383	-0.6456	0.3661	0.3956		0.4053	1.02		-0.1974		1.774	-0.321	0.8568	0.3261	-0.02269
IMAGE:811899	F2RL1	coagulation factor II (thrombin) receptor-like 1	0.3613	0.5697	0.4394		0.9298	-0.6205	-0.2395	-1.182	-1.757	-0.4621	1.084	-0.6468	1.099	0.143	0.06176	2.229		-2.292		-3.464	-2.314			0.5254	-0.3973	-1.583		-0.9464	-1.121	1.204	2.946	2.474	-0.8131	-0.5356	0.4461	0.7156		0.9053	1.23	0.6501	0.3226	0.1043	1.424	-0.841	0.4368	-0.1339	0.2073
IMAGE:594630	SDR1	short-chain dehydrogenase/reductase 1	1.651	0.3497	0.1694	0.2084	1.54	0.5695	0.2905	-0.04162	0.2433	-0.3921	-0.1661	0.1632	0.8087	0.463	-0.7382	-0.7614	-0.02961	-2.382	-0.5842	0.7557		0.1456		0.03543		-1.503	0.1608	0.2336	0.7688	1.034	2.206		1.307	0.8944	0.2561	-0.4544	1.262	0.07533	1.06	-0.2699	0.2726	-0.3257	0.9839	-1.071			-0.5627
IMAGE:756253	ERBB2	v-erb-b2 erythroblastic leukemia viral oncogene homolog 2, neuro/glioblastoma derived oncogene homolog (avian)	1.871	0.7097	0.01935	0.7984	1.47	1.359	-0.2395	0.3984	-0.02671	-0.2821	-0.07611	0.2532	1.259	0.663	-0.5582	-0.4614	0.2004	-1.382	-1.464	0.2257	0.1364	-0.3544		-0.5446	-1.357	-0.9929	0.1208	-0.09644	-0.6912	0.6339	1.596	0.5539	1.197	0.1044	0.1861	-0.004375	1.632	0.7453	-0.05049	0.1601	0.2326	0.1343	0.6639	0.489		0.8561	0.1373
IMAGE:141768	ERBB2	v-erb-b2 erythroblastic leukemia viral oncogene homolog 2, neuro/glioblastoma derived oncogene homolog (avian)	1.387	0.2057	-0.5046	0.1744	1.326		-0.4235	-0.05562	0.4193	0.2539	-0.2601	-0.1108	0.3747	0.529	-0.1922	-0.1654	0.3564	-1.176	-0.9282	0.2917	0.0624	0.03164		-0.3986		-1.027	-0.04318	-0.3504	-0.4452	0.2699	1.422		1.193	0.9104	-0.3179	-0.5284	1.388	0.4213	-0.1845	-0.1139	0.6286		0.05991	-0.435	-0.4172		0.6333
IMAGE:770866	TDE2	tumor differentially expressed protein 2	0.8353	0.3537	0.2634		0.003815			-1.398		-1.818	0.2079	-0.7728	0.5527	-0.403	-1.344	-0.7274		-2.948		-0.5303	0.9104			-1.481		-1.189	-3.595		-0.9572	0.7579		0.5079	0.6509	0.7684		0.3096	0.9164	1.239	0.4335	1.594	1.757	1.198	0.6779	-0.107	0.3008	1.32	-0.3987
IMAGE:809397	MGC12904	hypothetical protein MGC12904	0.7903	-0.3213	-0.2516	-0.6626	-0.3512	0.6485			-1.378	-1.353	-0.4971	-0.8678	-0.3223	-0.418	-0.6392	-0.8924	-0.2306	-1.933	-1.255	0.4347	0.3154			-0.3656		-0.9739	-0.1802		-0.9722		1.105		0.6859	0.8234	0.2351	-0.2554	-0.09861	0.5043	1.399	1.119	0.9116	1.353	0.3229	0.368	0.6358	2.365	-0.3237
IMAGE:784126	TST	thiosulfate sulfurtransferase (rhodanese)	1.282		0.2704	-2.461	1.261	0.08045	-0.9085	-0.5206	-0.4957		0.3249		0.6497	-0.03603	-0.2272	-0.7104		-1.301	-0.5332	1.187	0.7974			-0.07357	-0.3063	-0.1919	-1.178	-2.405	-0.9702	-0.9451	1.137	-1.385	-0.6321	-0.4046	-0.6029	-1.243	-0.2266	0.1663	0.5405		0.4936	-0.2447	0.6449	-1.4	-0.7522	-1.763	-0.9417
IMAGE:2321113	AGR2	anterior gradient 2 homolog (Xenepus laevis)	-1.693	-0.4843	-0.8846	-3.406		0.7155		1.674	2.299	0.8539	3.95	2.469	1.275	1.249	1.098	4.105		-5.076		-2.258	2.162	2.652		-3.189	-2.501	-1.687	-1.113	2.03	-0.1252		5.192	4.34	3.943	4.67	3.502	4.282	1.308	-0.8287	1.896	0.9761	-1.311	-0.1697	3.37	-3.135			2.083
IMAGE:809869			1.75	1.769	1.568		1.409	0.6385	1.549	-0.3126		-0.09313	1.413	0.1922	0.5977	-0.108	-0.2992	0.5876		-0.463	-5.955			-2.735		-0.1456		-0.4439	-1.02		-0.4622		0.9049	1.193		0.1534	1.075	-0.8454	2.141	1.004	0.8485	0.1591	0.3116	0.8033	-0.3371	1.218	1.356	1.835	-0.1137
IMAGE:512061			1.324	0.6527	0.8624	-3.809			-0.6165	-0.3286	0.2563	0.4109	0.9269	-1.124	1.272	0.09597	0.6348	0.4116	-1.157	-1.969	-2.491	-2.281		-0.1114	-1.724	0.1384		-0.6999	-2.256	0.01656	-2.128	1.127	1.879	1.757	0.7199	1.317	1.969	1.599		0.1483	0.3225	0.7231	0.5656	0.5073	0.1169		0.6098	-1.711	1.51
IMAGE:1536991		Homo sapiens transcribed sequence with weak similarity to protein ref:NP_055301.1 (H.sapiens) neuronal thread protein [Homo sapiens]	-0.1697	0.7087	0.5684		0.03882		-0.2605	0.07738	0.2423	0.3469	1.073	-0.3078	1.338	-0.398	0.3108	0.5876			-3.325	-3.415	-0.2846	-0.3154		-0.1856		-0.7539	-1.14		-2.532	0.7629	1.575	2.063	0.3959	1.343	2.055	1.805	0.8714	0.5743	0.6485	1.139	0.7616	0.7933	0.7329	-1.042	1.026		2.176
IMAGE:814306	TPD52	tumor protein D52	0.4683	0.8467	0.3364	0.2154	0.6868	-0.3635	-1.783	-0.09462	-0.3797		0.5809	-1.93	-0.6043	-1.21	-0.2712	-0.5944	-4.133	-2.725	-2.707	-3.407	-0.7466	-1.767	-2.98	-2.298	-1.44	-1.946	0.2378		-0.6642	-0.2891	1.093	0.2509	2.454	2.161	2.663	3.263	0.6894	0.9623	2.787	2.757	1.97	1.991	0.1709	0.026	1.414	0.9231	1.134
IMAGE:257323	LOC58489	hypothetical protein from EUROIMAGE 588495	1.898	1.667	0.3464	0.2754		0.4465	0.8675	0.8354	1.02	1.085	1.381	-0.4598	-0.1943	-1.03		-0.2044	-3.223		-3.187	-2.407				-0.8076					-0.8542		-0.4071	-0.6291	1.644	1.121	1.453	1.353	1.139	1.102	0.4065	1.227	0.1996	0.5613	-0.7891		-0.06623	-1.317	-0.2457
IMAGE:1901141	FLJ20967	hypothetical protein FLJ20967	0.7933	1.542	1.311			0.3015	-0.4375	0.5504	0.2553		1.606	-0.1048	0.6907	-0.445	0.3738	-0.06942	1.432		2.038	1.998		-3.482		-1.153	-0.9053	-0.8609		-0.3644	-3.389	0.9359	2.078	1.926	-0.2111	0.1264		0.5776	0.3544	-1.113	2.242	1.952	2.315		0.1759	2.011	1.839	1.818	1.349
IMAGE:1558642	MLPH	melanophilin	-1.058	-0.6793	-0.7196	-0.6406	1.841	1.64	0.9115	2.359	2.544		1.915	0.07417	0.8397	0.574	0.6828	0.3396	-0.9286		-2.013	-0.7233	1.847	1.267	1.154	0.3564		-0.1619	-1.448		-0.03019	1.475	1.797		3.588	3.665	2.597	3.307	3.313	0.07633	2.271	3.321	3.524	3.735	-0.1251	-2.06	-0.8022	-1.633	-0.2317
IMAGE:460435		Homo sapiens transcribed sequences	-0.7207	-0.7223	-1.053				-1.342	-0.2136	-0.2087	-0.8841	-0.9681	-0.2688	-1.603	-0.919	-1.05	-0.9934	-0.5516	-0.764	-1.026	-1.726	-0.9156			-1.707		-0.8249			-1.133	0.8519	1.874	1.812	-0.1551	-0.4376	1.064	1.254	-0.1496	1.413	2.388	2.058	1.181	0.8423	1.012	1.577	2.975	1.764	1.755
IMAGE:321386	IQGAP2	IQ motif containing GTPase activating protein 2	-1.489	-0.6803	-0.7906	0.6484	-0.2602	-0.4505		-0.3916	-0.4967	-0.4921	-0.6361	-0.4468	-1.161	-0.847	-1.078	-1.041	-1.09	0.09795	0.3058	-0.8943	0.1464	0.005642		-1.325	-1.307	-0.4629	0.08082	0.02356	-0.01119	0.7539	1.806	2.204	-0.3731	-0.08562	0.9461	1.336	0.5824	1.185	1.81	1.7	0.7226	1.304	0.8539	1.249	3.157		1.177
IMAGE:461705		Homo sapiens transcribed sequences	-0.5097	0.1287	-0.03165		0.4488		-0.2705	-0.4126	-0.3777		-0.4571		-0.01234	-0.618	-0.9892	0.3976	-1.521	-0.503	-1.895	-0.6953	0.1154	-0.02536		-1.676		-0.6339	-1.36		-0.7422				0.2759	0.7134	0.7951	1.095	-0.6786	0.6243	2.099	2.089	1.362	1.463	1.413				0.6263
IMAGE:506018	CADPS2	Ca2+-dependent activator protein for secretion 2	0.9153	-0.3163	1.263			-1.207	-0.6055	0.5724	1.107	0.1619	0.7079		0.3727	0.397	0.9458	-0.3974		-0.05805		0.08968	-0.1796	0.5496		1.589	-0.8633	0.8211	-0.2552	-0.3524	-0.06719	0.3679	0.8599	0.8079	0.2709	0.2784	0.3801	0.6396	-0.9236	0.3993	3.074	1.804	1.667	0.9283	-0.7121	-1.717	1.221	-3.44	0.1113
IMAGE:131012	NAV2	neuron navigator 2	0.5933	-0.1683	0.03135		1.842	0.3315	-0.6575	0.7704	0.8253	0.7399	0.7559	-0.4448	0.5307	0.06497	0.1038	-0.1494	0.6524	-0.78	-2.002	-0.5423	0.2884	0.4676		-0.3926		-0.2809	1.563	0.2756	0.6208	0.9159	0.6479	1.286	0.1089	-0.5136	-0.6019	-0.7324		0.1473	0.5915	1.692	0.9846	1.056	1.456	0.071	-0.3212	-3.772	1.789
IMAGE:1456717	PKP4	plakophilin 4	0.4713	0.5797		-2.052	0.5698	0.9995	0.1505	0.1484	-0.5467	-0.4821	0.03389	0.1732	0.3387	0.383	0.2318	-0.1114	-0.1496	-0.382	-0.8842	-0.4143	0.0264	-0.1044	-0.3469	-0.03457	-0.7073	-0.3429	0.01082	-0.4164	-0.3012	0.3739	0.5459	0.9339	-0.4631	-0.6656	-0.1039	-0.1944	0.3724	1.175		0.8201	0.6726	0.7843	1.844	0.189	-0.8532		-0.09269
IMAGE:767236	CGI-51	**CGI-51 protein	0.1043	0.3727	0.4424	-1.959	1.093	1.422	0.03346	0.3114	-0.2237		-0.08311	0.00617	0.5417	0.286	0.5848	-0.2884	-0.6366	-0.419	-0.7212	-0.2013	0.3594	0.5986	0.5061	0.06843	-0.3543	-0.2899	0.5738		-0.4182	0.7569	0.8389		-0.05013	-0.2426	0.05911	0.3586	-0.1946	0.9883	0.1925	1.263	0.6956		2.237	0.352	-0.4002	0.2491	0.08031
IMAGE:141931		Sapiens mRNA; cDNA DKFZp586A2423 (from clone DKFZp586A2423)	-0.01167	-0.5833	-0.2736		-0.01318		-0.2925	0.4754	0.1403	0.08487	0.1609	-0.1498	0.6257	0.29	-0.3212	1.246	-1.163	-0.955	-1.347	-1.817	-0.2266	-0.3174	1	-0.1676	-0.6303	0.3041	0.3078	-0.5594	-0.5942			0.9209	0.4439	0.2014	0.5531	0.5326		0.6123	0.6065	0.5771	0.08958	0.6513	0.5609	-0.434	0.4038		1.204
IMAGE:277173	PPP1R1B	protein phosphatase 1, regulatory (inhibitor) subunit 1B (dopamine and cAMP regulated phosphoprotein, DARPP-32)	-0.3897	-1.551	0.1684	-3.953		0.03845	-1.111	-0.6126	0.1223	-0.5831	0.01289	-0.04783	1.458	1.082	0.3608	-0.09242	-0.3606			-0.7153				-0.8956	-1.418	-2.514	-1.98	-1.567	-1.482	1.523	4.105	3.103	2.396	1.363	2.495	0.9246	2.601	2.584	4.109	3.379	4.152	4.193	0.02291	-2.772	-1.774		-1.774
IMAGE:79726	C17orf28	chromosome 17 open reading frame 28	-0.6607	-1.432	-0.2426				-0.4615	-0.03362	-0.7687	-0.1741	-0.04811	-0.4388	-0.02334	-0.149	-0.1202	-0.1934	-1.222	-1.984				-1.466		-0.4366	-0.04928	0.005139	-1.351		-0.6132	-0.08814	1.444	1.342	1.735	0.9924	0.9541	0.7236	1.16	1.023	0.7075	1.718	1.981	1.862	-0.1081	-0.343	-0.5952		-0.3647
IMAGE:1573665	SH3RF	SH3 domain containing ring finger	-0.3537	-0.3653	-0.6156		0.1348	-0.3155	-0.08454	0.6334		0.5229	0.4989	0.09817	-0.1163	-0.612	-0.9832	0.5836	0.1054	0.433	-0.5292		-0.3186	-1.019	-0.4319	-0.5496		-1.038				1.569	1.191	2.299	1.382	1.539	1.731	1.621	1.797	-0.3897	0.4945	1.535	1.018	0.7993	-0.03109	-0.656	-0.2882	-0.9189	1.492
IMAGE:1471841	ATP1A1	ATPase, Na+/K+ transporting, alpha 1 polypeptide	0.2723	-0.5393	-0.2596	-1.061	1.291	-0.6195	0.001456	0.1594	0.3043	-0.5711	0.4349	-0.5258	0.3897	-0.686	-1.017	-0.4904		-1.861	-0.7132		-1.113	-1.063	-1.606	-0.9036	-2.366	-1.952	0.08182	-1.205	-0.6502		1.917	1.495	-0.04213	-0.2546	-0.2429	-0.5534	-0.4066	-1.084	1.621	1.111	0.6636	1.505	0.2849	1.82	1.738	2.547	1.368
IMAGE:182288	DDR1	discoidin domain receptor family, member 1	1.953	0.4617	0.1214	1.16	2.582	0.4515	-0.007544	0.07038	0.02529	-0.01013	-0.7141	-0.01483	2.111	0.315	0.3538	0.6806	-0.3676	-1.42	-0.8622	0.2877	0.7284	-0.1524	-0.7049	-1.083	-1.395	-1.841	-0.5172	-0.6544	-0.9792	0.5259	1.858	0.6959	1.109	0.8864	0.3981	-0.3424	0.9544	1.327	0.2415	0.8321	0.3346	0.5263	1.266	1.681	1.149	1.638	0.7593
IMAGE:741398		**hypothetical gene supported by NM_013230; AK026603; X69397; BC007674; D87667; M58664; S75311	1.64	0.8787	-0.1916		2.309			0.1974	0.4023	0.02687	-0.7371	0.3522	1.898	-0.008027	-0.07924	0.5676	0.06939	-1.493	-0.7252	0.1247	0.6754	-0.1354		-1.676			-0.2102	-0.6374	-0.8122	0.9329	1.565	0.6329	0.9359	1.103	0.5351	0.1146	0.7014	0.8643	0.2285	0.7891	0.4116	0.5133	1.823		0.9158		0.2363
IMAGE:460646	MYO10	myosin X	0.2413	-0.07031	-0.5406	1.068	0.7998		-0.2295	1.308	1.333	1.068	0.8839	0.6432	0.01866	0.06297	-1.538	-0.8814	1.52	-0.252	-0.04425	0.8857	0.1764	-1.074	-0.5069	-0.4246	-1.597	-1.003	-1.189	-2.466	-1.271	-0.2261		-0.1161	-0.1131	0.2544	0.04611	-0.3544	-0.09761	0.5853	-0.9305	0.6101	0.5426	-0.5857	0.6039	0.219	0.6468	-4.664	1.637
IMAGE:626544	MYO10	myosin X	0.1323	-0.2993	-0.3096	1.059	0.4308	-0.3495	-0.3985	1.329	1.284	0.9489	0.8149	-0.07583	0.1397	-0.06603	-0.5272	-0.7504	1.311		0.006752	0.9167	0.2874	-0.9234	-0.6359	-0.2936	-0.8763	-0.4119	-0.6382	-1.875	-0.9902	-0.1151	0.8569	0.4849	-0.2421	0.5754	-0.09289	-0.2134	-0.1266	0.6363	-0.6095	0.3311	0.6336	-0.1347	0.1949	0.61	0.9578	-1.513	1.798
IMAGE:436370	FLJ12747	novel C3HC4 type Zinc finger (ring finger)	0.3093		0.3674		0.07782		-0.05154	-0.5236	0.3613	-0.1341	0.1619	-1.049	0.1367	0.02097	-1.36	-0.003425		0.586		-0.6363	0.4944	-0.3164		0.05343	-0.6893	-0.004861	-2.671	-2.778	0.02681			1.052	0.5849	0.9024	1.094	1.834		0.06333	0.01751	1.168	0.2706	1.232	2.692	0.067	0.9548	-1.956	-0.2547
IMAGE:810446	KIAA1522	KIAA1522 protein	1.868	0.7667	-0.01365	0.0454	2.247	0.5265	-0.09254	-0.1946	-0.06971	-0.4351	-0.01911	-0.1298	1.496	0.01997	0.01876	-0.2844	0.6074	0.004955	-0.5972	0.6827	-0.0766	-1.927		-0.6976	-1.57	-1.516	-0.8422	0.5106	-0.7442	0.7109	2.093	1.001	1.504	0.9714	1.043	0.8126	1.599	1.582	0.6565	1.457	1.29	1.421	1.301	1.926	0.8238	0.6531	0.7343
IMAGE:277073	MAP7	microtubule-associated protein 7	-0.07667		0.4414	-0.8696		-0.3885				-1.12		-1.565	0.3307	-0.565	-1.336	0.07058		-2.41				-2.482		-2.873			-2.727		-2.719		1.508	1.306	2.539	2.266	1.808	2.038	1.224	1.367	1.802	2.062	1.225	1.586	1.186	1.421	1.639	1.738	0.3493
IMAGE:144834	MAP7	microtubule-associated protein 7	-0.3257	0.5927	0.3824	-1.189		-0.1875	-0.8165	-0.3286	-0.2137		0.2169		0.2017	-0.964	-0.4052	0.3816		-1.239	-4.391	-3.001	-1.771	-2.481		-2.002			-1.506		-1.068	0.3869	1.219	1.017		2.457	1.689	2.279	0.9454	1.248	1.423	1.883	1.076	1.787	1.387	1.532	1.3	2.169	0.7303
IMAGE:845454		Sapiens cDNA: FLJ23597 fis, clone LNG15281.	0.5073	0.6457	1.045	-1.086	-0.1642	-1.685	-1.364	-0.8956	-0.5307	-1.336	0.2199	-0.7208	0.3147	-0.581	-0.1722		-1.004	-3.416		-2.628	-0.007602	-2.368		-2.579	-1.901	-2.547		-3.64	-3.845	0.9099	1.712	1.12	-0.05713	0.3604	1.142	1.112	0.1084	1.201	2.856	2.296	1.639	1.42	1.6	1.905	2.283	2.522	2.343
IMAGE:35300	KIBRA	KIBRA protein	-0.1847	-0.07631	-0.1566	0.4624		-0.4365	-1.186	0.2324	0.6973		0.6579	-1.183	1.093	-0.633	-0.9442	2.173			-2.93	-5.72	0.4204	-5.65		-2.581			-1.795			1.348	1.4		0.8309	0.5984	1.13	1.34	0.3264	0.9893	3.484	4.014	3.337	3.638	1.138	0.573			1.021
IMAGE:46411		Sapiens cDNA: FLJ22030 fis, clone HEP08669.	-1.471		-1.453		-0.6022		-1.072	-0.9436	-1.039	-1.604	-1.018	-0.08883	1.297	0.701	-0.2302	1.277	-1.852	-0.624	-2.106	-0.8563	-1.006	-0.5064		-1.627	-1.179	-1.105	-2.481	-1.468	-0.4932		0.4939	0.5419	1.755	1.852	1.894	2.514	1.29	1.193	1.888	3.138	2.801	2.282	1.872	0.537	0.02477	1.254	1.515
IMAGE:796147	KIAA1200	KIAA1200 protein	-0.5567	-0.8683		-0.5096	-3.358	-0.1085	-1.348	-1.67	-2.295	-2.06	-1.284	-1.035	0.8207	-0.175	0.08376	0.02058	-1.088	-1.03	-2.672	-0.8323	0.1184	-0.6124	-1.625	-0.9426		-1.461	-1.237	-1.804	-0.8992	-0.3041	1.198	1.306	1.799	1.786	1.688	1.968	0.8644	1.137	1.362	2.832	2.255	2.466	2.186	1.081	1.869	1.138	1.719
IMAGE:343760	SH3BGRL2	SH3 domain binding glutamic acid-rich protein like 2	1.056	0.9747	0.4044	0.0934	1.215		-0.4845	-0.5666	-0.8517	-0.4871	0.02889	-1.092	0.3737	-0.242	-0.9732	-0.5764		-1.307	-1.379	-0.6793	-0.9886	-0.8394		0.2004	-0.3923	-0.2479	0.4858	0.2586	0.1738		-0.3991	0.00887	0.5819	-0.2606	1.351	0.9306	1.097	0.5903	3.685	3.625	2.908	3.129	-0.001088	1.464		2.001	0.8923
IMAGE:50926	SH3BGRL2	SH3 domain binding glutamic acid-rich protein like 2	1.208	0.9667	0.7564	0.9054	0.5068		-1.103	-0.1646	-0.7797	-1.215	-0.3491	-0.7398	0.2057	0.12	-0.9912	-0.6544	-1.953	-1.485				0.05264		0.1324	-0.6603	-0.03586	0.4878	-0.2894	0.3858			0.1309	0.3439	0.7314	1.393	1.593	0.1194	0.7223	3.817	3.577	2.81	2.881	0.1809	1.636	1.144	1.643	1.044
IMAGE:488431	KIAA1157	KIAA1157 protein	-1.729	-0.9903	-1.291		-3.36	-0.9705	-1.25	0.2684	-0.6767	-0.6121	-0.3161	0.3232	0.06866	0.113		0.4786	1.45	1.558	1.016	1.306	1.636		1.233	-0.2646		-0.4829	-0.1692	-0.6064	-0.1712	1.174	1.786	1.644	1.397	0.6444	2.336	2.376	-0.2176	0.1953	0.4295	0.1601		-0.1057	1.014	3.479	3.857	3.466	-0.1227
IMAGE:838899	TRIM2	tripartite motif-containing 2	-0.5177	-0.07931	0.6404		-1.479		-1.389	-0.5606	-0.7857	-1.201	-0.07511	-0.07583	0.4797	-0.06603	0.09276	-0.03042	-0.7786	0.269	1.027	0.4267	0.4774	0.1366	-0.3059	-0.1536		0.08814	0.3318	0.2346	0.009814	0.6449	1.777	1.515	0.3379	0.8054	1.247	1.317	-0.7866	0.8763	2.881	2.201	1.584	1.355	1.355	-1.53	-1.202		0.9383
IMAGE:111150	LNX	ligand of numb-protein X	0.3343	1.113	1.142					-1.429	-1.054	-0.6291	-1.023	-0.6338	0.1417	-0.614	-0.6552	0.6416		-0.02905	0.4888	-0.7913	-0.0206	-0.7014		-0.2616	0.1057	0.1801	-1.386	-1.003	-0.5582		0.9089	0.5969	-1.32	-0.02262	0.5691	0.4886	-0.2646	0.9183	2.163	1.913	1.296	1.137	-0.1731	0.612	1.84	1.819	2.05
IMAGE:234617	DKFZp313A2432	hypothetical protein DKFZp313A2432	-0.3657	-0.07731	0.2724	-1.559		-1.278	-2.247	-0.9886		-0.8691	-0.06311	-0.3538	0.1617	-0.09403	-0.8152	0.8916	0.06339	0.131		0.04868	-0.2406	-0.8414		-0.1416	0.2057	0.01014	-0.5062	-0.4234	0.2518		1.359	1.677	0.4699	1.027	1.189	1.459	0.2554	-0.1117	1.733	1.583	0.9256	0.8073	0.8469	0.862	2.45	1.049	0.7903
IMAGE:738970	DJ462O23.2	hypothetical protein dJ462O23.2	-0.4847	-0.2963	-0.7066	-2.538		-1.467	-2.276	0.5124	0.5973	-0.08813	0.03789	-1.053	0.4927	0.07697		-0.4474	-1.436		-1.34	-0.5203	-1.43	-1.83		-0.4106	-0.3433	-0.1289	1.635	-0.6524	-1.277	-0.1721	0.3999	0.2979	2.451	1.648	2	2.91	-0.05361	0.5793	0.9335	1.504	0.06658	0.4883	-0.1821	0.213	0.7608	1.26	1.451
IMAGE:813187	DDAH1	dimethylarginine dimethylaminohydrolase 1	-0.005671	0.5127	1.332	-1.219	-0.3172	-1.228	-0.4665	0.1714	0.2663	0.06087	1.507	0.2362	0.7917	0.726	-0.6452	0.6816	-0.8266	-0.749	-0.9912	-1.561	0.3494	0.9886	-0.2139	0.6284	0.4457	0.3101	0.8138	0.9766	1.152	0.5069	1.089	1.117	0.6099	0.4974	1.119	1.339	-0.2446	0.1783	0.3125	0.5331	0.4756	-0.2227	0.6669	1.152	0.6198	0.6591	0.4003
IMAGE:269300	DDAH1	dimethylarginine dimethylaminohydrolase 1	0.1843	0.2927	-0.3376	-1.509	-0.7572		-0.8765	0.08138	-0.1137	-0.7391	1.237	0.3362	0.2817	0.156	-0.7852	0.8116	-0.3966	-1.529	-2.751	-2.261	0.0294	0.7086	-0.9639	0.1384	-0.8243	-0.6199	0.09382	0.1966	-0.2382			-0.01313	0.6299	-0.1026	1.119	1.289	-0.1546	0.7783	0.4625	0.8831	0.3256	-0.1127		2.592	1.55	1.529	1.28
IMAGE:786602	DDAH1	dimethylarginine dimethylaminohydrolase 1	-1.675	0.7137	0.4234	-2.198	-0.5862	-0.9865	-0.07554	0.1324	0.2573	0.1319	2.198	0.4472	0.5427	0.187	-0.9742	1.193	-1.056	-1.138	-3.21	-2.06	-0.2096	0.9696	-1.833	0.4694	-0.6133	-0.1889	0.2948	0.9876	0.3828		0.5099	0.7579	0.5609	-0.1516	1.65	1.99	0.2564	1.219	0.8735	1.004	1.197	0.4683	2.198		1.481	2.15	1.611
IMAGE:127580	SLC11A2	solute carrier family 11 (proton-coupled divalent metal ion transporters), member 2	-1.173	0.8557	0.2754	-0.2956	-0.8242	-0.04455	-0.6335	0.6744	0.9993	-0.3361	0.6699	0.1292	0.5147	-0.511	-0.6922	0.8946	-0.3036	0.01395	-0.008248	-0.2283	-0.3576		-0.08092	-0.6686	-0.7613	-0.9869	-0.6332	-0.1404	-0.1552		1.272	1.38	0.8129	1.04	2.052	1.352	0.8984	2.051	2.346	1.726	1.059	1.88	1.03	0.585	0.4728		0.2633
IMAGE:586990	SLC11A2	solute carrier family 11 (proton-coupled divalent metal ion transporters), member 2	-0.7317	0.4067	0.3064	-0.0446	-0.7332	-0.4935	-0.8525	0.7854	0.7103	-0.4651	0.4009	-0.1098	0.4957	-0.4	-0.9212	0.5256	-0.8326	-0.265	-0.1872	-0.1673	-0.8166		-0.3499	-1.078		-0.5659	-0.6122	-0.1594	-0.06419	0.3009	1.163	0.7509	0.6439	1.131	1.903	1.613	0.7294	1.922	2.137	1.897	1.02	0.2513	0.6609	0.516	0.9138	1.723	0.6743
IMAGE:786220	RAB4A	RAB4A, member RAS oncogene family	0.7733	0.4917	0.9214	-0.7596		-1.139	-1.088	-0.6496	-0.7847		-0.09411	-0.7348	-0.1893	-0.535	-0.6462	-0.3794	-0.8576	-0.28	0.03775	0.4377	-0.3216	-0.3224	-0.4149	-0.3926	-0.6353	-0.3909	0.7728	0.06556	0.0008144	0.4959	1.138	0.9059	1.339	1.146	1.468	1.568	0.2144	0.09733	2.282	2.052	1.535	1.336	-0.1741	-0.279	0.1688	0.8681	0.3093
IMAGE:564801		Sapiens cDNA: FLJ21409 fis, clone COL03924.	0.5223	-0.4893	0.6804	-1.061	-0.3492	-0.9995	-1.419	0.4394	0.01429		-0.1151	-0.4958	-1.05	-0.996	-1.357	-0.2004	-0.8686	-0.261	-0.6332	-0.5833	0.6774	-0.1034		-0.6136	-0.7263	-0.8419	1.192	-0.9154	0.1898	-0.5451	-1.063	-1.455	1.818	2.105	2.307	2.467	0.2434	1.886	3.751	3.691	2.424	2.775	-0.5651	-0.11	2.258		-0.07169
IMAGE:153830	AACS	acetoacetyl-CoA synthetase	1.53		0.2584	-0.6326	0.5188		-0.2205		-0.4977	-0.9531	-0.1471	-2.188	0.1377	0.06197		-0.8224		-2.133	-1.035	-0.1653	-0.3246	-1.005		-0.3356	-0.3783	-0.9439	-0.6502	-1.347	-0.2422	-0.5871	1.415		0.04587	-0.4266	-1.695	-1.035	-0.7586	2.234	2.719	0.7991	2.292	2.033	0.3629	1.028	-0.9142	-0.05489	0.2963
IMAGE:1534633	C20orf149	chromosome 20 open reading frame 149	0.9823	1.791	1.32	-2.211	1.271	0.7805		0.6594	-0.2557		0.6349	0.2542	-0.2903	-0.326	-0.9472	0.03958	-0.7586	-0.841			0.8674		-0.6459	-0.1536	-0.6663	-0.05186	0.7018	-0.5254	0.4598	-0.3151	0.006882	-0.02513	1.008	1.575	0.9371	1.067	1.163	0.07633	-0.8395	1.251	0.3336		-0.1151	-1.21			0.09831
IMAGE:1127165		**Homo sapiens transcribed sequences	1.372	1.451	1.13		1.821	1.08	-0.2885	0.05938	-0.5357	-0.3211	0.5449	-0.06583	-0.3903	-0.216	-0.3272	-0.1004	-0.01861	-0.901	-0.7532	-0.1433	0.6074	0.7566	-0.9859	-0.4836	-0.3363	-0.6719	0.4818	-0.2254	0.1998	-0.1451	0.9069		1.368	0.9454	0.5171	0.7466	0.9334	-0.4437	-1.059	0.8611	-0.02642	0.3353	-0.3751	-0.9	0.5378	-0.08289	-0.4217
1240347		Homo sapiens transcribed sequences	1.635	-0.09631	-0.1366	-1.618	3.374			0.6224	1.217	0.1619	0.4879		1.033	0.417	-0.1942	0.4226	-0.1556		-1.97	-0.3803	0.3504	0.06964		-0.6006		-0.1889	-3.935		-0.3072	1.008	0.9299	-0.1121		1.728	1.66	1.09	0.01639	-0.3707	-0.2165	0.5441	-0.5634			0.043	-0.02923
IMAGE:415046		**similar to colon cancer-associated antigen AgSK1-2HT-ECS	2.619	0.8277	0.3274	-2.934	4.578			0.8764	1.201	0.3059	0.3119	-0.1488	1.687	1.231	0.009761	0.8966	0.2484	-1.674	-1.966	-0.4263	0.7344			-0.4066		-0.8049	-1.301		-0.6932	1.162	1.434	-0.4981	2.725	2.402	1.734	1.664	0.3204	-0.7367	-0.2725		-0.2994	-0.8177	0.2219	0.027	-1.335		-0.3847
IMAGE:399390	LTBP4	latent transforming growth factor beta binding protein 4	2.989	0.8177	0.08735	-2.924	4.098	-0.01255	-0.2115	0.8664	1.021	-0.5241	0.3619	0.1612	1.207	1.081		0.8066	0.2784	-1.434	-1.506	-0.08632	0.4144	-0.1564		-0.6566	-1.069	-0.2749	-0.7512	-0.9884	-0.5732	1.202	1.684	0.1819	2.145	2.092	1.274	1.114	1.15	-0.7967	-0.1625	-0.5419	-0.6094		0.4819	0.187	-0.6152	-1.816	-0.2847
IMAGE:1492468	C1orf34	chromosome 1 open reading frame 34	1.681			-2.732	0.9698	0.7995	-1.1	-0.6116	0.4933	-0.1521	1.384	0.2332	1.219	-0.437	-0.04824	0.2686		-3.162		-2.364				-2.825	-2.197	-1.563			-1.761	-1.106	1.496	0.8639	1.477	1.534	1.726	1.766	0.8024	-0.03467	-0.5705	0.7201	0.2026	-0.9357	0.5039	1.729	0.1368	1.086	-0.1227
IMAGE:2150337	TUFT1	tuftelin 1	2.074	2.123	1.622	2.021	2.883	2.022		-0.4686	-0.4937	0.01087	0.4269	0.4362	1.062	-0.04403	0.2848	0.1416	0.7534	-0.439	0.2388	-0.09132	-1.461	-1.031	-1.344	0.008434	-0.1743	-0.4999	-0.4462	0.3266	0.3418	-2.433	-0.2911	0.02687	0.4999	-0.3226	-0.03089	-0.3414	0.07539	0.9983	0.2125	0.2331	0.7456	0.7373	-0.7131	0.882	0.5398	0.8991	0.2203
IMAGE:743230	TncRNA	trophoblast-derived noncoding RNA	0.2553	0.6737	0.07335	-0.1376	1.354	-0.2465	-0.07554	0.3024	0.9273	-0.7081	0.6479	0.8872	1.473	0.527	0.2458	0.9526	0.1344		-0.1302	-0.2303	-0.6796	-0.07036	0.6571	0.2494	-0.4733	-0.1589	0.9448	0.5476	0.6028	1.018	0.3299	1.028	0.9209	1.278	0.7801	0.6996	0.3064	-0.0006667	0.8835	1.874	1.537	1.448	0.1179		1.101	0.4701	0.1913
IMAGE:510273	TncRNA	**trophoblast-derived noncoding RNA	0.3823	1.031	0.5504	-2.081	1.321	0.01045	-0.9885	-0.2906	0.3643	0.02887	1.415	0.9042	1.62	0.224	0.01276	0.9696	0.3614	0.149	-0.8332	-0.7233	-0.1726	0.7366	0.4041	0.3764	-1.706	-1.532	-0.06818	0.03456	0.6798	1.425	0.1069	1.075	0.5179	1.605	0.9071	1.167	-0.2266	-0.5737	0.6805	2.561	0.6236	0.7953	0.09491	0.91	1.248	0.1971	-0.1917
IMAGE:241043	TncRNA	trophoblast-derived noncoding RNA		0.3847	-0.2656	2.283	1.155	-0.2255	0.7055	-0.4066	2.128		0.1389	0.7082	0.8937	0.128		0.7136	-0.8746	-1.477	-1.609	-1.179	-1.199	-1.509		0.1504		-0.5279	-0.8442		0.4238	-0.1111	-0.4191	-0.5511	-0.2481	1.029	0.07111	-0.4494	2.567	0.4103	0.1345	1.005	2.948	1.169	-0.1211	0.004004	0.1318	-0.5889	-0.1377
IMAGE:448417		Sapiens full length insert cDNA clone ZD45C04	-0.3287	1.11	0.6794		-1.48		-0.06954	1.158	0.3433	1.588	2.044	1.603	2.449	1.893	2.352	2.479	-2.97	-1.432	-2.534	-1.514		-0.1444	1.973	-0.7346	0.2627	-0.1029	-1.549	-3.146	0.2988			3.084	1.477	1.184	2.526	2.946	2.302	0.8153	3.37	3.81	3.383	2.834	2.984	-0.921	-2.283		-1.733
IMAGE:154654	IRX3	iroquois homeobox protein 3	1.149	0.3077	1.047	-2.324	1.738	1.237	0.6885	0.5164	1.161	0.2759	1.742	-0.5888	1.057	-0.07903	-0.1002	1.227	-2.722	-2.234	-2.526	-2.516	-0.8756	-0.6364		-0.8866	-1.369	-1.245	-1.461	-2.468	-0.7632	2.532	2.604	3.912	1.495	1.512	1.354	1.034	1.11	3.293	2.388	2.508	2.011	2.292	1.512	0.087	1.875	1.004	0.3953
IMAGE:745363		Sapiens PNAS-108 mRNA, partial sequence	1.278	0.7967		-2.015	-0.1532	0.6665	0.4175	-0.05462	0.1103	-0.1851	1.531	-0.1198	0.8157	-0.18	-0.04124	0.8856	0.08739	-0.435	-0.06725	0.07268	-0.6366	-1.267		-0.2776		-0.6759			-0.7342				-0.4561	1.461	1.043	0.8626	1.589	3.132	3.007	2.437	2.08	1.841	1.221	2.246	2.114
IMAGE:489722	KIAA0977	KIAA0977 protein	1.218	1.187	1.056	2.475		-0.2235	-1.253	0.01538	0.3403	-0.1051	0.8709	-1.2	-0.7043	-0.01003	-0.8812	-0.6944	-0.7726	-0.03505		-1.057		-0.9074		-1.088	-1.25	-0.9759	-0.4722	0.1206	-0.2042	0.5709	0.4029	0.8809	1.004	0.8214	1.123	1.573	-0.2506	1.062	0.7565	1.157	1.07	-1.159	0.03091	-0.594	-0.8862		0.03431
IMAGE:773335	IGSF3	immunoglobulin superfamily, member 3	2.222	1.411	1.05	1.589	2.731	0.4605	-0.5985	0.9294	0.8443	0.3389	0.7649		-0.9603	-1.706		0.4996				-2.413	-0.5526	-0.4434		-1.314	-0.4063	-1.622	0.7718	-1.905	-0.2302	0.4349	1.167	0.7149	-0.1821	0.8654	0.5071	1.147	1.043		0.05051	0.5411	0.1236	0.3653	0.2649	-1.77	-1.722	-0.2829
IMAGE:810609	WBSCR21	Williams Beuren syndrome chromosome region 21	0.1733		-0.9886	0.8704	-1.738		-0.6175		-0.2447	-0.08013	0.3459		0.9807	0.155	-0.5362	0.4006	-0.1376	-1.42		-1.622	0.0184	-0.2324		-0.6026	-0.4253	-0.8209	-2.927	-0.7344	-0.5092			-1.224	1.599	1.756	0.9381	0.8276	0.6844		0.2115	-0.05794	0.1246	-0.6537	1.056	1.191	0.1388	-0.2219	0.3793
IMAGE:753301	CEACAM1	carcinoembryonic antigen-related cell adhesion molecule 1 (biliary glycoprotein)	1.514	1.493	0.9724	1.501	1.443	0.7525	2.273	-0.9386	-0.3137	-0.7291	-0.3531	-0.2438	1.212	-0.314		1.062		-0.949		-2.851	1.279	-0.1814	-1.114	-0.7516	-0.3043	-1.07	-0.3362	0.01656	-0.7182	-0.6231	0.1389	0.08687	1.25	2.177	2.559	1.329	1.045	2.228	1.643	2.913	2.046	2.387	0.04691	-1.118	-2.49		-0.2097
IMAGE:1713117	CHM	choroideremia (Rab escort protein 1)	-0.8927	-0.09431	0.2754	-0.6156		-0.9545	-0.7335		-0.8307	0.1839	-0.2101	0.2892	-0.1753	0.219	0.5378	-0.2454	-0.7336	-0.376	-1.688	-1.628	-0.1576	0.09164		0.1714		0.4531	-0.2332		0.3148	-1.32	-0.7781	0.1799	-0.7271	0.05038	0.4621	0.8716	-0.6716	-0.7787	1.116	0.05606	-0.3514	-0.5697	-0.2201	2.125	0.1128	2.672	0.1533
IMAGE:152289	PKIB	protein kinase (cAMP-dependent, catalytic) inhibitor beta	-2.489	-0.9503	-0.3906	3.748			0.7905		0.4933	0.5179	-0.04611	-0.7868	-0.1413	-0.617	0.6318	1.219		-2.202	-2.214	-2.474	-0.4236	-2.754		-1.185		-1.283			-2.051		-0.1641		-0.09313	0.4344	1.306			2.625	-0.1005	-2.21	-0.5074	-0.3957	-0.1461	3.579	3.607	5.826	-1.213
IMAGE:1527297	RAB3IP	RAB3A interacting protein (rabin3)	-0.7537	-0.7753	-0.6956	-0.2466		-1.106	-0.5845		-0.05171	-0.2571	1.049	-0.3218	0.6937	-0.352	-0.3732	1.564	-1.355	-1.717		-1.939				-1.95	-1.172	-1.358			-1.266	-0.7411	0.1109	1.479	0.6919	0.2294	1.001	0.8706	0.1474	1.16	-0.3655	-0.2349	-1.102	-0.07074	1.429	1.534	0.4818	1.101	-0.5677
IMAGE:256680	BITE	p10-binding protein	-0.4267	0.001691	0.3614	-3.35	-1.998	0.2615	-0.3375	-0.1196	-0.2747	-0.4501	0.9959	0.5452	2.751	0.805	0.8338	1.001	0.1024	0.19	-1.182	0.5777	0.6684	-0.04236		0.08743	-0.4753	0.3391	-0.6472	-0.9944	0.07081		1.788	1.626	0.8389	0.9064	0.2581	1.118	0.7544	-0.07267	0.8915	-0.1179	-0.3554	-0.04374	1.026	0.381	1.549	0.7081	0.8893
IMAGE:448572	GSR	glutathione reductase	0.5903	-0.1713	0.2984		-0.1512	0.2485	-1.031	-0.1726	-0.8877	-1.173	0.3829	-0.4478	0.1977	0.05197	-0.4392	-0.3324	0.2094	-0.07305	0.3848	0.2647	-0.2546	-0.08536	-1.008	-0.3756	-0.7583	-0.9639	-0.4102	0.002561	-0.5822	0.5929	1.995	0.9329	0.9359	0.5934	1.195	1.155	-0.1586	-1.666	-0.2115	0.08906	-0.7384	-0.5367	0.1729	0.798	2.156	2.065	-0.4737
IMAGE:746163	GSR	glutathione reductase	0.5963	0.1747	0.4644	-0.3666	-0.4452	-0.1555	-0.8245	-0.3166	-0.8217	-1.247	0.4789	-0.3518	0.3237	0.02797	-0.3332	-0.3464	0.4454	0.133	0.2708	0.4007	-0.0386	-0.06936	-6.862	-0.3996	-0.6623	-1.158	-0.5042		-0.3962		1.711	1.439	0.8219	0.7994	1.361	1.331	0.1474	-1.52	-0.3455	0.2551	-0.8124	-0.5407	0.7189	0.964	2.432	1.891	-0.4477
IMAGE:795379	KIAA1010	KIAA1010 protein	0.5323	-0.06931	-0.3496	0.4094	2.491		1.301	0.2194	-0.4257	-0.8011	-0.1351	0.7342	0.7497	0.104	-0.3272	1.42	-0.2286	0.01895	-0.6232	0.2867	-0.1426	0.4766		0.08643	0.003724	0.01814		0.8746	0.9298	0.6849	1.287	1.035	-0.09213	-0.1446	-0.3329	0.1966	-0.4066	-0.3237	-1.189	-0.2289	-0.9164	-0.09474	0.4149	2.91	0.8078	2.347	0.06831
IMAGE:487697	CROT	carnitine O-octanoyltransferase	0.5163	0.2047	0.7344	1.203		-0.1755	-0.9045	-0.5666			-0.5511	-0.7218	-0.2163	0.01797		0.2336	-0.2146	-0.277	-0.3992	0.1107	-1.109	-1.399		0.2204	-0.1023	-0.02786		0.7886	0.3238	1.059	2.181	2.019	1.042	1.149	1.291	1.921	0.007385	-0.9297	-0.6055	-0.7949	-1.002	-0.1907	0.6289	-0.266	0.1318	2.641	0.5523
IMAGE:277426		Sapiens mRNA for P53TG1-D, complete cds.	0.2943	0.1127	0.03235				-0.2565	-0.3886	-0.4937		-0.2031	-0.7838	-0.5083	-0.264	0.4048	-0.2484			-1.121	-0.2013				-0.4716	0.005724	-0.7899	0.2638		0.07181	0.4469	1.399	0.2769	0.1599	0.2274	0.3991	0.6186	-0.04461	-0.9017	-0.9875		-0.4444	-1.473	0.4069	-0.048	1.26	0.8691	0.08031
IMAGE:143169		Sapiens, clone IMAGE:3881549, mRNA	-0.1967	-0.1783	0.3314				1.562	0.7204	0.3653	0.9299	0.6759	-4.805	0.8307	-0.695	0.2238	1.191	-2.278	-1.64		-2.252	-3.142	-2.302		-0.2326		-1.111	-0.9672	0.8256	0.3308	2.076	4.688	5.396	1.109	2.346	-0.1019	-0.2224	1.594	2.577	-0.4885	0.03206	-0.8854	1.496	-1.304	-0.919	-0.5112	-3.002	-0.2507
IMAGE:27544	PROM1	prominin 1	-1.129	-0.3803	-0.3806	0.4484	-1.69	0.08945	-0.4095	0.5284	-0.4867	-0.6121	0.1939	-0.5368	1.269	-0.667	0.1418	0.2386		-0.702	-0.4042	-0.4143	0.2064	-0.4244		-0.9046	-1.087	-1.703	-0.7492	-1.156	-0.1312	0.7739	0.01588	0.07387	-1.103	-0.8856	0.1561	-0.6344	-0.3576	1.915	1.83	1.93	1.123	1.324	1.444	-1.011	-0.4632	-0.2939	-0.6827
IMAGE:811783	TOLLIP	**toll interacting protein	-0.2707	-0.1823	0.1974	0.5964	-0.5122	-0.1625	-0.5015	0.4764	0.8313	0.9659	1.602	0.2012	-0.2133	0.651	-1.07	-0.3834	-0.4416	0.07595	-2.216	-0.5763	1.134	1.044	-4.919	-0.06657	-0.6593	0.1151	-0.1212	0.5116	0.8768		0.8339	1.792	-0.1551	0.7724	0.6141	0.8036	0.06039	0.04333		-0.3219	-0.03942	-0.4477	0.6219	0.207	0.1648	-0.6559	0.2953
IMAGE:811782	FLJ10849	**hypothetical protein FLJ10849	-0.4497	0.2087	0.6184	0.0274	-0.8612		-0.6105	1.187	0.7023	1.197	1.983		-0.1623	0.502	-0.5992	-0.3224		0.237			1.295	1.105	-1.718	0.004434	0.04172	0.2061	0.2198	0.4326	0.7678			1.853	-0.4841	0.4034	0.9751	1.075	-0.2886	0.2543	-0.9915	-0.3009	-0.09842	-0.4067	0.5229	0.288	0.05577	-1.295	0.2063
IMAGE:239575	FLJ10849	hypothetical protein FLJ10849	-0.6967	0.6017	0.6414	0.9604		-0.6385	-0.8175	0.9704	0.7753	1.49	2.226		-0.02934	1.065	-0.3062	-0.009425	0.04239	0.48	-1.692	-1.042	1.028	1.418	0.03508	0.5674	0.6947	0.5791	0.1228	0.4356	0.8708	0.8959	0.8279	1.806	-0.6911	0.5064	0.4981	0.4176	0.01439	0.3573	-1.118	-0.3279		-0.4337	0.3159	0.471	0.1888	-0.8519	0.5793
IMAGE:743146	FLJ23403	hypothetical protein FLJ23403	-0.2227	0.3057	-0.4546	-1.856		-0.5945	-0.4435	1.094	0.8993	1.154	1.79	0.3292	-0.5253	-0.461	0.4078	-0.3754	-3.824	-0.296	-0.9682	0.1217	-0.7476			-0.6886		-0.4769	1.147		1.475		0.5919	0.01987	0.5029	0.2904	0.7921	0.8516	0.2684	-0.7387	0.01551	-0.4539	-1.161	-1.66	0.5799	0.265	0.7428	0.1721	1.833
IMAGE:813286		hypothetical gene supported by AK000477	1.008	1.967	0.4964		1.437	0.2465	0.7675	-2.715	-0.5197	-0.2951	-0.3691		0.6057	-0.69	0.02876	1.316		-4.175		-3.247	-2.747			-1.518	-0.7403	0.1841	-2.342	0.3306	-0.3342		-1.717			0.7214	0.2631	-0.8074		-4.848	1.707	2.247	1.17	0.1013	1.051	-1.454	-1.206		-0.3557
IMAGE:813310		Sapiens cDNA FLJ30048 fis, clone ADRGL1000018.	0.2503	1.109	1.078	-1.833	0.6688	-0.2915	-0.1205	-0.8626	-0.7877	-0.4631	0.5829		0.9077	0.602	0.9708	1.238		-0.463	-2.155		0.3254	0.3046		-0.5456		-0.6939	-0.1502	0.4426	0.5578	-0.1271	-0.7051	-0.7071	-0.9041	0.6434	0.6451	0.02463		0.2443	1.169	1.689	0.5716	0.3933	0.7229	-0.212	-1.424		-0.4137
IMAGE:51599	XK	Kell blood group precursor (McLeod phenotype)	0.6383	0.4467	1.166			-1.344	-2.863			-1.725	-0.3591	-0.7198	0.9257	0.09997	0.08876	0.9956		-0.985		-1.977	-2.067	-3.017		-1.438	0.2997	-0.8859	1.408		0.1258	-0.8291	-0.6771	-0.5191		-0.9786	-0.1169	-0.04737		-0.5877	2.237	1.547	0.8996	0.8213	-0.2191	-0.334	0.3838	-1.317	-0.5657
IMAGE:282895	FLJ20048	hypothetical protein FLJ20048	-0.1067	-0.3083	-0.4186	-0.4696	0.2618	0.2115		0.2704	0.6853	-0.07013	1.176	-0.1648	0.3807	0.175	-0.9362	0.1106	0.3024	0.38	-0.8822	-0.4223	-0.5816	-0.6624		-0.6726	-0.2953	0.05914	-0.9572		0.7408	0.1959	1.028		-0.3411	-0.5736	-0.04189	-0.3424	-0.6856	0.08733	0.3415		-0.4354	-0.2337	0.5059	-0.299	-1.031	0.5481	-0.7707
IMAGE:824665		Sapiens mRNA; cDNA DKFZp564D016 (from clone DKFZp564D016)	2.279	2.298	1.707	-1.334	1.668	1.387		-1.144	-0.7687	-1.154	0.1519	-0.1388	0.8367	0.06097		0.9466	-1.982	-1.134	-2.776	-2.366	0.4044	-0.8664	-1.639	-0.5966	-1.769		0.6288	-0.1684	0.2668	0.9119	2.164	2.412	0.1849	0.03238	0.3541	0.3536	0.2204	0.1133	0.4175	1.318		0.6723	1.162				-1.605
IMAGE:824681		similar to predicted protein	2.314	2.063	1.342	-0.9986	1.583			-0.9886	-1.254	-0.9891	0.1369	-0.4138	0.9317	0.376	-0.2052	0.9616	-3.047	-2.039	-2.251	-2.061	0.5894	-0.4414	-2.564	-0.4016		-1.1	0.4138	-0.4534	-0.06819	0.8169	2.209	2.217	0.08987	-0.09262	-0.1309	0.3186	0.5454	0.1883	-0.1075	0.9431	1.216	0.2373	0.9369	-0.048	-1.39		-1.72
IMAGE:42831	LTBP3	**latent transforming growth factor beta binding protein 3	-0.3837	0.6347		-0.6766	-0.2652	0.04445	0.1255	-0.2666	-0.2917	-0.6771	0.9789	0.3982			0.5768	1.014	-0.9546	-0.937	-0.4792	-0.2993	-0.0786	-0.4394	-2.682	-0.08957	-1.542	-1.188	-0.5142	-0.6714	-0.2762	0.2289	0.8309	0.4989	-0.2081	-0.05062	0.5511	0.2206	0.5174		1.325	1.165	0.5776	0.6693	0.1489	0.134	-0.2182	0.5711	0.1623
IMAGE:2018084	STK39	serine threonine kinase 39 (STE20/SPS1 homolog, yeast)	1.004		0.6424		1.223	-0.02755		-0.7086	-0.9537	-1.109	-0.2831	-1.264	-0.3483	-0.314	-0.3252	-0.5584	-0.4766	-1.219	-1.471	-0.7313	-0.4606	0.08864	-2.454	-0.2716	-1.294	-0.9499	0.7338	0.3366	-0.1582	0.1469	0.9189	0.4969	0.5899	0.6474		1.299	-0.2546	-1.792	2.603	2.373	1.526		0.2069	1.062	0.8598	-0.9009	-0.6697
IMAGE:249603	STK39	serine threonine kinase 39 (STE20/SPS1 homolog, yeast)	1.278	0.9667	0.9164	-1.875	0.7568	-0.00355	-1.443	-0.8646	-1.14	-0.7451	0.02089	-1.99	0.05566	0.69	-0.6312	-0.4944	-0.7426	-1.065	-0.4172	-0.9373	-0.5066	-0.4674	-1.88	-0.4876	-0.8803	-0.9859	0.4978	0.1706	-0.05419	-0.2491	0.4929	0.6909	0.1939		0.9931	1.023		-1.008	2.577	2.277	1.58	1.651	0.2009	0.676	0.5938	-0.4569
IMAGE:795561	HIP14L	HIP14-related protein	1.628	1.977	1.926	-0.7646	1.417	0.08645	-0.2925	0.005377	-2.07	-1.045	0.1809	-0.1498	1.456	0.28	-0.4812	0.7356	-0.4226	-0.185	-0.6672	0.1827	-0.2566	-0.3874		-0.3776	-0.1303	0.01414	-1.612	0.2006	-0.3342		0.7829	0.1909	0.2339	0.4014	0.7131	0.1526	0.07939	-0.4977	0.4365	0.3571	-0.5704	-0.4587	0.6409	0.616	1.034	-0.1169	-0.09569
IMAGE:49710	LAMP1	lysosomal-associated membrane protein 1	-0.2657		0.2424	-0.0686	-0.7372	0.2425	-0.6965	0.04138	0.03629	-0.7691	-0.5031		-0.008339	-0.004027	-0.7952	-1.068		-2.639	-2.661	-2.251	0.2994	-0.09136		-0.001566	-0.6443	-0.8199	-0.7262	-0.1534	-0.05819		-0.2511	-0.5131	1.23	1.307	0.6291	0.6286	-0.6946	0.3483	1.333	0.3531	1.346	1.347	0.5669	1.212	0.5398	0.9591	-0.5397
IMAGE:1948119	GRAF	GTPase regulator associated with focal adhesion kinase pp125(FAK)	-1.382	-0.3833	0.1464		0.4968	-0.4635	0.6875	-0.2046	0.2503		0.0008903	0.8102	0.8557	0.49	1.199	1.046	-1.473	-0.325	-1.417	-2.127	0.9634	0.3026	-2.34	-0.6376		-0.6259	0.05782	-0.7794	0.6158	0.1209		-0.00913		-0.2686	0.6431	0.3626	-0.1006	1.322	-0.5435	0.8071	0.6696	1.001			-0.8362	-1.257	0.2443
IMAGE:280154	SYNJ2	synaptojanin 2	-0.1727	0.7557	0.6554	-0.5856	-0.4542	-0.2745		-1.626	-0.7207	-0.5561	0.2199	-0.2808	0.8947	-0.03103	0.4678	0.4946	-2.194	-0.166	-2.778	-1.248	-0.8676	-1.278	-0.1609	0.3914	0.6187	0.1631	0.6468	0.7996	0.9048	-0.3101	1.062	1.93	-0.6471	-0.08962	0.9121	0.1416	0.5184	0.8413	0.7055	1.286	1.539	1.45	0.03991	-1.915	-2.057	-3.568	-0.2867
IMAGE:626585	SYNJ2	synaptojanin 2	0.2283		0.4564	-1.105			-0.02254	-0.8746	-2.98	-1.185	-0.1491		0.3757	-0.03003		0.2556			-1.297	-0.9373		0.4626		0.6824	-0.5703	0.1041	0.4378	1.091	0.9058	0.3609	0.8929	2.021	0.2839	0.6914	1.043	0.9526		0.7723	0.6965	1.707	1.09	1.571	0.4709	-1.404	-1.956		-0.07569
IMAGE:436343	ZNF398	zinc finger protein 398	0.6793		0.3574	0.2464	-2.272			-1.304	-0.5987	-0.7141	0.09189	0.09117	0.6367	0.411	-0.07024	0.5066			-0.5862	0.06368	0.0344			0.6734		-0.004861	-0.1412	-0.008439	0.09681	0.8819	0.6839	0.8319	-0.1051	0.5124	0.4641	0.5436	0.7604	0.6333	-0.3725	0.6881	-0.06942	-0.2477	0.1319		1.135		-0.04469
IMAGE:753028		Sapiens, clone IMAGE:4800096, mRNA	1.54	1.819	2.718			0.8485	-0.6505		-3.788	-0.5131	-0.7571	-0.5878	0.7477	0.902	0.2508	0.5676	-2.021	-0.923		-2.265	1.465	1.915		1.654	2.072	1.346	1.82	2.633	2.048	0.9329	2.295	2.203	0.9659	1.093	1.285	1.345	0.5014	-0.4257	-1.811	-2.051			-0.1971	-2.142	2.986	-4.585	-1.964
IMAGE:39973		Homo sapiens transcribed sequences		-0.1413	-0.7416	0.4574	0.6288	-0.04155		-0.03262	-0.4177		-0.3271	-0.3278	-0.5123	-0.768	-0.5292	0.1676	-0.7606	-0.253		-0.5953	-0.0946	-0.6254		-0.8056			0.6298		-0.5822	0.2629	0.04488	-0.1071	-0.5841	-0.6966	0.1651	0.01463		-0.7557	0.4985	1.119		1.233	0.6929	-0.632	-0.1042		-0.9437
IMAGE:826194	SYTL2	synaptotagmin-like 2	-0.6057			0.9214	-0.4072	0.5525		-0.02862	0.3563	0.3209	0.8969	1.146	0.6317	1.116	0.4648	-0.5984		-0.459	-0.5312		-1.521	-3.731	-1.834	0.4984	0.9257	0.3501	0.5738	1.457	1.062		-0.8711	-0.9331	0.04987	0.2974	1.259	0.8686	0.7054	0.3983	-1.007	-0.8569	-1.154	-0.4527	-0.1431	-1.088			0.1303
IMAGE:487932	SYTL2	synaptotagmin-like 2	-1.468	-0.4993	-0.8596		0.1608			0.2994	0.4443	0.2989	0.6449	1.114	0.6397		0.1528	-0.3104	-0.9986	-0.581	-1.953	-1.443	-0.9726	-0.2534		0.3164		0.3281	0.7918	1.465	0.8498			-0.6551	0.2679	0.7754	1.207	1.247	1.133	0.2063	-0.7395	-0.6789	-1.046	-1.125	-0.1351	-0.73	-1.012		0.1283
IMAGE:1527212	NAV2	neuron navigator 2	0.2183	0.4667	0.3464	0.2554	0.3368	1.216		-0.8246	-3.68	0.6549	0.1409	0.3302	0.5657	0.86		-0.2144	0.4274	-2.055		-1.737	-0.4066	-2.007		-0.01757		-0.4859			0.7158	0.1909	0.8829		-1.986	-0.8486	-0.8269	-1.297	1.029	0.6823	-0.5035	-0.2729	1.91	0.6813	2.191	0.436	-0.2662
IMAGE:451546	FLJ10210	hypothetical protein FLJ10210	0.1583	0.05669	-0.3736	2.005				0.1954	0.6603		0.3509	-0.02983	0.4057	0.5	0.2288	-0.3644	-2.643	-1.485	-0.3472	-0.5473	-0.4766			-0.8176	-0.6203	-0.9659	0.5178	-0.4894	0.1858	-0.03914	-0.5471		-1.346	0.02138	-0.1269	0.5126	0.02939	0.2923	-0.4735	0.1571	0.7696	0.8013	-0.2691	-0.524	-3.276		1.174
IMAGE:626841	MET	met proto-oncogene (hepatocyte growth factor receptor)	-2.865	-1.186	0.1434	1.852	1.554	0.6635	0.7245	0.9824	1.157	-0.06813	2.578	-1.193	0.09266	0.06697	-0.4842	1.263	-2.756	-1.428	-2.73	-3.08	-0.1296	0.01964	-2.103	0.1894	-0.2633	-0.2489	-0.3752	0.4976	-0.2072	1.568	0.7099	1.138	-0.01913	0.5884	1.15	0.2296	0.7264	-0.3707	0.2035	0.1241		0.2383	-0.04209	-2.497	-2.619		2.381
IMAGE:266146	CYP24A1	cytochrome P450, family 24, subfamily A, polypeptide 1	-0.6697	-0.6213	-0.01165		-1.111		1.519	-1.343	-0.8777	-0.3631	0.02289		0.03766	0.142	-0.1592	-0.09242	-2.141		-3.375		-0.6146	-0.2454	0.8821	0.6444		-0.3139	-1.46	1.583	0.2478	2.283	0.5449	1.583	-0.1841	0.7934	-0.2949	-0.6354	0.6514	1.874	-1.331	-1.031	-1.648			0.058	0.8058	-1.125	-0.7937
IMAGE:739193	CRABP1	cellular retinoic acid binding protein 1			-0.4986	-1.09		0.01145	-0.3975	-2.19			0.2659		0.1307	0.495	0.08376	0.2806		-1.91		-2.292	-2.602			-0.5126	-2.195	-2.361	1.673		-0.2092	2.506	1.918	0.9159	0.5689	-0.2536	-1.292		0.4044	4.187	-0.2385	-0.2579	-0.2954	-0.6237	-1.024	-2.009	-1.511		2.189
IMAGE:80221	CPA3	carboxypeptidase A3 (mast cell)	0.1133	0.3217	-0.02865	-0.6096	-1.478	-0.5685	-0.7075	0.1504	-0.9947	0.3999	0.1659	-0.07483	-0.5293	-0.245	-0.4662	-0.5794	-0.4876	-1.25	-1.572	-1.542	-0.5016	0.4576	-1.225	0.1874	-0.7553	-0.4009	0.6628	0.07556	0.3808	1.176	0.7979	0.5559	-0.4211	-0.003624	0.1581	0.1776	-0.6656	2.607	-0.4085	-0.6679	-1.405	-1.274	-0.6341	-0.849	-0.7012	-1.022	1.739
IMAGE:951305		Sapiens cDNA FLJ31154 fis, clone IMR322001665.	-1.505	-1.056	0.8534	-0.9776	0.2938	-0.02655	-0.08554	-0.5276	0.6273	0.4219	0.4679	0.06717	-0.9173	-0.393	-0.4142	0.1226	-2.136	-0.338	-1.99	-1.77				1.049			0.7348		-0.8472	0.7379	0.5799	0.3179	-0.2691	-0.8916	-0.6899	-0.7204	-1.154	-1.281	-0.8665	-1.006		0.3483	-0.01209		0.2108		1.961
IMAGE:1572070	RASSF4	Ras association (RalGDS/AF-6) domain family 4	-0.1837	-1.405	-0.8056	0.8434		-2.186		0.3234	1.278	-0.9071	-0.3211	-1.142	-0.6563	0.508			-0.7646	-1.847	-1.269	-1.619	-1.739	-2.869		-0.4296	-1.252	-1.398	0.8258	0.2186	0.08381		1.031			-2.641	-0.9489	-2.149	-1.663	-1.47	0.2445	-0.3749	1.068	-0.3107	1.819	0.614	-1.598		0.8423
IMAGE:878571	GPR56	G protein-coupled receptor 56	1.367	0.4857	-0.2246	2.144	-1.194			-0.7256	-1.711	0.04387	0.3199		1.685	0.499	0.02776	-0.4654	-0.3036	-3.266		-3.708	-0.3276	-2.778	-3.101	0.04143		-0.8569	-1.773	-1.76	-0.5652		1.322		-0.1771	-0.5296	-0.6079	-0.4284	0.09839	1.321	-0.4745	0.7561	0.7686	0.3403	2.19	1.365	-7.897		2.303
IMAGE:303139	FLJ14054	hypothetical protein FLJ14054	-0.4557	0.8627	0.2824		1.513	0.7725	-1.007	2.921	1.056		1.647	-0.03383	1.142	0.806	-0.3252	-0.1084	-0.3166	1.061	-0.7312	-0.5213	-0.8506	-0.7414		-0.3016	0.4057	0.6201	0.5738		-0.03819	2.287	1.269	1.757		-1.223	1.139	3.559	0.7654	-1.022	0.6025	0.5331	1.296	0.00726	1.017	-0.848	1.46	-1.811	-0.09969
IMAGE:51582	LMO7	LIM domain only 7	1.274	3.313	1.782	-0.5686	0.1328	-0.9575	-0.7765	2.711	3.106	2.211	2.717	-1.284	0.1617	-0.284	-0.9852	-0.7484	-0.4166	-0.909	-0.9212	-0.9213	-2.371	-1.401		-2.772	-1.564	-1.45	-2.396	-0.05344	-0.9382		-0.6611		0.5699	0.5374	0.8591	1.489	0.8454	-1.272	-0.8975	-0.2969	-0.4044	-0.5827	0.2969	0.342	-0.8002	-0.9009
IMAGE:1679531	HAS2	hyaluronan synthase 2	0.1733	0.2317	1.081			0.04145	2.062		0.8553	1.18	1.406	0.7552	-0.8293	-0.575	0.6938	0.5206		0.15			-0.6916			0.9774	0.004724	-1.091	-1.057	-0.4544	1.581		-0.8421	-0.9341		0.6764	-0.8719	-0.5724		0.1473	0.3315	-0.5679	-0.5254	0.2563	0.04591	-0.749	-0.7512		-0.03069
IMAGE:127821	ACP5	acid phosphatase 5, tartrate resistant	0.07433	0.1827	0.06235	-0.1386	-0.1072	-0.7875	-0.1765	0.5614	2.186	0.2009	0.7769	-0.2238	-0.2783	-0.214	-0.1052	-0.5084	0.3134	-0.01905	0.5188	0.3087	0.5994	-0.08136		-0.2916		0.4101	-2.466	-0.4234	-0.1282	-0.6431	-0.2311		-0.4001	0.1074	0.8491		-0.7146	-0.2417	0.7825	0.4031	-0.2144	-0.2527	-0.7331	-0.458	-0.4202	-0.8009	-0.3097
IMAGE:346604	AGER	advanced glycosylation end product-specific receptor	0.08533	-0.4263	-0.08665				-0.08554	3.982	4.067	4.372	3.178	0.2972	-0.2773	0.267	1.616	0.7426	-1.136	-0.728		0.1697	-0.2996	-0.3904		0.2194	-1.043	-0.4189	-0.2452		-0.07719				-0.4091	-0.1116	-0.6099	-1.11	-0.09361	-0.6807	-0.5965	-0.7759	-0.7334	-0.8817			-0.9792		0.6913
IMAGE:810911	SLC34A2	solute carrier family 34 (sodium phosphate), member 2	0.8023		1.34	-2.701	-4.119	1.35	0.4415	5.559	6.284	4.269	5.565	1.354	3.86	1.884	2.083	2.2	-0.07861	-1.401		-2.203	2.417	1.097	-2.746	-0.02357	-1.446	-1.642			-1.94	0.4149	2.657	1.135	-2.872	-2.085	-0.6129	-2.823		2.706	-0.9895	-0.1589	-1.276	-0.1347	1.725	-1.89			0.09831
IMAGE:594758		Sapiens, clone IMAGE:4106329, mRNA	-0.1177			-1.901			1.271			-0.9711	1.015	-2.766	0.9697	1.434	0.1728	-0.4904	-0.7786	-2.021		-0.7133				0.7464	-1.036	0.5981			-1.57	-0.1751	-4.393	-0.4151	4.838	4.605	2.387	3.107	3.113	0.4063	0.09051	-1.779			0.5749	0.66	-0.6422		0.9383
IMAGE:767188	B4GALT3	UDP-Gal:betaGlcNAc beta 1,4- galactosyltransferase, polypeptide 3	0.5763		-0.3056	0.5434	0.5348			0.4734	0.2583	0.01287	-0.3611	-0.1318	-0.3463	0.318	-0.6132	-1.186	0.5054	-1.017	0.3808	0.2207	-0.8586	-0.5594		-0.5196	-0.2723	-1.068	0.2958	-0.1514	0.4538				0.7219	0.02938	-1.059	-1.029	-0.4626	0.8703	0.4945	-0.08494	0.1676	0.09926	-0.3311	0.724	-0.4482	-0.04889
IMAGE:1590021	ETV6	ets variant gene 6 (TEL oncogene)	0.5973	0.1757	-0.2346				-0.5935			-0.1661	-0.4901		-0.4953	0.209	-0.1222	0.05458	-0.1336	-2.266		-0.8583	-0.9576	-0.3484		0.09143		-0.4669	-0.3432	-0.3504	0.09481	-0.8001	-0.1581	-0.5101			-0.1979	-0.6684	0.2084	1.241	0.2755	0.5561	1.639	0.7403	-0.08009	1.885	1.913	2.942	-0.5167
IMAGE:783836	JDP2	jun dimerization protein 2	1.552	0.5807	-0.2096	0.7594	1.371	1.17	0.2215	2.249	1.874	1.059	-0.06511	0.6442	0.5197	1.324	-0.1672	-1.03	0.2114	-1.331	-1.523	-0.2933	-0.1726	0.3366		0.4064	-0.4363	-0.3919	1.332	0.1846	0.3598	-0.5151	-0.07312	-0.6451	0.01787	-1.305	-1.643	-1.873	-1.347	-0.4237	-0.2495	-1.259	-0.7264		-0.6751	1.75	2.548	3.117	-1.142
IMAGE:1468364	ST3GALVI	alpha2,3-sialyltransferase	-0.4407	0.1177	-0.1626	1.196			-0.9515	0.3164	0.2813	-0.6941	0.5319	0.3112	1.127	0.221			-0.4816	-2.104	-1.016	0.1937	-4.646	-3.676		-0.6266		-0.5549	-1.271	-4.878	-1.633		-1.036		-1.305	-0.2176	0.3141	-0.2964	-0.8696		3.468	3.428	3.631	2.852	-0.9081		-0.5252
IMAGE:272706	ST3GALVI	alpha2,3-sialyltransferase	-0.8377	-0.8093	-0.2296	1.329		-1.85	-0.6085	0.5194	0.3043	-0.6011	0.8549	-1.356	1.46	0.04397	0.2528	-0.3004	-2.179	-1.261	-1.663	0.5367	-2.583	-2.033		-0.9636	0.07372	-0.3319	-2.088		-1.57			-1.615	-2.922	-0.5246	0.4171	-0.1234	-1.007	-0.1537	3.711	3.811	3.904	3.185	0.2249	-0.81	-0.9522		0.5683
IMAGE:1605784	SYNE2	spectrin repeat containing, nuclear envelope 2	0.4913		-0.1506		1.09		-0.5395	-0.6116	0.05329	-0.2721	-0.8861		0.3387	0.243	-0.2582	-0.3914		-0.102	0.9458	1.606	-0.6836	-0.4544		-0.03457	-0.6773	-0.5229	-0.3592		0.1688			-4.026		-0.5356	-0.6439	-0.7844	0.03239	0.1253	-0.1205	0.1901	0.9626	-0.8157	0.07391	0.189	1.847	0.01611	0.7873
IMAGE:384015	DDC	dopa decarboxylase (aromatic L-amino acid decarboxylase)	-2.589			-0.3516	1.36	0.6695	0.8505	-0.1816		-0.08213	-1.006		-1.641	-0.507				-1.302	-2.764			0.1056		-1.815	0.05272	-0.5029	-0.03918		0.1888	-0.09614	0.5359	-0.1561	-1.313	-0.3256	-0.6439	-0.3344	-0.7776	-3.235	1.18	1.56	1.803		-0.5561	-1.801	1.627	-2.544	-0.6027
IMAGE:382564	FOXD1	forkhead box D1	0.8563	0.4947	-0.1856	-0.1066			0.7055	0.2334	0.008291	1.053	-0.2311		-0.4863	0.188	0.4668	-0.5064	-0.9846	-2.407		-0.3993	0.2014	-0.6894		-0.5796	0.2377	0.3421			-0.2362	-0.3611	-1.149	-0.9111	-1.228	-0.6306	-0.3289	-0.6294		0.2203	1.055	1.715	1.008		-0.8511	-1.096	-0.5382		-0.2577
IMAGE:1613496				1.501	1.52	-0.8106	1.051	0.3405	0.3715	-2.541	-1.136	-0.2811	0.6849	0.04417	0.8197	0.164	-0.1772	-0.1504		-1.311	-0.3632	-1.813	-2.763	-2.303	-4.726	0.7164	-1.246	-0.3619	1.052	1.045	0.9898		-0.7931	-0.2451	1.038	0.7454	1.287	1.577		1.276	-0.5495			-0.5747	-0.6751	-0.03	-0.1122	1.047	-1.482
IMAGE:1553394	AK3	adenylate kinase 3	0.7933	1.392	1.571				-0.8675		-3.085	-1.03	-1.204	-0.1748	0.4907	0.605	0.09376	0.4006	-1.698	-2.04		-1.442		-1.302		-0.3226		-0.1609	1.173	1.696	1.121	0.6459	-1.142	0.00587	1.039	1.036	1.518	2.028		2.117	-0.7985	0.05206	0.3646		-1.264		0.3888	0.8081	-1.651
IMAGE:824933	AK3	**adenylate kinase 3	0.9543	1.493	1.752	-0.8986		-1.328	-0.8265	-2.229	-1.934	-1.139	-1.293	-0.4238	0.2017	0.476	-0.2452	0.2916	-1.197			-2.131	-0.7906	-1.351		-0.2616	-0.1043	0.2901	1.464	1.697	1.152	0.6869	-0.4411	0.5369	1.16	1.217	1.439	2.129	0.4654	2.128	-0.7875	0.3831	0.5256	-0.3327	-0.6531		0.1498	0.8291	-1.76
IMAGE:210646	PRKAG2	protein kinase, AMP-activated, gamma 2 non-catalytic subunit	2.382	0.7807	1.23		1.291			-0.6506		-0.7611	0.3749	-0.07583	-0.09034	0.524	-0.5772	-0.04042		-1.191	-1.343	-1.433	-0.9826	-0.4834		0.2064	-0.3363	-0.5219		1.425	1.41	-0.1351	0.6069		0.2879	0.8954	0.08711	0.8966	0.4334		1.371	0.8811	0.8336	0.5053		-0.3	-0.1122		-0.4617
IMAGE:462089		Homo sapiens transcribed sequence with weak similarity to protein prf:2109260A (H.sapiens) 2109260A B cell growth factor [Homo sapiens]	1.366	1.455	1.934	0.0634	-0.7752		0.07546	-1.247	-0.8717	-0.5271	-0.03111	0.1682	0.4837	0.618		0.1036	0.2554	-0.827	-0.9792	-0.2193	0.1414	0.5706	-4.222	1.23	-0.3423	-0.2679	0.5558	0.7886	2.004		0.6409	0.3689	0.2419	1.519	0.4011	0.8706	0.9074	-0.6597	-0.7855		-0.9124	-1.551	-0.8411	-0.326		-1.269	-0.1577
IMAGE:198982	DNMT2	DNA (cytosine-5-)-methyltransferase 2	2.594	2.563	0.6224		-4.157	0.04245	-0.7365	-0.9186	-1.104	-0.8991	0.1469	0.9162	0.6417	1.846	2.525	0.6016	-0.7866	0.361	-0.9312	-0.7813	-0.6606	1.579		2.678		-0.08986	2.884	2.937	2.172	0.9369	0.2289	0.5769	1.13	0.4974	-0.1009	0.1186	0.8854	-0.5317	-0.2275	0.1231	-1.104	-0.8127	-1.253	-0.668	-0.4802	-0.2709	-0.2297
IMAGE:248261	GLDC	glycine dehydrogenase (decarboxylating; glycine decarboxylase, glycine cleavage system protein P)	0.8683	-0.2833	0.3064	1.645	2.157	0.07645	-0.3525	-1.355	-0.6397	0.1149	-0.8091	-0.9498	-1.294	-0.38	0.1788	0.5756	-3.123	-2.335	-0.4972	0.5327	0.4634	0.8126		-0.4976	-0.3103	-0.06586	-0.1122	-0.9194	0.4058	-0.06914	2.673	0.04087	-0.6461	-0.5886	-1.227	-1.407	-0.2306	-1.538	-0.003486	-0.4929	-0.4104	-1.259	0.7409	-0.294	-1.586	0.3431	0.9643
IMAGE:461613	ZNF219	zinc finger protein 219	0.8543	0.5327	0.09235		0.09282			-0.6586	-0.3337	0.6109	0.7369	0.4462	0.2917	0.296	-0.3652	-0.2684	1.673	-0.07905	-0.1412	-0.3313	0.2494	-0.5414		1.048	-0.5143	-0.4399	0.8438	-1.433	-0.7382		1.829	0.7169	-1	-1.653	-1.271	-2.651	0.4454	0.02833	-0.1775	-0.6869	0.05558	0.4573			0.8698		0.1503
IMAGE:129032	SERPINA5	serine (or cysteine) proteinase inhibitor, clade A (alpha-1 antiproteinase, antitrypsin), member 5	-1.659	-2.66	-0.9606	-3.702		-0.8905	-0.9895			-1.412	-0.8461	1.243	1.389	1.143	-0.5182	-0.3314	2.61	0.138	0.3658	0.7357	3.046	0.5856		-2.015	-1.047	-1.143	-3.999		-2.211	2.824	5.696	5.064		-2.536	-1.664	-1.784	-0.8976	-1.465	0.5295	-0.5099	-2.117	-1.606	-3.256	-3.321	-2.523		-1.593
IMAGE:128202		Homo sapiens transcribed sequence with weak similarity to protein ref:NP_115533.1 (H.sapiens) hypothetical protein FLJ11531 [Homo sapiens]	-0.4597	-0.2713	0.09835	-1.133		-2.212	-1.271		-1.058	-0.9931	-0.07711	0.6322	0.4377	0.332	0.1208	0.5676	1.619	-0.173	-0.9952	-0.09532	1.605	-0.005358		0.03443	-0.008276	-0.01386	-2.27	-2.557	-1.092	1.563	3.055	2.763	-1.964	-1.127	-0.4049	-0.6854	-1.469	-0.9857	0.2185	0.2391	-1.208		-1.557	-1.102	-0.04423	-1.905	-0.6737
IMAGE:1917741	AOX1	aldehyde oxidase 1	-0.02667	-0.2683	0.8914	-2.06	0.2218	-0.7685	-1.488	-0.5796	-1.375	-1.28	1.046	1.195	0.6007	1.635	0.5538	-0.3994	1.592	1.33	0.8078	1.358	-1.302	-0.8024	-3.095	0.4074	-0.2453	-0.8309	-0.07718	-0.3044	1.001	1.156		2.296	0.9189	1.236	0.4281	1.128	0.8744	-1.373	-0.5685	-0.4879	-0.6654	-0.7337	0.9259	-0.699	-1.001	-1.202	-1.711
IMAGE:795771	LOC96626	pinch-2	-0.5867	-0.5383	-0.2486	0.9004		0.07145	-0.007544	-0.7696	0.09529	-0.7301	0.1659	1.265	3.531	1.185	2.214	1.491	0.5324	1.46	0.7878	0.5877	2.598	1.768		-0.3726	-0.07528	-0.8409	-0.5072	-0.1844	0.01081	0.2759	1.068	1.166	0.05887	-0.02362	-0.09189	0.2676	-0.07561	-1.643	-0.9985	0.8521	0.3546	-1.244	-0.3241	-0.899	-1.841		-0.9107
IMAGE:469415		Sapiens, clone IMAGE:5265639, mRNA	1.45	1.219	0.3684		-0.5712	-1.722		-0.7126	-1.058	-1.373	0.1029	0.3322	0.2977	0.422	2.091		0.3294	-0.07305	0.8548	-0.2553	-2.765			0.4644	-0.5583	-0.7239	-1.28	-0.2674	-1.772	-0.3371	0.2249	-0.4371		-1.707	-0.8349		0.1314	0.09433	-0.1415	-1.421	-0.4284	0.1633	-1.347	-0.222	-1.274	0.3351	0.5763
IMAGE:112636	IL1RAP	interleukin 1 receptor accessory protein	-0.6377	1.331	1.06	3.939	0.2708		0.2515	-1.361	0.6843	0.8389	0.7149	-0.5558	0.2697	-0.296	1.323	1.71	-5.389	-1.051		-0.8333				-1.694		-0.03186			-1.11	-4.315	-2.153				0.7471	0.3866	-0.3266	-1.514	-0.6995	-1.029	-0.1164	1.255	-2.815	0.32	0.7678		-0.6517
IMAGE:796876	NEK6	NIMA (never in mitosis gene a)-related kinase 6	-0.7657		0.3424	0.0914	0.9228		1.153	0.3414	0.6863	-0.009131	0.5469	-0.3438	-0.1683	-0.874	-0.8452	0.3716	-2.367	-0.729	-1.841	-0.9213	-0.8106	-0.8714		-0.9816	-1.644		-0.07618	0.07656	0.5318		-0.4911	-1.493	0.1799	-0.05262	-0.04089	0.1286	0.2754	-0.9117	0.07251		0.6756	-0.2327	-0.1831		-1.62		0.07031
IMAGE:247816	C5	**complement component 5	-0.05667	0.1917	0.7714	-2.41					0.09529	0.5399	1.536	0.03517	0.5707	0.555	0.7038	0.2906	-2.598	0.09995	-0.7522	-0.5723	-0.1416	-1.312		0.2974	0.7347	0.1291	-1.887	-0.4744	0.5208		-0.04212	0.3359	-1.101	0.3964	0.6281	0.6476	0.1044	-0.02267	-0.6285	-1.138	-0.5854	-0.2837	-0.4541	-0.469	-1.611		0.3193
IMAGE:249618	CRR9	cisplatin resistance related protein CRR9p	-0.8897	-0.5913	-0.5416	-1.283	0.7988	0.8485	0.7695	0.06738	0.5323	0.6969	1.413	0.1022	0.03766	-0.298	-1.129	-0.4724	0.1494	-1.923	-0.7752	-1.395	0.3954	-1.155	-4.788	0.06443	-1.428	-0.8739	-0.3302	-1.347	0.4478		-0.1351	-0.9271	-0.1541	-0.1866	-0.4549	-0.3654	-0.05861	-0.3557	0.5985	0.3791	0.7216	0.4233	-0.08709		0.4958	0.5851	0.02631
IMAGE:731218	FLJ40432	hypothetical protein FLJ40432	0.8013	0.9597	0.8894				1.16	0.1384	-0.5567	0.5079	0.8639	-1.147	-0.3413	-0.367	-0.09824	0.3486		-0.442	-0.3342	-0.5643	-0.0336	-2.114		-0.3746		-0.7229	0.5108	-1.846	-0.01119		0.5559	1.244			0.1961	0.2956	0.3124	0.2353	0.3295	0.05006	0.01258	0.3043					0.3473
IMAGE:45099	RGN	regucalcin (senescence marker protein-30)			-0.4176	0.3814		0.9725		0.07138	0.7863	0.5809	0.2469	-0.04383	-0.7383	-0.464	-0.9652	-1.558	0.8434	1.151	1.119	1.189				-0.09157	-0.5643	-0.6399	0.2538	-0.1434	0.1918	-0.06314	0.7789		-0.7201	-0.5026	0.3791	-0.5914		-1.222	0.6825	0.6731	1.126	0.07726	2.157	-2.618	-2.99	-2.231	0.6203
IMAGE:120138	JDP1	J domain containing protein 1	0.02333		-1.309		-1.988		-0.8175				-0.7441	-0.5648	-0.8993	-0.275	-0.6562	-0.5994	0.1024	0.91		1.638	-0.2116	-0.7424		-0.1726	0.5347	-0.3209	-1.297		-0.1792			-0.3441	-1.751	-0.8136	0.6081	-0.5324	-0.4756	1.317	1.712	0.7221	-0.2154	-0.2637	-1.744	1.511	-1.771	1.958	-1.481
IMAGE:840878	DHCR24	24-dehydrocholesterol reductase	1.976	0.9247	1.064		0.9848	-0.6155		1.863	1.868		1.449	0.02817	0.4237	-0.09203		-0.06642		1.183	-2.459	-1.769	-1.579	-1.229		-0.8896		-0.9079	-1.574	-2.531	-1.006	-1.181	-1.529	-2.771		0.8894	1.091	1.991		0.07033		-0.8649	-1.562		-1.991	-1.706		0.6311	-0.6877
IMAGE:594988	ZNF336	zinc finger protein 336	0.1693	-0.2523	-0.2926	-0.4536		0.2375	-0.9615	-0.04362		-0.4141	0.08189		0.03666	0.07097	0.04976	-0.05342	0.5784	1.466	0.5238	0.7837	-0.3756	-0.1364		0.09343	-0.4593	-0.4649	-0.4512		0.3068	-0.9781	0.3839	0.2419	0.09487	-0.1876	-0.6359	-0.8564	-0.7496	-0.4567	0.3275	0.1381	-1.019		-0.6681	-0.273	0.05477	-0.7459	-0.5847
IMAGE:126795	CTH	cystathionase (cystathionine gamma-lyase)	-1.161	0.007691	0.08735				-0.1515		-0.2487	-0.1541	0.3519	-0.03883	-0.3433	0.06097	-0.1802	0.2366	2.928	2.666		0.3637	-2.046	-1.016		-1.057	-0.2993	0.1051	-1.181	-1.638	0.8368	-0.8681	0.01388	0.6419	0.2049	0.002376	-0.2959	0.4236	-0.9596	-0.3767	0.4175	0.2381	-0.05942			-0.703	-1.215		-0.4747
IMAGE:309556	NQO2	NAD(P)H dehydrogenase, quinone 2	0.3003	-0.2013	-0.4316	0.0674	-1.941		-0.5705		0.2923	-0.5631	0.5129	-0.4878	-0.2823	-0.05803			-1.341	-0.253	-0.3352	0.2147	-0.3746	-1.745		-0.2156	-1.578	-1.024	-0.4502	-0.2474	-0.05219	-0.06714	1.565		0.3459	0.3934	1.025	1.115	-0.01861	0.1843	0.1885	-2.091	0.3116	0.1133	-0.5971	-0.332	-2.124
IMAGE:785907	FNBP1	formin binding protein 1	0.9173	0.2657	0.1654				-1.954		-1.841	-2.676	-0.9001	-0.7408	-0.8853	0.869	-0.4922	-0.6654	-1.084			-0.5083	-0.1876			0.3614		-0.4569	-0.6032		2.085	0.02986	0.8119	-0.4001	1.593	0.7404	0.7821	0.9016	0.7184	-0.008667	0.3755	0.7961	0.7386		-0.1801	-0.775	-0.5372	-2.438	-0.7767
IMAGE:240248	TF	transferrin	1.098	-0.04331	-0.1236			-0.2535	0.5975	-3.635	-0.6797		-2.379	-1.19	-2.094	-1.52	-0.4912	-0.6044	-0.9426	-1.685	-2.077	-1.797	-2.277			-0.6476		-0.9159	-0.7222		-1.704	-0.6491	-2.097	-1.909	0.8639	0.9214	-0.4469	-1.367	-2.121	-0.07767	1.617	2.107	1.94	1.141	-1.649	-4.154	-1.276	-6.157	-1.146
IMAGE:212429	TF	transferrin	1.036	-0.07531	0.6044	-4.907		-1.166	-0.8345	-4.707		-0.7071	-1.181		-2.006	-1.452	-0.5832	-0.6364	-1.805	-1.927	-3.249	-1.879	-2.939	-4.489		-2.18	-1.642	-2.068	-0.1842	-2.151	-0.9662	-2.281	-2.869	-1.911	2.142	1.819	0.4811		-0.7726	0.7303	2.485	3.225	3.138	1.679	-1.721	-3.406	-1.478		-1.938
IMAGE:470279	CNTNAP1	contactin associated protein 1	-0.7887	-1.5	-0.7006	-1.742	-1.19				-1.167	-1.212	-1.036	-0.5168	-0.6013	0.713	0.09176	-0.8614	-1.28	-1.082	-0.7642	-1.174	-0.6036	-0.6644		0.6654	-0.1773	-1.613	0.04082		-0.4612				1.037	1.194	1.226	1.636	-0.3476	-0.9047	-0.9105	-0.9499	-1.877	-0.6957	-1.066	-1.611	-0.4332		-1.153
IMAGE:668685	IGFBP1	insulin-like growth factor binding protein 1	-1.044	0.05469	1.224	3.073		-0.04555	1.605	-0.7566	-0.001709	0.4429	0.5989	0.4782	3.224	0.848	0.006761	0.01358	0.2654	-1.067		-0.1393			-4.252	2.58	0.1377	0.6521	1.526		-0.2562	-0.3911	-0.9191	-1.191		-0.3806		-0.4394	0.1274	-1.35	-0.6555	-0.1949	1.028	0.2193	-0.7811	-1.836	-1.388	-1.989	-0.8677
IMAGE:251028	KTN1	kinectin 1 (kinesin receptor)	-0.02167	-0.5333	0.4164		0.7868	-1.044	-0.7625	-0.6246	-1.02	-0.7051	-0.4391	-1.13	0.3457	0.19	0.02876	0.3356	-2.323	-0.565	-1.057	-0.7173	-0.9166	-0.3474		0.1524	-0.1203	0.03414	-3.072	-1.779	-0.3642	0.3509	0.5729	0.2809	-0.7261	-0.008624	0.1031	0.1626		-0.05767	0.2565	0.1671	-0.5004	-0.5287	0.02091	-0.444	-0.1862	-1.207	-0.1657
IMAGE:509457	CGI-04	CGI-04 protein	0.1223	-0.8193	-0.8596	0.1694		-0.2795	0.2115		-1.286	-0.2611	0.4349	-0.8258	0.08966	0.194	-0.08724	0.06958	-3.719	-0.501	-2.553	0.1167	0.3774	-0.5234		-0.1336	-0.2063	0.04814	-2.478	-2.815	-0.4302	-0.4551	0.2469		-0.7521	-0.04462	-0.02289	-0.1234	0.1134	1.776	1.051	0.3411	0.6536	-0.6847	-0.06509	0.44	0.6778	-0.5829	-0.1517
IMAGE:590774	MAPK13	mitogen-activated protein kinase 13	0.6603	0.6487	1.118			0.4385	0.1595	-0.1226	-0.2877	-0.05313	0.9729	-0.2978	0.8077	0.682	0.9308	-0.07242	-2.971	-0.323	-2.535	-0.5853	0.4654	-0.01536		0.7244	0.1017	-0.4539	-4	-0.7274	0.6078	-0.4771	-0.3651	-0.5171	-0.4541	-0.1366	-0.03489	0.5646	-2.389	0.004333	0.6885	0.4891	-1.018	-0.6367	-0.06709	-0.252	-0.06423	-0.8849	0.1863
IMAGE:1914863	DYSF	dysferlin, limb girdle muscular dystrophy 2B (autosomal recessive)	-0.02867	0.4597	0.5094				-1.54	-0.1316		0.2479		0.1232	-0.3913	0.373	-0.05824	-0.4214	-2.56	-0.792	-1.414	-1.534	-0.4336	-0.3844		0.7454		-0.3029	-1.069	-0.1664	0.5188	-0.5961			-0.3731	0.2344	0.1461	0.02563	-0.03761	-0.2147	-0.4005	-0.7199	-1.687	-1.466	-0.2461	-0.371	-0.9632		0.3173
IMAGE:211843	LOC56902	putatative 28 kDa protein	0.2973	0.01569	-0.4646	-0.5856		-0.07455	0.7865	-0.6856	-0.5207	-0.1361	0.4799		0.5347	0.439	0.3678	0.9846	-0.1236	-0.346	-3.278	-0.4883	-0.5076	-0.6884	-4.401	-0.2586	-0.08128	-0.09686	-0.7832	-0.4804	0.1348	-0.1201	0.2219	0.05987	-0.1871	0.1304	-0.09789	-0.4684	1.148	0.4513	-0.2145	-0.2039	-0.7314	-0.8597	0.04991	0.705	0.3728	-0.08789	-0.006687
IMAGE:291557	p66alpha	p66 alpha	0.4833		-0.4386	-0.0896	1.452			-0.4396	-0.2247	0.06987	0.3259	0.1752	0.3107	0.155	-0.4062	0.4506	-1.308	-1.25	-2.062	-0.08232	0.5184		-3.735	-0.09257	-0.6753	-0.6009	-0.007177	-0.5744	0.05081		0.5979		0.1189	-0.1036	-0.1819	-0.3024		0.1673	-0.2985	-0.2579	-0.2854	-0.6337	-0.9441	0.541	-1.601		-0.6107
IMAGE:304908	E2F3	E2F transcription factor 3	-0.1617	-0.4133	-0.3536			-2.254	0.8675	-0.2146	0.06029		0.7009	-0.3898	-0.4643	-0.15	0.3788	0.5556	-2.153	-1.045	-1.867	-1.107	-0.0266	-0.6974	-4.44	-0.3076		-0.3959	-0.3922	0.3006	0.3458	0.03086			-0.7961	-0.3286	0.1131	-0.5074	-0.8606	0.5623	-0.7535	-0.4329	-0.6804	-0.5987	-0.5191	-1.414	-1.006	-0.3769	1.394
IMAGE:32309		hypothetical gene supported by BC040651	0.05833	-0.4333	-0.2036			-0.6435	-0.3225		-0.4097	-0.4651	0.1009	-0.1698	0.1257	0.24	0.09876	0.8656	0.3174		-0.4472					0.1624	-0.8703	-0.2459	-0.4622			-0.02914	-0.2871	0.04087		0.6214	0.3531	-0.5374	-0.1206	0.2323			-0.4004		-0.4091	0.586	-0.4862	-0.4269	0.1143
IMAGE:788107	BIN1	bridging integrator 1	0.1053	-0.4563	0.01335		-0.5162			-0.3376		-0.6781	-0.1621	-0.6728	-0.1373	0.07697	0.2258	0.1026		-1.258	-0.5202	-0.2503	0.0404	0.3196	-5.153	0.4494		-0.5589	-0.3452	-0.3424	0.2928			-0.6121	-0.2491	-0.1616	-0.2899	-0.6004	-0.6636	-0.07067	0.003514	-0.3159	-0.6034	-1.102	-0.2321	-0.297	-0.1392		-0.4687
IMAGE:68320	PUM1	**pumilio homolog 1 (Drosophila)	0.9823		1.16	-0.5806	0.06082	-0.8595	0.7815	-0.2406	-0.7057		1.655		0.7597	1.444	0.08276	-0.4304		-0.671	-0.08325	0.4567	-0.4826	-0.7034	-3.456	1.556	0.4637	-0.04186	-0.5382	-1.095	-0.2602	-0.3151	-0.3631	-1.235	-1.102	-0.4946	-0.9929	-0.7934		0.8763	-0.6195	-0.8189	-0.2864	-0.1347	-0.2351	-0.13	-0.6722	-0.3129	-0.5617
IMAGE:758339	IL1RAP	interleukin 1 receptor accessory protein	-0.5487	1.33	1.059		0.1898	-3.241	0.5805	0.1284	0.2133	0.8779	0.3639	-0.2368	0.3587	0.07297	1.192	1.289	-0.3896	-1.092		-0.5243		-0.7144		0.1554		1.117	-2.249	-1.856	-0.1212	0.1339	0.08588	0.1839	-0.6131	0.004376		0.6356	-0.1676	-0.4447	0.1895	0.1001	-0.2274		-1.646	-0.841	0.05677
IMAGE:681917	IL1RAP	interleukin 1 receptor accessory protein	1.032	1.681	1.1	3.109	1.361	0.06045	0.5515	0.8494	0.2543	0.3589	0.9249	0.06417	1.47	0.914	1.333	1.56	0.01139	-0.521	-1.443	-0.003321	0.0574	0.1566		0.5364	0.6137	0.04814	-1.358	-1.215	-0.2402	-0.2251	0.2069	-0.2851	-0.6721	0.04538	0.6571	0.1266		0.02633	-0.2195	-0.1689	-0.6864	-0.8247	-0.4051	-1.2	-0.2522	-1.683	-0.07169
IMAGE:1677564	PGM5	phosphoglucomutase 5	0.6003	-0.04131	0.7984		-0.02118		0.4395	-0.4726	-1.918	-0.7531	-0.02711	0.1222	0.06766	0.542	0.4508	0.5876	0.1694	-0.523	-0.3452	0.2547	0.0654	-0.1254	-3.788	0.7944		0.2761	-0.5702	-0.5974	0.5278				-0.1941	0.4234	0.2551	0.1546	0.6414	0.3943	0.3085	-0.3809	0.4016	-0.3367	0.1529	0.158	0.9158		-0.1737
IMAGE:845441	TOMM20-PENDING	translocase of outer mitochondrial membrane 20 (yeast) homolog	-0.3827	-0.1043	-0.02465	0.4944	-0.2442	0.2655	-0.08354	-0.2356	-0.8807	-0.6261	0.00989	-0.5708	0.3247	0.01897	0.5178	-0.1654	0.1064	-0.03605	-0.3182	0.04168	-0.0476	-0.03836	-3.311	0.1014	-0.1213	-0.1569	-0.9232	-0.5304	0.06481		0.1519	-0.2701	-0.4271	0.05038	0.1221	-0.08837	0.1284	0.5113	1.256	0.04606	0.5586	0.07026	-0.6101	0.485	0.08277	0.1721	-0.1467
IMAGE:85259	HMOX1	heme oxygenase (decycling) 1		-0.1833	0.2164	-0.5146		-0.5435	-2.113	-0.6046	-0.7497	-0.1851	0.2909	-2.18	0.4857	0.39	0.7788	0.1656	0.1674	-0.05505	-0.7872	0.03268	-0.3866	-0.1574	-2.48	0.3424	0.8797	-0.1859	-0.6222	-0.7094	-0.3142	-0.4091	0.03288	0.09087	-0.6561	-0.2686	0.01311	-0.2274		0.2723	0.3865	-0.2629	-0.5204	-1.089	-0.06909	0.376	0.2238	-0.8669	0.1543
IMAGE:137063	IL1RAP	interleukin 1 receptor accessory protein	0.5513	-0.4203	1.189	3.568	1.67		0.6505	-2.172	-0.01671	0.6879	1.184		0.2687	0.02297	-1.108	0.8286		-0.602		-0.9243	-1.214	-2.674		-0.1046	0.4527	0.4571			-0.3212			-2.746		-1.326	0.4961	0.2456			-0.03049	-2.01	-0.3474	-0.7057	-0.5961	0.599	0.8368	-1.494	0.05731
IMAGE:504236	PRL	prolactin	0.5563	0.5647	-0.01565	4.003	-1.855	-0.6455	-0.1845	-0.3166	-0.9517	-0.8471	0.2889	0.1182	-0.06634	-0.282	0.8768	-0.3964		-1.507		-1.389	0.1714	0.2106		-0.009566	-1.162	0.05214	-2.484		-0.08619	-3.761	-2.869	-1.391	-0.3181	-0.2006	-0.4089	-0.4994	0.007385	-0.1897	-0.5355		0.1176	-0.4507	-0.2211	0.884	0.2618	-0.3589	0.1523
IMAGE:815501	LMNB2	lamin B2	1.463	-0.4883	0.6814		-1.838				-0.1647	-0.9901	0.9059		-0.6493	-0.265	0.7338	-0.009425		-1.48			0.1784	-1.412		-0.9926		0.6291			-0.4092	-2.974	-0.6321	-3.214	-0.6211	-0.3536	-0.7019	-0.8824	0.3244	0.3073	0.2315	0.3021	-0.7954	-0.1937	-0.3041	-0.629	0.1288	-1.522	0.1293
IMAGE:344243	UMPK	uridine monophosphate kinase	0.7503	0.2287	0.2784	4.717	0.7788		1.179	-0.6726	-0.9077	-0.7331	0.02289	-0.3878	-0.3623	-0.478	0.2108	-0.07242	-0.1706	-1.503	-2.165	-1.205	-1.355	-0.8954		-0.3156	-0.5983	-0.4239	-0.5702	-1.307	-0.5022	-0.5171	0.8349	0.4029	-0.4741	-0.2266	-0.7349	-0.6654	-0.5586	0.7943	0.5585	-0.2609	0.2416	-0.2567	-1.017	-0.502	-0.5342		-0.7637
IMAGE:1536013	MIRO-2	mitochondrial Rho 2		-0.2983	-0.4986	-0.7896	0.9018	1.271		-0.2796	0.5253		-0.4241	0.2652	-0.2193	-0.215	-0.5662	-0.4494		-0.39	-1.172	-0.1023	0.5984	-1.362		0.05743	-1.125		0.7028		-0.4192	-0.5641	0.08788	-1.124	0.2489	-0.2036	-0.8119	-2.332		-0.7127		-1.178	0.2746	-0.3437	-0.1741	0.041	-0.2412		0.1993
IMAGE:115111	RAB24	RAB24, member RAS oncogene family	0.8143	0.6027	-0.4576		1.323		-1.717	-0.1786	-0.1837	-0.1791	-0.7331	-0.5138	-0.1783	0.116	-0.3052	-1.008	0.4234	-1.059	-0.3412	0.6887	-0.5506	-0.1914		-0.02157	-0.6243	-0.6399	0.03382	-0.5634		-0.8431	0.9089	-0.5331	0.1499		-0.9309	-1.391	-0.2646	0.4183	0.4825	-0.6069	-0.6344	-0.7727	-0.8931	-0.028	0.7698		-0.6597
IMAGE:49630	CACNA1D	calcium channel, voltage-dependent, L type, alpha 1D subunit		-0.03631	0.9634	0.9924		0.3335		0.3824	0.8473	1.562	2.178	-0.3228	1.543	0.657	0.2558	1.073				-1.59	0.8604	-3.76		1.089	-0.1233	-0.4089			-1.027	1.028	0.9799	0.06787	-0.5691	0.3784	0.2501	0.1796		0.8793	1.084	0.7941	1.807	0.2183	0.8479	-0.487	-0.9892		1.321
IMAGE:81394	MGLL	monoglyceride lipase	2.002	1.591	0.8004		0.8508		-0.3685	0.4794	0.5543	0.5389	1.015	0.5342	0.2997	0.544	-0.3772	-0.6604	-2.929	-2.471	-1.763	-2.513	1.017			-0.2936	0.03372	-0.7519	-0.9582	-0.2654	0.6998				-0.3821	-0.5746	-0.8629	-0.3834	-0.3066	-1.174	0.1405	0.7011	1.464	0.4853	1.005	-1.71	-1.762		-1.312
IMAGE:323693	AP1S1	adaptor-related protein complex 1, sigma 1 subunit	0.5563	0.1947	-0.5256	-0.8866		-0.9055	-0.3145	-0.4566	-0.7517	-0.5371	0.7489	-0.2118	0.3137	0.007973	-0.6332	-0.05642	0.1754	-1.717		-0.2093	0.4714	-0.7194		0.5204	-0.002276			-2.721	-0.04619	-0.7711	-0.2491	-2.571	-0.4381	-0.02062	0.7511	0.1306	0.08739	-0.1897	0.4145	0.005062	0.3476	-0.4207	-0.4611	0.374	0.3618	0.08111	-0.03769
IMAGE:756163	BCR	breakpoint cluster region	1.179	-0.4423	-0.2226	0.2264	1.438	0.2175				0.4459	0.3119	-0.8788	-1.033	0.371	-0.6302	-0.5534	-0.3916			-0.6963	-0.0156			-0.2866	-0.2793	-0.7149			0.1368		0.1839	-2.428		-0.9376	-0.9859		-0.6396	-0.02667	-0.8725		0.1106		0.2219	0.037	-0.9952		0.08531
IMAGE:770614	RGS19IP1	regulator of G-protein signalling 19 interacting protein 1	2.527	1.166	1.015		2.276		0.4565	0.03438	0.5793	0.2539	0.7899		0.2647	-0.191	-0.7522	-0.7854		-2.316		-0.4183				0.3414	-0.6913	-0.02686	0.2968	0.01956	0.2348				0.3229	-0.6496		-0.2884		0.3713	-0.6045	-1.154	-1.321		0.1599	-0.035	0.002765		-0.6467
IMAGE:76605	RUSC1	RUN and SH3 domain containing 1	1.571	0.5497	0.1494		0.8598				-0.3067	-0.05213	0.6239	0.2832	-0.04134	0.243	-0.7982	-0.4114	0.1804	-0.662	-0.7542	0.08568	0.7064			0.2454		0.1171	0.7608	-0.8464	0.1888		0.4859	-0.4461	0.6169	0.4544	0.1061	0.08563	0.1024	-0.4347	-0.9705	6.157e-05	-0.4974		-0.5661	-0.511		-0.4239	-0.5627
IMAGE:364302	NFIA	nuclear factor I/A	2.772	2.341	2.1	1.069	1.021	1.83	0.9015	-1.751	-1.426		0.02489	-0.3658	-0.5703	-2.036	-0.6472	-0.8704	-0.02861	-3.891	-3.403	-3.343	-1.783	-2.013	-0.9959	-1.804	-3.266	-1.802	0.04182		-2.75	-1.545	-1.313		0.06787	-0.3946	-0.09289	-0.1134	-0.3766	1.486	0.5205	1.301	0.4736	0.9453	-0.2551	-0.95	0.2178	0.2671	-0.8817
IMAGE:151620	CAC-1	CAC-1	1.799	1.358	1.177				0.04846		0.4613	0.01587	0.2319		-0.1833	-0.09903	-0.5402	-0.3734	-0.7616	-2.594	-3.036	-0.2663				0.5734	-0.6793	0.3851	-0.7512		-0.9832	-0.6681	0.9039		-0.4551	-0.03762	-0.1659	-0.3564	0.9004	-0.5367	0.07751	-1.462	-0.05942		-0.5981	-0.863	-0.8152		-0.5247
IMAGE:417983		Homo sapiens transcribed sequence with weak similarity to protein ref:NP_079370.1 (H.sapiens) hypothetical protein FLJ22184 [Homo sapiens]	2.786	1.665	1.414			-0.5855	-0.5445	-0.4966	-0.4017	0.2929	1.269	-0.3818	1.174	0.928	0.3968	0.5536	-0.8746	-2.087		-1.749	-1.459	-0.7994		0.8104	-0.1723	0.3221	1.076	0.1586	-0.2162	0.05886	-0.5091	-0.2011	-0.6181	-1.141	-0.7489	-0.9894		-0.3597	0.5645	0.2751	-0.4424		-2.571	1.524	-0.3582	0.3611	-1.028
IMAGE:712848	MADD	MAP-kinase activating death domain	0.3183	-0.3133	0.2764	0.2954			-0.7125		-0.2497	-0.2351	0.2409	0.05017	-0.1043	-0.09003	0.1188	-0.4744	-0.02261			-0.1573	-0.5566	-3.557		0.1524	0.2997	-0.1159	-2.352		-0.2542	-0.9091	0.4329	-1.259	-0.2861	-0.1886	-0.4569	-0.2774	0.5794	-0.4277	-0.8335	-0.3829	0.4196		-0.1691	0.236	-0.7162	-1.617	-0.2057
IMAGE:897577			0.5873	-0.3843	1.065		-0.3542			-0.3656	0.03929	-0.1761	0.1299	0.1092	0.1847	0.869	-0.1322	0.8546	-0.4936	-1.816	-2.768	-1.098	-0.7576	-3.548		0.2714		-0.3769	-0.2432	-1.6	0.3148	-1.26	-0.1281	-1.45	-0.1371	0.6804	-0.2179	-0.02837	-0.3116	0.4113	-0.3045	0.08606	-0.6514	-0.2497	1.08	-0.285	0.1728		-0.4367
IMAGE:505948	NELF	nasal embryonic luteinizing hormone-releasing hormone factor	0.3143	0.7827	0.002351	-1.049	-0.2372	-1.758		-1.399	-1.124	-0.09913	-0.01311	1.136	0.4917	0.326		0.06158	-0.1566	-1.729	-2.281	-1.141				0.7884		-0.2299	-1.256	-5.383	-0.4982				-0.6701	-0.07262	-0.9109	-0.3514	0.1354	-0.1217	-0.9075	-0.2369	0.5256	-0.4027	1.507	-0.138	-1.49		-0.3497
IMAGE:810801		**similar to agrin precursor	0.4843	0.1927	0.1124	-1.659			0.2035	0.9314	0.3863	0.9909	0.7569	0.1662	0.7317	0.336	0.7648	0.8316	-0.5166	-4.099		-1.471	0.6894	0.07864		0.06843	-0.3943	-0.009861	-0.9362	-4.633	-0.2982	0.1069	-0.4811	-0.2231	0.01987	-0.2326	-0.3409	-0.7414	0.1354	-0.1217	-0.5675	-0.2569	-0.4744		-0.4731	-0.218	-1.14		0.8103
IMAGE:810124	PAFAH1B3	platelet-activating factor acetylhydrolase, isoform Ib, gamma subunit 29kDa	1.01	0.5387	0.9184			0.1785			-0.8377		1.323	0.8022	0.4777	0.152	0.07076	-0.5124	0.4894	-0.863	-1.085	0.1047				0.5544	-0.6283	0.5661	-3.51	-3.077	-1.522		-0.3251	-1.307	-0.3541	-0.3666	0.005114	-0.5354	-0.1486	0.4043	-0.5815	-0.6909	-1.278	-0.9367	-0.8071	-0.452	-0.1342	-0.4249	-0.2237
IMAGE:1637206	C22orf5	chromosome 22 open reading frame 5	-0.2107	-0.1123	0.1774			0.3075	0.1785	0.5464	-0.01871	0.3059	0.8919	0.4612	-0.2833	0.221		-0.02342	0.2584	-1.554	-6.756	-0.4363	0.2244	0.01364		0.4834	-0.4293	-0.3049	0.5888		0.4868	-0.1981	0.6439				-0.6259	-0.6864		-0.2767	-1.972	-0.3119	-0.9594		-0.5181	0.587	0.6348	-0.1359	0.7653
IMAGE:47665	C1orf2	chromosome 1 open reading frame 2	1.453	0.2317	0.4314	0.6704	-0.3682		0.5525			-0.5201	0.7259	-0.2448	0.2407	0.935	0.1538	-0.2894			-6.922	-0.04232	-1.112	-0.3824		1.067	-0.2553	-0.2309	0.5928	-0.7044	0.2108	-1.734		-0.9841	0.09887	-0.2336	-0.5919	-0.6224	-0.5756	0.1873	-0.9885	-1.028	-0.9554	-1.634	-0.1141	0.281	-0.5312	-0.2119	-0.3407
IMAGE:51097		**similar to c316G12.2 (novel protein similar to predicted yeast, worm and archae-bacterial proteins)	0.4963					-0.8155	-0.2445	0.03338		-0.4971	0.09889	0.6282	1.134	0.04797	0.01676	0.06358	-0.01461	-1.327	-5.659	-0.3893	-0.0286			-0.1496		-0.7979	-0.3642		-0.5362	-0.9111	-0.5091	-1.031	-0.1081	-0.04062	-0.5689	-1.149	0.5174	-0.7797	-0.2455	-0.2449	-0.3624			0.404	0.3118		-1.008
IMAGE:264646	HGS	hepatocyte growth factor-regulated tyrosine kinase substrate	1.601	1.08	1.669	-0.0216		0.2995	0.3705				1.784	1.283	1.579	1.573	0.2118	-0.04142	1.49	-1.412	-7.034		-1.504			2.255	-0.03728	0.4171			-0.8212	-1.136	-0.8041	-3.516		-0.2356	-0.5539	-0.6344		1.205	-0.7905	-1.33	-0.4374		-0.3561	-0.281	-0.5332	-1.924	-0.3227
IMAGE:809784	KLK6	kallikrein 6 (neurosin, zyme)	2.493	2.622	3.261		1.072		0.5125	-2.64		-2.01	0.2159	0.6652	2.541	1.115	1.654	1.141	-0.5676				0.0684	-2.192		-0.6326		-1.191			-0.7692			-3.054	-5.961	0.5064	-0.2419	-0.1024	-1.376	1.817	0.6215	0.9421	-0.3354	-0.04374	-1.714	-2.899			-0.5707
IMAGE:1859075			-1.776	-0.04731	-0.2576		-2.887	1.502	0.05346	0.1414	0.02629	0.1809	0.2669	0.5462	-0.2683	0.176			0.3234	-1.149	-7.601		0.2094	-0.8014		0.1184	-0.02428	-0.6199	0.9938		0.7818	1.107	-0.2811	0.4169	0.5799	0.09738	-0.5309	-0.1214	-0.1846	-1.092	-1.427	0.5131	-0.2144	0.04726	0.1569	1.072		-0.2309
IMAGE:855616	PRKAR2A	protein kinase, cAMP-dependent, regulatory, type II, alpha	0.07333	0.1117	-0.5986				0.5125			0.06987	-0.2341	-0.05483	-0.4393	-0.08503	-0.6562	-0.01942	0.03239	-1.29	-3.772	0.6477	-0.0316			-1.083		-0.2809			-0.09919	0.2559	-0.1721	-0.2241	1.409	0.7864	0.1681	1.128	0.5244		-0.7985		-0.4054		-0.1841	-0.919	-1.151	-0.7719	-1.301
IMAGE:80772	NCOR2	nuclear receptor co-repressor 2	0.1293	-0.08231	-0.05265				1.028	0.07638	0.3513	0.5359	0.4919	0.5212	0.2567	0.401	-0.5002	0.07658	0.2984	-0.184	-1.856	0.8537				0.3434		-0.6649	0.2488		0.7368		0.2239		0.5649	0.2524	-0.5159	-0.05637	0.6404	-0.8267	-0.8025	0.2381	-0.3094		0.8619	-0.433	-1.145		-0.5547
IMAGE:245198	TRAP100	thyroid hormone receptor-associated protein (100 kDa)	0.4843	-0.6673	-0.3576		-0.3672	0.6725	0.07346	0.6514	1.106	0.7009	-0.03311	-0.3238	-0.08834	-0.324	-0.2652	-1.008	-0.7066	-0.499	-3.411	-0.4713	1.369	0.5586		-0.2016	-0.4743	-0.07986	-0.3062		0.2318	-1.673	-1.121	-1.993		-0.1626	-0.2209		-0.3446	0.4483	-0.8875	0.4231	-0.02442		0.1269	0.142	-1.61		-1.08
IMAGE:811046	CRIP2	cysteine-rich protein 2	0.7933	0.9517	0.6114	0.4404	0.3018	0.2815	0.7225	0.8504	0.5653	1.09	0.8259	1.545	1.321	1.465	0.8138	0.9406	0.02239		-2.032	-1.382	0.7184	0.5676	-2.665	0.8274		0.6491	0.9528	-0.1444	0.5408	0.4359	1.528	0.9059	-0.4111	-0.8336	-0.9019	-1.152	-0.7356	0.1973	-0.3785	-0.04794	-0.1354	-0.8737	0.6759	-1.349	-1.701	-1.522	0.5893
IMAGE:270560	POP1	processing of precursors 1	0.2733		0.3314		-0.4182			0.07038	-1.035	0.1399	0.5059	1.185	0.5007	0.745	0.5838	0.7206	-1.118	-0.62	-1.562	-0.3123	0.008398	-0.4324		0.2974	0.1347	0.2591	-0.5872	-3.484	0.3608		0.4879	-0.5441	-0.4711	-0.4736	-0.7119	-0.8224		0.03733	-0.2085	0.1921	-0.5754	-0.6137	0.7359	-0.329	-0.5312	-0.9819	0.5393
IMAGE:530310	KIAA0143	KIAA0143 protein	0.5573	0.3457	0.1454	-0.6656	-0.2542	0.1755	0.2065	0.1244	-0.2807	0.09387	0.1999	0.6292	0.3247	0.479	0.3878	0.2846	-0.3336		-1.138	-0.7283	-0.007602	0.02164	-1.091	0.2714	-0.1913	0.2231	-0.1232	-1.02	0.09481	-0.000143	0.5019	0.1499	-0.7671	-0.3396	-0.5379	-0.4184	-1.182	-0.08867	-0.1945	-0.1539	-0.6714	-0.7597	0.1099	-0.705	-1.017	-1.228	0.2133
IMAGE:49351	PLXN3	likely ortholog of mouse plexin 3	0.09433		-0.9076	-0.5186		0.8925	0.06346				0.3569	1.046	0.9017	0.946	0.1148	0.05158		-0.759	-0.5012	0.6887				0.04843		-0.4999		-2.003	0.3118		-0.3511	-0.1831	-0.6801		-0.5509	-0.2714	0.5454	-0.2717		0.2031	-0.5144	-1.003	1.227	-0.007996	0.2398	-1.161	0.02031
IMAGE:74537	AFP	alpha-fetoprotein	3.524		-1.468				-0.9365			-2.529	0.02689		-0.4883	-0.134	1.265	0.7116	7.153	-1.249		-1.431				-2.792	-1.334	-0.9699			-0.06819					-1.163	-0.8109		1.155	-0.05167	-0.2575	-1.247	-0.2844	-1.023	-0.4931	-0.468	-0.2102	-2.991	0.6903
IMAGE:2237353	GAL	galanin	1.203		1.491		-0.7982	0.1215	0.3225	-1.22	-0.3747	0.7099	0.7259		1.301	-0.335	1.064	0.7406	0.6324	-1.98		-1.902	-1.242	-3.432		1.027		0.5391	2.703	-2.984	-1.289		-2.152	-1.244	-0.9611	-0.3936	-0.4819	-0.3124		-0.002667	-0.5885	-1.458	0.2046	-0.3137	-0.8441	-0.679	-1.021		0.8993
IMAGE:1576709	RNASE2	ribonuclease, RNase A family, 2 (liver, eosinophil-derived neurotoxin)	0.8643	-0.6873	0.9224	-1.829		-0.8075	-2.087	-0.4286	-0.4137	-0.3791	1.867		0.5517	0.956	1.445	0.1316		-1.249		-2.661	-2.431			0.8284		0.08014			-0.3882	-0.2431	-1.221	-0.3431		-0.3126	-0.7909	-0.4914		-1.272	0.04251	-0.1369	-1.954	-0.3227	-0.9231	-0.088	-0.1602		0.0003134
IMAGE:897727	MAF1	homolog of yeast MAF1	0.8283	0.1567	0.4164		-0.1332	0.1365	0.05746	-0.4546	-1.03	-0.3251	-0.1491	0.3502	-0.1043	0.15	2.039	-0.1844	0.7874	-1.125	0.1628	0.1127	0.5134	-0.6274		0.6124		0.1541	0.4578	-0.6494	0.2458		-0.7271	-1.539	0.04387	0.02138	-0.1669	-0.5074	0.4694	-0.3677	-0.1935	-0.2729	-0.1404	-0.2787	-0.2991	-0.244	0.01377		-0.6857
IMAGE:452780	ARL2	ADP-ribosylation factor-like 2	0.9813	0.3797	0.2094	-0.9916	0.1398		0.3705			-1.812	0.2339	0.8832	-0.06134	0.753		-0.04142	0.9704	-1.042	-0.6542		-0.7636	-0.5444		0.9754	-0.05728	0.1871			0.1488		-1.344	-2.996		-0.4556	-1.254	-1.514	0.6124	-0.7147	-1.18	-0.9099	-0.3774		0.07391	0.809	-0.2432	0.03611	-0.4327
IMAGE:126413	ITIH2	inter-alpha (globulin) inhibitor, H2 polypeptide	1.724	-1.857	2.232	-1.549		-0.6975	0.06346		-2.144	0.1709	3.077	-0.05383	0.7617	-0.02403	1.415	0.6016	1.013	0.421		-3.841	-2.461			1.138	-0.8843	0.5001			-1.798		-4.231	-1.353		-1.773	-0.09089	-0.5614	-3.045	-1.062	-0.1775	1.603	-2.364	-1.023	-1.303	-1.258	-0.5702		0.6403
IMAGE:436554	MPO	myeloperoxidase	1.845	0.9537	2.813	-2.738		-2.347	-0.4055			-1.438	2.118		1.293	-0.02303	2.196	1.653	1.464	-1.648		-3.41	-1.84			1.429	-1.273	0.1111	0.8248		-1.067					-0.5316	-0.1399	-0.5004	-1.584	0.3593	0.5835	2.124	1.337	1.648	-2.042	-1.477	-0.1192		1.091
IMAGE:1859326	KCNC1	potassium voltage-gated channel, Shaw-related subfamily, member 1	-1.639	-1.05	0.6394	-0.1516		1.069	0.1005	-2.532	-0.6367	-0.1521	0.4639		-0.7313	-0.467	1.462	0.5586	2.48	0.878		-2.864				-0.5046	0.4427	-0.02286			-0.2412	-4.136	-1.844	-0.4861		-0.06562	0.1861	-1.364	0.5224	-1.375	-0.4505	0.8301	-0.3674	-0.1257	-1.976	-0.411	0.5368	-2.304	0.4773
IMAGE:1858620	DEFA4	defensin, alpha 4, corticostatin	1.041	0.9997	2.279	-1.202			0.8005			-1.452	1.314	0.5232	0.9087	-0.01703	1.672	0.2786		-1.462		-3.024	-4.514			1.285	-0.2973	0.05714			-0.3812					-2.226	-0.2639	-0.8844	0.7224	-0.1847	-1	0.3601	-1.297	-0.6557	-3.516	-1.561	-0.3732		0.3673
IMAGE:1584142	GAGEB1	G antigen, family B, 1 (prostate associated)	1.158	0.3167	0.3964	0.3554	-0.7432	0.7765	0.1575	-0.5446	-1.08	0.05487		0.3102	0.1357	-0.31	0.8988	0.2156		0.305	-1.887	-1.747	0.7934	-0.6674		2.092	-0.9103				1.066	-0.6291	-0.7871	-5.559	-0.6761	0.3614	-0.04689	-0.4074		-0.6977	0.4965	0.6071	0.2296		-0.3091	-0.764		-1.617	0.08431
IMAGE:2092597	GAGE7B	G antigen 7B	-0.4007	1.418	1.287	-3.374	-1.562	-0.8425	2.038	0.8064		-0.3841	3.382	2.681	1.857	0.471	1.23	1.137	-0.2316	-0.504	-1.306	-2.316	-0.7856			0.8334	-2.099	-0.3149			-0.1232	-1.898	-0.8061		-3.965	-0.8976	-0.6159	-1.266	0.2304	-2.437	-0.3225	0.4781	-0.3494	-0.5477	-0.3581	-1.133	-0.2852		0.9153
IMAGE:1550909	GAGE7B	G antigen 7B	0.2563	1.885	1.904	-2.167			-1.065	0.7634		-1.307	0.2489	1.378	0.5837	-0.962	0.9968	0.9736	2.195	-0.677		-2.579				0.5404		-0.08786			-1.636		-3.319			-1.301	-0.7989	-0.8594	-0.9726	-1.18	-2.305	-0.4349	-0.6024	-1.521	-1.381	-1.826	0.3418		0.7123
IMAGE:263200	ESDN	endothelial and smooth muscle cell-derived neuropilin-like protein	0.7683	1.467	1.646	-1.065		-0.1435	-0.4325	-3.085	-0.9997	-0.3651	2.061	1.51	1.516	1.27	0.3188	-0.2244	2.017	0.425	-0.1872	-0.007321	0.7334			1.522	-0.3803	-0.2359	-0.4722	-1.719	0.1558	-1.339	-0.6571	-0.2691	-1.786	0.09138	0.2031	0.3326	1.409	0.7323	0.2465	0.09706	0.08958	0.1313	0.3209	-1.154	0.3238	-1.137	0.03431
IMAGE:882467			1.213	1.262	0.5014				-0.07754	-5.23	-5.015	0.5299	0.03589	1.025	-0.3793	0.295	0.8738	-0.07942	1.832	0.3				-3.862		0.5974		-0.01086			-0.01919	-1.534	-0.4421	-3.324		0.1564	-0.7119	-1.242	-0.2356	-0.02267	-0.2285	-0.6679	0.1846	-0.2837	-0.2341	-1.029	-0.1612	-2.512	0.01931
IMAGE:276915	DNMT3B	DNA (cytosine-5-)-methyltransferase 3 beta	1.017	-0.1943	1.245	1.454		-1.395	0.2365	-1.276	-1.891	-1.176	0.9499	-0.2008	0.5247	0.08897	0.4978	-0.5654	0.2864	-0.896		-0.7183	-3.368			0.9714	-0.3213	-0.4969			-0.4252			-1.72	-3.287	-0.9796	-1.708		-0.5816	1.041	-0.2245	-0.1139	-0.3214	-0.5297	1.03	0.395	0.6828	-0.9479	0.9633
IMAGE:266361	MLANA	melan-A	1.626	-0.1753	0.7244	-2.587			1.065		-2.132	0.8829	1.229		1.934	0.02797	2.507	1.264	-2.005			0.02068	-0.0286	-0.7894		2.15	-0.6223	0.9021			-0.2062	-0.9611			-2.458	-0.8506	-0.1189	-0.3794	1.217	0.3803	-0.2055	1.305	-1.202	-0.6707		-1.226			1.442
IMAGE:137794	ACVR2B	activin A receptor, type IIB	0.09533	0.5237	1.143		0.2438			-1.088	-0.3927	0.4419	1.068	0.1372	0.7027	0.107	0.3258	-0.2774	-0.09561	0.102	-1.29	-0.4303	0.4604	-0.1404	-2.113	0.5994		-0.4789	-2.005	-0.6324	-0.2272			-1.772	-1.969	-0.3316	-0.01989	-0.4104	-0.08361	-0.2807	0.3835	0.2641	-0.1034	0.4483			0.1108		0.6313
IMAGE:1636877	LOC88523	CG016	0.7953	-0.3663	0.3034	0.3024	-0.1262	-0.7465		-0.5576	0.05729	-0.9381	-0.1821	-0.2328	0.4427	0.427	-0.4142	-0.4474	0.3544	-1.028	-0.2702	-0.09032	-1.55	-1.9		0.5894		-0.6689	0.2648	-0.3924	-0.2072		0.2399	-0.6121	-0.4391	-0.6316	-0.8099	-1.13	0.02639	0.4993	-0.04649	-0.2859	0.03658	-0.2817	0.1779	1.143	0.5208		-0.1487
IMAGE:1374571	FURIN	furin (paired basic amino acid cleaving enzyme)	-0.01367	-0.3053	-0.8056	1.853	0.1648	0.3845	0.8855	-0.09662	0.1683	0.1329	-0.2311	0.00817	0.04366	-0.112	0.1468	-0.8764	0.4054	-1.037	-0.9292	-0.7993	-0.4886	-0.5194		-0.2296	-0.4723	-0.8279	-0.1842	-0.6714	0.1438	-0.7411	-0.2791	-1.441	0.4719	0.8294	0.3511	-0.2794	0.5074	-0.5797	0.7645	2.455	3.128	1.199	0.1089	0.324	-1.798	-1.219	-0.3577
IMAGE:1636133		Homo sapiens transcribed sequences	0.7123	-0.1493	-0.4896		0.8608	0.07045	0.1315	-0.1406		-0.06113	-0.9451		-0.04034	-0.116	-0.6072	0.2096	0.5814	-0.181	0.5168		-0.7726			0.2464	0.7337	0.07814	-0.4782		-0.4202		-1.043	-1.195	-0.002128		-0.5729	-0.5234	-0.4666	-0.8237	0.9705	0.5211	0.7136	0.9153	1.225		-0.5022	-2.013	-0.7117
IMAGE:2030430			-0.4217	-0.1133	0.1964	-2.085	-4.303	0.7665	0.6275	-0.1246	-1.13	-0.09513		-0.2098	-0.5943	-0.66	0.008761	-0.6244	-0.02261	-0.285	-1.077	-0.04732	1.133	-0.1674	-2.84	-0.2776	-1.62	-0.04586	-0.2522	-1.219	-0.05419	-0.1891	-0.1371	0.09087	-0.6661	0.04138	-0.5269	-0.8374	-1.031	-0.7577	0.03651	1.107	1.25	0.9113	-0.2691	-0.564	0.5538	0.2131	-1.316
IMAGE:434833	EPB41	erythrocyte membrane protein band 4.1 (elliptocytosis 1, RH-linked)	-0.5187	0.2097	0.7494	-0.8816	-2.38	-0.08055	0.2405	-1.142	-0.8367	-0.3621	0.2539	-1.037	-0.4113	-0.167	0.2018	-0.09142	-1.02	-1.122	-0.3342	-1.384	-0.7336	-1.224		0.3254	0.3027	-0.5429	-1.209	-1.536	-0.08119	-1.066	0.05588	-0.1561	-0.2731	-0.1856	-0.1839	0.2156	-0.5176	-0.2647	-0.5905	0.1301	0.04258	0.4243	-0.1361	0.449	0.2568	-0.03389	-0.1127
IMAGE:122728		Sapiens cDNA FLJ12163 fis, clone MAMMA1000594.	-1.845	0.6537	0.08335		-0.006185		-0.1455	-0.4776	-0.6027	0.01187	0.4279	1.817	1.073	0.327	0.2858	0.8826	0.07439	-0.898	-2.79	0.05968	-0.009602	-0.6704		0.2194		-0.7589	-2.305	-1.562	-0.05719	-0.5521	-1.16		-3.109	-0.6516	-1.09	-1.24	-1.254	-0.2907	1.394	0.1941	-0.2534	-0.3317	0.6779		-0.3292	-1.84	0.2613
IMAGE:825847	HM13	histocompatibility (minor) 13	-0.1677	0.4107	-0.6196	-0.1206		-0.09955	0.5415	-3.671	-1.866	-0.1111	0.9849		0.2497	0.284	-0.3872	0.04958		-0.451		-1.423	-1.743			0.3664	-1.726	-0.8219	-2.478		-1.02	0.07486	1.777	1.455		-1.055	0.1671	-0.9834	-0.2066	0.4963	0.8305	0.7011	2.964	1.835	0.5449	0.67	0.8978	0.4571	0.5383
IMAGE:826991	FLJ22555	hypothetical protein FLJ22555	0.3413	-0.2303	0.02935	0.1284		0.2895	0.1805			-1.182	0.4139	0.3132	0.1787	0.433	-1.548	0.08858	0.08039	-0.532	-1.494	0.3657	-2.074	-1.124		0.2354	-0.1473	0.2371	-2.169		-0.3812	-0.7161	0.5959	-0.2561	-1.153	-0.07562	0.2061	-0.1244	0.6724	0.4353	0.3195	0.09006	0.3426	-0.3757	-0.8961	0.979	0.6968	0.9561	-0.002687
IMAGE:809860	C7orf11	chromosome 7 open reading frame 11	0.02433	-0.07731	-0.2776	0.0414		-0.1975	-0.8165	-0.4086	-0.9937	-0.7491	0.2069	0.1862	0.09166	0.126	-0.7852	-0.02842	0.6334	-0.599	-0.3812	0.2487		0.3386		0.1784	-0.3943	-0.2599	-0.9462	-2.133	-0.4482	-0.06314	0.1489	-0.3631	-0.1701	0.04738	0.05911	0.008625	-0.5446	-0.05167	0.6725	0.1831	-0.3444	-0.4027	-0.01309	0.992	1.04	1.089	-0.1297
IMAGE:148297	FBXO22	F-box only protein 22	0.3413	0.2197	0.2794	0.4684		-0.3005	0.1605		-2.817	-1.552	0.5539	-0.4968	-0.03134	-0.03703	-0.3182	-0.01142	-0.4196	0.02795	-0.9842	-0.03432	-2.824	-1.434		-0.2546	0.3327	-0.002861	-1.089	-3.146	-0.2412	-0.1861	0.6059	1.124	-0.7331	0.3644	0.006114	0.2856	0.4724	0.4853	0.8195	0.2401	-0.2074	-0.3657	0.1939	0.939	0.8368	-0.7539	0.3273
IMAGE:267738		Homo sapiens transcribed sequences	0.005329		0.2034	1.192		-0.3765	-0.02554	-1.478	-1.773	-0.9781	-0.3521	-0.06283	0.06266	0.05697	0.8058	1.143	-0.3356		-0.5402	-0.4903	-1.66	-2.01		0.3194	0.6167	-0.1189	-2.385		-0.07719		1.16		-0.9691	0.1784	0.8001	0.04963	-0.6636	0.4693	1.874	1.044	0.7066	1.128	0.5579	2.143		1.64
IMAGE:739457		LOC351128	0.3173	0.01569	0.5854			-0.4645	-0.2935	-2.316	-1.971	-0.9861	0.9999	0.2992	0.6647	0.629	0.7678	-0.2254	0.5764	-0.726		-0.2383	-0.1476	-0.5384		0.5914	-0.4313	-0.4669			-0.5752	-0.5301	-1.238		-2.117	-0.6896	-0.4079	-0.1484	0.1584	1.181	0.3155	0.5861	0.08858	0.1103	0.7399	0.745	-0.007235		0.4333
IMAGE:1947933	FLJ12800	hypothetical protein FLJ12800	-0.9227	-0.3743	0.1254		-2.014	0.5155		-0.7856	-1.131	-0.4461	0.1599	-1.701	-0.1053	-0.371		0.7146	-0.6036	-0.196	-2.028		0.7124	-0.5484		0.1714			-2.013		-0.06519		0.9519	0.7399		0.08038	0.2621	0.6816	0.3484	0.1213	1.486	0.2861	0.1586		0.04991		0.1928	0.4021	-0.1567
IMAGE:435611	SLC33A1	solute carrier family 33 (acetyl-CoA transporter), member 1	-0.2717	-0.3533	0.5964		-5.833	0.6665	-0.1125		-1.06	-0.2551	0.3409	-2.31	-0.3843	0.25	0.7188	0.1656	-1.133		-0.6072	-0.2273	0.6234	-2.307		0.04243		-0.06586		-1.319	0.7858		1.103	0.3609	-0.6361	0.3914	0.2931	0.5426	0.3794	1.182	1.297	0.7871	1.9	0.9013	0.0009124	0.126	0.2838	-0.4369	0.7143
IMAGE:502349	CAB56184	**GlcNAc-phosphotransferase gamma-subunit			-0.2966	0.5824		-0.6565	-0.2555	-0.5076			0.01789		0.1627	-0.213	-0.1042	-0.2674		-1.048	-0.2902	0.1197	-0.5696	-0.8504		0.5694	-0.2233	-0.1389	-3.065		-0.6072	-0.6021	0.5999	-0.7721	-2.049	-0.5116	-0.7899	-0.4804	0.7964	-0.3507	-0.1865	-0.1959	1.007	-0.5017	0.1579	0.083	0.5308	0.5601	-0.3287
IMAGE:1610408	NIPSNAP1	nipsnap homolog 1 (C. elegans)	-0.6827	-0.2243	-0.1246	-0.4056	-2.784			-0.1756	-0.3707	-0.8461	1.14	0.05917	0.1047	-0.05103	1.238	-0.07542	0.1964	-0.526	0.5318	0.7517	0.0224	-0.1384	-2.791	-0.06857	-0.3013	-0.6169		-1.16	-0.3352				-0.3671	-0.07962	-0.2179	0.001625	-0.09161	1.021	0.6055	-0.1039	-0.6714	-0.02974	0.4599	1.745	1.453
IMAGE:471729	SLC25A15	solute carrier family 25 (mitochondrial carrier; ornithine transporter) member 15	0.5763	0.4647	-0.09565	-0.6466	-4.295	-1.036	-0.6445		-2.422	-1.077	0.3189		-0.4563	-0.492	-1.763	-0.2964	0.2054	-0.147	-1.669	-0.6493	0.3914	-2.789	-3.192	-0.3496	-1.062	-0.3479	-2.054		-1.336		0.2109	-0.6311	-0.5581	-0.7206	-0.5489	-0.3894	-0.5926	0.7403	-0.09549	-1.055	-1.692	-0.4907	-0.6111	1.074	-0.2782	-0.2289	1.452
IMAGE:211417	SLC25A15	solute carrier family 25 (mitochondrial carrier; ornithine transporter) member 15	0.2093	0.03769	-0.2426	-1.094				-1.064	-1.029		0.3219	-0.6188	-0.9633	-0.619	-1.34	-0.6534	-0.2016	-0.494	-1.096			0.7736		-0.7166		-0.8549	-1.481	-3.188	-2.473	-0.5981	-0.5361	-0.1881	-0.9351	-0.6476	-0.5059	-0.1464	-0.4696	0.6533	-0.06249		-1.399	-2.048	-0.8781	0.687		0.1341	1.675
IMAGE:296123	ITIH4	inter-alpha (globulin) inhibitor H4 (plasma Kallikrein-sensitive glycoprotein)	-0.1807	-1.562	-1.083			-0.2225	-0.03154	-1.004		0.2459	-0.9581	-0.7288	-1.203	0.871	-0.5302	-0.7534				-1.016	-2.396	-1.656		-1.177	-1.539	-0.7649			-0.6532	-1.578	-1.576	-1.398		-1.518	-2.146	-1.376	0.1504	-0.02667	0.2275	-1.172	0.2806		-0.6081	-1.833	-2.275
IMAGE:460470	C4BPB	complement component 4 binding protein, beta	-0.6547	-1.666		1.492		-0.5465	0.3945		-0.7027	-0.5781	2.528	1.127	-1.027	-0.163	-0.06424	-0.7574	1.684	3.952	4.57	2.83	-6.08			-1.461	-1.023	-0.7289			-0.01719					-0.9216	-0.9299	-2.32	-1.274	2.709	0.1835	0.3541	-0.4734	-0.3917	-0.2321	-2.097	-1.979		-0.9387
IMAGE:233721	IGFBP2	insulin-like growth factor binding protein 2, 36kDa		0.6767	-0.5536	-0.7246	-0.1932	-0.5435		0.005377	-1.08	-0.3051	0.3709	0.4402		0.73	-0.1412	-0.5344	1.687	-0.275	1.023	1.803	1.003	0.5126	0.8001	0.6224	-0.7703	-0.6059	-1.152	-2.429	-0.5242	1.351	1.203	-0.1491	1.524	1.381	0.9331	0.8526		0.3923	-2.033	-0.8629	-1.89	-3.159	-0.01909	-2.064			-1.816
IMAGE:971372	NPTX2	neuronal pentraxin II	0.7293	-0.5623	0.1274	-1.384		-0.2525	-0.5915	-0.7536	-0.7887	-1.114	0.2519	0.2012	0.2367	0.141	-0.2102	-0.5534	1.108		1.484	1.384	-1.356	-1.026		0.4134	0.1407	0.1851	0.6788	-0.8584	-0.01319	-0.5181	0.06388	-0.6081		0.2024	0.7541	0.7536	0.6504	-1.167	1.428	0.3081	0.1506	0.3823	-0.3981	-1.803	-1.135	0.6141	-2.045
IMAGE:191882	FLJ20701	hypothetical protein FLJ20701	-0.002671	1.096	0.8454	-1.106	1.336	0.03545	0.3365	-0.1856	0.9193	0.1839	1.25	1.069	-0.2853	0.699	-0.4622	-0.4854	1.166	1.144	0.6818	1.572	-0.7976	-0.02836		1.221	-0.1913	1.123	0.7168	1.19	0.2548		0.03188	-0.3201	-0.2371	-1.19	0.3221	-0.3284	-0.1016	-1.389	-0.1945	-1.044	-1.021	-0.5197	0.5899	0.245	-2.657		-2.467
IMAGE:201443		**similar to Telomeric repeat binding factor 1 (TTAGGG repeat binding factor 1) (NIMA-interacting protein 2) (Telomeric protein Pin2/TRF1)	-0.8267	0.1517	0.05135			0.3915	0.3425			-0.7301	-0.5241	0.4152	0.06066	0.205	-0.3562	0.1206	0.3624	0.8	0.8078	0.7377	0.3484	-0.07236		0.5174	0.8247	-0.2409	-0.6972		0.7008	0.2559	0.2979	0.1359		-0.1536	0.3981	-0.1824	-0.03561	-0.1827	0.7915	0.04206	-0.2554	0.08626	0.3159	0.331	1.539	0.2981	-0.4507
IMAGE:461761	ANG	angiogenin, ribonuclease, RNase A family, 5	-0.6587	0.1197	0.3494	-2.182	0.3598		-0.3295	0.07838	-0.4367	-0.6521	0.3139	0.9532	0.9487	0.533	-0.1582	-0.1714	1.95	2.118	2.446	2.166	-1.254	-0.1544	-0.02692	0.9254	0.6527	1.057	-0.1692	-0.4364	0.2788		0.6059	0.9539	1.487	1.374	1.786	0.9756	1.662	-0.6547	2.12	0.9501	0.4726	1.184	0.7539	-1.231	-0.2132	0.8561	-1.953
IMAGE:81417	RNASE4	**ribonuclease, RNase A family, 4	0.06433	0.7927	1.042	-1.859	0.8628	0.7425	0.4835	0.4714	-0.2537	0.1509	0.5769	1.886	1.142	1.316	0.8048	0.3716	2.493	1.991	2.649	2.329	-0.4206	0.4886	1.216	1.608	1.446	1.25	1.164			1.347	0.6289	1.187	1.63	1.687	1.659	1.699	1.285	-0.1917	2.143	1.583	0.8256	1.077	1.617	-2.358	-0.3602	0.9491	-2.79
IMAGE:296529	SAH	**SA hypertension-associated homolog (rat)	-0.6577	-0.5793	-0.009649	-1.961				-0.4406	-0.9757	-0.7211	0.8849	0.6042	1.21	0.924		0.02958	1.951	2.829	2.647	2.947	0.4974		-0.7659	1.206	0.9237		-1.128	-1.185	-0.5102	0.02486	1.007	0.2349	0.09787	0.09538	1.997	0.3766	-0.2166	0.6463		0.08106	-0.01642	0.2053	0.4649		2.858	2.507	-0.6117
IMAGE:80484	P8	p8 protein (candidate of metastasis 1)	1.81	0.5587	0.1784	-0.0326	1.559		-0.8305	0.04738	0.5323	-0.09313	-0.01711	1.062	-0.1923	0.742	-0.9092	-0.7124	0.9694	-1.253	1.025	1.135		0.7746	0.7321	0.2844	0.4117	0.8261	-0.1802	-0.6374	0.1978		2.425	1.313	0.03587		0.3351	0.004625	1.451	0.4743	1.819	1.439	3.472	0.5033	0.4229	-1.722	0.2458	-4.125	-0.5837
IMAGE:323950		Sapiens cDNA FLJ38908 fis, clone NT2NE2005358.	1.694	0.7627	-0.01765		2.523	0.1025	0.6835			0.05087	-0.1731	-0.4638	-0.3783	0.01597			-0.2266	-2.019		-0.7013		-0.1414		-0.08157	-0.7143		-0.05618		0.07181	-0.09314	0.6589	-0.3631		0.6374	0.4691	-0.6314	0.6654	-0.6317	0.3025	0.9231	0.9756	0.4173	-0.6631	-0.238	0.4898	-0.2909
IMAGE:1474684	EFNA1	ephrin-A1	0.1373	-0.5443	-1.135	3.164	2.666	0.1255		0.4044	0.9893	0.8939	-0.8301	-0.6508	-0.08534	-0.341	-0.5922	-0.3054	-0.5236	-0.976	-0.6982	-1.478	-0.0676			-0.3686	-0.4713		-0.06318	-1.04	-0.6252	0.5099	0.7919	-0.7901	0.9829	1.38	-0.7879	-0.7984	1.378	0.4613	1.056	-1.044	1.489		0.6099	-0.575		0.7221	-0.3267
IMAGE:714437	SEMA4B	sema domain, immunoglobulin domain (Ig), transmembrane domain (TM) and short cytoplasmic domain, (semaphorin) 4B	2.324	0.4827	0.4824	0.6814	2.973	0.3225	0.9635		-0.4237	-0.7391	-0.4331	-0.4838	0.1417	0.436	-0.6752	-0.2384	-0.4666	-0.769		-0.1613				-0.2816	-0.5743		0.7838		-0.3782		0.1489			0.5274			0.09539	0.4083	-1.107	-0.9569		-1.243	0.3069	0.622	-0.6202	-1.071	-0.1797
IMAGE:308497	HT036	hypothetical protein HT036	-0.4827	-0.2543	-0.5446		1.166	1.215	0.7865	0.05438			-0.1401	0.7692	-0.4053	0.189	-1.162	-0.4454	1.076	-0.526		1.372	0.1024	-0.008358		0.3614	-0.5113	0.4331			0.5348	0.7399	1.722	0.5899	0.3929	0.2904	-0.5179		1.238	-1.179	0.1355	-0.09394	0.5186	-0.2797	0.9899	-1.805	-1.627	-0.3479	-1.087
IMAGE:471799	BACH	brain acyl-CoA hydrolase	0.4383	1.127	0.1664		1.617	1.076	0.3775	1.825	1.12	1.605	1.101	1.13	-0.08434	0.49	-0.2412	-0.004425	0.3374	0.215	0.6228	1.003	-0.1766	0.5326	-1.71	0.02243	1.02	0.7241	0.8578	0.4206	0.5058	0.2409	0.9929	-0.3091	1.514	0.7214	0.1231	0.5726	0.2594	-1.408	1.057	0.6471	0.8996	0.5213	0.9809	-1.464	-1.076	-0.6969	-0.9457
IMAGE:740941	APM2	adipose specific 2	0.1403	1.299	0.5884		1.879		1.479	0.8374	0.2823	0.5669	-0.2571	1.462	-0.1323	1.762	-0.4292	-0.3324	1.169	0.407	0.6948	1.015	-0.1946	-0.02536		1.374	1.212	1.056	1.6	0.5326	1.198	0.7329	0.4649	-0.3271	2.056	1.233	-0.1249	0.5446	2.451	-1.376	0.8485	0.7991	2.822	1.213	1.553	-1.772	-2.434	-2.005	-1.774
IMAGE:183315	APM2	adipose specific 2	-0.1117	0.8367	0.4464			1.446	0.3075	0.9154	0.1303		-0.05911	1.62	-0.1143	1.1	-1.121	-0.7344	0.4574		0.8328	2.193		0.1926		0.6324	1.57	1.004	2.048	1.111	0.7558	0.5309	1.573	-0.06913	1.924	0.6114	0.3631	0.9626	1.769	-1.088	1.097	0.8771	2.17	1.771	0.7109	-1.764	-1.636		-1.396
IMAGE:279970	ADORA2A	adenosine A2a receptor	-0.2457	0.7827	-0.04765		0.1828	0.7825	0.5335	0.5214	0.4063	0.7109	0.01689	1.076	-0.3583	0.636	-0.2652	-0.1284	-0.1666	0.06095	0.2888	0.3487	-0.2406	0.3086		-0.3016	0.8457	0.3901	0.7938	-0.1134	0.1418	0.1269	0.6889	0.00687	1.18	0.4874	-0.2509	-0.06137	-0.1846	-1.352	0.9525	0.3931	2.076	-0.9127	0.7869	-1.168	-1.2	-3.371	-1.17
IMAGE:263247	CRYL1	crystallin, lambda 1	0.4513	0.3097	-1.031		0.08982	-0.4205	-1.11	-0.3516	-0.2867	-1.162	-1.636	-1.307	-0.3213	-0.427			-0.6496		-0.4342	-0.2443	0.6764	1.146		0.3354		-0.1129	0.6208	-0.1364	-0.2612		1.636	-0.04613	0.6469	-0.05562	-0.4839	-0.1844	0.1324	0.5453	1.26	-0.2999	1.153	0.3343	1.124	-0.221	0.06677		0.4273
IMAGE:711552	CBR1	carbonyl reductase 1	0.8133	1.182	0.7114	-0.4596	0.5818	0.9315		-0.2896	-0.1847	-0.5601	0.1459	-0.2448	-1.119	-0.295	-1.106	-1.199	-0.9876	-1.37	-0.5122	-0.3123	-0.3116	0.1876	-1.185	0.05743	-1.355	-0.6609	0.2028	-0.6044	-0.1092		1.218	-0.1741	-0.5211	-0.3336	0.05811	-0.1224	0.9544	-0.5527	0.5715	-0.1279	-0.4354	-0.3637	0.3359		0.8388	-0.4019	-0.9707
IMAGE:530197	LOC134147	hypothetical protein BC001573	-0.7347	-0.7563	-2.057		-2.276	-0.6365	-0.3955	-1.078			-0.09211	0.3272	-0.6173	-0.08303		-0.4074	0.1244	0.642	0.7998	0.6797	-0.8596			0.03943	-0.6633	-0.6789	0.07482		-0.5072		0.3899	-0.4921	0.4709	0.1084	0.4901	0.9996	0.1764	-0.09067	-0.7265	-3.216	-2.023		1.218	2.213	3.001	2.59	-1.299
IMAGE:196189	CYB5	cytochrome b-5	-0.4747	0.1737	-0.3766	-0.2576	-1.486		-1.556	2.182	2.247	1.192	2.388	0.2072	-0.09734	-0.183	-0.6442	-1.037	1.124	1.092	1.58	1.21	-1.09	-0.7204	-2.643	-0.2406	-1.973	-1.369	0.2248	0.9076	1.163	1.068	2.29	1.348	0.5309	0.1384	0.3201	1.22	-0.4536	1.539	-0.2465	-0.9859	-1.263	-0.9817	0.7279	-0.107	2.531	2.55	-1.529
IMAGE:1554725			-0.5337	1.545	0.9944			-1.486	-1.815	-0.6366	-0.6117		0.8789		0.1637	-0.282	-0.2732	0.08358		-0.237	-0.2392	-0.2093	0.7114	-0.3594		-0.09957	-0.3523	-0.6679	-0.004177	0.3486	-0.1562	0.6989	0.6809	0.8889	1.132	1.269	0.8911	1.701		0.1103	0.07451	0.2051	0.2476	0.4793	1.129	0.154	0.4318	0.6111	-0.2777
IMAGE:1637726			-0.6337	1.425	0.9944			-0.1855		-0.3366	-0.6417		1.159	0.06817	0.2537	0.268	-0.4132	0.1436	-0.9946	-0.01705	0.1208	0.07068	0.6214	0.1206		0.09043		-0.6479	0.5858		0.03381	0.1989	0.1409	0.2189	1.422	1.789	0.9911	1.861	-0.05261	-0.4097	-0.7155	0.2251	0.1076	-0.02074	1.129	-0.456		0.7311	-0.6277
IMAGE:745689	LTB4DH	leukotriene B4 12-hydroxydehydrogenase	-0.1847	1.774	0.9334	-1.878	-0.9962	0.3435	-0.3955	-0.4376	-0.7727	-1.448	1.118	-0.06283	0.09266	0.187		0.2826		-0.468	-0.5902	0.5197	0.3904	0.5696		0.1094		-0.04886	0.02482	0.6476	-0.03719	0.5979	1.1	0.01787	1.961	1.558	0.8101	1.37		-0.1107	-0.8065	0.004062	-0.1034	-0.1017	1.108	0.723	-1.259	0.6501	-0.6687
IMAGE:50604	AIG1	**androgen-induced 1	0.03033	0.6587	0.5284	-1.193	-0.7612		0.04946	-0.4226	-0.6177	-0.7531	-0.01711	0.1422	0.05766	0.182	-0.4192	0.3476	0.009389	0.497	0.8948	0.5947	-0.2046	-0.2954	-0.8179	-0.7456	-0.1883	-0.5839	0.7298		0.1078			0.7429	-0.1141	0.1234	0.6951	0.2946		1.114	0.7985	0.08906	0.1016	0.2533	1.463	1.228	1.246	1.525	0.07631
IMAGE:124405	AIG1	androgen-induced 1	-0.3327	0.7657	0.04535	-1.186	-0.4742	-0.5745	-0.8835	-0.1156	-0.8107	-0.9461	-0.2301	0.4192	-0.2353	0.179	0.09776	-0.03542	-0.2836	0.554	0.6018	0.5617	-0.3776	-0.7784	-2.611	-1.229	-0.7413	-0.8469	0.9668	0.2196	0.2448	1.03	0.7719	0.6999	-0.1871	-0.3096	0.5421	0.1516	0.1584	1.341	0.7555	0.09606	-0.1714	-0.1397	1.45	0.975	1.603	1.282	-0.1667
IMAGE:66977	AIG1	androgen-induced 1	-0.6287	0.7697	0.5794	-1.252	-0.8702	-1.001	-0.6495	-0.1116	-0.7067	-0.7821	0.02389	0.2832	-0.1313	0.203	0.01176	0.6586	-0.1096	0.698	1.156	1.006		-0.6744	-1.827	-1.085		-0.5929		0.4036	0.4588	0.8139	0.7659	0.5839	-0.1431	0.2044	0.7861	0.6756	0.2724	1.335	1.02	-0.1999	-0.05742	0.4443	0.6339	1.139	1.227		-0.02269
IMAGE:209143	ALDH6A1	**aldehyde dehydrogenase 6 family, member A1		0.3957	-0.1346			-1.665		-0.9856			-0.3901	-0.1408	-0.3053	-0.591		-0.7554	0.03639	0.794	0.7618	0.4317	-0.3376			-0.6686	0.1587	-0.7469	-1.193		-0.6552		0.3719	0.2499	0.8429	0.7904	1.232	1.332		-0.2187	0.8155	0.1361	0.6386	0.7903	-0.1901	0.075	0.9728		-0.9567
IMAGE:252963	GPR48	G protein-coupled receptor 48	0.4743		0.05235	0.6114	0.5928		-0.9765	-0.6586	-1.754	-1.219	-1.283	0.2862	0.8817	0.186	0.06476	-0.7784		0.711	1.659	1.489	-0.1306	0.5486	-1.584	0.2984		0.2401	-0.5962	-0.3934	-0.1482			0.7269	0.3799	0.2674		0.5986		-0.1417	1.523	1.393	0.4956	0.6773	0.6269	-0.408	0.5798	-2.381	-0.1697
IMAGE:950470	CLDN12	claudin 12	0.04333	-0.5183	-0.07865	-0.5496	-0.3982	0.1415		-0.2596	-0.4647	-0.6701	0.2059	0.00517	0.2707	0.135	-0.4462	-0.3294	0.5624	-0.01005	0.04775	0.8777	-0.1016	-0.3224	0.2851	-0.2026		-0.3909	0.06282	-0.8644	-0.4292	-0.1341	0.3179	-0.03413	0.8089	0.5064	1.168	1.128		-0.3227	0.2115	0.2821	-0.1054	-0.3937	-0.3241	0.961	1.279	0.3981	-0.4607
IMAGE:289505		Homo sapiens transcribed sequence with moderate similarity to protein ref:NP_060265.1 (H.sapiens) hypothetical protein FLJ20378 [Homo sapiens]	0.1453	0.06369	0.06335	-1.028				0.2324	0.2973	-0.1481	0.2479		0.6727	0.237	-0.4342	0.7526	0.07439	0.452		0.2897	0.4104	0.6896		-0.3206	-0.2933	-0.1689	0.7248	0.2676	-0.1272	-0.1421	0.7999	0.5579	0.9409	0.8484	0.8701	0.8296	-1.564	-0.1607	1.774	1.014	0.8866		0.1379	-1.327	0.0007655	-0.2999
IMAGE:416240	EBRP	emopamil binding related protein, delta8-delta7 sterol isomerase related protein	1.167	1.096	0.6754	-0.7756	0.8758	1.115	-0.2935	0.1144	-0.3807	-0.9761	0.6799	-0.1008	0.6347	0.429	-0.1222	0.2446	0.4564	-0.06605	0.3118	1.032	0.6024	0.1716	0.009081	-0.02857	0.1187	-0.2269	-0.3832	-0.7604	-0.2852	-0.02014	0.5019	-0.2001	0.4729	0.4604	0.6721	0.4816	-0.01161	1.011	0.1355	0.1861	-0.2114	-0.5197	-0.1101	-0.375	0.3628	-0.1079	-0.08669
IMAGE:1635286	ITGB4BP	integrin beta 4 binding protein	0.7243	0.6527	0.5324	-0.8386	0.9628	0.6125	0.4235	0.2014	-0.4737	-0.9891	0.1269	0.2462	0.5017	-0.244	0.4848	0.001575	0.4034	-1.549	-0.1312	0.3087	0.1294	0.4086	-0.4439	0.2084	-0.5243	-0.5099	0.5638	0.1066	0.1418	-0.07314	0.8289	-0.03313	0.2199	-0.1726	-0.3809	-0.6714	-0.3146	0.5383	0.3025	-0.3969	-0.6644	-0.08274	0.2969	0.492	0.8698	1.019	-0.09969
IMAGE:202213		**Sapiens mRNA; cDNA DKFZp586I0523 (from clone DKFZp586I0523)	1.072	1.041	-0.4896	-0.4006	0.9408	0.9305	-0.9085	0.5794	0.3643	-0.3811	-0.2651	-0.4358	0.3097	-0.136	-0.4272	-0.7904	0.08139		0.06675	0.4267	-0.0126	0.9866		-0.01357	-0.6363	-0.3919	0.5718	-0.1354	-0.07019	0.3749	1.467	0.5749	0.08787	0.3554	-0.2829	-0.3634	-0.1366	0.6263	0.7705	0.6411	0.1336	0.8153	1.035		0.9978	2.357	0.4683
IMAGE:259905	GNPNAT1	glucosamine-phosphate N-acetyltransferase 1	-0.6027	-0.01431	0.02535	-1.156	0.09582	0.1455		-0.8156	-0.4807	0.1639	0.9099	0.1192	-0.4153	-0.161	-1.082	0.1746	-0.2336	-0.296	-0.3782	-0.3183	0.0224	-0.5684	-2.361	-0.02857		-0.3769	-0.5532	-0.7304	-0.2352		-0.2781	-0.8201	0.7329	0.1104	1.232	1.582	-0.02161		1.586	1.326	0.8786	1.06	0.1499	0.285	1.253	0.9121	-0.7967
IMAGE:83345	GNE	UDP-N-acetylglucosamine-2-epimerase/N-acetylmannosamine kinase	0.6493	0.5277	0.3674	-0.8636	0.3178		0.02846	-0.8536	-0.3787	-0.4441	0.00189	0.4312	-0.1533	0.271	-0.8202	-0.4734	0.3084	0.526		-0.1863	0.1844	0.2836		0.2034	0.2707	-0.08486	0.06882	0.1316	0.5468			-1.288	0.3449	0.1724		1.544	-0.5096	0.5533	2.698	3.018	2.631	2.102	-0.4581	-0.163	-0.6152	-1.556	-0.8547
IMAGE:454475	PHKA2	phosphorylase kinase, alpha 2 (liver)	0.2183		-0.7036	0.6554		0.8865	-0.08254		-0.3897	-0.1251	-0.2291	-1.19	0.2257	0.02997	-0.2612	-0.4844		0.185	0.4728	1.203	0.1734	-2.177		0.3524	0.1197	-0.7659	-0.8822		-0.4042	-0.4191	0.3629	-0.3591	0.4539	0.5414	-0.5169	0.4526	1.239	-0.1177		-0.4029	-0.09042	0.2813	-0.02909	0.016		-0.6369	-0.6057
IMAGE:84264	FLJ10948	hypothetical protein FLJ10948	1.388	0.2767	0.03635		-0.1732			-0.6746		-1.125	-0.6091	0.7802	0.9957	1.07	-0.5612	-0.4344	0.2774	-0.01505	0.7028		-0.6366	0.06264	0.3201	0.1324	0.7197	0.06414	0.3878	-0.8294	0.1658	-0.4491	0.02288	0.05087	0.6139	0.2514	-0.1569	0.1326	0.9394	-0.02767	-0.4835	-0.5129	-0.2804	0.00126	0.6509	1.566	-0.3362	-0.3769	-0.2157
IMAGE:272097	DCPS	mRNA decapping enzyme	0.9773	0.3057	0.2954	-1.206	-0.3242	0.9455		-0.6956		0.3639	-0.5101		-0.3753	-0.551	-0.7522	-0.3454	0.7364		-0.4482	0.06168	0.0624				-1.051	0.3431	0.2368	-1.3	0.7148	-0.04014	0.9219	-0.6401		-0.06962	-0.2979		-0.4716			-1.154		0.5703	0.3299		-1.357		-0.3767
IMAGE:1946107	FLJ13055	hypothetical protein FLJ13055	0.4593	-0.3523	-0.4926		0.4378		-0.2315	0.006377		-0.2441	-0.5581	-0.2188	-0.2033	-0.109	-0.4502	-0.4734	0.6584	-1.134	-0.7062	0.06368	0.1544	0.1636		-0.2966		0.1751	0.5088		-0.1632	-0.3781	-0.7161	-0.2181		0.5024	-0.09589	-0.3264	-0.04961	-1.037	-0.9225	-0.05194	-0.7794	-0.1277	-0.9281		-0.3052	-1.766	-0.1347
IMAGE:868815	SSBP3	single stranded DNA binding protein 3	0.4943		-0.4176	-1.109	0.4228	0.8125	-0.4665	-0.2286	-1.694	-0.8191	-0.4131	0.2262	-0.1583	-0.374	-0.6652	-0.6184	0.5234	-0.419	0.6888	0.8387	0.2794	0.1086	-0.6939	0.1884		-0.5599	0.1838	-1.083	-0.3182		1.349	-0.07313	0.1899	0.4074	-0.3309	-0.3414	-0.3746	-1.262	-0.5575	-0.1269	-1.124	-0.2827	0.4769	-1.018	-1.24		-1.3
IMAGE:80707	SPAG7	sperm associated antigen 7	0.2153	-0.6263	-0.1466	-1.208	-0.4162	0.6535	-1.256	-0.3476		-0.3881	-0.2721	0.03717	-0.3073	-0.02303	-0.7942	-0.4474	-0.03561		1.27	0.4097		1.28		0.4694	-0.5733	-0.1989	0.03482		0.4028	0.1279	0.1299	0.02787	-0.5291	0.2084	-0.5799	-0.3804	-1.044	-0.5307	0.003514	0.3241	-0.7234		-0.1921		0.1408	-0.6199	-0.4087
IMAGE:1555659			0.8773	1.246	1.665	0.3444	2.046	-1.115	-1.154	0.5744	0.8193	1.214	1.65	1.019	1.935	1.739	-1.122	-1.515	0.7664	-0.296	-2.078	-0.6183		-1.238		1.121	-1.741	-1.947	0.4968	-0.3104	0.5948	-0.1201	-0.6481	-0.07013	-0.5771	-1.31	-1.008	-1.768	-2.102	-2.649	-1.184	-1.464	-0.2114	-1.05	-0.1401	-0.095	0.3328	-1.148	1.213
IMAGE:855523	GPX3	glutathione peroxidase 3 (plasma)	0.7043	0.8527	1.732	0.6114	2.043		-0.04654	1.281	0.5563	1.091	0.9769	1.436	0.8717	1.576	-1.795	-1.558	0.1034	-0.849	-1.611	-0.7613		-1.481	-2.674	0.3584	-1.074	-1.74	0.6538	-0.2134	0.7418		-0.6611	-0.3531	-0.1201	-1.863	-1.461	-1.461	-0.7446	-2.392	-1.197	-0.7669	-0.1744	-0.4727	0.1869	0.522	0.4198	-0.1409	0.9503
IMAGE:210687	AGTR1	angiotensin II receptor, type 1	0.7823	0.05069	0.09035	2.919		-0.4795	-0.1085	0.4094	1.334		-0.02511	-0.02583	0.7597	0.514	-0.1772	-1.06	0.4014	-0.691	-1.163	0.6167		-0.5034		0.5664	0.3937	0.3681	0.1418	1.455	1.43	-1.425	-0.7731	-1.305	-0.1121	0.06538	-0.1029	-0.1934	-0.1066	0.01633	-0.1795	-0.1389	-0.7264	-0.7947	0.01491	0.18	-0.9122	0.1571	0.3883
IMAGE:428582	FLJ20296	hypothetical protein FLJ20296	1.139		-0.002649		0.2678		-0.5715	-1.134	-0.1687	-0.9041	0.08189	-0.6888	-0.5533	-0.259	-1.4	-1.333	-0.4316	-1.614	-0.4962	-0.2163				0.08343	-0.6393	-1.205	-0.7412	-1.358	0.1268		0.9139	-0.9681	-0.07513	0.5124	-0.2659	-0.9764	-0.2096	0.6933	0.8975		-0.2794	-0.3077		0.777	-0.02523	-0.04589	0.5453
IMAGE:823688	MAN1A1	mannosidase, alpha, class 1A, member 1	-0.002671	-0.004309	0.4854	1.184	0.4158	-0.3945	-1.404	0.3644	0.1993	-0.3761	0.8699	-0.2508	-0.2253	0.269	-0.8222	-0.9754	0.08639	-0.05605	0.8318	0.2617	0.2024	0.1416	0.8191	0.1014		0.1031	1.027	1.19	1.165	-0.07014	-0.4481	-0.9901	-0.9571	-0.7096	-0.09789	-0.7984	-0.6116	0.001333	3.306	2.626	2.089	2.09	-1.45	-1.275	-0.5472	0.4121	-1.307
IMAGE:307231	ADH1B	alcohol dehydrogenase IB (class I), beta polypeptide	1.487	2.396	1.895	-2.856	0.7458	-0.9945	-2.534	1.684	1.929	1.994	2.73	1.779	1.965	2.399	0.5878	-0.2354	0.7764		0.8718	-0.3583	-0.9376	1.262	1.489	2.001	0.7487	1.933	2.857	1.48	2.345	0.009857	-0.7381	-0.8801	-1.877	-2.44	-1.718	-2.198	-1.302	-0.4887	3.276	1.416	0.9486	2.45	0.5799	-1.615	-3.257	-0.8579	-2.507
IMAGE:196992	AKR1C3	aldo-keto reductase family 1, member C3 (3-alpha hydroxysteroid dehydrogenase, type II)	0.8353	2.384	4.193	-3.138	0.6338	0.3135	-0.9655		-0.1727	-0.3981	2.788	-0.8428	-0.09734	0.207	-1.094	-0.9974	-0.09561	0.412	-0.2302	-0.2103	-1.41	-0.7404	-1.793	0.2594	-0.6833	-0.5289	0.1948	1.228	0.7128	0.2579	0.8399	-0.2121	-1.949	-2.812		-1.57	-2.154		1.664		0.5466	0.5683	-0.7921	-2.607	-3.319	0.8501	-1.749
IMAGE:298560	AKR1C1	aldo-keto reductase family 1, member C1 (dihydrodiol dehydrogenase 1; 20-alpha (3-alpha)-hydroxysteroid dehydrogenase)	0.3183	1.967		-2.195	-0.2932	-0.4335	-0.8525	-0.1146	-0.7297	-0.1051	2.001	-1.05	-0.1343	-0.08003	-1.561	-0.5444	-0.3326	0.495	-0.6772	-0.1373	-0.9166	-0.7074		0.08243	-1.03	-0.1759	0.05782	0.6306	0.4458	-0.2891	0.4229	-0.3791	-1.566	-1.949	-0.6069	-1.077	-1.041	-0.2977	1.537	0.05706	0.02958	0.1313	-0.9691	-0.924	-0.07623	0.1231	-1.726
IMAGE:1573251	ZAP128	peroxisomal long-chain acyl-coA thioesterase	1.314	0.5227	0.002351	-0.5586	-0.5172	0.4025		0.9314	0.3863	-0.6991	0.6969	-0.08383	-0.6983	0.296		-1.778	-0.6866	-0.649	-0.8012	-0.2913	-0.5906	0.5386		0.8484	-0.5043	-0.6799	1.174	0.5366	0.6718		0.9889		0.02987	-0.6426	-0.3809	-1.061	-0.3046	0.2483	0.002514	-0.4069	-0.2844	-0.3227	-0.4031	1.002	0.06977	2.179	-0.8897
IMAGE:284343		Homo sapiens transcribed sequence with moderate similarity to protein ref:NP_060265.1 (H.sapiens) hypothetical protein FLJ20378 [Homo sapiens]	1.022	0.2607	-0.1596	-0.2606	-1.229	0.1005		0.1894	-0.9757	-0.9011	-0.1351	0.09417	0.1797	0.384	0.1128	-0.2904	-0.1186		0.006752	0.5667	0.3674	0.7966		0.9064	0.3837	-0.2819	1.592	0.5046	0.6798		1.087	0.02487	0.4879	0.4854	-0.5129		-0.3266	-0.8137	-0.3495	-0.8489	-1.246	-0.7147	-0.09509	0.39	0.5078	0.6871	0.06831
IMAGE:1585843	HARC	Hsp90-associating relative of Cdc37	0.3303	-0.7913	0.6184	-0.4226	1.159	-0.7515		-0.3026	-0.3477	-0.2731	-0.6471	-0.2878	-0.1523	0.09197	-0.6892	0.06758	0.06939	-0.223	0.1148	0.4947	0.0354	-0.2554		0.1944	-0.2883	-0.2239	0.1898	0.9426	1.278	0.3929	0.5149		0.2259	0.3434	0.3851	0.09463	-0.8486	-0.3657	0.6885	0.4991	0.1316	-0.5367	-0.2471	-0.302	0.1158	0.4051	-0.8037
IMAGE:1554384		**Sapiens cDNA FLJ37165 fis, clone BRACE2027389, weakly similar to Human phosphotyrosine independent ligand p62B B-cell isoform for the Lck SH2 domain mRNA.	0.5953	0.1337	-0.1466	0.6224	0.1238		-0.3155	0.5324	-0.2827	-0.1281	0.3179	0.2872	0.2027	-0.153	-1.334	-0.6274	0.4644	-0.738	-0.06025	0.8397	-0.1096	0.2296	0.1671	0.3694	-0.3133	-0.2589	0.6648	0.4476	0.4928	0.2479	1.69	0.2979		-0.2116	-0.2399	-0.7004	0.05639	0.1093	0.01351	0.08406	-0.8834	-0.2617	0.02791	-1.117	0.05077	0.2301	-0.9687
IMAGE:1522307	ANXA7	**annexin A7	0.1563	0.5047	-0.02565	-0.0666	0.4748			0.01338	-0.6017	-0.3971	-0.2611	0.1082	-0.07634	-0.902	-0.6532	-0.3064	0.3254	-0.217	0.06075	0.6107	0.4014	0.5806		-0.2596	-0.9623	-0.2479	0.2858	0.1286	0.2038	0.5289	0.5209	0.1989	0.4819	0.1394	0.1011	0.1406		-0.8197	0.2645	0.005062	-0.2724	-0.1607	-0.2711		0.6418	2.421	-0.8377
IMAGE:83231	CYP2B6	cytochrome P450, family 2, subfamily B, polypeptide 6	-0.1227	-0.1443	-0.2146	-0.1156	0.6158	0.3555	-0.2635	0.9344	1.629	0.3639	0.8699	-0.3508	-0.6053	-0.101	0.1078	-0.8754	-0.3736	-0.716	-0.02825	-0.5483	-0.1876	0.5716	-0.3009	0.001434	-1.341	-0.6069	0.6668	0.5296	0.7648		0.5119	0.2299	-0.2471	-0.5196	-0.2579	-0.7584	-0.5116	-0.2487	0.005514	0.2261	-0.2414	0.1603	-0.3501	-0.735	0.4728	-0.7179	-0.3967
IMAGE:121997	ALDOB	aldolase B, fructose-bisphosphate	1.056	0.2247	-0.1456	-0.3366	-0.01518		-0.6045	-0.02662	-0.2417	-0.3071	-0.2611	0.3182	-0.2663	0.268	-1.093	-0.6064	-0.06461	-0.977	-0.4392	-0.3393	-0.7386	-0.2894	-0.3319	0.3104	-0.4323	-0.3079		0.1986	0.2138	0.04886	0.4309	0.1089	-0.3081	-0.8606	-0.9489	-1.129	-0.3726	-0.7897	-0.7655	-0.8649	-0.4824	-0.4807	-0.2111	0.804	-0.7782	0.05111	-0.2477
IMAGE:786076	GOLPH4	golgi phosphoprotein 4	-0.5377	-0.2293	-0.009649	-1.211	-0.1892	0.3105	-0.7585	-0.1606	0.03429	0.3289	0.5849	-0.3958	-0.1203	0.284	-1.357	-0.4504	-0.04861	-0.221	-0.2432	0.8767	0.9074	0.8866		0.4664	0.7437	0.2881	1.002	0.4246	0.3098	0.4149	0.5269	-0.6751	0.3379	0.5954	0.3971	-0.5434		-1.094	-0.1695	-0.09894	-0.8164	0.2653	0.004912	0.34	-0.4122	2.557	-0.03169
IMAGE:769857			-1.029	-0.8403	-0.3306	-2.412	0.07982	0.5495	0.1905	-1.732	-0.04671	-0.09213	1.474	0.5132	0.4387	0.873	0.4818	-0.1714	1.86	0.268	-0.2642	0.8457	-0.6236	-3.954		-0.7446	-1.987	-1.113	-0.9792		0.1588				0.1769	-0.5356	0.1661	-0.3244	0.6724	1.855	-0.2305	0.07006	0.8726	-0.2757	-1.016	-1.191	-0.8532	-0.9539	-0.2627
IMAGE:815861	PSMD3	proteasome (prosome, macropain) 26S subunit, non-ATPase, 3	-0.2637	-0.2253	0.01435	-0.4266	0.2848	0.7445	0.5255	-1.007	-0.08171			0.3982	-0.2763	-0.602	-0.1532	-0.2064	0.05539	-0.667	-0.5592	-0.6293	-0.2486	-1.459		0.1604		0.01214	0.05582		-0.3862	-0.2811	-0.2491		-0.03813	-0.3006	-0.8989	-0.8994	-2.483	-0.4997	-1.245	-0.7149	0.6176		0.03891	-0.166		-0.7789	0.3023
IMAGE:360854	RBP3	retinol binding protein 3, interstitial	1.128	0.9367	0.4464	2.395	0.9268	0.1965	-1.123	-0.4146	-0.8497	-0.9751	0.2709	-1.03	0.1557	-0.09003	0.04876	-0.4544	-0.6926	-1.245	-1.987	-0.1973	-0.0166	0.1226	-2.23	-0.1676	-0.4703	-0.7959	0.4178	-0.9194	-0.5542	-0.2491	0.5329		-0.4561	-0.6686	-0.5869	-0.6674		-0.7177	-0.1235	-0.2229	-1.02	-1.079	-0.08909	0.836	0.3438	0.1231	-0.6957
IMAGE:245547	SIN3B	SIN3 homolog B, transcriptional regulator (yeast)	-0.2617	0.5867	-0.4936	1.605	0.4068		0.1375	-0.7846	-0.9197	-0.5151	-0.7891	-0.7398	-0.06434	-0.74	-0.4512	-0.2044	-0.03261	-1.405	-2.157	-0.3373	-0.1866	-0.1574		-0.5476	-0.6503	-0.06586	-1.252	-2.129	-0.6342	-0.1191	0.6729	1.171	-0.7061	-0.4786	-0.7069	-0.3274	-1.201	-0.7977	-0.7935	0.007062	-0.3504			0.626	0.6838	0.6231	-0.5557
IMAGE:898178	PTPN3	protein tyrosine phosphatase, non-receptor type 3	0.1473	1.186	0.2454		0.8958	-0.7245	-0.6535	-0.7656	-0.1507		0.5199		0.6547	-0.351	-0.09224	-0.1954		-1.816	-7.428	-3.358	0.2024			-1.229	-2.021	-0.9969	-1.943		-2.015	0.3699	0.8519		-0.08713	0.2904	0.2921	0.7716		-0.3287	-0.2945	1.096	-0.3914	0.4403	1.61	-0.085	-1.267	1.272	0.03331
IMAGE:461804	PTPN3	protein tyrosine phosphatase, non-receptor type 3	0.5053	1.874		1.562	1.104	-0.6465	-1.076	-0.6476	0.08729	-0.5081	0.8279	-0.3128	1.243	0.527		-0.3074	-1.186	-2.298		-2.31	0.6004	-0.9804		-1.251	-1.843		-1.955	-1.282	-1.317	0.8579	0.6699		-0.02913	0.7184	0.8601	0.9896	0.6864	-0.1807	-0.2165	1.344	0.4466	0.8983	1.158	-0.147	-1.029	1.46	-0.1087
IMAGE:786057	MAPRE3	microtubule-associated protein, RP/EB family, member 3	-0.1457		0.7224		0.2828	-0.6075		-0.06862		-0.5891	-0.01311	-0.8038		-0.254	0.1848	0.5816		-0.739	-0.6112	-0.7913	-0.1506	-0.1514	-2.764	-0.3416	-0.5643	-1.16	-1.136	-0.8234	-0.3282		0.6189	0.6769	-0.3201	0.09738	-0.1209		-0.3846	0.2483	0.9725	0.6231	0.1156	0.6473	0.5469	0.832		0.8991	0.4103
IMAGE:812238	LOC283871	hypothetical protein LOC283871	0.01133	-1.04	-0.2106		-0.6802	-0.1005	-1.26	-0.5316		-0.4621	1.124	-1.067	-0.1513	-0.777				-1.852	-3.864	-2.324	-0.6736	-0.4144		-0.3646	-1.797	-0.7029	-0.4792	-0.8764	0.08881	-0.7861	0.8559	-0.09613	-0.9231	-0.5356	-0.4039	-1.204	-0.9076	-0.6247	-0.2305	-0.1899	-0.6274	-0.8757	-0.02609	-0.611	-0.2132	-1.544
IMAGE:1470023	YARS	tyrosyl-tRNA synthetase	0.4193	-0.1023	0.5174	-0.6936	0.01782		-0.1215	-0.1836	-0.1787	-0.7141	0.3219	-0.8488	0.05666	-0.339	0.3998	-0.3234	0.05839	-1.034	-1.716	-0.9163	-0.6556	-0.9964		0.4234	-0.9593	-0.09486	-0.5912	-0.8484	-0.2832	-0.2681	1.254	0.6719	-0.9951	-0.6176	-0.5259	-0.5364	-0.4396	-0.3967	-0.7025	0.3181	-0.2994	-0.3377	-0.8481	0.527	-0.8152	-0.5759	-0.1447
IMAGE:530952	KIAA0683	KIAA0683 gene product	0.1733	0.1317	0.1114	-1.26	-2.018	-0.01855	-0.6875	-0.1996	0.07529	-0.09013	0.5159	-0.3148	0.5307	0.04497	0.6538	-0.09942	0.1024	-0.51	-1.012	-0.6223	-0.5616	0.03764		0.1474	-0.2953	-0.1109	-0.8072	-0.3044	-0.4792	0.1659	0.6879	0.6259	-0.5711	-0.02362	0.04811	-0.06237	0.3644	-0.4927	-0.3985	0.2221	-0.3454	-0.8437	-0.8941	-0.049	-0.7712	-0.7319	-0.2207
IMAGE:345208	ELAVL1	ELAV (embryonic lethal, abnormal vision, Drosophila)-like 1 (Hu antigen R)	0.7073	-0.04431	0.2154	-0.4756	-2.134		-0.1335		-0.3007	-0.5361	0.01989	0.05917	0.1647	0.169	0.2378	-0.2354	0.06639	-0.706	-2.008	0.1517	-0.7876	-0.4184		-0.01857		0.08314	0.1468	-2.13	0.2548				-0.4971	-0.2896	0.03211		0.08839	0.02133	-0.1545		0.1086	-0.1697	0.2899	0.295	0.5428	-0.2379	0.1233
IMAGE:724615	CHC1	chromosome condensation 1	1.45	0.5487	0.4184	-0.1626	1.499		0.4995	0.3674	-0.1077	-0.5531	0.4529	-0.05783	0.6877	0.332	0.1408	-0.3124	0.6494	-0.713	-0.1752	0.3947	0.2554	0.04464		-0.04557		-0.4139	-0.9002	-1.137	-0.2322	-0.9371	-0.05512	-0.3671	-0.3441	-0.1866	0.03511	-0.3754	-1.369	0.8043	-0.1415	0.3091	-1.218	-0.4767	-0.1071	-0.642	-0.1342	-1.845	-0.4437
IMAGE:1935429		Homo sapiens transcribed sequence with weak similarity to protein ref:NP_062553.1 (H.sapiens) hypothetical protein FLJ11267 [Homo sapiens]	0.4923	0.09069	-0.05965	0.4694		0.3605	-0.6385	-0.6606	-0.3057	-0.4311	0.03489	0.05417	-0.6503	1.014	-0.6172	-1.02	0.8114	-0.591	0.2368	0.7567		0.3666		0.4464	0.003724	-0.6619	0.6118	0.2746	0.7698	0.1249	1.057	-0.06513	-0.3721		-0.9029	-1.413	-0.7366	-0.5237	-0.2495	-1.199	-0.9464				-0.1122	-3.593	-0.2917
IMAGE:813751	SIAT4C	sialyltransferase 4C (beta-galactoside alpha-2,3-sialyltransferase)	0.9153		-0.006649	0.6624	-0.7462	-0.2165	-0.4455		-1.303	-0.8981	-0.4221	0.3972	-0.2473		0.4458	-0.9774	2.004		-0.3102	0.4997				-0.1406	-0.1533		-0.4752	-1.042	-0.2472				-0.8791	-0.07162	-0.6799		-0.3236	-0.9007	-0.2765	-0.8359	-0.9934	-1.022	0.07791	-0.027	-0.1392	-3.76	-0.2187
IMAGE:743353	POLE4	polymerase (DNA-directed), epsilon 4 (p12 subunit)	0.5473	-0.1043	0.005351		-0.3942			0.03438		-0.7661	0.5499	-0.3708	0.07466	0.259	-0.2922	-0.2454	0.5164	-0.366	0.2218	0.4917	0.0624	-0.3384	-1.341	0.1414		-0.2269	0.1368	-0.1904	-0.1652			-1.36	-0.3271	-0.3796	-0.7679	-1.358	-0.2916	-0.5787	-0.2845	-0.5739	-0.8414	-0.6097	-0.7501	-1.295	-0.6772
IMAGE:377368	AVEN	apoptosis, caspase activation inhibitor	0.6043	-0.007309	0.6224	1.001		-0.04755	-0.5965	-0.8686	-1.144	-0.8491	0.8069	0.4162	0.7217	0.556		-0.8984	0.8934	0.131	-0.6912	0.3087				0.9684	-0.1143	0.1101	0.9238	0.3466	0.2518	-0.2631	-0.001118	-0.8831	-0.2901	-0.1726	0.02911	-0.2414	-0.4046	0.3983	-0.4275	-0.2569	-0.7844	-0.2027	-1.013	-0.048	-1.44	-2.021	-0.8997
IMAGE:770355	LSS	lanosterol synthase (2,3-oxidosqualene-lanosterol cyclase)	1.036	0.5347	0.07435		1.775	1.514	-0.4345	0.2234	0.3283	-0.5371	0.9289	0.3482	-0.4663	-0.09203	-0.4932	-1.246	1.065	0.193	-0.4192	0.9607	0.2114	0.05064		0.1204	-1.052	-0.3579	0.3458	-0.5714	0.5138	-0.1411	0.4409	-0.3611	1.072	0.8294	-0.4489	0.9406	0.3074	-0.5097	-0.3555	0.1551	-0.3524		0.1789	-0.616	-0.02823	-2.479	-1.018
IMAGE:878699	CPSF4	cleavage and polyadenylation specific factor 4, 30kDa	0.8063	0.1347	-0.5556	0.0534	1.105	0.5445	0.3055		-0.6217	-0.9671	-0.3011	0.7582	-0.1563	0.258		-1.396	1.005	-1.007	-0.8592	0.4807	-0.2886	-0.8194		0.0004343	-0.2623	-0.7279	-0.05418	-1.681	-0.006186	-1.641	0.4509	-2.041	0.2119		-1.149	-1.479	-0.01261	0.07033	0.3145	-0.6149	0.05758	-0.3807		-0.396	-0.2382	-1.759
IMAGE:306813	ROS1	v-ros UR2 sarcoma virus oncogene homolog 1 (avian)		0.6247	-0.3056	-0.4666	-2.795	0.3245	0.7855			-0.7671	0.7389	0.2482	-0.04634	0.06797		-0.8064		-1.007	-1.809	-0.06932	0.1114		-2.452	0.3404	-0.9323	-0.5379	-0.9942		-0.5562		0.9109	-2.121		-0.03062	-0.7689		-0.2126	0.3103	0.4945	0.3351	0.1976	-1.321	-0.1911	-0.726	1.512	1.181	-0.4277
IMAGE:74738	MGC20486	hypothetical protein MGC20486	1.026	-0.1953	0.4244	-0.8666	-4.295	0.2545	0.1855		-1.892	-0.2271	1.529	0.6782	1.054	0.03797	0.3268	0.8136	-0.1746	-1.447	-2.999	-1.069	-0.1486			0.4804	-0.3723	-0.2579			-0.3862		-0.3591	-0.9811	-0.8881	-0.3606	-0.2889	-0.3594	-0.2226	0.1103	-0.09549	0.2651	-0.01242	-0.1407	0.4889	-0.136	-0.3582	0.2411	0.5423
IMAGE:770838	SLC12A7	solute carrier family 12 (potassium/chloride transporters), member 7	-0.1557	-0.4173	-0.4076		-2.617	0.4025	-0.04654	0.2414	0.6663	0.5809	0.2369	0.08617	0.5417	0.506	-0.3752	0.5316	0.2934	-1.829	-1.851	-0.6013	-0.4706	-0.3914		0.07843	-0.5443	-0.4099	1.124	-0.3234	-0.5482	-0.06314	-0.06112	0.05687	-0.1001	-0.4226	-0.7409	-1.191	-0.3646	-0.1917	-1.257	-1.017	-1.424	-2.103	-0.01309	-0.408	0.05977	-0.9509	-0.1697
IMAGE:897774	APRT	adenine phosphoribosyltransferase	1.271	0.04969	0.08935	-1.272	1.25	0.3695	0.5305	-0.1516	-0.8467	-0.6921	1.074	-0.4268	0.2487	0.04297	-0.5782	-0.5014	-0.2996	-1.132	-0.9942	0.3057	0.1964	-0.07436	-1.547	-0.3146		-1.183	-0.09918	-1.486	-0.4112		0.7759	-0.5361	0.08687	-0.3956	-0.2439	-0.2644	-0.3076	0.7553		-0.5699	0.09258	-0.5757	-0.4261	-0.021		-0.02389	-0.5227
IMAGE:241392	FLJ14297	hypothetical protein FLJ14297	1.023	0.3217	0.2914	-0.3296	-0.4182		0.3725		-2.205	-0.4801	0.2359	0.05517		0.08497	-0.9162	0.06058	0.1424	-0.45	-0.002248	0.04768	-0.2916	0.04764		-0.07257		0.3491	-0.3972		0.0008144			-0.6141	-0.6511	-0.3136	-0.2719	0.1076	-0.3556	0.5873	0.3815	0.2621	-0.4454		0.07591	0.311	0.1188		-0.01069
IMAGE:121551	LAD1	ladinin 1	3.708	2.707	2.286	-0.7246	4.247	1.206	1.237	-0.5946		-0.8051	0.3209		0.5657		1.459	0.2856		-4.385		-2.507	-0.1766	0.2926		-0.9276	-1.2	-1.046		-1.749	0.06581	-0.5991	2.763		-0.8561	0.04138	-0.2969	-0.6474	-0.5806	0.2523	1.287	0.4871	0.8496	0.04126	0.4909	-1.174	-1.406		0.6243
IMAGE:32299	IMPA2	inositol(myo)-1(or 4)-monophosphatase 2	2.169	2.118	1.597	0.1664	2.098	0.1675	0.1085		0.1613	-0.2841	1.152	-2.099	-0.3333	-0.339	0.2198	-0.5534	-1.092	-1.584		-1.256	-1.776	-0.6264		0.003434		-0.7749	-2.361		0.8468				-0.8751	-0.8676	-0.7859	-0.7164	-0.3396		-0.4225	-0.4019	-0.1294	-0.6077		-1.573	-0.1852		0.01531
IMAGE:2313749	CLCA2	chloride channel, calcium activated, family member 2	1.594	3.633	3.182		1.553	2.012		-0.2786			-0.3931	0.07617	-0.4083	-1.154	-0.1852	-0.8084	0.4234	-1.159		-0.2813	-0.3606	0.4286		-0.4716		-1.38	0.06382	-1.013	-1.048			-1.263		-1.353	-0.8409	-1.341		0.4783	0.5225	0.1031	-0.4444	0.04726	-1.973	-1.928	-0.3702		-1.18
IMAGE:1635538	SDC1	syndecan 1	1.965	1.344	1.313	1.832	3.554	1.553	1.314	-0.04762		-1.058	0.3679	0.3472	0.09266	-1.333	-0.9742	-1.047	0.6944	-1.768		-1.58	-3.74	-0.06036		-1.231	-1.023	-1.869			-0.9272		-1.99	-0.8021	-1.169	-0.07162	-1.01	-1.12	0.08639	-0.8607	-0.1865	-0.07594	-1.313		0.6179	-1.507	-0.7592	-1.98	-0.02869
IMAGE:525926	SDC1	syndecan 1	3.274	2.693	1.982		4.223	1.602	1.563			0.2509	1.397	-2.664	0.09166	-0.134	0.8348	-0.2184	-3.007	-2.029		-2.801	-1.841	-0.5814		-0.06157	-0.4943	-1.05		-2.813	-0.2482	-0.09314	0.08888	-0.2631	-0.4701	-0.05262	-0.3409	-0.5314	1.345	-0.1617	0.5325	0.003062	-0.5144	-0.5627	-0.06309	-0.468	-0.2002	-0.9209	0.2903
IMAGE:68794	LOC57228	hypothetical protein from clone 643	3.135	2.574	1.773	2.922	1.724	0.9235	1.074	0.3024	0.05729	0.3319	1.718	-0.4828	0.03266		-1.264	-0.6174		-0.258	-0.6402	0.3297	-0.2996				-0.6433	-0.3689	-1.715	-1.332	-0.8872	-0.5521	0.5999	-0.2021	-0.9691	-0.8616	-0.7499	-1.48	-0.05361	0.09933	-1.236	-0.9659	-1.313	-0.6617	0.6579	-0.177	-1.139	0.2301	-0.6687
IMAGE:826350	GPS1	G protein pathway suppressor 1	0.7593		-0.2526			-0.6225	-0.01154			-0.7841	0.1519	-0.6288	-0.1733	0.03097	-0.1202	-0.1834	-0.001611	-0.884	-0.9862		-3.336	-1.246		0.5534		-0.5449	-2.311		-0.2232	-2.448	-0.09612	-0.3281	-0.3251	0.1824	-0.5759		-0.5596	-0.1267	0.3475	-0.3619	0.09058		0.08191	0.807	-0.02523		-0.07469
IMAGE:841338	PRNPIP	prion protein interacting protein	0.2113	-0.4403	-0.1206	-1.472					-0.8067		-0.04611	0.1932	-0.2613	0.153	-0.3182	0.008575	-0.4296	-1.862	-1.884	-0.07432		-1.294		0.3254	-0.2373	-0.4129	-2.249		0.03881	-2.396		-0.2461	-1.043	-0.09562	-0.2439	-0.5144	0.6324	-0.1747	-0.4205		0.4826		1.054	1.089	0.7968	0.2861	-0.1527
IMAGE:1569463	MGC30006	hypothetical protein MGC30006	0.7643	0.1227	0.2924	-0.5486		0.1325	0.5235				-0.1531	0.7062	-0.4483	0.386	-0.1452	-0.5484			-0.7812	0.1787	-0.7706			0.8684	0.4757		-4.606		-0.7782	-1.843	0.4089	-1.323		-1.893	-0.6309	-1.751	0.9054	0.01833	-0.1375	-0.8569	0.2756		0.2369	0.092	-0.4602	-0.5109	-0.5397
IMAGE:51975	KIAA0211	KIAA0211 gene product	1.031		-0.6906		0.3698	-0.6205	0.6805			-0.1921	-0.01611		0.3787	0.243	0.5818	-0.001425			-2.104		-0.4936	-1.204		0.1254		-0.4629	-0.2592	-1.396	-0.08119	-0.9361	-0.8141	-2.836	-0.6231	-0.5056	-1.134		-0.2576	-0.1147	-0.8405	-0.7899	-0.1474	-0.6957		0.299	-1.493		0.09731
IMAGE:814428	IMP4	U3 snoRNP protein 4 homolog	0.9753		0.2434	-0.7076	0.3038	-3.127		-2.058	-0.9627	-1.658	-0.05211	-0.6928	-0.07734	0.08697		-0.2174	-0.1556	-2.138	-1.15	-0.01032	-1.34	-2.7		-0.09057	-0.2633	-0.7989	0.03482	-1.462	-0.1072				-0.2791	-1.002	-1.21	-1.54	0.2264	0.5893	0.2035	-0.8159	0.08658	-0.3617	-0.3721	0.133			-0.7487
IMAGE:283292	FLJ10535	pyridoxine-5'-phosphate oxidase	0.4563	-0.3053		-1.207	-1.275	-0.1655	-1.245	-0.3566	-0.2317	-1.387	-0.06111	-0.2918	0.08366	-0.07203	-0.4832	-0.04642	-0.4346	-0.817	-4.259	-0.7693	-0.4086			-1.2		-1.048	-0.7542	-2.441	-1.156		1.051	0.5589	0.03187	0.1594		0.1606	0.01739	0.6903	-1.975	0.1151	-1.042	-0.7907	0.7989	0.924	0.4818	1.701	0.4923
IMAGE:809718	FLJ10535	pyridoxine-5'-phosphate oxidase	0.3183	-0.4133	-0.5236	-1.045	-0.3632	-0.2135	-1.523	-0.1846	0.1203	-0.9351	-0.05911	-1.41	0.1457	-0.01003	-0.5812	-0.01442	-1.093		-3.327	-1.217	-0.1666	-2.037		-0.4376	-0.6103	-0.7959	-0.6222	-1.469	-1.454	-0.3291	0.6129	0.4509	-0.1861	-0.09862	-0.4969	-0.2174	-1.021	0.3723	-1.903	-0.3629	-1.02	-0.3587	0.4809	0.946	0.4338	0.9431
IMAGE:48704	CLPTM1	cleft lip and palate associated transmembrane protein 1	-0.2627	-0.1843	-0.3946			-0.2845	-0.3135		-0.2607		0.02989	-0.4708	-0.2553	-0.08103		-0.4254	-0.4036	-1.186	-2.148	-0.4083		-0.8084		0.02143	-0.3713	-0.4469	-0.6532	-2.79	-0.4552	-0.7701	0.03188	-0.1001		-0.2296	-0.3079	-0.2084	-0.8716	-0.4387	-1.224	0.3161	-0.2814	-0.3697	-0.1801	0.805	0.4628	-0.3679	0.1033
IMAGE:594994	FLJ10535	pyridoxine-5'-phosphate oxidase	-0.1097	-0.2113	-0.2816	-0.7726	-1.531	-0.07155	-0.02054	-0.06262	-0.8977	-0.8731	0.4929	-1.168	0.3177	-0.008027	-0.1492	0.5876	-0.3406	-0.463	-1.695	-0.2953	-0.0246	-0.8654		-0.3956	-0.9883	-0.8839	-0.8502	-1.217	-0.1322	-0.6771	0.6549	0.4329	0.01587	0.1634	0.4451	0.1946		0.6543	0.2585	0.4391	-0.6784	-0.03674	0.5629	0.768	0.4758	0.6051	0.3963
IMAGE:1651348		Sapiens mRNA; cDNA DKFZp586G1524 (from clone DKFZp586G1524)	-0.4667	-0.7983	-0.5586	-0.3696		-0.4885	-1.818	-0.09962	1.045	-0.4801	0.1259	-3.645	-0.2393	-0.205			-1.718	-1.29	-0.9322	-0.5723		-1.632		-0.3026	-0.5253	-0.2809	-0.7072		-0.4992	-0.2341	0.7079	0.7459	0.3789	0.6364	0.5481	0.5076	-0.4456	-0.1827	0.8215		-0.7854		0.2959	0.081	0.2688	-0.1719
IMAGE:435160	PSMA7	proteasome (prosome, macropain) subunit, alpha type, 7	0.6193	-0.1823	-0.07265	-0.6536	-1.442	-0.5825		0.08638	-0.05871	-0.3941	0.2019		-0.3033	-0.159	-0.4402	-0.2334	0.2284	-0.464	-0.9062	0.3737	-0.8256	-0.3164		-0.2466		-0.4549	0.6988	-0.6684	-0.04319	0.07186	0.6739	-0.3581	-0.06513	-0.7476	-0.6359	-0.5764	0.07039	-0.4367	-0.1925	-0.6319	-0.8794		-0.9381	-0.063	0.3548		-0.6747
IMAGE:256449	DKFZp566C0424	putative MAPK activating protein PM20,PM21	1.049	0.07769	0.7174	0.6064		-0.6325	0.3385			-1.274	0.2819	-0.5688	-0.4933	0.201		-0.4334	-0.7216		-2.736	-0.07632	-2.316			0.2834	-0.5393	-0.1049	-0.6712		-0.1732		-0.3661			-0.2076	-0.5359	-0.3164	0.1204	-0.6267	-0.5325	-0.9719	-0.1594		-1.148	0.387	-0.4652	-2.146	-0.3447
IMAGE:120707	WRNIP1	Werner helicase interacting protein 1	-0.07967	1.729	1.518	-1.903	0.6488	-1.282	-1.201	0.6574	1.122	-0.5931	3.283	-0.2678	1.048	0.382	-1.469	-1.432	-2.501	-1.303	-3.185	-2.735	-0.8146	-1.135		-0.4556	-2.638	-3.324	-0.1302	1.433	0.4578		-0.3351	-0.5171	1.496	0.6434	1.495	2.075	-0.1386	1.624	0.9285	0.5791	0.4916	0.5033	0.4929	-2.072	-3.904	-2.995	1.546
IMAGE:768443	MGST1	microsomal glutathione S-transferase 1	-0.1127	1.886	1.855	-1.566	-0.1042	-1.415	-1.124	1.164	1.239	-0.07613	3.61	-0.4308	1.285	0.399	-0.6922	-1.265	-2.894	-1.276	-6.308	-3.748	-1.048	-1.138		-0.2986	-1.781	-2.267	-0.1032	1.75	0.8048		-0.2681	-0.3601	1.623	0.9004	1.972	2.522	-0.3016	1.871	1.256	0.9161	0.6786	1.31	0.6799	-3.415	-4.147	-3.198	2.143
IMAGE:80659			-0.07967	-0.03131	-0.08165			0.1885	-0.8205		-0.3277		-0.9671	-0.9178	-0.5023	0.112	-0.02924	-0.3524	-0.2806			-0.5753	-0.2546	0.9446		-0.1156		-0.7839	1.27	0.7226	1.388	0.08286	0.01488	0.1929		0.2534	0.6351	-0.5454		-1.056	-0.5115		0.1616	-0.3667	-0.3671	-0.932	-0.6042	-0.7949	0.6263
IMAGE:26021	DLG4	discs, large (Drosophila) homolog 4	-0.3577	0.01069	-0.4496	-0.6506	0.6908	-0.8295			-0.6557	-0.3611	-0.2851	-0.6858	-0.4403	-0.156	-0.7972	-0.5904	-0.9086	-0.661	-1.183	-0.3333	-0.8026	-0.5534		-0.6536	-0.2963	-1.432	0.2518	0.4446	0.1398	-0.2351	0.06688		0.06787	-0.2146	0.3471	-0.3634	-0.9266	-0.4837	-0.2095	-0.8089	-0.1364	-0.7547		0.25	-0.2522	-0.4929	0.2483
IMAGE:742595	CDK5	cyclin-dependent kinase 5	-0.6387	-0.01031	-0.2006	-1.972		-1.261	0.1205	-0.7116		0.04787	-0.4561	-2.637	-0.5513	-0.227	-0.4782	-0.1814	-1.93			-2.534	-2.264	-1.234		-0.6746	-1.197	-0.1929	0.3108	-0.8764	0.6088	-0.3261	0.08588	0.4339	-0.6331	-0.06562	0.5661	-0.3144	-1.538	-1.205	-0.5205	-0.9699	0.03258		-0.3961	-0.811	-1.143	-1.644	1.137
IMAGE:297392	MT1X	metallothionein 1X	0.1683	0.6167	1.166	-3.505			0.6975	-0.3446	-0.2797	0.02487	0.3409	-1.46	-1.354	0.11	-1.091	-0.2544	-1.323	-1.855	-2.977		-3.547	-1.277	-3.89	-1.368	-1.92	-2.926	1.428	1.121	1.396		-0.3071	-0.4291	-0.05613	-0.2486	0.8031	-0.5574	-0.5806	-1.268	0.3065	0.2571	1.86	0.6813	-0.9891	-2.384	-1.046		1.084
IMAGE:247117	AGXT	alanine-glyoxylate aminotransferase (oxalosis I; hyperoxaluria I; glycolicaciduria; serine-pyruvate aminotransferase)	-0.6967	0.3417	-0.2686		2.262			-0.3796	0.2253	0.3699	-0.2241		-1.189	0.05497	-0.3962	-0.8394	-1.078	-2.64	-2.362	-1.732	-2.122	-1.512		-1.063		-2.261	1.103	0.7456	1.021	-0.1441		-0.7041	-0.3111	0.02638	0.8181	-1.202	-0.8756	-0.9127	-0.3285	-0.8779	0.2846	-0.7837	-0.8041	-1.739	-1.451		1.179
IMAGE:126458	MT1K	metallothionein 1K	-0.9987	0.05969		-2.662	3.32	0.00945	1.88	0.6484	0.9833	0.8479	0.7139	-1.137	-1.281	0.493	-1.068	0.02858	-1.43	-2.252	-2.384	-2.144	-2.514	-1.454		-0.9746	-1.407	-2.943	2.101	1.724	1.399	0.3539	-0.3741	-0.4761	-0.2731	-0.3956	0.9661	-1.554	-0.8876	-1.285	-0.3605	-2.1	0.4726	-0.7657	-0.4061		-1.793		0.4073
IMAGE:1899230	NUTF2	nuclear transport factor 2	-0.5257	-0.1473	-0.08765	-1.599	2.313	-0.07755	1.553	-0.05862	0.2063	0.5209	0.4269	-0.9738	-1.118	-0.01403	-0.8052	-0.2584	-1.037	-2.309	-1.611	-0.9913	-1.971		-2.684	-0.9416	-0.9943	-2.09	1.434	0.8066	0.8718	-0.1431	0.2289	-0.7731	0.09987	-0.3326	0.2291	-1.231	-0.8746	-0.8317	-0.4975		0.3956	-0.5127	-0.1431	-1.598	-1.52	-1.251	1.24
IMAGE:202535	H19	**H19, imprinted maternally expressed untranslated mRNA	-0.9147	0.8237	-0.5166		2.594	-0.9965	0.2745	-0.3176	0.1873	0.1019	-0.4321	-1.323	-1.397	-0.233	-0.4642	-0.5374	-1.336	-3.148	-3.08	-2.25	-3.43	-1.24		-1.801	-1.923	-2.779	0.9548	1.508	0.7428	-0.6021	-0.4701	-0.7121	0.9809	0.1884	1.37	-0.8804	-1.424	-0.7207	-0.9265	-1.246	0.1466	-1.322	-0.08209	-1.997	-2.309	-2.36	1.941
IMAGE:78353	MT1F	metallothionein 1F (functional)	-1.259	0.2397	-0.6706		1.67	-1.041	0.7705	-0.3716	-0.3367		0.2139	-1.427	-1.051	-0.227	-0.5982	-0.2514	-1.64	-2.832	-2.754	-2.324	-2.334	-1.214	-5.077	-1.485	-2.317	-2.883	0.5108	0.8036	0.5588	-0.5361	0.1359	-0.5161		-0.1156	1.456	-0.2244			-0.4805	-1.37	0.1226	-0.8257	0.2939	-1.821	-2.943		2.027
IMAGE:245990	MT1F	metallothionein 1F (functional)	-1.18	-0.08131	-0.5716	-2.343	1.749	-0.5615		-0.4826	-0.2977	0.05687	0.02289	-1.308	-0.8623	-0.118	-0.5692	-0.4824	-2.061	-3.513	-2.995	-2.415	-2.595	-2.035		-1.296	-1.598	-3.104	0.4698	0.5526	0.3678	-0.6371	0.1149	-0.3171	0.3859	-0.2466	1.435	-0.2654	-0.8586	-0.8657	-0.9615	-1.821	0.2416	-1.127	0.1129	-1.742	-2.524	-1.875	1.996
IMAGE:214162	MT1H	**metallothionein 1H	-1.019	-0.06031	-0.1306		3.06	-0.9405	1.04	-0.1216	0.4333	0.4979	-0.4661	-2.077	-1.181	-0.06703	-0.6982	-0.5014	-1.72	-2.962	-3.244	-1.834	-3.494	-1.074		-1.545	-1.397	-1.793	2.101	1.764	1.179	-0.5561	-0.4441	-0.9961	0.3169	0.3144	1.186	-0.5844	-1.788	-1.215	-0.3205	-0.4499	0.7826	-0.9357	-0.9861	-2.261	-1.993	-2.174	1.577
IMAGE:1900149	RNF41	ring finger protein 41	-0.4347	0.3837	0.4334		1.214	0.04345	1.164	-0.3076	-0.5627	-0.04813	0.06789	-0.7028	-1.037	-0.143	-1.164	-0.7674	-0.9956	-1.588		-0.8003	-1.77	-1.03	-2.693	-0.8906	-1.513	-1.749	0.3848	-0.08244	0.3628	0.1079	-0.3101	-0.6621	-0.1991	-0.3016	0.09011	-0.6904	-0.7936	-0.6907	-0.5065	-1.166	-0.03342	-0.8517	-0.4821	-1.257	-1.029	-1.18	0.1713
IMAGE:1909163	B3GNT6	UDP-GlcNAc:betaGal beta-1,3-N-acetylglucosaminyltransferase 6	-0.6227	-0.5143			1.046		1.056	-0.05562	-0.3707	0.1239	-0.05011	-0.9508	-0.9653	-0.08103	-0.5522	-1.075	-0.6236	-1.176	-1.108	-0.4383	-2.008	-0.8384	-2.021	-0.3286	-1.501	-1.517	0.7668	0.2096	0.6348			-0.2801	-0.3671	-0.1396	-0.1279	-1.418	-1.092	-0.8187	-0.3745	-0.9139	0.08858	-1.26	0.04991	-0.605	-1.197	-1.388	0.003313
IMAGE:731356	TIP47	cargo selection protein (mannose 6 phosphate receptor binding protein)	-0.08867	0.1597	-0.4206	-1.152	0.7898	-0.6005		-0.6616	-0.4467	-0.04213	-0.1861	-0.4168	-0.5813	-0.09703	-0.1082	-0.4714	-1.13	-1.112	-0.6942	-0.7543	-0.5836	-0.3844		-0.5346	-0.4473	-1.203	0.1308	0.003561	0.1088	-0.4961	-0.2041	-0.4261	-0.1131	-0.1356	0.3361	-0.2844	-0.7676	0.07533	-0.5805	-0.8599	-0.7074	-0.7057	0.003912	-0.841	-1.243
IMAGE:796694	BIRC5	baculoviral IAP repeat-containing 5 (survivin)	-1.515	0.2237	0.1134	-2.048	0.6438	0.2735	0.2745	0.4424	-0.1827		0.4779	-0.8928	-0.5773	-0.853		-0.1574	-2.446	-2.418	-3.39	-2.52	-2.17	-2.1		-1.221	-1.543	-1.809	0.5048	-0.3924	-0.03719	-0.01214	0.07988	0.5479	0.1309	-0.3616	1.93	0.08963	-2.924	-1.071	-0.7865	-1.006	-1.023	-0.9217	-0.04209	-1.477	-1.219	-1.25	1.571
IMAGE:773286	SLC9A3R1	solute carrier family 9 (sodium/hydrogen exchanger), isoform 3 regulatory factor 1	1.708	1.567	0.3564	-0.2946	1.757	1.306	-0.6025	-0.5346	-1.23	-1.235	-0.4791	-0.4298	0.2457	-0.76	0.1988	-0.8544	-0.6026	-2.085	-2.807	-1.607	0.4734	-0.4074	-4.63	-2.038	-3.03	-2.116	-0.4322	-1.699	-1.244	0.1309	2.823	1.101	0.3639		-0.5669	-0.7474	-0.2806	0.7123	0.9165	1.327	0.5096	1.071	0.4709	-0.734	0.6138	0.3031	-1.226
IMAGE:1009876		Sapiens, Similar to CG14037 gene product, clone IMAGE:3640720, mRNA, partial cds	1.609	1.288	0.6074	-0.7036	1.228	0.7975	-0.7215	-0.4536	-1.759	-1.174	-0.2781	-0.3288	0.4367	-0.669	-0.1602	0.2466	-0.3216	-1.884	-2.456	-1.546		-0.5764	-4.389	-2.157	-2.419	-2.305	-0.2912	-1.818	-1.603	0.4819	2.244	1.052	0.2849	-0.1376	-0.3759	-0.5464	-0.3896	0.3133	0.7075	1.678	-0.05942	1.152	0.3519	-0.483	0.8448	0.3241	-0.2647
IMAGE:810509	RRBP1	**ribosome binding protein 1 homolog 180kDa (dog)	0.05633	-0.4653	-1.166	0.8834	0.5748	-0.5055	-0.07454	-0.4766	0.04829	-0.4371	0.4789	-0.1518	-0.5563	-0.03203	-0.5232	0.1836	-0.2846	-1.527	-0.5892	-0.5293	0.9914			-0.6796	-0.7423	-1.238	-0.5842	-0.7614	0.5038		1.631	2.089	0.3419	0.8194	0.4411	0.6906	-0.002615	0.9603	0.7345	2.665	1.958	1.669	1.579	0.154	-0.05823	-1.229	1.722
IMAGE:858152	P24B	integral type I protein	1.354	0.5927	-0.2676	0.2114	0.3028	0.9825	-0.4265	-0.9586	-1.144	-1.269	0.2369	-0.3238		-0.154	-0.4052	0.3916	-0.1066	-2.009	-1.471	0.06868	0.2994	0.09864		-0.3216	-1.194	-0.7799	-0.9762	-1.163	-0.3682	-0.5931	2.649		0.2699	-0.1026	0.3691	-0.02137	-0.2246	1.078	2.993	1.613	3.236	1.237	0.1069	-0.118	0.2798	-1.131	1.18
IMAGE:625234	KDELR3	KDEL (Lys-Asp-Glu-Leu) endoplasmic reticulum protein retention receptor 3	-1.327	-1.378	-0.4586	0.4004		0.4915	-0.1875		-0.6647	0.1599	1.926	-0.1548	0.04066	0.265	-0.01624	0.3606	-0.9376	-1.63	-2.112	-0.05232	0.8984	0.5376		-0.1026	-0.5153	0.04914	-1.247		-0.2392	0.1359	2.438	1.836	0.3689	0.8664	1.328	1.478	1.054	0.6073	3.232	2.872	1.675	2.396	0.09591	-0.849	1.579	-0.4419	0.9793
IMAGE:586958	SDF2L1	stromal cell-derived factor 2-like 1	0.4473	-0.2143	-0.1246			-0.8145	-1.284	-0.2056	-0.6707	-0.6161	-0.0001097	-0.5008	-0.4653	0.05897		-0.7754	-0.2736	-0.816	-0.9882	-0.6183				0.1714	-0.7513	-0.8269	-0.4132	-0.8204	-0.1052	-0.3101	0.7119	0.04987	-0.5771		-0.2679	-0.09837	-0.9116	-0.01867	0.5055		-0.5914	-0.7197	-0.2801	-0.185	0.1428	-0.2379	0.6833
IMAGE:31842	SLC35B1	solute carrier family 35, member B1	0.4333	-0.3883	0.2114	-0.2896	-1.128	0.09145		0.1704	-0.3447	-0.8501	0.9159	-0.5248	-0.009339	-0.01503	-0.08624	0.08058	-0.5876	-0.82	-1.402	-0.3423	-0.4816	-0.3524	-2.025	-0.3026	-0.5953	-0.7109	-0.5372	-1.054	-0.5092	0.2859	0.8779	0.9059	0.08887	0.1764	0.3481	0.4276	-0.5056	0.3573	0.4715	0.4521	-0.1154	-0.09374	0.3359	0.771	0.2888	0.4481	0.8893
IMAGE:324210	SR-BP1	type I sigma receptor	0.8413	-0.03031	0.3094	-0.2716	-0.05018	0.4095	-0.3595	-0.4816	-1.247	-1.152	0.6839	-0.07683	0.1787	0.503	-0.09824	-0.8514	0.1004	-0.112	-0.4542	0.7157		0.07564	-1.277	0.4654	-0.3473	-0.3529	0.6208	-0.2364	0.09881	0.05386	0.7559		0.5469	0.1544	-0.1239	-0.2744	-0.07761	0.4753	-0.4105	-0.09994	-1.167	-0.6657	0.2939	1.169	0.2468	0.5661	0.01731
IMAGE:131091	NOT56L	Not56 (D. melanogaster)-like protein	0.6113	0.2597	-0.6306	0.2184	-0.08018	0.5595	0.2105	-0.4316	0.03329	-0.5221	0.9139	0.2232	-0.2113	-0.137	-0.1782	-0.4614	-0.7996	-0.842	-1.684	-0.7243	0.1864	-0.5744	-3.477	-0.2946	-0.9973	-1.183	0.1008	-0.2364	-0.3712	0.2039	1.246	0.1639	0.1269	-0.2656	-0.3839	-0.6744	-0.3776	0.2253	-0.9605	0.2701	-0.5474	0.2943	-0.09609	0.969		0.2461	-0.1027
IMAGE:123627	ATP6V1C2	ATPase, H+ transporting, lysosomal 42kDa, V1 subunit C isoform 2	-0.02167	0.06669	-0.6536		0.2568	0.4265	0.9475	-1.385	-0.8897	-0.3051	0.6009	-0.03983	-0.3743	-0.29	-0.7712	-0.3444	-0.08261		-1.447	-0.8073	0.7234	0.3426		-0.1776		-0.6459	-1.332	-2.719	-0.7142	-0.4091	0.7629	0.2709	-1.116	-0.4886	-0.4269	-0.6474		-0.05767	1.187	0.7171	0.4596	0.8513	0.6109	1.046	0.3238	-0.8769	1.234
IMAGE:143519	FKBP2	FK506 binding protein 2, 13kDa		-0.5693	-0.4796	0.5794	-0.7692	0.3205	-0.3185			-0.9811	0.2249	0.09417	0.1297	0.114	-1.067	-0.2204	0.4014	-1.751	-1.383	-0.2733		-0.2134		0.1364	-0.6963	-0.6219	-1.058		-0.6302	-0.1151	2.167	1.395	0.1979	0.02538	-0.5529	-0.4034	-0.2666	-0.02367	0.9105	0.4311	1.194	-0.2847	0.8149	1.31	0.007765	0.4671	0.4283
IMAGE:795543	PRDX4	peroxiredoxin 4	-0.7307	0.2777	-0.3626	0.2564	-0.2122	0.9075	-0.4915	-0.4636	-0.8187	-1.014	0.7619	0.1312	-0.3433	-0.199	0.03976	-0.09342	0.6184	-0.02405	0.003752	0.9637	0.6244	0.6536	-0.6889	-0.006566	-1.059	-0.8649	0.1088		-0.4732	-0.1981	1.724	0.3819	-0.1151	-0.7176	0.07411	-0.09637	-0.9996	0.7033	0.8675	0.3581	0.6506	0.08226	0.3419	-0.483	1.855		-0.1347
IMAGE:814381	DAP	death-associated protein	-0.09667	-0.8183	-0.7786	-0.5696	-0.2382	-0.4185	-1.168	-0.6996	-0.6247		0.1759	-0.5548	-0.3493	0.455	-0.1462	-0.5594	0.4524	-1.46	0.4078	1.538	0.1984	0.9776	-2.655	0.08743	0.02472	-0.7109	-0.3572	-0.3744	0.5008	0.6559	3.278	0.6559	0.2589	-0.1736	-0.1019	-0.2124	0.3844	2.267	0.7915	0.8621	1.055	0.3063	1.386	0.581	0.6888	-0.07189	0.2893
IMAGE:137189	RPN1	ribophorin I	0.1013	-0.9203	-0.5106	-0.5516	0.05982	0.3095		-1.092	-0.09671	-0.1321	0.3139	-0.7268	0.2887	0.08297	-0.7082	-0.02142	0.2204	-2.102	-0.09425	0.4857	0.6164	0.8656		0.7054		-1.173	0.4008		-0.4312		1.956		0.6369	0.1544	-0.6839	-1.334	-0.07761	1.035	0.9795	-1.09	-0.2874	0.1743	0.8539	0.499	0.5568	-0.3239	0.3773
IMAGE:1578819	RPN1	ribophorin I	0.2703	-0.6513	-0.6016	0.0274	0.2388	0.3785	-0.3005	-0.1226	0.1623	-0.07313	0.01289	-0.5278	-0.1523	0.102	-1.279	-0.4824	0.3794	-1.963	-0.3552	0.3747	0.8154	0.7646		0.4744	-0.6083	-1.144	0.5598	-0.3474	-0.7222	0.8529	1.785	0.1829	0.5559	0.2234	-0.4949	-0.7354	-0.05861	0.6543	0.8685	-0.5309	-0.4684	-0.2667	0.8429	0.018	0.8858	-0.1549	0.2263
IMAGE:502690	RPN1	ribophorin I	0.3363	-1.205	-0.6556	-0.4566	0.3048	0.7945	-0.4145	-0.1566	0.2083	-0.09713	0.4489		-0.1163	-0.01203	-0.4732	-0.7564	0.05539	-1.577	-0.05925	0.4607	0.9114	0.9806	-2.352	0.3804	-0.3623	-0.7179	0.3858	-0.06144	-0.1762	0.7189	1.661	-0.2111	0.5919	0.1994	-0.4889	-0.9594	-0.2026	0.9503	0.7945	-0.4949	-0.4024	-0.3607	1.279	0.334	0.4518	-0.1489	-0.1377
IMAGE:283312	PPIB	**peptidylprolyl isomerase B (cyclophilin B)	-0.08667	-1.018	-0.8686	0.5604	-0.07818	0.9615	-0.3975	0.1004	-0.2147	-0.7301	0.3559	-0.1548	-0.1393	0.295			0.4824	-2.45	0.2978	1.148	1.128	0.8476		0.1574	-0.2353	-1.011	0.4528	-0.4044	-0.3892		2.218	1.436	0.5889	0.5664	-0.3919	-0.4324	-0.4256	1.347	1.432	-0.2179	0.3846	1.206	0.6459	0.401	-0.7212	-0.4119
IMAGE:756600	PPIB	peptidylprolyl isomerase B (cyclophilin B)	0.1213	-0.05031	-0.9706	0.8284	0.1198		-0.1895	0.3684	-0.4167	-0.7521	0.4539	0.4032	-0.3013	0.343	-0.8982	-0.1114	0.9004	-1.702	0.3658	0.9757	1.276	1.036	-0.7469	0.05543	-0.6873	-0.9629	0.6508	-0.1564	-0.3912		2.136		0.8669	0.3144	-0.4239	-0.4344	-0.4576	1.285	1.27	-0.02994	0.3326	0.5943	0.8639	0.609	-0.4632	-0.8039	0.8573
IMAGE:882459	PPIC	peptidylprolyl isomerase C (cyclophilin C)	-0.1237	-0.3353	-0.5356	0.4534	0.1048	1.424	-0.1745	0.04338	-0.2917	-0.9271	0.3989	0.4782	-0.1463	-0.02203	-0.8432	-0.8264	0.9054	-1.347	0.2308	0.7807	1.041	0.7406	-0.7019	0.09043	-0.4223	-0.9479	0.4458	-0.3714	-0.4262		1.901		0.6119	0.2294	-0.5789	-0.5194	-0.7126	0.9503	0.9145	-0.1049	0.07758	0.5893	0.6089	0.574	-0.4082	-0.3689	0.5023
IMAGE:840821	SSR4	signal sequence receptor, delta (translocon-associated protein delta)	-0.02767	-0.5393	-0.6896	-0.9906	0.04082	0.4905	-0.5985	-0.3406	-0.7957	-0.4411	-0.2551	-0.1158	-0.4703	-0.166	-1.187	-0.8504	-0.4386	-2.831	-0.2432	0.3467	1.147	0.8966	-1.476	-0.2836	-0.8863	-1.082	-0.2182	-0.8454	-0.2402	0.8649	3.777	1.755	0.8579	0.2354	-0.09289	-0.05337	-0.5566		2.881	0.9911	1.754	0.9953	0.8349	-0.26	0.4478	-0.1029	-0.2717
IMAGE:129725	RBPSUH	recombining binding protein suppressor of hairless (Drosophila)	-0.06067	-0.6423	-0.7426	-0.6136	0.1778	0.2175	-0.9215	-0.07362	-0.8187	-0.3841	0.05189	-0.3188	-0.7433	-0.09903	-1.59	-1.033	-0.5416	-2.674	-0.4562	0.2437	1.224	0.8936	-2.159	-0.2766	-0.5793	-1.195	-0.1012	-0.9084	-0.3032	0.8419	3.774	1.442	0.7249	0.3524	-0.1259	-0.1464	-0.5896	1.253	2.658	0.8181	1.751	1.112	0.8019	0.107	-0.3852	-0.06589	-0.4347
IMAGE:769926	ERP70	protein disulfide isomerase related protein (calcium-binding protein, intestinal-related)	1.213		2.141	-0.6696		-0.8785	0.01246	-0.4596	-2.705	-0.3901	1.246	0.4052	1.101	0.835	-0.5162	-0.09942	1.472	-1.49	-1.092	0.7277	0.8684	0.4576		0.2774	-1.495	-0.2009	-1.597		-0.9392	-0.1841	0.5479	-0.06413	0.3289	0.4564		0.8076	-0.1156	0.1373	0.02151	-0.07794	-0.2654	-1.694	1.206	-1.579			1.719
IMAGE:703707	PDIR	for protein disulfide isomerase-related	-0.08567	-0.2273	-0.7976	1.731	-0.3372	0.2425	-0.6665	-0.3886	0.1363	-0.3791	0.9969	0.3262	0.001661	0.506	-0.2852	-0.2684	-0.2566	-1.109	-0.6412	-0.1013	0.3794	-0.7814		0.07843	-0.4043	-0.8299	-1.026	-1.363	-0.2482		0.6689	-0.7531	0.8499	0.8574	0.8691	1.169	0.2154	0.5283	-0.3975	-2.157	-1.064	-0.7927	0.7869	-1.388	-0.1402		0.7203
IMAGE:248454	ERP70	protein disulfide isomerase related protein (calcium-binding protein, intestinal-related)	-0.09067	-0.3623	-0.5726	-1.144	-0.3422		-0.07154		-0.6187	0.02587	1.412	0.3912	0.03666	0.351	-0.2302	-0.4134	-0.1616	-0.894	-0.2262	0.3237	1.044	0.4336	-2.159	-0.2166	-1.619	-0.5949	-1.211	-2.868	-0.4332			-1.988	0.3949	0.3524	0.4241	0.2736	-0.5996	0.1733	0.03751	-0.8019	-0.1594		1.472	-0.903	-1.345		1.125
IMAGE:825659	DNAJB11	**DnaJ (Hsp40) homolog, subfamily B, member 11	0.01733	-0.5243	-0.7846	0.1544	0.1458	0.1155	-0.4935	-0.1656	-0.7607	-0.5261	0.7699	-0.3508	-0.1853	-0.141	-0.2622	0.1046	-0.3036	-1.356	-1.698	-0.8583	0.2324	-0.008358	-0.9909	-0.5386	-1.281	-0.8569	-0.4432		-0.3252		0.7119	0.1499		-0.1896	-0.1979	-0.3884	-0.4116	0.3213	0.5755	0.09606	-0.1114	-0.1297	0.3099	0.165	0.4728	-0.5279	1.073
IMAGE:196501	ARMET	arginine-rich, mutated in early stage tumors	0.3773	-0.1043	-0.7246	-0.0556	-0.02418	0.00545	-0.6035	0.2544	-0.7807	-0.2961	1.39	-0.08083	-0.4853	0.169	-0.4222	-0.5854	-0.4236	-0.956	-1.528		0.6224	0.4216	-1.001	-0.8486	-1.861	-0.8669	-0.09318	-0.8504	-0.6852	-0.2701	1.862	0.7799	0.5729	0.1604	0.02211		-0.4816	0.5513	0.8655	0.3861	-0.7814	0.1503	0.3999	-0.545	-0.1372	-0.8779	1.423
IMAGE:785571	DNAJC1	DnaJ (Hsp40) homolog, subfamily C, member 1	0.4203	-0.3813	0.1884	-0.7526	-1.321	-0.4415	-0.3205	0.07738	-0.1777	-0.003131	0.7029	-0.5478	-0.2023	-0.198	-0.7592	-1.172			-0.1952	-0.3153		-0.1954	-2.328	0.06443	-0.8883	0.2061	-0.1002		0.4778	0.002857	0.5549	0.5829	0.07587	0.4034	0.6351	0.4446	-0.04861	0.5643	1.769	1.429	0.9616	1.133	0.03291	0.838	0.7658	1.805	-0.5437
IMAGE:361122	PLS1	plastin 1 (I isoform)	0.09433	0.5927	0.6824	1.021	-1.047	0.1025		-0.03862	-0.05371	-0.5291	1.467	-1.164	-0.1083	-0.224	-0.2752	-0.4384	-0.3666	-2.009	-0.05125		0.8694	0.7486		-0.3516		-0.4099	-0.06618	-0.4434	-0.5882	0.3869	1.549		0.1699	0.1974	0.04911	-0.2614	-1.055	0.6183	1.773	0.3831	0.4856	1.287	0.2469	0.312	1.25	0.4291	0.8203
IMAGE:753378	FLJ22649	hypothetical protein FLJ22649 similar to signal peptidase SPC22/23	-0.8657	0.05269	0.07235	0.1114	-0.1772	0.3025	-0.4565	-0.1986	-0.5237	-0.1891	0.9569	-0.5738	-0.5083	-0.424		-0.6084	-1.327	-1.109	-2.411	-0.9713		-0.2114	-3.744	-0.2216	-2.444	-0.6599	-1.546	-0.5134	0.1318	-0.3831	1.239	0.6069	-0.9801	-0.5726	0.2491	0.008625	-0.5746	0.6483	2.593	2.193	2.106	1.647	-0.8631	0.752	0.4598	-0.03089	0.06031
IMAGE:291097	FKBP11	FK506 binding protein 11, 19 kDa	-0.9217	-0.6333	-0.2636		0.3868		0.4175	0.07538	-0.1997		0.8609	0.02017	-0.8543	0.04997	0.03876	-0.1944	-0.9226	-1.025	-0.9072	-0.4673	0.3834	-0.2274	-2.59	0.06243		-0.7759	-0.9622		-0.4042				0.2139	-0.07862	0.4231	0.4326	-1.831	1.412	1.597	1.757	2.04	1.791		-1.824	-1.496		-0.2157
IMAGE:471835	IPO4	importin 4	0.6063	-0.1053	0.09435	-0.4266	-0.1752		0.6455	-0.6866	-1.352	-1.117	0.1489	0.2682	0.8237	0.248	0.2868	0.6836	0.5454	-1.027	-1.659	-0.2493	-0.0386	-0.5894		-0.1596		-1.098	-0.1442	-1.131	-0.3662	-1.131	0.4409	-1.031	-0.3381	-0.5806	-0.7789	-1.109	0.04739	1.01	-0.7855	-0.5749	-0.7624	-0.6407	0.2389	-0.386	0.3618	0.3311	-0.2577
IMAGE:809946	IFRD2	interferon-related developmental regulator 2	1.29	-0.4813	0.3184	-1.343	0.7888	0.05845	0.5495	-1.123	-0.4077		-0.04711	0.1522	-0.2623	-0.04803	-0.4492	-0.05242	-0.8606	-0.693	-1.505	-0.3453	0.2054	-0.1954		-0.08557	-0.4183	-0.3339	0.7098	-0.9674	-0.002186	0.2029	1.455	-0.9671	0.07587	0.6934	-0.4549	-0.7154	0.3014	1.004	0.5285	0.1191	-0.2484	0.1933	0.06291		-0.5942	-0.7049	-0.2737
IMAGE:270626	PPARD	peroxisome proliferative activated receptor, delta	0.1093	0.5677	0.1874		0.8578	0.7375		-0.4336	0.1313	0.07587	0.6219	0.8312	0.09666	-0.08903	-0.3602	0.3566		-0.704	-0.8162	-0.7663	-0.5156	-0.3664		0.09343	-0.6393	-0.05486	-0.2812		0.2868		0.7339	0.4019	-0.3351	-0.2976	-0.4959	-0.6964	0.2104	0.3733	1.208	-0.3819	-0.1994	0.08226	0.2619	-0.413	-0.3052	-0.3259	0.3053
IMAGE:744417	CRAT	carnitine acetyltransferase	1.58	0.3187	-0.1816	-0.0526		0.3285	-1.131				-0.5971	-0.5778	-0.4023	-0.208	-0.6092	-0.8424			-1.185	-0.7453		-1.065		0.5144	-1.308	-0.6039			-0.3922	-3.267	-0.9751	-3.537	0.08587	-0.1166	-0.3449		-0.2086	0.3343	-1.241	-0.9009	-0.03842	-0.09674	-0.4671	1.038	0.08577	0.7351	-0.5237
IMAGE:130884	PCYT2	phosphate cytidylyltransferase 2, ethanolamine	0.4883	0.6467	-0.01365				-1.133				0.5209	-0.2098	0.3657	0.16	0.3888	-0.05442	0.2774	-1.815			-1.387	-2.237		-0.2676		-0.07586			-0.6342	-1.399	-0.8671	-0.5691		-0.6886	-0.6369	-0.6074		-0.1377	0.2565	-0.3929	-1.03	-2.069	-1.479	0.016	-0.4562	-0.7969	-0.9157
IMAGE:201727	BCL6	B-cell CLL/lymphoma 6 (zinc finger protein 51)	2.141		1.129	-4.682	0.6398	-0.4905			0.3133	-0.3921	1.694	0.7232	1.139	1.633	-0.3882	-0.7914	0.1904	-1.192	-2.664	-0.5643	-0.3436	-0.9344		0.5554	-0.6173	-0.7529	-2.689	-1.816	0.4588			-1.916	-0.9831	-0.4656	-0.7339	-1.364			-0.8305	-0.04994	0.8526	-1.176	-0.08609	-0.411	-1.203		-0.8027
IMAGE:625623	SLC5A6	solute carrier family 5 (sodium-dependent vitamin transporter), member 6	0.1203	-0.7813	-0.6816	1.467	-0.04118		0.3395	-0.5626	-0.6077	-0.2531	0.1529	-0.5578	-0.08234	-0.348	-0.6392	-0.3224	-0.2806	-0.933	-1.205	-0.8853		-0.2454	-0.9879	0.07443	-1.758	-0.9739	-0.06018	-0.9474	0.007814				-0.02413	-0.2566	-0.5949	-0.8354	-1.389	2.114	-0.9315	-0.4309	-0.8284	-0.9767	1.413	0.008004	0.1658		-0.6437
IMAGE:2018758	PEX7	peroxisomal biogenesis factor 7	-1.068	-1.439	-0.9596	-1.051	-0.6992	-0.7595	-1.189	-1.071	-0.9857	-0.8111	-1.065		-1.16	0.264	0.1228	-0.5304		-1.201	-2.153	-1.273	-1.223	-1.873		-0.9036	-0.3863	-0.3819	-1.988	-1.775	-0.6702	-0.8851	-0.1731	-0.6651	-0.9921	-0.6246	-0.5629	-0.7234		-1.144	0.4005	-0.3489	-1.306	-0.3747	0.7749	-0.009996	-0.1622	-0.1329	-0.7317
IMAGE:2028725	ACK1	activated p21cdc42Hs kinase	-0.5867	-0.8883	-0.7286				-1.738		-0.7147	-0.9501	-0.8841		-0.9893	0.185	0.003761	-0.1594	-1.608	-2.44		-2.102	-1.362	-0.7824		-0.4726		-0.2209			-0.6692	-1.064	-1.522	-0.2341	-2.621	-1.194	-0.9819	-1.192		-3.053	-1.148	-1.018	-2.585		1.106	-0.919	-0.4812	-3.682
IMAGE:2019101	AGT	angiotensinogen (serine (or cysteine) proteinase inhibitor, clade A (alpha-1 antiproteinase, antitrypsin), member 8)				-1.978	-0.5362	-0.8065	-1.276	-1.318	-1.953	-1.078		0.8672	-0.9473	1.057	0.1158	-0.1674	-1.076	-2.888		-1.95	0.0104	-0.7804		-1.081		-0.6789			-0.5972	-2.072		-4.922	-1.959	-1.742	-0.9399	-1.41	-0.2636	-1.341	-0.4265	-0.6259	-2.853	-2.132	1.858	-1.447	-0.7892	-2.7	-1.289
IMAGE:1573778	C11orf13	chromosome 11 open reading frame 13	-0.9187	-1.11	-0.9506	-2.682	0.4298		-0.4795	-2.142	-2.117	-0.7621		0.3932		0.983	0.1118	-0.3814		-2.532		-2.614	-1.104	-1.794		-0.9646		-1.253	-5.049		-0.02119				-4.093	-1.276	-1.344	-1.714	-2.808	-4.345	-1.53	-0.6899	-3.387	-1.776	1.574	-1.781	-0.7732	-3.864	-1.293
IMAGE:839980	G6PT1	glucose-6-phosphatase, transport (glucose-6-phosphate) protein 1	-0.04567	-1.247		-0.2886	-1.407	-0.03755	-0.9665		-0.5937	-0.8891	-0.3531	0.03617	0.6717	0.166	-0.7852	-0.3684	-0.3066	-0.609	-0.8612	-0.5113	-0.2606	-0.3014		-0.7016	-0.4743	-0.6399	-0.6262	-0.7634	-0.2682	1.027	1.789	0.5869	0.1099	0.4274	0.5191	0.4486	-0.3446	0.4283	0.2325	0.3031	-0.2544	-0.4927	1.337	0.412	-0.7002	-0.1409	-0.08969
IMAGE:1635163	HAAO	3-hydroxyanthranilate 3,4-dioxygenase	0.2713	0.1297	0.3494		0.1698	0.1995	-0.2195	-0.2016	-0.7067	-0.9321	-0.1261	-0.01683	0.07866	-0.247	0.3118	0.3486	-0.1296	-0.332	-0.1342	0.2857	-0.1136	0.2156		0.09543	-0.5273	-0.1229	-0.009177	-0.09644	0.03881	-0.1061	0.5959	0.3839	0.01687	-0.2056	0.2161	0.1656	0.08239		0.7195	0.8601	-0.4874	-0.2057	0.2139	0.509	0.4668	0.6961	-0.1227
IMAGE:809829	LOC283377	hypothetical protein LOC283377	-0.2057	0.1227	-0.3476	-1.289		-0.9175	-1.077		-0.8737	-1.329	-0.2731	-0.9338	-0.09834	-0.214	0.4748	-0.1984	-0.4566	-0.489	0.3088	-0.06132	-0.2706	-0.3714		0.05843	-0.1043	-0.2999	-0.5262	-0.4934	-0.5482	-0.2831	0.9789	0.2469	0.4099	0.4274	-0.1109	0.1086	-0.1246	1.028	1.053	-0.04694	-0.2144	0.2873	-0.2131	1.402	-0.5202	1.679	0.3003
IMAGE:277660		similar to neural precursor cell expressed developmentally down-regulated protein 8	0.02733	0.1957		-0.9156	-1.504	-0.00455	-0.7235	-0.4756	-0.6407	-0.8561	0.1199	-0.1808	-0.005339	0.01897	-0.04224	-0.1954	0.3864	0.974	1.132	0.7917	-0.6976	-0.3084	-0.4609	0.1414	0.1287	0.03314	-0.03318	-0.5204	-0.01519	0.3799	0.6019	0.5599	0.4729	0.06038	0.5421	0.3816	0.01839	-0.1987	1.286	0.1661	-0.4614	-0.1397	0.2599	1.035	1.233	2.232	-0.1467
IMAGE:243100	ACADSB	acyl-Coenzyme A dehydrogenase, short/branched chain	0.4683	0.2167	0.4264		-0.4332	-0.4535	-0.7525	-0.7146	0.3103	-1.075	0.4709	-0.4698	-0.6143	-0.39	-0.3012	-0.3344	-0.8726		0.07275	-0.6173	-0.4866	-1.157		-0.5276	-0.1103	-0.1559	-0.03218	-0.03944	0.3958	0.08086	0.1329	-0.07913	0.7439	1.291	1.533	1.933	-0.02061	0.01233	1.037	0.8671	0.5896	0.6213	-0.4191	0.956	0.8738	0.9931	-0.5257
IMAGE:1009824	DDT	D-dopachrome tautomerase	0.1353	0.3237	0.4034	-0.6976	-0.3962		-0.9955	-0.6876	-1.063	-1.258	-0.02211	-0.09283	-0.5173	-0.453	-0.4342	0.2226	0.2644	-0.968	0.3798	0.2397	0.4104	0.5196	-0.2229	-0.1506		-0.4189	0.07482	-0.9724	-0.05719	-0.1221	0.6799		0.6709	0.7684	0.5701	0.6996	-0.4936	-0.2407	1.104	0.5641	-0.2734	0.05826	-0.4021	-0.357	0.7508	-0.09989
IMAGE:2028294	MTHFD1	methylenetetrahydrofolate dehydrogenase (NADP+ dependent), methenyltetrahydrofolate cyclohydrolase, formyltetrahydrofolate synthetase	-0.09967	0.3887	0.2884	-1.283	-1.061	0.9685	-0.9305	-0.5126	-1.018	-1.043	0.7129	-0.2278	-0.2523	-0.538	-0.2892	-0.5724	0.3694	0.07695	-0.9852	0.1647	-0.6246	-0.5654		-0.4056	-0.8583	-0.4739	-0.4202	-0.8374	-0.2922	-0.5071	-0.07512	-1.217	-0.6441	-0.9866	-0.5749	-0.9554	-0.3686	0.4243		-0.2209	0.001582	0.05326	0.7029	0.368	0.2158	0.6751	-0.3837
IMAGE:285040		Sapiens full length insert cDNA clone YZ35C09	0.2833	0.07169	0.1114		0.5018	-0.6385	-0.4875	-0.2096	-0.3947	-0.3801	-0.08411	-0.1748	-0.09934	-0.155	-0.8462	-0.8794	0.1424		-0.01225	0.6177	-0.1716	-0.2024	-0.5349	-0.09257	-0.4053	-0.4909	0.3428	-0.1444	0.07081		-0.1521	-0.8341	1.159	0.3264	0.5781	0.9076	-0.4156	-0.8727	0.2615	-0.4279	-1.105	-1.064	-0.3141	-0.549	-0.6312		-0.8007
IMAGE:85643	SERPINC1	serine (or cysteine) proteinase inhibitor, clade C (antithrombin), member 1	0.2293	-0.7123	-0.2426	-1.934	0.08782		-0.1715	-0.7036	-1.449	-0.7541	-0.05811	0.7212	-0.5733	0.721	-0.3402	-0.4934	1.628	0.806	2.384	1.374	0.0744	0.7236		0.3134	0.2807	-0.8549	0.1788	-0.2684	0.4468	-0.6681	0.2239	-0.07813	0.08487		-0.8259		0.3904	-0.6267	-0.9825	-0.3919	-0.4994	-0.5977	0.6619	0.637	-0.2952	-0.06589	-1.075
IMAGE:950489	SOD1	superoxide dismutase 1, soluble (amyotrophic lateral sclerosis 1 (adult))	-0.1857	0.3327	0.09235	-0.5286	-0.2472		-1.317	-0.6886	-1.474	-1.629	-0.2331	-0.1038	-0.2283	-0.504	-0.5752	-0.6184	0.4134	0.231	0.9388	0.8387	-0.4606	-0.2114	-0.1439	-0.2516	-0.4343	-0.6399	0.3338	0.08656	0.02181		0.7489	0.2169	-0.1001	-0.3026	-0.1409	-0.2814	-0.04461	-0.9717	-0.007486	-0.7169	-1.204	-0.9727	0.4769	-0.007996	1.36	-0.04089	-0.1797
IMAGE:323806		Homo sapiens transcribed sequences	-0.8147	-0.03631	0.1434	-1.808			-1.626	-0.8876	-1.553	-2.068	0.2079	-1.223	-0.6673	-0.443	-1.484	-1.157	0.2444	0.382	0.3098	0.3197	-1.11	-1.76	-2.073	-0.8606	-1.433	-1.069	-0.4452	-0.5124		-0.8521	0.3599	-0.1821	-0.4891	-0.5116	0.3201	0.4196	-0.6436	0.3693	1.164	-0.1759	-0.4134	-0.1717	0.8979	0.243	1.431	1.85	-0.6187
IMAGE:295729	UK114	translational inhibitor protein p14.5	-0.8127	-0.01431	-0.1546	-0.0156		-0.6745	-0.9135	0.02438	-0.5607	-0.3761	0.2699	-0.4708	-0.3253	-0.441	-0.5722	-0.8154	-0.2436	0.07395	0.3218	-0.04832	-0.5476	-0.9584		-0.7586	-1.151	-0.6369	-0.8832	-0.4804	-0.2652	-0.3401	-0.7781	-0.07013	-0.4271	-0.7096	0.4921	0.07163	-0.6016	0.1213	0.4855	-0.1039	-0.7714	-0.1397	0.3199	-0.025	0.6228	0.8421	-0.9367
IMAGE:124597	EHHADH	**enoyl-Coenzyme A, hydratase/3-hydroxyacyl Coenzyme A dehydrogenase	-0.1307	0.3677	-0.02265			-4.213	-1.902	-0.1836	0.1313	-0.2741	0.4519	-0.8288	0.04666	-0.229	-0.01024	-0.1434	-0.8316	-0.854		-0.4963	-0.6956	-1.136		-1.047	-0.6793	-0.1349	-0.6912		-0.7132	-0.6481	-0.8961	-0.4681	-0.3451	-0.2876	0.1441	1.294	-1.35	0.05333	1.018	0.7581	0.3906		0.2719	0.927	0.1648	0.6141	0.1953
IMAGE:294578	SERPINA1	serine (or cysteine) proteinase inhibitor, clade A (alpha-1 antiproteinase, antitrypsin), member 1	-2.75	-1.971	-1.952	-0.9526			0.4795	3.647	3.562	2.087	3.623	-0.5978	-2.312	0.122	0.9608	1.138	-1.371	-2.973	-4.185	-1.915	1.395	-0.1554		-2.576	-1.768	-1.914	-2.94	-1.377	-1.182	1.443	2.955	2.703	-2.404	-2.347	-0.3649	-1.915	-2.199	-2.696	-2.331	-1.481	-2.188	-2.837	4.053	-1.582	-1.984	-4.175	0.3663
IMAGE:123561	SERPINA1	**serine (or cysteine) proteinase inhibitor, clade A (alpha-1 antiproteinase, antitrypsin), member 1	-1.399	-0.1503	2.769			-1.301	-2.57	1.618	2.283	0.6779	2.524	0.6932	-0.2513	0.693	0.6218	0.3886	-0.2396			-2.054		0.005642		-0.8546	-0.8473	-0.4129		-5.326	-1.751	0.5539	2.806	2.624		-1.536	-0.3939	-1.554	-1.148	-0.8847	-3.05	0.2601	-2.617	-2.286	3.604	-1.911	-1.043		-0.5627
IMAGE:1868551	TTR	transthyretin (prealbumin, amyloidosis type I)	-0.06267	-0.3543	-0.8746	-1.816	-1.584	-1.025	0.3065	-2.186	-0.9407		-0.1901		-0.1453	-1.421	0.3478	0.3846	-2.194	-1.176	-2.378	-2.058				-0.7886	-0.2013	-0.01686	-1.743	-0.7404	-2.285		-1.628	-3.18		-1.48	-0.9979	-1.618	-1.072	-5.619		-1.324	-0.2814	-0.4797	-1.08	0.095	5.513	7.102	-0.2267
IMAGE:85514	SERPINA7	**serine (or cysteine) proteinase inhibitor, clade A (alpha-1 antiproteinase, antitrypsin), member 7			0.5704	-0.5006	2.431	0.5705		-2.491	-0.4057	1.049	0.4249	-3.576	-1.47	-0.676	-1.157	-0.3504		0.999	-0.8232	-1.283	-0.2526			0.4564	-0.2763	0.6681	1.362		-0.04019	-0.9051	-0.03312	0.06487	-1.092	-0.9846	-1.943	-2.383	-1.717		0.04051	-2.099		1.675	-0.7051	-0.8	-0.7022		0.5083
IMAGE:67042	APOM	apolipoprotein M	-0.7857	-1.407	0.6424		-0.1972	-1.478	0.5835			0.5109	1.497	-1.354	0.7517	-0.08403	0.2248	0.6016	-0.4166	-0.679	-0.05125	-0.1713	-0.6006			1.488	-1.054	0.2801	-4.476		-0.8682	-0.2231	-0.02112	-0.1231		-1.753		-1.151	-0.06461	-0.8017	-0.3375	0.2531	0.08558		-1.633		0.02977		0.2903
IMAGE:298702	APOM	apolipoprotein M	-0.005671	-0.4673	-0.2776	-6.279		-1.128	0.2835	-1.319	-1.124	-0.01913	0.3269	-1.314	-0.1083	-0.464	-1.005	0.4816	-0.5066	-0.05905		0.09868	-2.341	-1.881		0.2284	-0.4843	0.2501	-2.326	-2.283	-0.2982	0.09686	0.3389	-0.1931	-1.19	-0.9926	-1.011	-0.5014	0.8354	-0.4717	-0.8675	0.3931	-0.2144		0.5169	0.232	0.2298
IMAGE:246765	POLR2J2	**DNA directed RNA polymerase II polypeptide J-related gene	-0.9927		0.1254	-1.336		-1.575	-1.094	-0.3656	0.4093	0.2539	0.2899	0.08917	0.2847	-0.09103	0.2078	-0.3454	-0.8636	-0.146	-1.598	-1.468	-0.5476	0.04164	-1.441	-0.3286	0.02872	-0.4769	0.3868	-0.5704	-0.1152	-0.1601	-0.5281	0.5099	-0.4971	0.1704	0.09211	0.1516	-1.042	-0.7487	-0.8145	-0.3139	-0.9214	-1.13	-0.4801	0.615	-0.1972	-1.438	1.063
IMAGE:755301	PRKCD	protein kinase C, delta	-0.06567	0.002691	-0.1076	-1.539	0.5628		-0.3765	-0.8086	-0.2937	-0.4791	0.1269	-0.9338	-0.07834	0.246	0.3548	-0.6084	-0.7366	-1.999	-1.081	-0.5813	-0.3006	-0.9614		-0.7816		-1.1	-1.126	-0.3034	-0.1382	-0.5231	1.369		2.29	0.007376	0.3291	-0.03137	1.335	-0.06167	-0.3875	-0.5269	-0.1944	-0.7827	0.3869	-0.998	-0.7002	-0.8309	-0.4297
IMAGE:240518	SERPINA6	**serine (or cysteine) proteinase inhibitor, clade A (alpha-1 antiproteinase, antitrypsin), member 6	0.1303	-0.4813	0.5284	-2.223		-1.742		-1.383	-2.318	-0.5531	0.6929	1.142	0.4677	1.142	1.921	0.1476	-1.061				-0.6346	-2.835		1.114					-0.7222	-1.607	-2.835	-0.9571		-1.607	-0.9349	-0.7554	-0.1486	0.6743	-0.1515	-0.6109	-1.688	-2.707		-0.662	-0.6042	-3.745	0.5763
IMAGE:66721	SERPINA7	serine (or cysteine) proteinase inhibitor, clade A (alpha-1 antiproteinase, antitrypsin), member 7	1.442	0.5807	0.6604	-0.4306		0.5105	0.3715	-1.991	-0.6257	-0.8311	1.085	0.1242	1.38	0.734	0.3528	-0.2004	1.111	-2.041		-3.413	-3.193			0.6264	-0.01628	0.7381		-4.005	-0.2502	-0.2951	-2.073	-0.3551	-1.602	-0.4146	-0.6329	-0.8834	0.1534	0.4063	-0.5395	-2.679	-0.1464		-1.045	-0.55	-0.5922		-0.3517
IMAGE:452374	ORM2	orosomucoid 2	-1.633	0.03569	-1.455		-1.744		-0.9335	-0.2856	0.2693	0.8739	1.33	1.179	-1.725	-1.471	0.8178	0.7646	-0.08361	-2.236		-2.458	2.692	-4.078		-2.579	-2.391	-1.327		0.1096	-0.7952				7.113	-0.7996	3.062	-0.1384	-1.952	-1.999	-0.3345	-1.604	-0.9314	-1.95	-1.99	-1.635	-2.547		-0.6867
IMAGE:85805	RBP4	**retinol binding protein 4, plasma	0.04733	-0.3743	-0.09465	0.4944		-0.6045	-1.584	1.634		-0.1961	0.5199	-0.9008	0.1347	-0.161	-0.05224	-0.3954	-0.6936	-2.566		-1.178	-1.508	-2.578		-0.3186	-0.7313	-0.2769	-3.843	-2.02	-0.04519	-0.9501	-0.7581	-0.5401	-2.997	-0.6896	-1.608	-1.758	-1.852	-0.7687	0.9655	-0.1639	0.4286	-1.45	-0.4001	-0.695	-0.06723	-1.008	-0.7767
IMAGE:201650	APCS	amyloid P component, serum	-0.6517		-0.1236				0.4675	0.4754	2.44	-0.08513	-0.00911	-0.9298	0.1057	-0.16	1.849	-0.1744	-1.413	-1.375	-1.397	-0.9473	-1.307	-1.467		-0.03757		-0.3059	-3.302		0.8358	-0.8291	-2.297	-4.439	-2.246	-0.5486	1.383	-0.3674		-1.938	0.1265	-0.4629	-0.4204	-0.6987	-0.5391	-0.134	-0.7062	-1.987	0.2843
IMAGE:809523	APOC2	apolipoprotein C-II	0.1643	0.3227	0.6224	-1.819		-1.138	-1.427	0.8414	3.626	-0.1091	0.6069	0.6362	1.252	0.636	0.8048	0.4516	0.4334	-3.339	-0.7912	-2.391	-2.931			0.1484	-1.264	-1.54	-1.996	-1.733	-1.478	-1.153	-0.7611	-0.6631	-3.43	-1.713	2.409	-1.701	-2.455	-0.4317	-0.7775	-0.5469	-1.324	-1.603	-1.083	-0.228	-0.5802	-1.621	-0.7597
IMAGE:1536240	CP	ceruloplasmin (ferroxidase)	-0.6497	-0.4013	-0.5516		-2.411		-0.6605	-0.04262	-0.3377	-0.6331	-0.03711	-0.3478	1.128	-0.138	0.3308	0.3576	0.2494	-0.213	-0.5252	0.09468	-0.6246	0.2146	-0.4779	-0.4356		-0.1839	-0.2602	0.01256	-0.5522	-0.3071	-0.9451	-1.097	0.1959	-0.1066	1.225	-0.6054	0.001385	-0.7157	-1.061	-1.221	-1.538	-1.277	-0.7771		-0.2542		-0.3137
IMAGE:84713	FGB	fibrinogen, B beta polypeptide	-0.5667	-1.068	-0.1486	-2.2	-0.8982	0.2515	0.1625	0.04038	-0.9647	-0.4601	0.6259	-0.01483	-0.3193	0.08497	-0.6362	0.6906	-0.2476		-0.9522	-0.1223	0.1784	0.2376		-0.4226	-0.5753		-1.687	-0.3944	-0.1392	1.116	0.6079	0.9059	-0.1911	0.2964	0.7181	0.4376	-0.4756	-0.6627	0.04151	0.5021	-0.9054	-1.394	0.2659	-0.399	-0.1812	-0.6419	-0.7607
IMAGE:824108	SCAND1	SCAN domain containing 1	-0.9157	-0.1573	-1.078	-1.749	-0.1172	-0.2275	-0.4665	-1.269	-1.344	-0.6491	0.00689	0.1962	-0.4983	-0.464	0.4048	0.2416	0.5434	-1.829	-0.9512	-0.8213	-0.0606	-0.3314	-1.744	0.08843	-1.904	-0.2999	-0.7362	-1.283	0.4318	-0.2631	-0.9511	-0.7631	-0.9801	-0.2526	-0.7609	-0.7514	-1.405	-0.9917	-0.5275	-0.3769	-0.2044	-1.103	1.017	-0.598	-0.4402	-0.8609	0.06031
IMAGE:204541	ASGR1	asialoglycoprotein receptor 1	-1.273		-0.2546		-0.9142		0.7165	0.9944			0.6099	-0.7508	-0.7253	-0.501	0.6778	-0.08542	-1.004			-0.8383	0.6224			-0.06857		-0.08686			0.3348	-0.8101	-2.288			-0.2996	-0.07789		-1.112	-1.659	0.07551	0.1661	-2.821	-1.89	-0.8601	0.285	-0.5172	-0.8879	0.1533
IMAGE:85678	F2	coagulation factor II (thrombin)	0.6623	-2.499	-0.7996	-3.481		-0.6595	0.4615			0.04887	0.2749	-0.3458	-0.8403	0.274	0.3428	-0.4604	1.031	-1.431		-1.013	-0.5726	-0.5934		0.6564	-0.3563	-0.04186			0.3198	-0.2551	-0.9431	-0.7651	-1.822	0.1354	0.1371	0.02663	-0.6566	-0.7137	1.071	0.7411	-1.736	-0.2247	-0.6151	0.36	0.3878	-1.313	-0.2417
IMAGE:85979	PLG	plasminogen	-0.1437	-0.1153	0.01435			-0.1955	-0.9445	-0.9866	-0.5017	-0.3571	0.03889	-0.6218	-0.1063	0.598	0.5668	-0.3264	-0.2746		-1.699	-0.4693	-0.5086	-0.2394		-0.3996	-0.4223	-0.3979	-0.2442	-0.8414	0.01381	0.05886	-0.2991	0.2289	-0.1481	-0.5206	0.08111	-0.1594		-0.6697	-0.2655	0.6451	-0.3824	-0.2007	0.4789	0.414	0.5518	0.08111	-0.6777
IMAGE:82905		**Homo sapiens transcribed sequence with strong similarity to protein ref:NP_036386.1 (H.sapiens) very long-chain acyl-CoA synthetase homolog 2; very long-chain acyl-CoA synthetase-related protein [Ho	-0.2057	-1.167	0.1924	-1.989	-0.8172	-1.118	-0.9565			-1.029	0.1269	-0.2638	-0.6383	0.126		-0.6884			-0.2212	-0.2013	-1.001	-0.2814		0.03843	-0.6343			-2.913	-0.4582		0.5189	-1.143	-0.5501			-1.111	-0.09461	1.208	0.5625		-0.2444	-0.4227	0.1969	0.902	0.3498	0.5091	-0.1597
IMAGE:454771	FGL1	fibrinogen-like 1	-0.5287	-1.14	-0.04065	-0.2516	-0.2202	0.4695	-0.1995	-2.112	-0.5267	-0.1021	2.034	-0.04683	-0.6213	0.173	-0.7282	1.319		-1.642		-1.004	0.9164			-0.4846	-1.787	-0.3229	-2.599	-4.816	1.229	-0.8561	-0.2141	-2.986	-2.683	-0.01562	0.4961	-0.8344	-3.428	-1.715	-0.3205	0.2301	-1.267	-0.2857	-0.6061	-2.541	-1.613	-2.604	-0.2427
IMAGE:112397		**Homo sapiens transcribed sequences	-0.03767	-0.6393	0.2104	-1.091		-0.7395	-1.119	-3.891	0.4343	1.149	-0.2051	-3.376	-0.03034	0.204	-0.2972	-0.4304	-1.789	-0.361		-1.473	-0.6526		-1.846	-0.9836	-0.2163	0.2081		-0.1154	-0.5302	-0.4651	-0.08312	0.1049	-1.712	-0.5946	-0.5929	-0.02337	0.5934	1.846	-2.099	-1.639	-0.5664	-1.885	-0.2451	0.4	-0.9522		0.7683
IMAGE:1417825	TRRAP	transformation/transcription domain-associated protein	-0.1417	-0.05331	-0.03365	-0.5546	0.1468	0.5065	-0.002544	-0.3446	-0.2797	-0.3651	0.0008903	0.2702	0.2957	-0.19	0.4188	0.2356	0.4874	-0.625	-0.7072	0.1427	0.003398	-0.9874	-1.25	0.05243	-0.7703	-1.206	0.06782	-1.049	-0.05419	-0.4891	-0.2871	-0.5391	-0.6161	-0.4886	-0.2569	-0.9074	-0.4906	-0.1577	-1.173	-1.053	-0.2304	-0.3087	-0.3591	0.046	0.09377	-0.5969	0.07431
IMAGE:1614000	APOA1	apolipoprotein A-I	-1.484	-1.045	-0.2056	-4.087			-1.025			-0.7671	-0.9311	-0.8618	-2.176	-1.082	1.557	1.304	0.8754	-1.687	-0.04925	0.05068	-2.269			0.7104	-1.462	-1.138	0.5858			-2.791	-3.309	-1.481		-0.7206	-0.9889	-0.9794	-0.8726	-2	-0.9255	-1.535	-0.1724	-0.6607	-3.101	-1.686	-0.4282		1.032
IMAGE:200263	APOA1	apolipoprotein A-I	-0.6247	-1.396	-0.2566	-3.228		0.1935	0.2545	-1.988	-0.2827	1.252	0.6079	-2.273	-0.4473	-0.373	0.4158	-0.4474	1.024	-3.188	0.3598	0.5297		0.4896		-0.1306	-1.553	0.6111	0.7648	-2.512	-0.8972	-1.522			-0.6391	-1.142	-0.4499	-0.7204	-0.6336	-1.141	0.1835	0.3341	-1.143			-1.027	-1.499		0.3213
IMAGE:852577	MGC8974	hypothetical protein MGC8974	0.4593	-1.782	0.05735		-0.7822	-0.9225	1.438	-1.694	-0.3687	-0.1241	-0.2781	-0.3188	-1.973	-1.009	-0.5602	0.4166	-0.8916	-0.664	-1.056	-1.956	-1.546	-4.426	-1.809	0.2034	-1.429	-1.385	2.499	-0.9984	-0.8332	-1.298	-1.326	-1.508	-3.875	-1.448	-1.316	-1.846	-0.3996	-1.337	-0.6425	-1.202		0.06226	-0.7581	-1.133	-0.2852		1.115
IMAGE:68504	APOB	apolipoprotein B (including Ag(x) antigen)	1.739	-0.5623	0.1674	-4.894		-0.6825	0.1985	-1.924	-2.479	0.9159	-0.8281	0.3712	-0.1733	-0.839	0.4498	-0.6634	-0.3616	-1.174	-2.746	-2.126	-0.8556			-0.3966	-1.599	-1.655	3.139	-2.698	-1.403	-0.8481	-2.986	-3.798		-1.358	-0.9159	-2.056	0.3804	-1.687	-0.7325	-0.6919	-0.08942	-0.6677	-0.6281	-2.483	-1.885	-5.746	2.545
IMAGE:1636606	UGT2B7	UDP glycosyltransferase 2 family, polypeptide B7	-2.371		-2.413			-0.9925				-0.5841	-0.6981	-0.3688	3.117	1.411	1.4	0.9166			-3.446	-1.286	0.9644	-0.3764		-2.127	-0.3793		-2.131	-3.828	-0.8532	1.482	2.344	0.8219	-2.115	-0.9476	-1.006	-1.116		-1.167	1.558	0.5881	0.9006	-0.3177	0.7619	-1.943	-2.155		-1.475
IMAGE:246430	UGT2B4	UDP glycosyltransferase 2 family, polypeptide B4	-1.249	-1.14	-0.7106			-2.071	-0.4595	-2.652	-0.7067	-0.002131	-0.07611	-0.8868	2.539	1.063	1.442	0.7486	-1.47	-3.042		-3.604	0.2564			-1.175	-1.417	-1.013	-0.3792	-3.376	-1.821	1.384	1.766	0.5939	-2.173	-1.296	-1.304	-1.624	-1.428	-0.1347	0.9695	-0.2099	-0.1274	-0.2657	0.7339	-1.881	-1.513		-1.333
IMAGE:1590626	ALDOB	aldolase B, fructose-bisphosphate	-1.094	-6.315	0.3544	-2.767		-0.9555	-0.7645	-3.667	-2.352	-0.2171	0.2489	-0.9618	-1.726	-0.782	0.4868	-0.06642	-2.395	-1.587	-4.399	-2.049	-0.4386	-2.449		0.1404	-0.8023	-0.8979	2.886	-2.681	-0.1162	-2.331	-1.779	-1.261		-0.3006	-1.019	-0.7394	-1.963	-1.08	-0.1555	-0.2249	-0.7824	-1.901	0.6889	-1.096	-0.7682	-2.429	-0.1877
IMAGE:68557	FABP1	fatty acid binding protein 1, liver	-1.859		-1.041	-3.052	-1.16	0.3895	-0.2195	-1.642	-2.117	-0.1321	0.4639	-1.727	-0.4913	-0.487	-0.8382	-0.8614		-1.572	-2.764	-1.084	0.6764	0.4356		-0.9746	-3.627	-0.9629	4.971	-4.196	0.4688	-0.1561	-0.8541	-2.906	-4.563	-0.7756	-0.2939	-0.8844	-1.968	-2.385	0.2795	0.07006	-1.317	-1.306	0.5039	-1.281	-0.3232	-1.324	-1.273
IMAGE:71432	MST1	macrophage stimulating 1 (hepatocyte growth factor-like)			0.1204	0.0294	-0.2192	-0.5895			0.2243		-0.3151		-0.5603	0.284	0.06276	-0.8104		-2.041	-1.203	0.05668	-0.6626	-0.9934		0.1764			1.432	-2.585	-0.5502		0.4469	-1.145	-1.752	-0.2846	-1.173	-1.483		-0.6237	-0.2295	-0.4289	-1.086	-1.235	1.635	1.72	0.9178	0.8171	-0.5917
IMAGE:243603		Homo sapiens transcribed sequence with strong similarity to protein prf:1814460A (H.sapiens) 1814460A p53-associated protein [Homo sapiens]	-0.04667	0.05169	0.5914	-1.44	-1.288		-0.2075	-0.3596	0.1553		0.8159	-0.5048	0.6507	0.215	-0.1762	-0.3694	0.7924	-0.74	-0.1122	0.5377	-0.7016	-1.442		0.1374		-0.3309	-0.7672		0.04081		-0.3621	-0.9241	-0.5411	-0.4436	-1.022	-0.9824	-1.126	0.1173	-0.5085	0.01206	0.3746	-0.3937	0.3359	0.951			-0.2807
IMAGE:357626	FAH	fumarylacetoacetate hydrolase (fumarylacetoacetase)	-0.2467	-0.2183	-0.05865	-1.7	-0.6982		-0.2775	-0.1896	-0.5147	-0.4801	0.5259	0.04517	-0.01934	0.06497	-0.1262	-0.1094	0.5124	-1.03	0.007752	0.5677	-0.2916	-0.3424	-0.2849	-0.1926		-0.4909	-0.7672		-0.1992		0.5979		-0.5311		-0.1419	-0.2624	-1.036	0.1173	0.7615	0.6921	0.5246	0.4063	0.3759	0.301			-0.6107
IMAGE:85497	C2	complement component 2	-0.2597	0.3687	-0.4716	2.337	0.05882	-1.582		2.847	3.032	0.3969	1.423	0.1822	0.5977	0.312	1.151	-0.5124	0.1094	-1.313		-1.365	-1.075	-0.3954		-0.09557	-1.368		0.02982	1.293	0.6678	-1.187	-1.425		0.1559	-0.07662	0.01511	-0.2654	-0.9786	-0.8257	-1.171	-0.2009	-1.878	-1.387	-1.307	-1.282	-2.004	-3.155
IMAGE:85624	C4BPA	complement component 4 binding protein, alpha	0.1693		-0.8126		-0.1522		-0.5515	4.836	5.101	2.436	4.302	-1.029	0.5967	-0.469	-0.4502	-0.6534	-2.212	-0.864	-1.386	-0.3763	-0.0956	-0.3264	-1.829	-0.9566		-0.8249	-1.081	-1.168	-0.02319				-0.7651	-0.6476	-0.7559	-0.8564		1.503	0.4875	0.4081	-0.1294	-0.3477	0.2019	0.027	-0.6252		-1.365
IMAGE:714426	CSTF2	cleavage stimulation factor, 3' pre-RNA, subunit 2, 64kDa	0.8973	0.3357	0.3954	-0.0556			-0.4035	1.024	1.109	0.3539	1.31	-0.4308	-0.05534	-0.301	0.2278	-0.3354	-0.08361	-1.926		-0.4483	-0.3476	-0.05836		-0.4386	-0.6713	-0.2769	-0.6132	-0.3704	-0.4052	-0.6201	0.05188	-0.1501	-0.5871	0.1504	0.07211	-0.6284	-0.1216	-0.2487	0.1955	-0.06394	-0.4714		-0.7701	-0.655	-0.6472		-0.6367
IMAGE:756442	POR	P450 (cytochrome) oxidoreductase	0.4113	-0.9903	-0.4306	0.8184	0.3698	0.1395	-0.8095	-0.1716	0.2633	0.2479	-0.03611	-0.5468	0.09866	-0.137	-0.3082	-0.1814	-0.3296		-1.374	-0.8643	-1.774	-1.744		-0.6046		-0.7129	-0.8992	-1.166	0.02881	0.3239	1.676	1.024	-0.9731	-0.7956	-0.9639	-1.154	-0.4976	-0.8747	-1.47	-1.09	-1.167	-1.636		-0.671	0.01677	-0.7039	0.4373
IMAGE:753076		Sapiens, similar to proline-rich protein 48, clone MGC:45043 IMAGE:5216297, mRNA, complete cds	1.46		0.7084	-5.583		-5.112	-1.371	-0.6226	-0.6777	-0.8631	1.313	0.4122	0.8377	0.232	-0.1592	-0.3224		-3.423			1.475	-4.405		0.2744	-3.898	-1.014			-2.042				5.656	-2.247	1.865	-1.145	0.7014	0.9343	-1.671	-2.751	-1.688	-1.517	-2.247	-2.402	-3.934		-0.7837
IMAGE:195040	PLG	plasminogen	-1.34	0.1887	0.6784	-2.213			-0.7905	-1.453	-2.098	-1.123	1.783	0.07217	-0.002339	0.322	-0.3892	0.02758	-3.431			-1.945		-0.3054		-0.4956	-0.6483	-1.014			-0.1822	-1.567	-1.945	-1.907	-2.814	0.09338	0.3151	0.3346	-0.6286	0.2643	-0.8415	1.009	-0.1484	-0.1567	0.002912	-1.682	-0.5242		0.3963
IMAGE:78869	ADRM1	adhesion regulating molecule 1	0.9443	-0.4873	0.4224	-0.0486	0.5728	-0.5775		-0.5886	-0.4237	0.3009	0.5269	-0.3938	0.2717	-0.254	-0.4352	-0.05842	-3.067		-1.441	-0.9913	0.1094	-1.711		0.6784	-0.7543	-0.2899	-0.1562	-1.233	-0.2582	-0.5031	0.2789	-0.9931	-0.7001	-0.2826	-0.4909	-1.121	0.1154	-0.3317	-0.7675	-1.577	-0.7244	-1.523	-0.2031	-0.118	-0.5902		-0.4197
IMAGE:1702865	STAM	signal transducing adaptor molecule (SH3 domain and ITAM motif) 1	-0.08767	-0.07931	-0.02965	-0.5906	-0.6692		-0.4685	-0.3006	-0.5057	-0.9811	0.5149		-0.5903	-0.746	-0.5472	-0.6904	0.5114	-0.351	-0.2332	-0.04332	-0.1726	-0.8334		-0.03357	-0.7163	-0.3619	-0.05818	-0.5154	-0.5802		-0.2331	-0.5751	-0.1021	-0.2746	-0.3929	-0.1934	-0.3766	-0.4137	-0.1295	-0.1189	-0.4264	-0.1147	-0.8851	0.36	-0.2822	-0.1429	-0.4617
IMAGE:593215	KIF1C	kinesin family member 1C	1.38	0.8587	0.8684	-0.4026	0.7188	0.4185	-0.5605	0.4074	0.4423	0.3269	0.6829		0.007661	0.142		-1.012	0.3494	-1.643	-2.635	-0.8353	-1.035	-0.1554	-1.028	0.3044	-0.8583	-0.4939	1.03	0.1026	-0.3222	-0.6171	-0.07512	-0.5371	0.2659	-0.2666	-0.5549	-0.8754	-0.6686	-0.8857	-1.311	-0.5009	-0.6384	-1.087	-0.8971	0.368	-0.4742	-0.3149	-0.5337
IMAGE:784154	FLJ20522	hypothetical protein FLJ20522	0.5673	0.2757	0.2654				-0.1535	-0.05562	-0.2707	-0.2861	0.09989	-0.2708	0.4147	0.159	-1.382	-1.005	-0.3736	-1.036	-1.308	-0.1183	0.5724	-0.05836		0.1114	0.03872	0.2531	0.4068	-0.2404	0.07481					-0.08962	0.1121	0.06163		-0.2487	-0.1045	-0.03394	-0.6314	-0.4397	-0.1801		-0.04723		-0.6467
IMAGE:1892599		Homo sapiens transcribed sequence	0.1543		-0.4776			0.7725		-0.3886		-0.8691	-0.7731	-0.4938	-0.5983	0.136	-1.235	-0.9284	-0.1966		-0.1112	0.8887	-0.4906			-0.2516		-1.12	0.3138	-0.7834	1.392		1.029	-1.523	-0.1401	-0.3826	-1.451		-0.4946	-0.6717	0.2325	-0.06694	1.566	-0.3027	0.4569		-0.3302		-1.56
IMAGE:346299	VPS4A	vacuolar protein sorting 4A (yeast)	0.7503	-0.01131	-0.9016	-0.5026	0.7788				-0.3377	-0.5431	0.1029	-0.2778	-0.1523	-0.238	-0.9392	-0.4924	0.1994	-1.043	-0.7652	0.05468	-0.0646	-0.1954		0.09443	-0.3383	-1.104	0.4998	-0.5574	-0.1422		0.2049		0.05587	-0.3666	-0.6749	-0.9954	-0.2086	-0.5757	-0.5715	0.05906	0.1416	-0.5367	-0.3171	0.428	0.1058	-0.5349	-0.7737
IMAGE:1567734	DMPK	dystrophia myotonica-protein kinase	2.393	1.252	1.271	-0.1096	0.3118	2.001	0.4225	0.0003771	-0.1947	-0.02013	0.05589	1.285	0.7207	1.615	0.2838	-0.4594		-1.12	-1.672	-0.1923	0.2284	0.2476		1.967	-0.6353	0.08914	1.863	0.8456	0.7608	-0.02414	-0.5721	-1.614	0.03887	-0.8036	-1.122	-1.532	-0.1556	-1.293	-1.408	-0.9679	-1.125	-0.9937	0.06591	-1.339	-0.9612	-2.012	-0.6907
IMAGE:1870305	HSPB2	heat shock 27kDa protein 2	0.5833	-0.5583			1.512			0.02038		-0.07013	-0.2341	0.2452	-0.2693	0.855	-0.1162	-1.059	0.2624	-0.94		0.4677	-0.5316	0.6576		1.207		0.2091	0.5828	-0.1844	0.5808			-0.9441	-0.8311	-0.6636	-0.9919	-1.612	-0.7956	-1.463	0.2015	-0.1579	-0.08542	-0.4737	-0.07409	-2.299	-1.601		-1.131
IMAGE:586839	MAP4	microtubule-associated protein 4	1.006	0.2647	-0.2656		1.905	0.8745	0.2755	-0.4666	-0.08171	0.1629	0.6689	0.3782	-0.2463	0.788	0.04676	-1.036	-0.2646	-1.527	-1.569	0.4807	0.6114	-0.1294		0.4804	-1.322	-0.5479	0.5358	-0.3014	0.3138		0.2609	-1.081	-0.3281	-0.7606	-1.109	-1.539	0.1174	0.0003333	-0.9155	-0.6549	-0.4824	-1.441	0.5589	-1.226		-0.6389	-0.9877
IMAGE:611412		Homo sapiens transcribed sequence with strong similarity to protein ref:NP_060537.1 (H.sapiens) hypothetical protein FLJ10350 [Homo sapiens]	1.38	0.2687	-0.07165		2.679			-0.3726	0.1923	0.09687	0.2329	0.2422	-0.7423	0.202	-0.9792	-0.7024	0.04939	-1.753	-0.9152	0.3747	0.3354			0.4944		-0.6639	0.7598	-0.1974	0.7478		-0.5251	-2.487	0.1059		-0.9249	-0.9054	0.1814	-0.7157	-0.8015		-1.018	-1.777	0.02291			-1.775	-0.9637
IMAGE:1949872			0.8623	0.07069	-0.4196	-0.6006	1.731	1.01		-0.06062	-0.2757	-0.08113	-0.6251	0.4042	-0.5303	0.504	-0.7572	-0.8004	0.6214	-1.791	-0.7232	1.027	0.9874	1.167		1.246	0.2637	-0.2919	0.9918		0.7798	0.1549	1.307	-1.225	0.3279	-0.4546	-1.003	-1.153	0.2734	-0.9337	-0.3195	-0.1989	-0.9864	-0.4447	-0.5051	-0.47	-0.1622	-0.5929	-1.072
IMAGE:809507	HCFC1R1	host cell factor C1 regulator 1 (XPO1 dependant)	1.018	0.1367	-0.5536	0.2554		1.206	0.1875		0.1803	-0.2351	0.08089	0.2402	0.06566	1.15	-0.6512	-1.024			-1.357	1.353	0.5434	1.703		0.8824	-0.03028	0.6041	1.098		0.7458		0.9729	-1.649			-1.567	-1.377	0.4894	-0.3777	-0.9635	-0.9829	-1.06		-0.2091	-0.214	-0.3962	-0.8969	-0.6757
IMAGE:712916	PSMC3	proteasome (prosome, macropain) 26S subunit, ATPase, 3	1.214	-0.1773	-0.08765	0.1014	-0.7172		-0.1665	-0.8586	-0.2437	-0.1391	-0.6531	0.2062	-0.6083	0.106	-0.4252	-0.2784	0.2334	-2.249	-1.511	0.2387	-0.0006023	-0.06136	-3.944	0.2484	-0.4343	0.2701	-0.3162		0.001814	-0.4631	0.7789	-0.6131	-0.8101	-0.6826	-1.511	-0.9314	0.01539	-0.01167	0.6125	-1.047	0.3156	-1.163	0.2669	0.202	-0.8302	-1.981	-0.1697
IMAGE:1602493	PSMC3	proteasome (prosome, macropain) 26S subunit, ATPase, 3	1.35	-0.2813	0.05835	-0.1326	0.4988	-0.3015	-0.2705	-1.023	-0.7877	-0.5231	0.1429	-0.5778	-0.1723	-0.07803	-0.5292	-0.2924	-0.3506	-2.863		-0.08532	0.7554	0.6046	-1.168	0.3044	-0.5383	-0.6039	-0.06018	-0.7774	-0.07219	-0.4371	0.9149	-0.6771	-0.02413	-0.2066	-0.6649	-0.8354	-0.3686	-0.3057	-0.02149	-0.5509	-0.02842	-0.9167	0.2729	0.088	-0.8142	-2.545	-0.3237
IMAGE:824756			0.9313	-0.05031	0.08935	-0.2716	0.6998	-0.3505	-0.2095	-0.1716	-0.1667	-0.1321	0.1739	-0.6568	-0.01134	-0.02703	0.2118	-0.1814	-0.6296	-2.412	-2.974	0.06568	0.4964	0.5956		0.5954	-0.7173	0.2971	0.3208	-1.096	0.008814	-0.4361	0.6359	-0.3161	-0.1331	-0.3656	-0.7939	-0.7444	-0.4176	-0.3647	0.1395	-0.2299	-0.1774		-0.6861	0.029	-0.9432	-2.934	-0.5527
IMAGE:755821	NFE2L1	nuclear factor (erythroid-derived 2)-like 1	0.5953	-0.2663	-0.2166	-0.4476	1.084	0.3235		-0.2276	-0.6127	-0.6381	-0.4121	-0.09283	0.8427	0.137	0.2758	-0.8174	0.5744		0.05975	1.1	0.7104	0.7596	0.2571	0.3694		0.001139	0.8548	-0.2524	0.1528	-0.2921	0.7199	-0.5321	0.05087	-0.4416	-0.9199	-1.1	-0.2536		-0.6065	-0.8559	-0.9434	-1.402	0.4679	0.093	-0.9692	-0.6299	-0.5187
IMAGE:450050	MMAB	methylmalonic aciduria (cobalamin deficiency) type B	0.9133		0.6514	-1.2		-0.2185	-0.4475		-0.6547	-1.03	0.9859	0.2552	0.1807	0.165			0.6024	-1.34	-0.7922	0.4977			-2.035	0.8774	-0.2853	-0.9009	-1.207	-5.654	-0.8092		0.1279	-0.9941	0.3389	-1.424	-0.7319	-0.1124		0.5473	-0.04849	-1.128	0.7946	-0.2137	0.4559	0.591	0.6788	0.6581	0.3493
IMAGE:771206	POLD2	polymerase (DNA directed), delta 2, regulatory subunit 50kDa	0.6993	0.5377	0.5974	-2.254	0.6478	0.9975	0.4185	-1.394	-0.7987	-0.08413	0.7419	0.4112	0.1367	0.371	-0.08024	0.2766	0.5784	-1.034	-0.5362	0.5837	0.2844	-0.9064	-1.819	0.4534	-0.6893	-1.265	-0.3812	-3.118	0.1468	0.2719	0.6239	-0.2081	-0.4351	0.1524	-0.3859	-0.2364	-0.3396	0.7433	-0.6425	-0.4919	-0.4394	-0.5277	0.9519	0.467	0.8048	0.004107	-0.1647
IMAGE:2018821	ATPIF1	ATPase inhibitory factor 1	-0.09167	-0.2433	-0.3636	-1.185	-0.4132		-1.233	-0.6746	-1.11	-1.205	0.03089	-0.4398	-0.1943	-0.53	-0.2312	-0.08442	-0.4226	-1.465	-0.3272	-0.4773	0.0634		-0.9599	-0.4076	-1.47	-0.5859	-0.4522	-1.299	-0.6342		-0.07712	-0.9091	-0.05613	-0.1786	-0.2069	-0.2274	-0.04061	-0.7177	-0.4435	-0.3829	-0.3604	-1.099	0.04091	0.796	0.5938	0.8931	0.2243
IMAGE:82874	ATPIF1	ATPase inhibitory factor 1	0.2073	0.03569	-0.3846	-1.626	-0.4742	0.1655	-1.514	-0.8756	-0.9007	-0.9361	0.1699	0.2392	-0.04534	-0.441	-0.8922	-0.1154	0.2964	-1.386	-0.4482		0.1924		-0.7609	-0.3486	-1.651	-0.4469	-0.5632	-1.35	-0.6752		0.3419	-0.3401	-0.7671	-0.2096	-0.4079	-0.3084	-0.1916	-0.4487	-0.1345	-0.5439	-0.4814	-1.64	0.1199	0.505	0.7828	0.8321	0.1633
IMAGE:1031727	MRPL41	mitochondrial ribosomal protein L41	0.2853	-0.006309	-0.2066		0.5438	-0.1065	-0.3355	-0.4976		0.01187	-0.5221	-0.02283	-0.6573	-0.823		-0.4974	0.2844	-1.378	-0.6602	-0.0003207	-0.4296			-0.1606	-2.083	-0.4489	-0.2452		-0.6572		0.1199	-0.6621	1.321		0.5701	0.6196	0.2464	-0.9607	-0.07649	-0.08594	-0.4834		-0.7621		-0.5592	-0.5799	-1.329
IMAGE:1686751		Homo sapiens transcribed sequence with moderate similarity to protein sp:Q13724 (H.sapiens) GCS1_HUMAN Mannosyl-oligosaccharide glucosidase (Processing A-glucosidase I)	-0.04967	-0.8613	-0.6616	0.7174		0.06845		-0.3026		-0.4031	-0.6771	-0.6378	-0.1423	-0.288	-0.3192	-0.3524	-0.0006112		-1.805	0.06468		-0.5754		-0.5256	-0.2583	-0.2739	-0.2502		-0.5122		0.5749	-0.1971	0.3559	-0.3366	-0.3149	-0.8554	-0.05861	-0.4057	0.1085	-0.1009	-0.4884		-0.2171	0.418	-0.07423	-0.6649	-0.4837
IMAGE:841436		Homo sapiens transcribed sequences	0.4463	0.6347	0.08435	0.0534	-0.4152		-1.125		-1.782	-0.9871	0.1189		-0.9463	-0.762	1.037	-1.186	-1.275	-4.197	-3.989	-2.929	-0.8486			-1.01	-2.262	-1.218	0.3258		-0.9462	-0.3011	0.3909	-0.2711	1.032	0.2594	0.2111	0.1906			0.4845	1.095	0.5976	0.5893	-0.7111	-0.546	-0.1282	-1.289
IMAGE:1371793	OGDH	oxoglutarate (alpha-ketoglutarate) dehydrogenase (lipoamide)	0.2093	-0.002309	0.1974	-0.4236	-1.252	-0.03255	-0.2415	-0.3436	-0.4387	-0.3441	0.2819	-0.1988	0.2867	0.251	0.1998	-0.1934	0.3184	-0.984	-1.356	-1.116	-0.7056	-0.5264	-4.459	0.1034	-0.4393	-0.1049	0.01882	-0.4884	0.1968	-0.3981	-0.09612	-0.4581	-0.3851	-0.2576		-0.4564	-0.4396	-0.3567	-0.1125	-0.5419	-0.7594	-0.7277	-0.3781		0.05477		0.1353
IMAGE:43833	DGKG	**diacylglycerol kinase, gamma 90kDa	0.8073	0.1857	0.2654		-0.3742		-0.1935	0.08438	-0.9207	-0.6261	1.48	0.2292	0.4647	0.119	0.1378	-0.07542	0.4764	-1.276	-0.7382	-0.3883	-0.0676	-0.1984	-5.701	-0.1286	-0.9513	-0.5969	-0.2432	-0.8304	0.03481	-0.1101	-0.06812	-0.5101	-0.1571	-0.1296	-0.5179	-0.4784	-0.6716	0.1513	-0.07449	-0.2839	-0.9514	-0.9297	0.5399	-0.175	0.1028	-0.2479	-0.2267
IMAGE:81202	C6orf51	chromosome 6 open reading frame 51	0.4703	-0.3113	0.01835		-2.081	-0.03155	-0.1405	-0.6326	-0.7277	-1.493	0.8029	-0.5378	0.02766	0.292	-0.4492	0.06758	-0.4106	-1.293	-1.445	-0.5153	-0.1146	-0.2554	-3.938	-0.2256	-0.8783	-0.8839	-0.6302	-1.007	-0.4422		0.8449	-0.4971	0.5159	0.6234	0.7351	0.4546		-0.08567	-0.6715	-0.4709	-0.8884	-0.8167		0.368	0.1358	-0.6049	-0.1537
IMAGE:1589844		Homo sapiens transcribed sequence	0.008329	1.297	0.006351	-1.345	0.5168	1.786	-0.3425	-0.3646	-0.03971	-0.005131	-0.4091	-0.2398	-0.6743	-0.82	-1.081	-1.384	0.007389	-3.065	-2.057	-1.637	0.3134	0.3426		-0.4076	-1.91	-2.746	0.4178	-0.4894	0.3558		0.3129	-0.1891	0.6439	-0.5386	-0.8769	-0.8174	-1.061	-1.058	0.2465	0.7871	0.3296	0.2513	-0.3591		1.674	-0.01689	-1.836
IMAGE:925325		Homo sapiens transcribed sequences	0.1523		-0.07965		-3.889	0.3305	-0.3085	-0.3906		-0.6711	-0.3051		-0.6303	-0.786		-1.2		-3.481			0.1674	-0.2934		-0.3636	-2.126	-2.872			0.1098	-0.4751	0.2969	-1.045	-0.06213	-0.5746		-0.8634		-1.304	-2.009	-0.06894	-0.6564	-0.3547	-0.4551	-0.05	1.208	0.3871	-1.122
IMAGE:741067	SMARCD2	SWI/SNF related, matrix associated, actin dependent regulator of chromatin, subfamily d, member 2	0.03433	0.7427	-0.03765	-0.3886	-0.9972	0.4725	-0.6465	-1.029	-0.4337	-0.6391	-0.2131	-0.2538	-0.3783	-0.114	-0.4952	-0.9984	-0.6266	-2.669	-2.301	-2.261	-0.2806	0.09864		-0.1016	-0.9143	-3.44	0.6238	-0.5834	0.3718	-0.2031	0.5089		-0.1101	-0.4126	-1.011	-0.6514	-1.105	-0.7717	-1.417	0.3131	-0.6044	-0.1127	-0.5231	-0.058	2.17	0.02911	-1.11
IMAGE:1553736	RBM12	RNA binding motif protein 12	-0.1687	-0.2703	0.1894	-0.7116	-1.45		-0.3195	-0.9916	-1.187	-0.1821	-0.06611	-0.4168	-0.1813	-0.617	-0.5182	-0.2514	0.4204	-0.962	-0.4842	-0.5543	0.3564	0.09564	-5.167	0.1054	-0.007276	-1.453	-0.2292	-1.056	0.1988	-0.1361	-0.05412	0.2539	0.03687	0.4244	0.02611	0.1956	-0.1176	-0.7147	-0.7305	0.3201	-0.1974	-0.1657	-0.3961	-0.061	0.6868	-0.6939	-0.4827
*mitoch. cont. IMAGE:1635611		*mitoch. cont.	0.2283	0.1667	-0.4836	-0.6646		-0.1135	-0.4825	-0.5646	-0.9997	-1.065	-0.1691	-0.06983	-0.6543	-0.19	-0.9712	-0.8444	0.3974	-0.665	-2.267	-0.2173		-0.1974		-0.3776	-0.3003		0.2178	-0.5894	0.2358				-0.1561	0.1014	-0.7369	-0.2174	-0.7606	-0.8677	-1.263	0.6571	-0.06042	0.07126	-0.2291		1.324	-1.197	-0.9657
IMAGE:924152		Homo sapiens transcribed sequence		-0.1113	-0.1816	0.0774	-5.031	0.1885	-0.5205	-1.093	-1.058	-0.7631	-0.1671	-0.8278	-0.2923	-0.378		-0.7624		-1.763	-3.095		-0.1046	-0.01536		0.05443		-2.774			-0.02219	-0.3671	-0.3551		-0.1741	-0.2266	-0.6049	-0.3754	-0.06861	-0.8657	-1.531	0.5691	0.1216	0.2533	-0.6771	-0.232	1.446	-1.425	-1.054
IMAGE:742047	NDUFA11	**NADH-ubiquinone oxidoreductase subunit B14.7	0.3443	0.3927	-0.09765	-1.209	-1.617		-0.5965	-0.8186	-1.064	-1.119	-0.8131	0.1662	-0.3183	0.02597	-0.4252	0.4616	0.3434		-0.3912	0.1787	0.1594	0.1086		-0.3816	-1.084	-0.1099	-0.07618	-1.773	-0.2882	-0.2731	-0.2011	-0.1531	-0.3201	-0.4226	-1.061	-0.6014	-0.1546	-0.8017	0.01251	-1.177	0.1456	-0.8727	0.08691		2.12	1.889	-0.6897
IMAGE:810987		similar to MGC18837 protein	-0.1587	-0.2103	-0.1606	-2.162	-1.13			-0.6116	-0.7967	-0.3821	0.06389	-0.1768	-0.06134	-0.317	-0.9882	-0.001425	-0.09961	-1.602	-0.5342	-0.2543	-0.0236	-0.08436		-0.1846		-0.7629	-0.1592	-1.166	-0.7212		0.7459	-0.07613	0.4869	0.5744	0.06611	-0.1144	0.3624	-0.2347	-0.3905	-0.3899	0.1326	-0.5557	0.3939	0.769	1.437	1.676	0.1073
IMAGE:781295	DHRS4L2	dehydrogenase/reductase (SDR family) member 4 like 2	1.333	0.03169	-0.9486	-1.01	-0.7582			-0.3896		-0.9701	-0.3141	-0.1948	-0.6393	0.02497	-1.006	-1.219	-0.1076		-0.2822	0.9377	-0.3416	-0.2324		-0.1826		-1.271	0.08282		-0.5492				-0.2911	-0.6736	-1.212		0.1744	0.09733	0.06151	-0.2679	-0.7954	-0.2337		0.511	0.7888		-0.8407
IMAGE:529861	PSMB6	proteasome (prosome, macropain) subunit, beta type, 6	0.8383	0.5567	0.1064	-0.1646	-0.3132	0.3865	-0.7225	-0.09462	-0.3197		0.06089	-0.2198	-0.02434	-0.25	-0.6612	-0.7544	0.1774	-1.215	-1.197	-0.4473	-0.0466	0.4626	-0.6499	0.3924	-0.5203	-0.7259	0.9878	-0.05944	-0.04419	-0.03914	0.7729	0.1309	-0.01613	-0.5386	-0.6569	-0.8374	-0.5506	-0.4177	-0.2335	-0.3229	-0.3404	-0.5187	-0.09909	0.946	0.1238	0.6331	-0.2057
IMAGE:796117	MGC2963	hypothetical protein MGC2963				0.0184		-0.4905	-0.4995		-0.4367	-0.7121	0.5539		1.139	1.113	-0.7782	-0.7314		-1.292	-2.294	-0.3843	0.3464	-0.5844			-1.007	-0.7729	-0.07918	-1.276	-0.1512	-0.6661	0.1059	-0.8761	0.1669	-0.5556	-0.08389	-0.5744			0.4195	-0.2499	-0.4574	-0.8557	-0.4361	0.559	-0.1132	0.4461	-0.4627
IMAGE:755274	PDCD8	programmed cell death 8 (apoptosis-inducing factor)	0.1693	-1.162	-0.1826	-0.8936	-1.182		-0.9415	-1.114	-0.7487	-0.8141	0.2619	-0.3688	0.3467	0.331	-0.7002	-0.4034		-1.364	-1.836	-1.416		-0.7564		-0.1766	-1.899	-1.315	-0.3112	-0.9984	-0.6832			-0.04813	-0.5751	-0.5976	-0.7659	-0.8264	-0.8196	-0.1567	-0.2225		-0.5694		0.9219	1.217		1.154	-0.5547
IMAGE:810550	PSMD8	proteasome (prosome, macropain) 26S subunit, non-ATPase, 8	0.3803	-0.2013	-0.08165	0.0174	0.3488	-0.2315	-0.6805	-0.3526	-0.3577	-0.8331	-0.1371	-0.6478	-0.3423	-0.298	-0.7692	-0.2424	-0.4106	-1.703	-0.7352	0.03468	-0.0446	0.1346	-1.048	-0.1456	-0.7283	-0.9439	0.5398		-0.2822	-0.2571	1.055	-0.1371	0.6259	0.1234	-0.09489	-0.02537	-0.5386	0.04433	0.1985	-0.5909	-0.3184	-0.2967	-0.5271	0.508	0.9258	0.6551	-0.4437
IMAGE:365973	PPT1	**palmitoyl-protein thioesterase 1 (ceroid-lipofuscinosis, neuronal 1, infantile)	0.4003	-0.3013	-0.5316	-0.1526	-0.9512	0.1885	-1.091	-0.1526	-0.4477	-1.013	-0.2871	-0.4878	-0.3323	-0.118	-0.4492	-1.032	0.4494		-0.3752	0.7947	-0.5746	-0.3254	-0.4079	-0.4056	-0.4483	-0.8739	0.1898	-0.9474	-0.6422	-0.6371	0.3149	-0.4571	-0.02413	-0.7766	-0.8149	-0.8754	-0.3586	-0.1557	0.1485	-0.5509	-0.5884	-0.8367	0.1129		1.186	-0.06489	-0.4137
IMAGE:365883	C21orf33	chromosome 21 open reading frame 33	0.5363	-0.2253	-0.5356	-0.5266		0.1345	-1.025	-0.1666	-0.5617	-0.9371	-0.3011	-0.2618	-0.3063	-0.272	-0.7632	-1.186	0.3054	-0.627	-0.4692			-0.4494	-0.7719	-0.3696	-1.312	-0.8179	-0.2342	-0.9314	-0.8062		-0.1791	-0.8011	-0.07813	-0.7306	-0.7689		-0.3826	0.04033	0.07451	-0.3149	-0.7624	-0.7007	-0.1211	1.484	1.512	-0.2489	-0.6577
IMAGE:811770	MRPS24	mitochondrial ribosomal protein S24	0.9923	0.1107	0.1104	-0.7206	0.3408	0.04045	-0.4785	-0.5106	-0.6857	-0.8211	0.1149	-0.4358	0.08966	-0.326	-0.7472	-0.5004	0.1014	-0.701	-0.5432	0.6567	-0.5926	-0.08336	-0.2459	0.04643	-0.7063	-0.3819	0.3118	-1.425	-0.5402	-0.9651	0.3269	-0.3851	-0.09213	-0.3446	-0.5329	-0.5734	-0.7166	0.1863	0.09051	-0.07894	0.09358	-0.2547	-0.8751	1.29	1.558	0.2771	-0.6517
IMAGE:809455	NDUFB1	NADH dehydrogenase (ubiquinone) 1 beta subcomplex, 1, 7kDa	0.3753	0.07369	0.003351	-0.9576	-1.136	-0.4565		-0.1576	-0.4827	-0.6881	-0.07211		-0.2373	-0.423	-0.5342	-0.6174	-0.8656	-0.488	-0.2402	-0.2303	0.1104	0.05964	-0.1229	-0.07057	-0.3733	-0.9889	0.3348		-0.2672	-0.4521	0.3699	0.1179	-0.1691	-0.2416	-0.2599	-0.07037	-0.3136	-0.3507	0.9435	0.3241	-0.1034	0.03826	-0.2521	0.943	1.421	0.3701	0.06131
IMAGE:743081	NDUFA3	NADH dehydrogenase (ubiquinone) 1 alpha subcomplex, 3, 9kDa	0.1593	-0.2823	-0.2726	-1.484	-0.6122	0.3475	-0.8015	-1.004	-1.239	-1.194	0.1419	0.1612	-0.6133	-0.379	-1.37	-0.7334	0.01839	-1.904	0.02375	-0.02632	-0.3756	-0.07636	-2.569	-0.2966	-1.409	-1.315	-0.001177	-0.9684	-0.5532	0.2319	1.984	-0.2381	-0.4651	-0.6676	-0.7959	-1.086	-0.4596	-0.1567	-0.2425	-0.4319	-0.2494	0.1023	0.5219	1.007	0.8448	0.4341	-0.3547
IMAGE:364469	NDUFA7	NADH dehydrogenase (ubiquinone) 1 alpha subcomplex, 7, 14.5kDa	0.5553	0.08369	-0.7966	-1.018	-1.396		-1.516	-0.4576	-0.6527	-1.498	0.1079	-0.6828	0.02266	-0.543	-0.7342	-0.3674	-0.5256	-1.818	-0.4202	-0.3803	-0.1096	-0.3604	-2.333	-0.6406	-0.7833	-1.619	0.8348	-0.02244	-0.1672		1.24		0.4409	0.1084	-0.1299	0.02963	-0.3936	0.5393	-0.2165	-0.5859	-0.3234	-0.3017	0.2379	1.793	1.361	1.43	-0.07869
IMAGE:1739611	QP-C	low molecular mass ubiquinone-binding protein (9.5kD)	-0.08667		-0.06865	-0.8596	-1.078	-0.01855	-1.148	-0.5196	-0.9247	-1.41	-0.3141		-0.7093	0.485	-1.486	-0.8994	-0.7876		-0.9922	-0.6023	-0.0916	-0.4824	-1.615	-0.2826		-1.331	0.4628	-0.5744	-0.7192	-0.1941	1.178	0.7159	0.7989	0.7264	0.1781	0.1076		-0.6627	0.4815	-0.08794	-0.09542	-0.08374		1.101	1.449	0.9081	-0.4907
IMAGE:490778	QP-C	low molecular mass ubiquinone-binding protein (9.5kD)	0.1783	0.6967	-0.2436	-1.175	-0.6332	0.5865	-0.8525	-0.8046	-0.9497	-1.765	0.1209	-0.6098	-0.9043	-0.72	-0.8212	-0.9244	-0.4926	-1.535	-0.6472	-0.6273	-0.3366	-0.3574	-1.07	-0.5776	-1.69	-1.476	0.6378	-0.1194	-0.3642	0.6309	1.703	0.9909	1.014	0.5414	0.1931	0.2026	-0.05061	-0.02767	0.9865	0.1571	-0.06042	0.3213	0.2709	1.006	1.764	1.193	-0.5157
IMAGE:880730	COX5A	**cytochrome c oxidase subunit Va	0.5623	0.4507	0.0003509	-1.141	-1.779	-0.2495	-1.209	-0.5106	-1.036	-1.371	0.2349	-0.8858	-0.4403	-0.716	-1.177	-0.6904	-1.199	-2.561	-2.233	-1.343	-0.3926	-0.7034	-1.996	-0.5736	-2.056	-1.352	0.3018	-1.125	-1.1	-0.9951	0.6969	-0.4051	-0.2621	-0.8746	-0.5029	-0.3834		0.1263	0.2005	0.5311	-0.3964	-0.1147	-0.3751	2.05	0.7678	-0.2229	-0.3217
IMAGE:782635	NDUFAB1	NADH dehydrogenase (ubiquinone) 1, alpha/beta subcomplex, 1, 8kDa	0.5313	-0.2403	-0.3606	-0.6416	-1.59	-0.6405	-0.6495	-0.4716	-1.397	-1.112	0.1939	-0.3068	-0.3113	-0.04703	-0.6682	-0.3214	-1.46	-1.542	-1.194	-0.6643	-0.5436	-0.2544	-2.087	-0.3346	-1.017	-0.5529	0.3708	-0.9664	-0.3512		0.5159	-0.4561	-0.2031	-0.2856	-0.3839	-0.6444	-0.5076	-0.4247	-0.09049	-0.02994	-0.1874	-0.6857	0.1839	1.189	1.957	0.2661	-0.4827
IMAGE:841103			0.2703	0.04869	-0.6716	-0.8526	-0.9412	0.2385	-1.491	-0.8426	0.05229		-0.9971	-0.9978	-1.062	-0.948	-1.419	-1.582		-2.603	-1.585	-1.505	-0.2646	-0.8454		-1.696		-1.214	0.9698		-0.3922	-0.3571	0.7449		-0.5641	-1.077	-1.115	-1.485		-1.076	-0.3215	-0.03094	-0.3484	-0.2567	-0.06709	2.168	1.576	1.405	-0.2137
IMAGE:714414	UQCRC1	ubiquinol-cytochrome c reductase core protein I	0.8533	-0.3283	-0.5886	-0.2496	-0.08818		-0.8375	-0.7396	-0.7147	-1.41	-0.5841	-0.7048	-0.1293	-0.905	-0.4662	-0.5394	-0.5476	-2.88	-1.602	-0.4323	-0.2816	-0.1124	-1.765	-0.5926	-1.305	-1.951	1.003	-0.4644	-0.6992		0.6379		-0.3311	-0.9536	-1.472	-1.792	-0.6856	-0.5027	0.001514	-0.9879	-0.3354	-0.4037	0.005912	1.871		0.6481	-0.7707
IMAGE:2326019	COX5B	cytochrome c oxidase subunit Vb	1.036	0.6147	0.1044	-1.957	0.07482	0.5945	-0.6945	-0.7966	-1.442	-1.707	-0.7211	-0.3418	-0.5263	-0.972	-1.333	-1.026	0.02539	-1.997	-0.6492	-0.2893	-0.3286	-0.3594	-1.212	-0.5096	-2.562	-1.178	0.5558	-0.6414	-0.6862	0.1189	1.331	0.2189	-0.04813	-0.4506	-0.6789	-1.079	-0.1926	-0.8197	0.3645	-0.3249	-0.1324	-0.8307	0.2589	1.464	1.442	0.9511	-0.6277
IMAGE:813830	CYC1	cytochrome c-1	1.151	0.2897	-0.01065	-1.192	-0.3202		-0.6295	-0.5316	-1.297	-1.302	-0.5761	-0.4968	-0.3613	-0.607	-0.7482	-0.8814	-0.6096	-1.692	-0.9542	0.03568	-0.0136	0.05564	-0.7269	-0.3446	-1.517	-0.8029	1.151	-0.4964	-0.1212			0.2339	-0.1031	-0.4856	-0.8839	-0.6944	-0.7376	-0.2947	0.1095	-0.1099	-0.6474	-0.4257	-0.1661	1.999	1.577	0.8161	-0.3627
IMAGE:884993	UQCR	ubiquinol-cytochrome c reductase (6.4kD) subunit	0.09233	0.1407	-0.1196	-1.371	-0.1992	0.6005	-0.6085	-0.3706	-0.6157	-0.8911	-0.04511	-0.2358	-0.7503	-0.556	-0.8072	-0.9404	-0.1486	-1.841	-1.363	-0.7033	0.1074	-0.1034	-1.376	-0.1836	-1.566	-1.152	0.7618	-0.7754	0.009814	-0.01514	0.8569	-0.1951	0.1479	0.02538	-0.4729	-0.6234	-0.3966	-0.5437	-0.04949	-0.5189	-0.07642	-0.8747	-0.2951	0.91	1.718	0.7771	-0.4417
IMAGE:782800	UQCRFS1	ubiquinol-cytochrome c reductase, Rieske iron-sulfur polypeptide 1	-0.04167	0.2667	-0.05365	-0.6546		0.01645	-0.9325	-0.8046	-1.11	-0.9651	-0.08911	-0.4898	-0.7443	-0.75	-0.6612	-0.4344	-0.4926	-0.945	-0.8672	-0.08732	-0.3366	-0.2274	-0.5799	-0.3376	-1.59	-1.186	0.9278	-0.4594	-0.2142	-0.3891	0.7129	-0.1991	-0.5261	-0.4586	-0.3869	-0.8174	-0.5606	-0.2577	0.4665	-0.2429	-0.4504	-0.3287	-0.01909	1.476	1.294	0.6131	-0.6557
IMAGE:1636908	MDH2	malate dehydrogenase 2, NAD (mitochondrial)	0.6383	0.4467	-0.3236	-1.485	-0.7532		-0.8425	-0.7246	-1.12	-1.095	-0.07911	-0.4998	-0.8143	-0.46		-0.6644	-0.5326	-1.435	-0.7872	-0.2673	-0.0866	0.08264	-2.88	-0.5776	-1.55	-1.206	0.9178	-0.3594	0.3558	-0.3891	1.123	-0.4291	-0.05613	-0.1486	-0.5369	-0.5974	-0.7706	0.06233	-0.09349	0.1471	-0.0004179	-0.4587	0.4509	1.526	0.4238	-0.8269	-0.5857
IMAGE:486221	VDAC1	voltage-dependent anion channel 1	0.2713	0.2597	0.08935	-0.1116	0.1498	-0.4105	-1.03	-0.7516	-0.8667	-1.312	0.2839	-0.7368	-0.5013	-0.587	-0.4082	-0.2914	-0.3196	-0.982	-1.064	-1.044	-0.5836	-0.3144	-1.777	-0.8946	-1.577	-1.463	-0.03918	-0.4664	-0.5512		0.7059	0.2039	-0.03313	-0.4656	0.06611	-0.1244	-0.8176	0.1953	-0.2905	0.3401	-0.3174	-0.2257	0.3139	1.209	1.407	0.5061	-0.7627
IMAGE:262932	RPC8	RNA polymerase III subunit RPC8	0.2793	-0.1123	-0.8626		-0.01218	0.3775		-0.6736	-0.4787	-0.5441	-0.3881	-0.9688	-0.7733	-0.699	-0.7902	-1.313	-1.602	-1.544	-1.856	-0.5263	-0.7556	-0.7564		-0.8666	-1.739	-1.865	0.6788	-0.8984	-0.003186	-0.6381	1.114	-0.8481	-0.2051	-0.7276	-1.396	-1.286	-0.6996	-0.4067	-0.2325	-0.4119	0.03058	-0.6077	1.032	2.077	0.9448		-0.8947
IMAGE:884657	TIMM8B	translocase of inner mitochondrial membrane 8 homolog B (yeast)	0.9683	0.6667	0.2064	-0.6346	-0.5232	0.7265	-0.6725	-0.5346	-0.8297	-1.305	0.04089	-0.4698	-0.6043	-0.46	-0.6212	-0.7344	-0.4926		-0.4472	-0.4873	-0.0366	0.04264	-1.12	-0.2776		-0.8659	0.3078	-0.4394	-0.4842	-0.6791	0.9129		-0.3161	-0.5486	-0.7569	-0.6974	-0.7706		0.5065	-0.9529	-1.15	-0.6387	-0.4091	1.076	0.6238	-0.3369	-0.2657
IMAGE:858167	FACL4	fatty-acid-Coenzyme A ligase, long-chain 4	0.9163	1.105	0.08435	-0.3766	-0.5952	-0.1255	-0.4745	-0.2666	-0.8817	-1.157	-0.03111	-0.03183	-0.6163	-0.182	-0.2932	0.07358	0.06539	-1.607	-0.4492	-0.6993	-0.2086	0.05064		-0.3396	-1.462	-0.9379	0.03582	-0.6014	-0.3462	-0.3211	0.6009		-0.3181	-0.2306	-1.029	-0.7194	-0.5226	0.4903		-0.3649	-1.082	-0.6707		1.164	0.5418	-0.07889	0.7923
IMAGE:71672	ETFA	electron-transfer-flavoprotein, alpha polypeptide (glutaric aciduria II)	0.5303	0.3687	0.3384	0.2574	-0.2612	-0.5515	-1.091	-0.3726	-0.7277	-1.083	0.3629	-0.7478	-0.9223	-0.428	-0.2992	-1.032	-0.7306	-1.183	-0.4252	-0.4453	-0.0946	-0.06536	-1.208	-0.3956	-1.178	-0.7339	1.12	-0.3874	-0.1522	-0.8471	0.3449	-0.7571	-0.2641	-0.5066	-0.3049	-0.3254	-0.9786		0.7285	0.1591	-0.1984	-0.1567	-0.9371	0.848	0.2458	-0.8549	-0.3437
IMAGE:358609	NDUFV3	NADH dehydrogenase (ubiquinone) flavoprotein 3, 10kDa	1.06		-0.6216	-1.703	-1.211		-1.031	-1.103	-0.8577	-2.083	-0.7271	-0.2478	-0.5423	-0.828	-1.609	-0.8424	-1.831	-1.383		-0.6153	-0.6246			-1.096	-1.248	-0.8239	0.7498	-0.9874	0.4578			-0.8771	0.5159	0.003376	0.02511	0.09463	-0.3286	0.2043	0.7485		0.8416	0.6233	0.6029	1.118	0.6958	0.1151	-0.1637
IMAGE:769537	ECH1	enoyl Coenzyme A hydratase 1, peroxisomal	0.9543	-0.1673	-0.2876	0.0414	0.1828	0.08245	-0.9165	-0.4386	-0.5137	-0.8191	-0.03311	-0.9538	-0.7083	0.06597	-0.4252	-0.4384	-0.09661	-1.549	-1.261		-0.5506	-0.2814		-0.5316	-0.9343	-0.5599	1.124	-0.6634	-0.3782	-0.3931	0.7589	0.1969	0.2099	-0.2326	-0.8609	-0.3314	-0.7146	-0.4617	-0.7275	-0.5569	-0.4444	-1.383	-0.2531	0.142	0.1998	-0.1609	-0.6297
IMAGE:1589928	NDUFA11	**NADH-ubiquinone oxidoreductase subunit B14.7	0.6013	0.4497	-0.07065	-1.702	0.009815		-0.3495	-0.5016	-0.9067	-0.5121	-0.5561	0.07317	-0.3613	-0.467	-0.7782	-0.4114	0.1904	-2.152	-0.1442	0.1457	0.7364	0.3256		0.2154	-1.567	-0.6029	0.6308	-1.056	0.08881				0.09687	0.4144	-0.4039	-0.5544	0.1224	-0.5347	0.06951	-0.2799	0.4326	-0.4857	0.4039	0.379	0.5868		-0.5327
IMAGE:277956	MYST1	MYST histone acetyltransferase 1	0.3093	0.09769	0.1774	-1.974	-0.06218	-0.1225		-0.003623	-0.8987	-0.3441	0.1519	-0.08883	-0.5833	-0.179	-1.68	-0.6634	0.1484	-2.244	-0.4862	0.4037	0.1744	0.2036	-1.529	-0.03657	-1.109	-0.7549	-0.03118	-1.248	0.5768	-0.3481	1.294	-0.2481	-0.02513	0.4924	-0.2559	-0.1764	-0.3996	-0.4867	0.4475	0.06806	-0.3594	-0.2177	0.5919	0.577	0.6848		-0.2647
IMAGE:321389	GRIM19	cell death-regulatory protein GRIM19	0.7893	0.2777	-0.1026	-1.814	-0.06218			-0.2736	-1.909	-1.254	-0.3781	0.1112	-0.7333	-0.179	-1.63	-0.6034	0.02839	-2.544	-0.4262	0.2937	-0.0556	-0.02636	-1.679	-0.1166	-1.069	-0.8249	0.1688	-1.528	0.2168		1.064	-0.7081	0.2049	-0.08762	-0.4759	-0.5064	0.0003855	-0.3467	0.06751	-0.7119	-0.1794	-0.6277	0.7119	0.817	0.6448	0.004107	-0.2947
IMAGE:781444	PDIP38	polymerase delta interacting protein 38	1.097	0.2357	-0.7046	-0.6956	-0.5942	0.5655	-1.054	-0.9456	-1.061	-1.186	0.1899	-0.2608	-0.08534	-0.291	-0.2022	-0.7554	0.2164	-1.556	-0.6882	0.06168	0.1424	-0.1384	-3.651	-0.2286	-0.5913	-1.287	0.5368	-0.5404	-0.5252	-0.1101	1.122	-0.1601	0.02287	-0.1596	-0.9279	-0.9484	-0.3616	0.2513	-0.1645	-0.7139	-0.3914	0.06026	-0.7001	0.755	-0.1972	0.8321	-0.6067
IMAGE:321354	MRPL15	**mitochondrial ribosomal protein L15	0.2033	0.3317	-0.3886	-0.0796	-0.8682	-0.5585	-0.9375	-0.4796	-1.195	-1.3	0.2059	-0.8148	-0.4393	-0.235	-1.066	-0.4594	-0.09761	-0.59	-0.8922	0.03768	0.2184	-0.5624	-6.025	-0.2826	-0.9053	-0.4009	0.7328	-0.3344	-0.1392		0.3179	-0.6841	-0.3611	-0.3636	-0.3919	-0.5124	-1.306	0.1473	0.5615	-0.09794	-0.2854	-0.6837	-0.3541	1.541	1.879	1.148	-0.5207
IMAGE:1587863	DLEC1	deleted in lung and esophageal cancer 1	0.3823		-0.5996	-0.4206	0.6108	-0.04955		-0.4806		-0.7811	-0.09511	-0.6158	-0.2803	-0.626	-0.5272	-0.9604		-1.471	-1.183	-0.07332	-0.7426	-1.343		-0.8436	-1.086	-1.332	-0.3882		-0.8602	-2.145	0.3569	-1.225	0.3279	-0.2146	-0.4429	-0.6734	-0.04661	-0.3437	-0.2595	-1.229	-0.4064	-0.9847	0.1549	-0.03	-0.02223	-0.4229	-0.6517
IMAGE:154466	STUB1	**STIP1 homology and U-Box containing protein 1	0.8243	-0.2173	-0.2276	-0.9086	0.5828	0.06245	-0.3665	-0.2486	-1.214	-0.4491	-0.1331	-0.2138	-0.06834	-0.04403	-0.7452	-0.3384	0.3234	-2.219	-1.391	0.6687	-0.1906	0.04864		0.01843	-0.6543	-0.5399	0.03382	-1.053	0.06181	-0.3531	0.9689	-0.6631	0.01987	-0.1626	-0.7109	-0.7314	0.2554	-0.04167	-0.3375	-0.1369	-0.1644	-0.9027	0.2269	-0.208	0.3098	0.1191	-0.4897
IMAGE:810027	MRPS26	mitochondrial ribosomal protein S26	1.169	-0.06231	-0.4426	-0.7936	-0.2622	0.6375	-0.3415	-0.8936	-1.289	-1.544	0.1119	-0.2788	0.1467	-0.06903	-0.6902	-0.2534	0.6584	-1.044	-0.7862	0.5937	0.1644	0.2136	-1.679	0.2334	-0.5793	-0.9049	-0.1212	-1.678	-0.03319		0.3739	-0.7881	0.5349	0.5924	-0.2759	-0.4564	0.1404	0.3033	-0.2125	-0.3719	-1.149	-0.9177	-0.04809	1.377	1.015	0.4141	0.09531
IMAGE:740826		Sapiens full length insert cDNA YU36C09	1.222	-0.05931	-0.3296	-0.7106	-0.3092	-0.2295	-0.6985		-1.556	-1.521	0.1049	0.2042	0.2097	-0.106			0.8914	-0.911	-0.6732	0.3667	-0.0926	-0.05336	-0.4759	-0.02357	-1.106	-0.6619	0.1418	-1.795	-0.2402	-0.7151		-0.2451	0.6779	1.115		-0.4734	0.03339	0.1263	-0.4295	-0.6489	-1.176	-1.065	-0.03509	1.36	1.148	0.06711
IMAGE:358643	FARSL	phenylalanine-tRNA synthetase-like	0.9293	-0.1123	-0.02265	-1.224	0.2178	-0.2225		-0.7536	-0.5587	-0.3841	0.1419	-0.2188	0.04666	-0.369	-0.5202	-0.6934	0.8384	-1.164	-1.466	0.06368	0.2244	-0.1264		-0.3266	-1.069	-1.045	0.06882	-1.278	-0.3432		0.6039	-2.268	-0.2351	-0.6176	-0.8259	-1.096	-0.7396	0.06333	-0.3625	-0.5919	-1.059	-0.7877	-0.5781	0.057	-0.1452		-0.5247
IMAGE:433474	SURF1	surfeit 1	0.5543	-0.2873	-0.4276	-0.3386	-0.4572	-0.07755	-0.6665	-0.5486	-0.4237	-0.7091	-0.06311	-0.3238	-0.1783	-0.334	-0.3252	-0.8784	0.3734	-1.149	-0.7812	0.03868	-0.7006	-0.6914	-2.044	-0.1016		-0.9899	0.2338	-0.7134	-0.3382	-0.8431	1.059	-0.2031	0.03987	-0.5926	-0.5209	-1.271	-0.1946	-0.3317	0.5125	-0.2069	0.05558	0.09726	0.06691	0.522	0.4798		-0.4097
IMAGE:984044		Sapiens cDNA FLJ36689 fis, clone UTERU2008653, highly similar to GLYCODELIN PRECURSOR.	0.7733	-0.1083	0.1514	-0.8396	0.2418	0.3215		-0.1096	-1.055	-1.08	-0.1441	0.07517	-0.2993	0.004973	-0.8362	-0.4794	0.3124	-1.41	-0.7922	-0.1123	0.1784	0.1176	-0.9249	0.1474	-0.8553	-0.9009	1.163	-0.3544	0.04081	-0.03414	0.3279		0.3789	-0.03362	-0.5019	-0.7224	-0.8456	-0.4127	0.08151	-0.03794	-0.9454	-0.4837	-0.7241	0.311	0.8788	-0.2419	-0.7507
IMAGE:770043	WDR5	WD repeat domain 5	0.9473	0.2457	-0.9046	-0.5256	0.01582	0.4455	-0.7035	-0.6556	-1.321	-1.156	-0.3201	0.1192	-0.2453	-0.05103	-1.362	-0.6054	0.5964	-1.926	-1.058	-0.1783	-0.0376	-0.4584		-0.3386	-0.7513	-1.177	-0.5232	-1.95	-0.4252	-0.7301	0.2719	-0.8701	-0.3871	-0.7196	-1.148	-1.498	0.03839	-0.4087	-0.8445	-0.6339	-0.1914	-1.01	-0.2601	0.835	-0.4272	0.02211	-0.9467
IMAGE:359539	MGC2491	hypothetical protein MGC2491	0.5663	0.02469	-0.5256	-1.187	-0.2752		-0.8845	0.003377	-0.7917	-0.7971	-0.03111	0.1382	-0.2863	-0.222	-0.9332	-0.5264	0.5454	-1.217	-0.7692	0.4307	0.1614	0.07064	-0.3019	0.1304	-0.9623	-0.8179	0.5858	-0.8914	-0.4262	-0.5111	-0.5691	-0.7111	-0.008128	-0.5306	-0.7389	-1.369	-0.08261	-0.7597	-0.3955	-0.7149	-0.7024	-0.6507	-0.4511	0.414	0.2318	-0.3589	-0.7177
IMAGE:856650	ATP5D	ATP synthase, H+ transporting, mitochondrial F1 complex, delta subunit	0.5173	-0.1243	-0.1846	-1.336	0.2558	0.2355		-0.5156	-0.8307	-0.6961	-0.06011	-0.2908	-0.7053	-0.501	-0.5222	-0.7654	-0.003611	-1.736	-1.058		-0.3376	-0.4284	-1.101	-0.2786	-1.351	-0.09686	0.05682	-1.28	-0.4752		-0.1581		-0.2471	-0.7996	-1.108	-1.128	-0.7416	-0.7487	-0.7245	-0.1539	-0.1414	-0.09974	-0.9101	0.735	0.6528		-0.6667
IMAGE:770764		**similar to Interferon omega-1 precursor (Interferon alpha-II-1)	0.8583	0.4067	0.06635	-0.5146	-0.08318		-0.7725	0.01538	-0.8297	-0.6551	0.2509	0.3202	-0.09434	-2.676e-05	-1.191	-0.6044	0.3774	-2.045	-1.027	-0.09732	-0.3166	-0.03736	-1.78	-0.04757	-0.9103	-0.9059	0.2278	-1.079	-0.1742		0.4329	-1.199	0.2739	-0.6486	-0.5769	-0.7774	0.09939	0.06233	-0.8835	-0.8329	-0.3804	-1.329	0.4309	-0.094	-0.03623	-0.6169	-0.5657
IMAGE:131653	MRPS12	mitochondrial ribosomal protein S12	1.208	-0.06331	0.1764	-0.8746	-1.133	-0.1835	-0.2325	-0.4746		-1.385	0.6809	-0.2898	0.5257	0.2	-0.04124	-0.2744	0.1974	-1.745	-3.197	-0.3773	-0.1866	-0.6174		0.5224	-0.7403	-1.086	-0.3922	-2.459	-0.7942	-1.639	0.8329		-0.8661	-1.179	-0.9969	-1.607	-0.7306	0.03233	-0.1635	-0.5429	-0.8204	-1.209	-0.9791	0.516		0.1731	-0.7557
IMAGE:166004	LTBP4	latent transforming growth factor beta binding protein 4	1.316	0.004691	0.4444			0.6845	-0.9445	-1.047	-1.822	-0.8171	0.7089	-0.2818	0.2537	-0.462	-0.4532	-0.4764			-1.379	-0.3793		0.1106	-2.902	0.1504	-0.5623	-0.7579	-0.6242	-1.331	-0.5562	-1.171	0.4909	-0.8011	-0.7681	-0.7706	-1.109		-0.8026	0.2703	-0.8155	-0.4149	-0.9924	-0.8307	-0.8211	0.204	0.8318	-0.02889	-0.5077
IMAGE:502277	Magmas	mitochondria-associated protein involved in granulocyte-macrophage colony-stimulating factor signal transduction	0.6253	-0.9263	-0.7866	-0.6176	-0.8362	-0.02655	0.2745		-0.5227	-0.5681	0.00789	0.5172	-0.01734	0.157	-0.7342	-0.08742	0.2844	-1.218	-1.11	0.1297	-0.1496	-0.1304		-0.1406	-0.4833		-0.4752	-3.172				-1.772	-0.4391	-0.6016	-0.6899	-1.31	-0.1236	-0.04067	-0.1665	-0.2559	-0.6234	-1.332		0.083	0.2008	-1.25	-0.7587
IMAGE:1909574	MRPS11	mitochondrial ribosomal protein S11	0.8663		0.07435	-0.8966	-0.8052	0.8445	0.4855	-1.157	-0.7217	-0.8471	0.6189	-0.3518	0.1437	-0.202	-0.2332	-0.9764	0.02539	-1.217	-0.8292	-0.6993	-0.4186	-0.9994		0.1604	-1.632	-0.9279	0.2858	-1.221	-0.3562		0.9909	-0.8911	-0.6581	-0.8406	-1.319	-2.289	-0.2426	0.1003	-0.1455	-1.825	-0.04242	-0.4207	-0.08109	0.334	-0.06823	-0.4689	-0.2377
IMAGE:504945	AKIP	aurora-A kinase interacting protein	0.8043	0.3327	-0.007649		0.3928		0.2635	-0.8586	-0.7637	-0.5891	0.1969	0.4962	-0.7783	-0.174	-1.055	-1.098	0.03339	-2.089	-0.9112	-0.9313	-0.4106	-0.9814		0.07843	-1.954	-1.01	-0.01618	-1.373	-0.01819	-1.853	0.6289	-0.4931	-0.5101	-0.9726	-0.5809	-1.051	0.2154	-0.1717	0.2625	-0.8769	-0.09442	-0.3327	0.1469		-0.6502		-1.63
IMAGE:1350852	DIM1	similar to S. pombe dim1+	0.5853	-0.02631	-0.3166	-1.038	0.8938	0.09345		-0.8376	-0.05271	-0.7481	0.2579	-0.4228	-0.5173	-0.02303	-0.8242	-0.5174		-1.678	-1.26	-0.8503	0.1704	-0.7304		-0.1506		-1.289	0.03482	-1.192	-0.07719		0.8999	-0.7321	-0.7191	-1.482	-1.3	-1.49	0.1764	0.2893	-0.06649	-0.5859	-0.02342	-0.3917	-0.1521	0.103	-0.05923	-0.5799	-0.3887
IMAGE:2018154	ETFB	electron-transfer-flavoprotein, beta polypeptide	0.2553	0.6537	0.03335		0.2638			-0.5776	-0.2827	-0.5781	0.03789	0.04717	-0.5673	-0.913	-0.9142	-1.137	0.5344	-1.438	-0.7302	-0.4803	0.1704	-0.6604	0.5771	-0.4106		-0.8989	0.5948	-0.7524	0.1228	-0.8021	0.04988		-0.2591		-0.07989	0.1896	-1.124	-0.7507	0.4935	0.3241	1.257	-0.06174	-0.6121	-0.077	0.4008		-0.7587
IMAGE:85609	ETFB	electron-transfer-flavoprotein, beta polypeptide	0.3763	0.5647	0.6244	-2.627	0.01482	-0.2755	-1.215	-1.037	-0.5417	-0.4171	0.1789	-0.1718	0.1037	-0.422	-0.9032	-0.8864	-0.8546	-1.467	-0.7592	-0.9893	-0.4986	-1.119	-2.362	-0.06957	-1.382	-0.8479	0.3658		0.1738		-0.03912	-0.9911	-0.9481	0.009376	-0.7989	-0.9994	-0.5726	-0.2797	0.6745	0.1051	1.388	0.7493	-0.2011		0.5218		-0.5077
IMAGE:1009241		Homo sapiens transcribed sequence with moderate similarity to protein ref:NP_071431.1 (H.sapiens) cytokine receptor-like factor 2; cytokine receptor CRL2 precusor [Homo sapiens]	1.151	-0.0003092	0.04935	0.0984	-0.2402	-0.03055	-0.7595	-0.9316		-1.422	0.5139	-0.5968	-0.01134	-0.217	-1.038	-1.101	-0.3496	-1.342	-1.714	-0.6943	-0.5436	-1.184		-0.1746	-1.347	-1.013	0.3508	-2.116	-0.9712		0.3759	-0.3461	-0.5131	-0.8656	-0.8839	-0.9544	-0.6776	0.09533	-0.1305	-0.2499	-0.7174	-0.6257	-0.4961	1.499		0.4861	-0.4727
IMAGE:590227	MRPS15	mitochondrial ribosomal protein S15	1.162	0.2107	-0.01965	0.1794	0.05082		-0.8785	-0.3406		-0.8611	0.4549		-0.5303	-0.426	-1.397	-1.21	-0.1786	-1.051	-0.6932	-0.5733	-0.7126	-0.6934	-1.886	-0.3436	-1.576	-0.8219			-0.6602		0.4269	-0.5751	-0.1421	-0.5346	-0.8229	-1.063	-0.6966	-0.1937	-0.2595	-0.1489	-0.7164	-0.3947	-0.8251	1.01	0.6078		-0.7417
IMAGE:1916461	D15Wsu75e	DNA segment, Chr 15, Wayne State University 75, expressed	0.9063		-0.06565	-0.9066	0.2548	-0.04555	-0.1745	-0.4366	-0.06171		0.3089		-0.8363	-1.042	-0.3432	-1.056		-1.007	-1.299	-1.079	-0.5486	-1.369		-0.3096			-0.3542	-1.611	-0.5062	-0.6711	0.1509	-0.3811		-0.5906	-1.119	-1.129		0.3203	-0.3155	-1.375	-0.2724		-0.8711	-0.556	-0.2082	-0.1189	-0.4977
IMAGE:82215	CES1	carboxylesterase 1 (monocyte/macrophage serine esterase 1)	0.4893	0.3277	-0.1426	-1.504	-0.1222	0.05745	-0.7915	0.3364	0.5313	-0.2841	0.00189	-0.06883	-0.3033	0.721	-0.5602	-0.6934	0.1684	-0.994	-0.1762	0.1837	-0.2356	0.2936	-0.3189	-0.01657	-1.119	-0.6849	0.05882	-0.2784	0.6568	0.4219	0.9439	-0.4581	0.08487	-0.3276	-0.3559	-0.5564	-0.1896	-0.4767	0.08751	-0.3819	-0.3894	-0.09774	0.1119	0.227		0.2941	-0.2747
IMAGE:284681	KAISO-L1	**KAISO-like zinc finger protein 1	0.4783	-0.1533	-0.4936			-1.014	-1.333	0.1754	0.3503	-0.5951	-0.08911	-1.18	-0.5843	-0.28	-0.7112	-0.9744	-0.1826	-0.375	-0.8972	0.1227	-0.2566	-0.4674		-0.3976	-0.7303	-0.5159	-0.3622	-0.5494	0.1958		0.7729	0.04087	1.914	1.111	1.163	0.9626	0.05939	-0.5177	0.8865	0.4971	0.3296	-0.03874	-0.3691	-0.194	0.03377	0.5031	-0.2657
IMAGE:843126	SIPL	SIPL protein	0.6353	0.4437	0.04335	0.0724	-1.666	-0.5965	-1.386	-0.4376	-0.1327	-1.118	0.2079	-0.9428	-0.1673	-0.153	-0.2642	-1.087	0.8844	-0.158	-0.3202	0.5297	-0.6696	-0.4704	-0.9929	0.2694	-0.1733	-0.6789	0.9548	-0.6724	0.1728	-0.1721	1.06	0.6179	1.101	0.8584	0.5601	0.8696	0.2264	0.05933	0.3835	0.1741	-0.07342	0.05826	-0.4321	0.693	-0.5292	1.13	-0.2687
IMAGE:1631656	PEF	PEF protein with a long N-terminal hydrophobic domain (peflin)	0.01733	0.2857	-0.05465		-1.344	-1.015		0.09438	-0.9007	-0.7161	0.1499	-0.4308	-0.5053	-0.171		-0.5754	-0.003611		-0.1282			0.2116	-0.3009	0.01143	-0.3313	-0.2469	0.3568	0.3096	0.2348		0.3319	-0.1501	0.2029	-0.1396	0.3021	0.4816	-0.1116	0.5113	0.8855	0.5561	-0.07142	0.06026	-0.1401	-0.385	0.8928	0.5721	-0.4667
IMAGE:809421	PCBD	6-pyruvoyl-tetrahydropterin synthase/dimerization cofactor of hepatocyte nuclear factor 1 alpha (TCF1)	0.2613	-0.01031	-0.2406		-1.34		-0.9395		0.03329	-0.4221	0.3739	-0.3968	-0.1313	0.283	0.2118	0.2286	-0.3796	-0.962	-0.2642	-0.004321		0.04564	-0.8769	-0.07457	-0.6673	-0.4629	1.141	-0.2664	-0.001186	0.01386	1.336	0.6039	0.5969		-0.05389	0.1256	-0.007615	0.005333	-0.7405	-0.7199	-0.6174	-0.6957	0.5539	0.699	0.5168	1.026	-0.04269
IMAGE:1202680		Homo sapiens transcribed sequences	0.6233	-0.02831	0.2114		-1.418	-0.7985	-0.8975			-1.39	-0.1641	-0.6248	-0.009339	-0.03503	-0.9962	-0.4994	0.6224		-1.062	0.7577	-0.1216	-0.09236			-0.6253	-0.08086	-0.1872	-0.6644	0.1508		2.448	0.3659	0.5489	0.2164	-0.2119	-0.08237	-0.3756	-0.2127	-0.4185		0.4546		0.2659	0.271	-1.451	-0.9219	-0.2707
IMAGE:745542	ECHS1	enoyl Coenzyme A hydratase, short chain, 1, mitochondrial	0.1733	0.1417	0.06135	-0.0696	-1.358	-0.2585		-0.3396	-1.565	-1.14	0.7559	0.4852	0.06066	-0.135	0.1638	0.1806	0.3024	-2.01	-0.4722	0.1977	-0.5016	-0.2324	-1.875	0.2174	-0.9053	-0.9509	-0.04718	-0.1944	-0.1692	0.3559	2.608	-0.2041	0.3289	-0.06362	-0.3119	-0.7024	-0.6056	-0.2427	0.08151	-0.1079	0.9146		0.2159	0.451	-0.4212	0.1681	-0.09069
IMAGE:186664	GRHPR	glyoxylate reductase/hydroxypyruvate reductase	0.4183	0.04669	-0.4136	-0.5346	-0.1532	0.1165	-1.033	-0.1346	-0.7397	-0.9351	-0.2291	-0.08983	-0.2743	-0.31	-0.9512	-1.224	0.6274	-0.565	-0.2072	0.6227	0.1634	0.01264	-0.7099	0.06243	-0.3103	-0.4559	0.3978	-0.6494	-0.4442		0.5529	-0.3091	0.1839	-0.2986	-0.1469	-0.1974	-0.2606	-0.3977	0.3165	0.3271	-0.06042	-0.3887	-0.1791	0.696	-0.006235	-0.01689	-0.2057
IMAGE:1899927		Homo sapiens transcribed sequence with moderate similarity to protein sp:P30046 (H.sapiens) DOPD_HUMAN D-dopachrome tautomerase (Phenylpyruvate tautomerase II)	0.5633	0.5317	0.4514	-1.19			-0.3875	-0.4796		-1.11	0.1259	-0.03483	-0.3693	0.185	-1.786	-1.049	0.2124	-1.22	-0.6822	-0.1523	-0.1116	-1.342	-1.475	0.1674		-0.8609	0.2428	-1.214	-0.6692				0.8989	0.2864	0.03811	0.2076	-0.2556	-0.1027	-0.1785		0.05458	-0.2837	-0.5541	0.051	0.9388		-0.6307
IMAGE:725503	DDT	D-dopachrome tautomerase	0.04533	0.5137	-0.1566	-1.248	-0.03618		-0.1855	-0.4176	-0.6527	-1.028	0.1179	-0.06283	-0.6173	-0.673	-0.6042	-1.017	0.3144	-1.268	-0.7302	-0.2803	0.1104	-0.8404		-0.3306	-1.613	-1.039	-0.1152	-1.132	-0.2572	0.1379	0.9999	-0.1321	0.5609	0.08838	-0.02989	0.8496	-0.3636	-0.3507	-0.3065	-0.1959	-0.08342	-0.4317	-0.1121	0.313	1.321		-0.9787
IMAGE:249895	HARC	Hsp90-associating relative of Cdc37	0.1743	-0.5873	-0.02765	-1.759	0.07282		-1.157	-0.4486	-0.9937	-0.5991	-0.2831	-0.7238	-0.7383	-0.334	-0.4252	-0.2384	-0.3866	-0.599		0.1287	-0.0906	-0.3214	-0.9039	-0.3816			-0.03618	-0.2734	0.7718		-0.4111	-0.6031	0.4599	0.6474	0.4991	0.7786	-0.3046	0.05833	1.003	0.5531	0.1056	-0.2827	-0.6231	0.612	0.4698	-0.1409	-0.4597
IMAGE:1048810	DKFZP564B167	DKFZP564B167 protein	0.09033		-0.4616		-1.661		-1.031	-1.273	-1.288	-1.293	-0.3971	-0.6878	-0.9523	-0.658	-1.039	-0.8824		-1.373	-0.7852	-0.8753	-0.5546	-0.5054	-2.698	-0.7356	-1.768	-1.054	-0.09018	-1.367	-0.7622		-0.4451		0.8959	0.9334	0.6451	0.9546	-0.5386	0.3243	1.019	0.6691	0.5616	0.02326	-0.1571	0.978	0.2058	-0.6449	-0.7137
IMAGE:869442	TXN2	thioredoxin 2	0.5443		-0.3576	-0.6686	-0.7672	0.1925	-0.9365	-0.2086		-1.299	-0.5831	-0.2238	-0.2083	-0.234	-0.7152	-0.8884	0.3134	-0.539	0.3788	0.8787	-0.6806	-0.2614	-0.6139	-0.2816	-0.5343	-0.7299	0.1338	-0.5034	-0.3282		0.8389	0.1969	0.2999	-0.5326	-0.7409	-0.6814	-0.1746	0.4383	0.6925	-1.207	-0.5844	0.04726	-0.01309	1.822	1.18	1.269	-0.06969
IMAGE:1556151	ECH1	enoyl Coenzyme A hydratase 1, peroxisomal	0.8873	-0.5643	-0.2846	-0.7556	-0.2442	-0.3745	-0.9235	-0.8056	-1.341	-1.146	-0.1401	-0.5808	-0.5153	0.289	1.888	-1.005			-0.6782	0.2417		-0.6284	-3.071	-0.2886		-0.9769	0.3868	-0.8904	0.2648		0.9119		0.1429	-0.06962	-0.7879	-0.1984	-0.1916	-0.08867	-0.5845	0.09606	0.1786	0.2603	0.4899	0.215	-0.3672	0.1821
IMAGE:742115	DCI	dodecenoyl-Coenzyme A delta isomerase (3,2 trans-enoyl-Coenzyme A isomerase)	0.4353	-0.1263	-0.7566	-0.5476	0.02382	0.3335	-0.2055	-0.7676	-0.5227	-0.3581	-0.03211	-0.2728	0.02266	-0.383	-0.6042	-0.6874	-0.1756	-1.528	-2.42	-1.39	0.3904	-0.5204		-0.5406	-1.643	-1.009	-0.1452	-1.322	-0.6272		0.9299		-0.03913	-0.8916	-0.8499	-1.1	0.3964	-0.3607	0.5035		-0.03342	0.2083		0.773	1.021	0.3701	0.05131
IMAGE:504207	RCL	putative c-Myc-responsive			-0.6386	-3.13	-0.9982		-0.6175	-0.6896	-1.025	-1.39	-0.03411	0.4252	0.1607	0.145	-0.6462	-0.009425		-1.63	-1.242	0.1477	-0.0616	0.3576	-2.245	0.007434	-1.145	-0.7309	-0.2672	-1.194	-0.6792	-0.4441		-0.7541	-0.1611	-0.7236	-0.3419	-0.4024	0.2244		0.1515	-0.1279	-0.6854	-0.5337	0.9259	2.251	1.319	1.608	-0.7707
IMAGE:785804	CECR5	cat eye syndrome chromosome region, candidate 5	1.292	0.2807	0.0003509	-1.131	0.01082		-0.9385		-1.776	-1.061	-0.03511	-0.04583	-0.1503	-0.06603	-0.8972	-0.5604	0.1114		-1.093	0.1267		-0.8134	-3.166	0.07643	-0.3763	-0.5819	-0.8782	-1.705	-0.4802	-1.655	0.01688	-0.8851	0.4979	-0.3646	0.06711	-0.4434	0.03339	0.3163	-0.5795	-0.3589	-0.4864	-0.6547	-0.2651	0.27	0.6378	0.6471	-0.4217
IMAGE:884692	TCEB2	transcription elongation factor B (SIII), polypeptide 2 (18kDa, elongin B)	0.8383	-0.3633	-0.08365	-0.7946	-0.4432	0.7265	-0.7825	-0.7646	-0.9097	-0.9251	-0.3191	-0.4498	-0.3443	0.12	-0.8012	-0.7144	0.007389	-2.585	-0.2272	0.1427	0.3534	0.7926	-1.44	-0.08757	-0.6703	-1.126	1.068	0.03056	0.2058	0.06086	1.123	-0.8091	0.4539	-0.2786	-0.8269	-1.437	-0.7606	0.5223	0.9665	-0.3629	0.2596	0.1413	0.3109	1.166	0.4838	0.5731	-0.7957
IMAGE:469369	POLR2E	polymerase (RNA) II (DNA directed) polypeptide E, 25kDa	0.8623	0.5107	0.3504	-0.8206		0.3105		-0.2906	-0.7257	0.2689	0.3649	0.3842	-0.1503	-0.206	-0.3572	-0.3204	0.06139	-0.651	-0.3532	-0.5333	0.0574	-0.1834	-1.036	0.3564	-1.226	-0.3419	-0.09818	-1.545	0.3298	-0.2251	-0.02312	-0.4651	-1.422	-0.2646	-0.6429	-0.7134	-0.6566	-0.06367	-0.4595	-0.3289	-0.07642		-0.2951	-0.07	0.1678	0.3571	-0.3817
IMAGE:127267		**Sapiens, clone IMAGE:5399920, mRNA	0.2373		0.05535	-1.656	-1.604	0.8955	-0.1335		-1.791	-0.9761	0.5899	-1.321	-0.1953	-0.391	-0.3522	-0.6154		-1.366	-1.838	0.9917	-0.5676			0.2614		0.1131	-0.8332	-2.11	-0.1152	-0.8601	0.4419	-0.6101	-0.8671	-0.009624	-0.9079	-0.9684	2.398	-0.3887	-0.2145		0.9486	-0.09974	-0.4501	1.225	0.5228	-0.1579	-0.6467
IMAGE:292519	PRDX5	peroxiredoxin 5	0.9833	0.1417	-0.008649	-0.9896	0.3618	0.5215	-0.7875	0.1104	-0.1947	-0.5501	0.1859		0.3107	-0.235	-0.9762	0.02058	0.1224	-1.17	-0.5922	0.4877	0.1484	0.1976	-1.795	-0.9026	-2.275	-1.211	-0.1672	-1.074	-0.8392	-0.06414	1.378	-0.02413	0.09887	-0.4236	-1.162	-1.172	-0.3856	-0.5527	0.6415	0.2921	0.2846	-0.2237	1.646	0.721	0.2988	-0.6519	0.5193
IMAGE:46897	PMVK	phosphomevalonate kinase	1.178		-0.2636		-0.1332	0.3265	-0.5725	-0.5346	0.02029		-0.4791	-0.2998	-0.3743	-0.13	-0.5312	-0.7144	-0.4726	-0.505	0.1828	0.1227	0.1134	0.3826		-0.1676	-0.8103	-0.8459	0.7078		0.3458	-1.079		-2.549	-0.01613	-0.06862	-0.6469	-0.6374	0.04939		0.006514	-0.2329	-0.1604	-1.189	-0.04909	0.786	-0.1262	-0.4869	-0.6757
IMAGE:429533	DPP9	dipeptidylpeptidase 9	0.8323	-0.1393	0.1304	0.2494	-0.2392	-0.3095	-0.3685	0.3894	0.4943	0.07887	0.2449	0.05417	-0.6603	0.254		-0.4604	-1.199		-1.443	-0.4133	-1.303	-0.6534		0.2164	-0.5063	-0.2419	0.07182		0.01981		-0.4831		0.1079		-0.1529	-0.1434	-0.6366	-0.4637	-0.8295	0.4811	-0.9864	-0.3047	-0.5851		-0.2322	-2.073	-0.4817
IMAGE:429322	DPP9	dipeptidylpeptidase 9	0.4693		-0.1326	0.3364	-0.3222	0.3675	0.3585	-0.09362	-0.07871	-0.1441	1.262	0.4712	-0.2433	0.191		-0.5034	0.3684	-0.754	-2.586	-1.486	-1.306	-2.116	-2.279	0.2534	-1.369	-0.8349	-0.001177	-0.6784	-1.303		0.1539	-0.3481	-0.4851		-1.006			0.09333	-2.132	-1.512	-1.129	-1.198	-0.1081	-0.473	-0.4552
IMAGE:324935	TAPBP	TAP binding protein (tapasin)	0.1263		-0.9056		0.8448	-0.1155	0.005456	0.8434	0.5383		-0.1311	-0.2918	-0.1263	0.258	-0.4032	-0.2964	-0.02461	-2.427	-1.049	-0.6093	-0.1086			-0.3196	-1.382	-1.208	-0.3242	-0.2314	0.3838		-0.02912	-2.421	0.1119	0.1294	-0.2689	-1.129	-0.1926	0.4503	-1.345	-0.7049	-0.6224	-1.531	0.7689	-0.706	-1.338	-1.419	-0.7677
IMAGE:489563	ARHGDIA	Rho GDP dissociation inhibitor (GDI) alpha	0.2813	0.06969	-0.3106		0.8898	0.9595	0.4005	0.1584	0.1633	-0.01213	0.5539	0.4132	-0.1213	0.03297	-0.5882	-0.1414	0.3204	-1.492	-0.9742	-0.5443	0.2664		-2.607	-0.1046	-0.9673	-0.7129	0.3908	-0.6464	0.1688		0.4359	-1.976	0.2269	0.1344	-0.6039	-0.5344	-0.1476	-0.9247	-1.63	-0.3799	-0.9174	-1.416	0.1239	-0.341	-0.9632	0.006107	-0.4927
IMAGE:814357	p66alpha	p66 alpha	1.153	-0.7183	-0.3686		0.8918	0.03145			0.4253		-0.01411		0.3007	0.435	-0.4062	-0.3494	0.7024	-2.37		-0.4923	0.7084	0.007642		-0.03257	-1.775	0.2091	-0.3872		0.4108	-0.4841		-2.464		-0.6736	-0.7719	-1.352	-0.2356	0.7473	-0.4885	-0.3579	-0.4554		-0.5741	0.131	-0.8312		-0.4207
IMAGE:745019	EHD1	EH-domain containing 1	0.4943	-0.3573	-0.6376		-0.3572	0.3725		0.5714		0.5609	0.05689	0.1662	-0.4683	0.136	-0.5252	-0.5184						-0.3614		-0.1016		-0.2499	-0.4662		0.3218	-2.423	-1.991	-2.673		-1.443	-0.9209		-1.115	-0.8217	-0.1975	-0.2369	-1.374		-1.043	-0.978	-1.43		-0.6297
IMAGE:771215	PRKD2	protein kinase D2	0.7303	-0.2613	0.5984			0.8985	-0.2305	-0.09262	-0.02771	0.02687	0.02289	-0.05783	1.298	0.642	0.04076	0.5876		-0.953	-1.585	-0.2853	0.0854	-1.405		1.384	-0.8183	-0.4239	-1	-2.017	-0.6522		0.2949	-1.487	0.1459	-0.8666	-0.8049	-1.125		-0.2257	-1.061	-1.011	-0.3084	-0.9067	-0.01709		-0.4242	-0.7349	-0.3237
IMAGE:166199	ADRBK1	adrenergic, beta, receptor kinase 1	1.069	-0.05231	0.3174				0.4485	-0.2236	-0.3087	-0.1341	0.7919	-0.1588	0.7067	-0.439	0.009761	-0.3534		-1.344	-1.336	-1.676	-0.5356	-1.716		0.03343		-0.3149	-1.541		-0.4532			-1.478		-0.05762	0.05411	-0.1364	-0.1496	0.1233	-0.3725	-0.1219		-0.7777	-0.9281	-0.833	-1.165		-0.2847
IMAGE:1947150	SLC4A2	solute carrier family 4, anion exchanger, member 2 (erythrocyte membrane protein band 3-like 1)	0.5873	-0.04431	-0.3646	0.0344	0.7258	0.3055	1.226	-0.1856	0.01929	-0.05613	0.6599	0.7792	-0.1953	0.139	-0.3822	-0.3854	0.7764	-0.826	-0.8082	-0.3083	0.3324	0.3916	-0.9109	0.6014		-0.006861	-0.1632	-1.21	0.3548		-0.1281	-0.7201	-0.2471	-0.4996	-0.5679	-0.5484	-0.2816	-0.8187	0.01551	-0.09394	-0.8614	-0.4697	-0.3301	0.975	1.083	0.7421	-0.8067
IMAGE:845453	ARL3	ADP-ribosylation factor-like 3	0.3023	-0.2293	0.1204	-0.2206			0.1715	-0.5206	-0.8457	-0.8411	0.3249	0.07417	0.1897	-0.316	0.03276	0.03958	-0.3386	-0.841	0.5468	0.2867	-0.1226	0.2766	-0.8859	0.1564	-0.2163	-0.5919	-0.1582	-1.005	-0.2602		0.2369	-0.3251	-0.2821	-0.1246	-0.5029	-0.5434	-0.4366	0.09633	0.3605	-0.4789	-0.2564	-0.1047	-0.1851	-0.08			-0.001687
IMAGE:1584535		Homo sapiens transcribed sequences	0.3823	0.5807	-0.2996	-1.281		0.5305	-0.5585	-0.3406	-1.326	-0.5811	0.2249		-0.04034	0.184	-0.9272	-0.1804		-0.641	-1.333	-0.3333	-0.2726	-0.7434		0.01643	-0.8463	-0.3019	0.03182	-0.7854	-0.2802		0.1069	-0.3651	-1.372	-0.9146	-0.7629	-0.4734	0.1934	-0.1737	0.2305	-0.06894	0.5336	0.4753	0.1249	-0.08	0.5678	-0.6229	-0.6717
IMAGE:739126	TSTA3	tissue specific transplantation antigen P35B	0.8263	0.4947	0.4044	-0.4066			0.1455	-0.5466	0.07829	-0.4571	0.3989	-0.5818	-0.04634	-0.282	-0.3832	-0.08642	-0.2246	-2.067	-1.589	-1.039	-0.7086	-0.6794		-0.09957	-0.8223	-0.5179	-0.9642	-1.491	-0.3162	-0.5711	-0.2891	-0.6511	0.01187	0.08938	-0.1489	-0.3994	-0.2526	0.7703	0.6645	0.1151	0.9176		-1.201		-0.4382	-1.349
IMAGE:1917588	DNASE2	deoxyribonuclease II, lysosomal	0.1173	-0.2743	0.02535	-0.6556			-0.4135	-0.05562	-0.02071	-0.8261	-0.1501	-0.1008	-0.06534	0.439	-0.5122	-0.8754	0.2264	0.09395	-0.04825	0.03168	-0.3976	-0.3984		0.1814		-0.5469	-0.1832	-1.04	0.4848		0.5019	0.1699	-0.1271	0.5404	0.2121	0.2216		-0.4887	0.2055	-0.1539	-0.09142	-0.2697	0.03991	-0.735	-0.5172	0.6221	-0.5867
IMAGE:132702	P4HB	procollagen-proline, 2-oxoglutarate 4-dioxygenase (proline 4-hydroxylase), beta polypeptide (protein disulfide isomerase; thyroid hormone binding protein p55)	0.9753	0.6137	-0.5066		1.004			-0.1376	-0.07271	-0.4981	1.038	-0.4128	-0.7173	-0.343	-1.584	-1.217	-0.8356	-2.288	-1.81	-0.5803	0.4804	-0.3804	-3.113	-0.5306		-1.719	-0.6852	-1.452	-0.8772		0.5699		0.6309	-0.06162	-0.1399	-0.02037	-0.5036	0.6493	1.234	1.504	1.737	1.138			-1.449		-0.2387
IMAGE:1501914	P4HB	**procollagen-proline, 2-oxoglutarate 4-dioxygenase (proline 4-hydroxylase), beta polypeptide (protein disulfide isomerase; thyroid hormone binding protein p55)	1.282	0.6607	-0.2696	0.9394	1.311	0.7105	-0.5485	0.2094	-0.1657	-0.3711	1.125	0.1342	-0.6203	-0.666	-1.537	-1.14	-0.09861	-2.281	-1.833	-0.7533	0.4074	-0.1434	-3.696	-0.6336	-2.376	-1.862	-0.2982	-1.005	-0.6002	-1.025	1.437	0.3449	0.9979	0.02538	0.2071	0.2566	-0.5366	0.6663	1.451	1.671	1.724	1.385	-0.2051	-0.98	-1.542	-0.9629	-0.2917
IMAGE:2017769	EIF4EBP1	eukaryotic translation initiation factor 4E binding protein 1	2.702			-0.0706	0.4608		-0.5085	-0.6106	-0.6457	-1.151	0.9349	0.4442	0.09966	0.344	-0.02724	-1.26	2.041	-2.081	-1.753	-0.4533	-0.3026	-0.5134		1.016	-1.166	-0.5919		-1.525	-0.2402			-0.6351	-0.02213	-0.9746	-1.033	-1.463	-0.5466	1.486	1.161	1.941	2.124	1.725	-1.645	-0.84	-1.442	-3.063	-1.822
IMAGE:433553	CA5A	carbonic anhydrase VA, mitochondrial	0.1853	0.3137	0.6134		-0.2562			-0.2476		-0.1181	0.2379	0.7772	-0.2173	0.257	-0.2842	-0.9874	0.6844	-0.408	-1.19		-0.7296	-0.6804		-0.03057	-0.8633	-0.8589	-0.2852		0.4728					0.1984	-0.5599	-0.09037	-0.7836	-1.031	1.194	0.4841	0.9166	0.6783	-0.2021	-1.197	-1.089		0.1913
1276665	LOC51236	brain protein 16	0.5493	-0.2323	-0.4326	-0.9636	-1.462	1.257	0.2085	-0.8036		-2.934	0.4619	0.3312	-0.05334	-0.299	-0.3302	-0.4934	0.6784	-2.114	-1.906	-0.5063	-0.0156	-0.6264		-0.06657	-1.309	-1.015	-0.6012		-1.243		-0.7361	-1.018		-0.5576	-0.7859		-0.1996	0.003333		-1.472	-0.2194	-0.1277	0.3819		0.03477	-0.07589	-0.4747
IMAGE:811062	CGI-69	CGI-69 protein	0.9173	0.4357	-0.3346	0.4844	-0.2742	0.5855	-0.4735	-0.2456	-0.4307	-1.106	0.06989	-0.4808	-0.3653	-0.421	-1.132	-0.4154	0.1864	-2.046	-1.848		-0.3676	-0.6184	-2.081	-0.3186	-1.101	-0.9969	-0.3332	-1.52	-0.9552	-0.8301	0.4019	-0.1001	-0.1171	-0.7296	-0.6479	-0.7184	-0.2116	0.09133	-0.5645	-0.4239	-0.5714	-0.5897	-0.4801	1.005	0.4328	0.2321	-0.2467
IMAGE:826363	LYPLA2	lysophospholipase II	0.9163		0.01435		0.1248		-0.1745	-0.7766	-0.4917	-0.5671	0.3389		0.6737	0.138	-0.08324	-0.07642		-1.627	-0.7392	-1.149	-0.8686			0.05043		-1.218	-0.7042	-1.921	-0.8062		-0.5491	-0.9911	-1.298	-0.7106	-0.8389		-0.03261	0.04033	-0.7255	-0.9649	-0.3624	-0.1707	-0.3111	0.914	0.6218	1.221	-0.4277
IMAGE:724893	GCS1	glucosidase I	0.1543	-0.3373	0.1524	0.8414	0.3628	0.2625	-0.5465	0.1414	-0.1237	-0.5791	-0.07311	-0.1838	-0.1183	0.02597	-0.4952	-0.5384	0.2534	-1.819	-1.421	-0.6113	0.1994	-0.2614	-0.9539	-0.07157		-0.6199	-0.2562	-0.9334	-0.7182	-0.9931	0.4389	-0.6931	0.3099	-0.03262	-0.2709	-0.5814		-0.2217	-0.2575	-0.1169	-0.03442	-0.2927	-0.4731	0.112	-0.4102	-0.2009	-0.5797
1292878	FLJ20640	hypothetical protein FLJ20640	1.208	0.1467	-0.2536	-1.065	-1.153	0.8265	-0.3425	-0.4146	0.1303		-0.1791	0.2902	-0.2743	-0.82	-0.2612	-0.5244	0.4474	-1.245	-1.447	-1.057	-0.1566	-1.307		-0.1176	-1.82	0.04414	-1.032		-0.5342	-0.5591	-0.1971			-0.4586	-1.037	-0.9774	0.08939	-0.9577	0.01651	-0.2129	-0.2404	0.5013	-0.4291	-0.454	-0.4662	-0.7569	-0.7157
IMAGE:504673	DOK1	docking protein 1, 62kDa (downstream of tyrosine kinase 1)	0.7773	-0.05431	0.2554	-0.4856	-0.7842	0.3755	0.4065			-0.3461	-0.3601	0.3192	0.07466	0.07897	-0.01224	-0.2054	0.8064	-1.276	-2.038	-0.7283	-0.3076	-1.828		0.09143		-0.2069	-2.733		-0.4252				-0.9071	-0.3796	-0.3979	-1.058	-0.04161	-0.9587	-0.06449	-0.3639	-0.4814		-1		-0.1972	-0.8779	-0.4167
IMAGE:878333	MRPS34	mitochondrial ribosomal protein S34	1.058	0.4167	0.3464	-1.075	-0.4232		-0.3125	-0.2546	-1.42		0.4109	-0.1798	-0.1443	-0.39		-0.6144	0.2174	-1.975	-1.237	-0.3973	0.003398	-2.367		0.3524	-0.7303	-0.1959	-1.012	-4.059	-0.9342		0.3829	-0.7291	-0.2461	-0.6086	-0.3669	-0.6974	0.01939	0.3823	0.4365	-0.1329	-0.04042	0.1113	-0.2491	0.086	0.8538	0.1031	-0.5057
IMAGE:845375	MGC19595	hypothetical gene MGC19595	1.106	-0.07531	-0.1556		-1.575		0.1855	-0.7166	-0.7217	-0.3371	0.1889	0.4782	0.1537	-0.402			1.085	-1.497	-1.239	-0.6993	-0.0586	-3.459		-0.04957		-0.3979	-0.9142	-3.901	-0.3862		-0.5691		-0.5281	-0.1806	-0.2889	-0.6794	-0.5326	-0.3397	0.3845	-0.02494	-0.5624	-0.5007	-0.4811	-0.136	0.1718	-1.339
IMAGE:266851	LOC55954	hypothetical protein LOC55954	0.4593	0.1177	0.1574		-1.322	0.8775	0.8785	-0.6036			-0.1181	0.8012	-0.4433	-0.369	0.4698	-0.09342	1.008	-1.504		-0.1763	-0.3856	-3.476		0.4034	-1.569	0.08514	-1.131	-1.988	-0.5532		-0.3561	-1.998	-1.905	-0.7976	-0.7859	-1.816	-0.08961	0.1133	0.2375	-0.5019	0.9806	-0.1777	0.1719	-0.753		0.02411	0.08531
IMAGE:2321462	APEX2	APEX nuclease (apurinic/apyrimidinic endonuclease) 2	1.002	0.2307	0.3904		0.1208		0.3615	0.009377	-0.3957	-1.121	0.8449		0.06966	-0.246	0.3728	-0.5504	0.5614	-0.971	-1.083	0.4667	-0.2026			0.1264	-1.196	-0.6819	-0.02818	-1.285	0.1498				-0.1421	-0.2946	-0.2729	0.006625	-0.4566	-0.2437	-0.3695	-0.6689	-1.536	-0.5747	-0.1551	-0.45	0.2178	-1.463	-0.6817
IMAGE:769917	SLC39A4	solute carrier family 39 (zinc transporter), member 4	0.9073	0.2357	-0.2146	-0.5456	-0.5742	0.5355	-0.2435	0.1444	-0.7807	-0.7861	0.7799	0.06917	0.07466	-0.301	-0.05224	-0.5254	0.2564	-1.446	-2.408	-0.6083	-1.038	-2.968		-0.5886		-0.9269	-0.02318		-0.8852		0.4719	-0.7001		-0.6396	-0.8679	-0.9284	-0.9616		-0.6145	-0.6139	-0.2414	-0.5697	0.1799	-0.655	-0.1772	-1.118	-0.5467
IMAGE:1950136			1.212	0.5107	-0.009649	-0.8806	0.5308		-0.04854	-0.1206	-1.676	-0.8111	-0.03511	0.2442	-0.1703	-0.196	-0.4772	-0.1704	0.2314	-1.281	-1.913	-0.5633	0.1074	0.04664		0.3664	-0.9863		0.1018	-1.065	-0.0001856			-0.4751	0.6079	0.4554	0.09711	0.1766	0.2034	-0.8837	0.09051	0.6811	0.4636	0.2553	-0.3151	-0.69	-0.2822		0.04831
IMAGE:1220441			0.5833	0.07169	0.02135			1.301	-1.448	-0.3296	-0.4347	-0.2701	-0.1041	0.1352	-0.07934	-0.395	-0.5062	-0.2894	0.7024	-1.7	-2.002	-1.692	-0.0716	-0.7924		-0.3126		-1.231	-0.8372		-0.7892		0.2779	0.02587	0.3189	0.4664	0.3381	0.8176		-0.2827	0.7115	0.5921	0.2146	0.4763	0.6159	1.161	0.8088	0.8781	-0.1907
IMAGE:745690			0.2643	0.2627	-0.2876		0.7228	1.972	0.09346	-0.1186		-0.4391	0.08689	0.4862	-0.6283	-0.704	-0.8352	-0.7584	1.013	-0.339	1.139	0.9187	0.4194	-0.1014		-0.4116		0.06014	0.6138	-0.1134			-1.101	-0.5731	0.1499	0.05738	-0.2009	-0.3914			1.313	0.7731	0.6556	0.7373	-0.6131	-1.368	-0.2502		-1.74
IMAGE:1087295		**Homo sapiens transcribed sequence with moderate similarity to protein ref:NP_060265.1 (H.sapiens) hypothetical protein FLJ20378 [Homo sapiens]	0.4783	0.2967	-0.2336		-0.3332			-0.3346	-1.33	-0.9751	0.01089	0.05017	-0.1543	-0.45	-0.4012	-0.3044	0.6974	-0.555	0.5728	0.6227	0.2234	0.1426				-1.056	-0.6222	-0.7994	-0.1042	0.2409			-0.3761	-0.08862	-0.5369	-0.9574		-0.9077	-0.04349	0.2571	0.3196	0.3613	-0.3391	-0.734	-0.5662		-1.076
IMAGE:62112	KIAA0905	yeast Sec31p homolog	0.4203	-0.1513	-0.2116	-1.023	0.9288	1.278		-0.2926	-0.9377	-0.5231	0.05289	0.1522	-0.4023	-0.05803	-0.5392	-0.4224	0.1294	-0.153	0.1648	0.3747	0.5654	0.8646	0.1821	-0.1256	-1.508	-0.6039	0.09982	-0.4174	0.08781	0.06286	0.4649	-0.1971	0.2559	0.08338	-0.3949	-0.2054	-0.7086	-0.3057	0.1485	0.6291	-0.08842	0.03326	0.1629	-0.172	0.5358	-0.3749	-0.3137
IMAGE:2028824	DKFZp761I2123	hypothetical protein DKFZp761I2123	0.4643	-0.2473	-0.5876	-1.289		0.4025	-0.7065		-0.3537	-0.4191	-0.1931	0.2362	-0.2583	-0.354	-0.9952	-0.5884	0.4734	-1.659	-0.7412	-0.6013				-0.3916	-1.144	-0.7199	0.4638	-0.9534	-0.3982		-0.5311		-0.1801	-0.2626	-0.6009	-0.3714	-0.3246	-0.9217		0.9931	-0.3744	0.1973		-0.538	-0.6402	-1.241	-1.65
IMAGE:344958		Sapiens cDNA FLJ34214 fis, clone FCBBF3021807.	0.1933	-0.3583	-0.3386		1.282	0.6115	-0.9275	-0.1996	-0.2147	-0.8301	-0.4041	-0.06483	-0.2393	-0.215	-1.276	-1.059	-0.1076	-0.84	-0.4422	-0.5023	-0.0116	-0.5224		-0.1726	-0.3653	-0.6509	0.4828	-0.3544	-0.3092	-0.8641	-1.112	-0.6841	-0.5811	-0.3636	-1.042	-1.612	-1.006	-0.9627	-0.07849	-0.06794	-0.6454	-0.02374	-0.8041	0.501	-0.5412	-0.6819	-1.081
IMAGE:257523		Sapiens, Similar to guanine nucleotide binding protein-like 1, clone IMAGE:4098352, mRNA	0.7093	0.007691	-0.3026		1.118	0.5975		0.1964	-0.7787	-0.3641	-0.1381	0.3712	0.04666	0.01097	-0.4202	-2.013	0.6884	-0.644	-0.006248	0.1637	-0.2356	-0.7964		0.1234	-0.8193	-0.5449	0.09882		-0.4032		-0.5061		-0.1751	-0.8676	-0.9359	-1.676	-0.08961		-0.1725	-0.5619	-0.3694	-0.02774	-0.6681	-0.673	-0.4952	-0.8859	-1.925
IMAGE:2028528		**Homo sapiens transcribed sequence	0.2263	-0.3253	-0.1156		1.675	0.5945	-0.6045			-0.1771	0.4589	-0.2518	-0.6163	-0.06203	-0.7132	-0.5264	0.3554	-0.517	-0.8392	-0.3693	0.2514	0.4906		-0.1796	-0.1423	-0.6979	0.5958		0.03381	0.1289		0.3289	-0.1681	-0.2106	-0.4589	-0.3194		-0.7497	-0.3555	0.2351	-0.1624	0.1693	-0.5311	-0.766	-0.1582	-1.719	-0.7277
IMAGE:1456899			0.4873	-0.1543	0.06535		0.3958	-0.5645	-1.254	-0.005623		-0.9661	-0.04011	0.1492	-0.2053	-0.561	-1.112	-0.2754	0.3364	-0.916	-0.8382	0.09168	0.0124	-0.3084		-0.8986		-1.077	0.1668		-0.6052	0.02986	0.1819	0.1699	0.2529	-0.2396	-0.3279	-0.2984	-0.7316	-0.2487	1.036	1.106	0.4386	0.4903	0.2099	-1.315	0.1428		-0.7367
IMAGE:724620		Homo sapiens transcribed sequences	0.7903	0.2487	-0.2716	-1.313	0.3188			-0.3526	-0.9277	-0.5031	-0.00711	0.3222	-0.1923	-0.578	-0.2692	-0.6424	0.3594		-1.605	-0.9853	-0.0246	-1.125		-0.5256	-1.268	-0.9839	0.3998		-0.2022					-0.05662	-0.2349	-0.3954	-0.04861	-1.076	0.3485	0.8391		0.1733	-0.2171	0.308	-0.5642		-0.4837
IMAGE:1869088	LRP6	low density lipoprotein receptor-related protein 6	0.7043	-0.01731		-0.9686	0.7228	0.5925		-0.3986	-0.8037	-0.9691	0.1369	0.06617	-0.1883	-0.464	-0.2252	-0.8784	0.6534	-0.569	-0.6112	0.1087	0.0494	-0.6614	-1.614	-0.3916	-0.7143	-0.5399	0.09382	-0.4234	-0.2882	-0.7431	-0.1911	-0.5131	-0.1001		-0.4309	-0.8714	-0.4946	-0.9517	0.07251	0.3331	0.2456	0.06726	-0.9231	0.322	0.03977	-0.7209	-0.9897
IMAGE:770581	MGC11332	hypothetical protein MGC11332	0.3973	0.04569	-0.3046	-0.7856	1.546	1.545		0.1844		-0.6061	0.1099	0.1592	-0.6153	-1.171	-1.202	-1.085	0.9164	-0.926	-0.5582	-0.1783	0.5424	-0.5684		-0.6186	-1.121	-1.067	0.4368	-0.5304	-0.02519	-1.08		-0.3001	0.3829	-0.03962	-0.5079	-1.128	-1.522	-1.459	0.8055	0.5761	0.6486	0.4203	-0.04009	-1.205	-0.1572	-1.488	-1.117
IMAGE:183005	FBXW8	**F-box and WD-40 domain protein 8	0.3533	0.001691	-0.1886		1.502	1.161	-1.048	-0.4196		-0.6801	-0.2841	-0.05483	-0.1893	-0.345	-0.9462	-0.6994	0.4124		-0.9022	-0.2823				-0.3026	-0.3853	-0.9109	0.1928		-0.8092			-0.1341			-0.8019	-0.9724		-0.7327	0.1715	0.3021	-0.1154	0.2463		-0.609	-0.1512		-0.5407
IMAGE:900893	ISG20	interferon stimulated gene 20kDa	0.3833	-0.1783	-0.3386		1.172	0.7615	-1.108	-0.1296		-1.14	-0.3941	-0.1148	-0.2793	-0.645	-0.9762		-0.05761	-0.68	-0.8122	-0.7023	-0.0916			-0.7826	-0.4353	-0.6709	-0.02718		-0.9292			-0.3241			-0.5419	-0.6724	-0.7456		0.5115	0.3821	-0.2054	0.00626	-0.6541	0.001004	-0.09123	-1.292	-0.2207
IMAGE:1127893		Homo sapiens transcribed sequences	0.3653	-0.1763	-0.7366		1.624	0.7135	-0.9455	-0.04762		-0.9581	-0.4521	-0.1028	-0.2273	-0.873	-1.024			-0.978	-0.9702	-0.8803	0.0204				-0.6033	-1.489	0.3748					-0.4421		-0.3416	-0.7499	-1.52	-0.7136		0.4435	0.4341	0.2466	0.07826			-0.6492
IMAGE:1635181		Homo sapiens transcribed sequence	0.4343	-0.2973	-0.6476		1.693	1.082	-0.6865	0.02138		-1.059	-0.4431	-0.05383	-0.5183	-1.284	-0.5552	-0.8184	0.4734	-0.909	-1.241	-1.001	0.3394			-1.092	0.05572	-1.02	0.1938		-1.218	-0.9631		-0.02313			-0.5309	-1.241	-1.115	-1.722	0.7025	0.4931	0.1356	-0.3727	-0.5131	-1.208	0.02977
IMAGE:1947760	RNPEPL1	arginyl aminopeptidase (aminopeptidase B)-like 1	0.6873	0.02569	-0.1446	-1.156		1.525	-0.9935	0.05438		-0.4361	0.01989	0.1892	-0.1653	-0.661	-0.8922	-0.6654	0.5064	-1.356	-1.598	-0.3583		-1.328		-0.4386	-1.251	-0.8569	0.2968		-0.4652	-0.8201	-1.078	0.1399	-0.08713		-0.5579	-0.8084	-0.9316	-1.009	0.1455	0.4661	-0.3714	0.1303	-0.5501		-0.4372		-1.367
IMAGE:1187808		Homo sapiens transcribed sequence	0.4533	0.03169	-0.2986	-1.94	1.352	1.581	-0.5275	-0.01962		-0.4101	-0.06411	0.07517	-0.6293	-0.145	-0.7362	-1.179	0.1424	-0.95	-1.112	0.1277	0.4684	-0.4124		-0.5026		-0.8009	0.1128	-0.8044	-0.4392				0.02887	-0.5836	-0.6319			-1.153	0.3415	0.3921	0.2146	0.1163		-1.429			-1.451
IMAGE:754989		Homo sapiens transcribed sequences	0.4783	-0.1533	-0.3736	-1.215	1.307	0.6065	-0.7925	-0.04462		-0.9451	-0.1191	0.2102	-0.2043	-0.89	-0.7912	-0.4244	0.9274	-0.595	-0.9672	-0.2273	-0.0566	-0.9974		-0.4876	-0.7803	-0.8359	0.3378		-0.3342		-0.3771		0.03387	-0.2386	-0.09689	-0.8474	-0.3106	-0.5977	0.3165	0.8571	0.4796	0.2513	-0.2991	0.306	-0.5462	-0.4569	-0.9057
IMAGE:911483			0.5333	-0.2683	-0.1586	-0.9696	1.232	2.271				-0.7301	-0.1341	0.2552	-0.7793	-0.875	-0.4562	-1.009	0.7324	-0.99	-0.4622	0.1977	0.2584	-0.8524		-0.2826		-0.8509	0.4028	-0.5144	0.1908	-0.8441	-1.412	-0.9441	0.1689	-0.05362	-0.6319	-0.9624			0.6415	0.7321	0.6046	0.3963	-0.9041	-1.579	-0.6212	-1.392	-1.951
IMAGE:162732			0.6083	0.3867	-0.4536		1.657	1.916		0.1154		-0.8451	0.2809	0.3502	-0.3343	-0.39	-0.7512	-1.174	0.3574	-0.675	-0.7572	0.3327	0.1134	-0.9074		-0.5876		-0.7659	0.4378	-0.4594	-0.07419	-0.7691	-1.717	-1.689	0.3439	-0.1986	-0.6269	-1.007	-0.5606	-1.088	0.7465	0.6371	0.6496	0.08126	-0.9291	-1.534	-0.9162	-2.507	-1.816
IMAGE:916571	FLJ12529	pre-mRNA cleavage factor I, 59 kDa subunit	0.8723	0.3207	0.1204	-0.7506		1.61		0.1594			0.1849	0.4642	-0.2703	-0.266	-0.7072	-0.9004	0.4614			0.07668	-0.2726			-0.5336		-0.5019	0.5118	-0.7154	-0.2702	-1.335	-2.813		0.1379	-0.4246	-0.6429	-1.173		-1.004	0.6205	0.9511	0.6636	0.5053	-0.7151	-1.85	-0.6122	-1.363	-1.852
IMAGE:181730		Homo sapiens transcribed sequence with weak similarity to protein ref:NP_055301.1 (H.sapiens) neuronal thread protein [Homo sapiens]	0.6203	-0.06131	0.01835	-1.513	1.139	1.318	-0.8305	-0.3026		-0.9131	-0.03711	0.1622	-0.09234	-0.138	-0.3992	-0.6324	0.2894	-0.723	-0.5452	-0.3053	-0.2346	-0.9554		-0.3456	-1.198	-0.9739	0.3098		-0.07219		-0.6551		0.4059	0.1534	-0.04489	1.175	-0.5986	0.1743	0.7685	0.7891	0.4216	0.4333	1.253	-0.732	1.096		-1.374
1292501	DKFZp434H2215	hypothetical protein DKFZp434H2215	1.107	0.4457	0.3654			0.8355	-0.4135	-0.1156		-0.5561	0.1199	0.5992	0.2547	-0.131	-0.7622		0.8664			-0.9983	-0.2876			-0.07857	-0.9013				-1.315	-1.57	-2.848	-0.5501			-1.408	-1.838	-0.5116	-0.9887	-0.6945	-0.3339	-0.3014	-0.2297	-1.73	-1.435	-0.7572	-5.608
IMAGE:1551267	BID	BH3 interacting domain death agonist	0.7263	-0.4053	-0.1756	-0.6566		-0.3455	-0.2545	0.5334	-0.5017	0.06287	-0.02111	0.06817	-0.08634	-0.512	0.4168	-0.4664	0.6454	-1.597	-0.8692	-0.8193	-0.5486	-0.7294		-0.3496	-1.232	-0.3979	0.1558	-0.9914	-0.8362	-1.611	-1.579	-0.8211	-0.8981	-0.6106	-0.3789	-1.259	-1.183	-1.24	0.1245	0.1251	-0.4824		-0.6311	-2.016	-0.7982		-0.9077
IMAGE:1868572	DPP7	dipeptidylpeptidase 7	0.1343	-0.2273	-0.9776	-0.3886		0.09245	-0.6665	-0.1086	-0.01371	-1.309	-0.3331		-0.4383	-0.614	-0.8952	-0.2084	0.3134	-1.939	-2.141	-0.5913				-0.3516	-1.464	-0.8699	-0.1662		-0.03819				-0.1901		-0.6109	-0.9514	-0.1946	-1.622	0.05251	0.07306	0.1956	-0.5827		-1.228			-0.009687
IMAGE:1702695	MRPL53	mitochondrial ribosomal protein L53	0.4643	0.08269	-0.2376	-1.649	0.8328	0.9125		-0.03862		-1.109	-0.1931	0.1562	-0.2183	-0.554	-0.3852	-0.7584	0.3034	-1.319	-0.2712	0.3687	-0.0906		-2.254	-0.2116	-1.904	-0.6499	0.04382	-0.8034	-0.4082	-0.9031	0.2789	-0.3131	-0.07013	0.1874	0.05911	-0.2714	-0.1046	-0.6817	0.3425	0.2731	0.5156	0.3573	-0.1031	-0.218	-0.3802		-0.7097
IMAGE:1916194		Homo sapiens transcribed sequence with moderate similarity to protein sp:P34932 (H.sapiens) HS74_HUMAN HEAT SHOCK 70 KDA PROTEIN 4 (HEAT SHOCK 70-RELATED PROTEIN APG-2) (HSP70RY)	1.184	0.5227	-0.1376	-0.1486	1.293	1.622	-0.4165	-0.1886	-1.464	-1.569	0.5869	0.1762	-0.2183	-0.764	-0.7752	-0.6284	0.8634	-0.759	-1.651	-0.09132	-0.1706	-0.7114	-1.684	-0.8616	-1.624	-1.21	0.3238	-0.3534	-0.8382		-0.2111	-0.5131	-0.3101	-0.6726	-0.4309		-0.9846	-0.4217	0.3925		-0.7544	-0.3227	-0.7331	-0.818	0.2398		-0.9297
IMAGE:1913850		Homo sapiens transcribed sequence with moderate similarity to protein pir:I38135 (H.sapiens) I38135 multicatalytic endopeptidase complex (EC 3.4.99.46) beta chain MECL-1 - human	0.3363	-0.1953	-0.7656		0.5448	0.7545	-0.3345	0.2434		-0.5771	-0.1611	0.2082	-0.1763	-0.632	-0.7532	-0.7664	0.5054	-1.627	-1.089	-0.2193	-0.1986	-1.409		-0.7296	-1.532	-0.5979	-0.1542	-0.6214	-0.5962	-0.5211	0.03088	-0.4611	-0.3781	-0.4006	-0.4289		-0.01261	-0.6997	0.1545	0.02506	-0.7124	-0.4407	-0.5711	-2.316	-0.5682	-2.119	-1.528
IMAGE:1075414	EIF4EBP1	**eukaryotic translation initiation factor 4E binding protein 1	1.147	-0.05431	-0.2446	-0.5856	0.3858	-0.2645	-1.074	0.3544	-0.8107	-1.196	0.1599	-0.1708	-0.1953	-0.411	-0.7822	-0.1754	0.3164	-0.606	-0.4182	0.03168	0.4624	-0.01836	-0.7309	-0.2786	-0.8513	-0.3569	-0.1132	-1.13	-0.6052	-0.1301	0.6819		-0.2571	-0.3396	0.2221	-0.2484	-0.8416	0.1213	0.9955	1.006	0.8186		-0.6301	-0.995	-0.04723	-0.5579	-0.3967
IMAGE:2043418	CRF	C1q-related factor	0.3713			0.6584	0.7398		0.3705		-0.9567	-0.3721	-0.2861	-0.8268	-0.4513	-0.04703	-0.4782	-0.1714	0.09039	-1.232	-0.3142	0.5357	0.1264	0.1156		-0.2946	-0.6573	-0.5629	-0.5792		-0.1212	-0.6661	0.9759	-0.1861	0.3369	0.2044	-0.2039	-0.7244	-0.04761	0.05533	0.4495		-0.04742	-0.3257	0.4739	0.159	0.1268	-1.174	-0.4527
IMAGE:2045658	EEF1A2	eukaryotic translation elongation factor 1 alpha 2	0.2973	-0.7843	-0.9346	0.7644	0.9358	0.8255	0.1265	-0.05562	-0.1507	-0.3661	-0.5201	-0.2808	-0.2553	-0.111	-0.5722	-0.1454	0.1564	-0.816	0.04175	0.8517	0.4124	0.4016	-0.9009	-0.3586	-0.09128	-0.5969		-0.6904	0.1348		1.272	-0.2401	0.8229	0.3404	-0.3379	-0.6084	0.3684	0.2613	0.6055	0.2761	0.2486	-0.1097	0.1899	0.095	0.7428	-0.5679	-0.4067
IMAGE:840882	NBP	nucleotide binding protein	1.389	-0.9923	-0.6126	1.336	0.1178	0.1675	-0.1515		-0.7387	-0.7641	-0.1981	-0.6888	-0.3133	0.151	-0.5702	-0.9534	-0.08161	-2.054	-1.106	0.3537	-0.1156	-0.3064		-0.3366	-0.4493	-0.9549	-0.8112	-2.958	-0.3132	-1.648	1.494	-0.9681	-0.3151	-0.3176	-1.256	-1.246	-0.2796	1.183	0.6175	-0.1519	0.09058	-0.3377	0.1819	0.507	-0.02523	-0.7659	-0.5347
IMAGE:810999	GPX1	glutathione peroxidase 1	1.13	-0.3413	-0.5116	0.0874	-0.1112			0.9874	0.8523	-0.1931	0.6829	-0.2478	0.02766	-0.04803	-0.2792	-0.8024	0.1394	-1.503	-0.5852	0.07468	0.0154	0.1646	-2.118	-0.1456	-1.688	-1.114	0.1398	-0.2174	-0.1022	-0.3871	0.1749	-1.027	0.3559	-0.5366	-0.3549	-1.275	-0.3786	-0.7657	-0.6615	-1.171	-1.298	-1.267	-0.4971	-0.282	-0.2542	-0.7849	-0.6337
IMAGE:232908	MXD3	**MAX dimerization protein 3	1.36	0.5587	-0.2116	0.4374	-0.001185	-0.1415	-0.1005	-0.1526	-1.358	-1.153	-0.00711	-0.1878	0.09766	-0.178	-0.5992	-0.5824	0.07939	-2.003	-0.8752	0.1747	-0.2246	-0.05536	-1.648	-0.2656	-0.8583	-1.064	0.2898	-0.8274	-0.6122		0.3149	-0.6171	-0.04413	-0.7466	-0.9049	-1.235	-0.2286	0.5843	0.4885	-0.3509	-0.3884	-0.2867	-0.6371	0.408	0.6858	0.3051	-0.7237
IMAGE:951117	SHMT2	serine hydroxymethyltransferase 2 (mitochondrial)	1.127	-0.03431		-0.0556	0.6158	-0.05455	-0.5435	-0.5456	-0.7607	-0.8161	1.08	-0.1508	0.6947	0.279	0.05776	-0.4154	0.5564	-0.746	-0.7382	0.2017	0.1724	-0.05836	-1.561	0.07143	-1.141	-0.6969	-0.7732	-1.55	-0.8552	-0.9501	-0.2581	-1.43	-0.7671	-0.8996	-0.4379	-0.8184	-1.712	0.7113	-0.01449	0.05606	0.3386	-0.6497	-0.5601	-0.595	-1.147	-1.028	-0.9767
IMAGE:814838	AUP1	ancient ubiquitous protein 1	1.143	-0.1883	-0.5086	0.5204	1.002	0.6115	0.1325	-0.9196		-0.1901	-0.2541	-0.01483	-0.2493	0.285	-0.6162	-0.8194	0.6024	-2.35	-0.3922	0.4877	0.5084	-0.1924	-1.685	0.2274	-0.6053	-1.201	0.06282	-0.7444	0.1708	-0.02414	1.428	-0.6441	-0.2011	-0.5736	-1.212	-2.012	-0.3556	0.3473	0.2715	-0.5379	0.1546	0.02626	0.06591	0.531	-1.111	-0.1819	-1.181
IMAGE:1639640			1.115	0.8737	0.1834	-0.8376	1.494	0.7935	0.7245	-0.4676	-0.4027	-0.3781	0.7679	0.6972	-0.7373	-0.163	-1.384	0.1126	0.2644	-1.628	-0.9802	-1	-0.6696	-0.6004		-0.3006	-2.163	-0.9689	-0.3852	-1.542	-0.4472		0.1199	-0.6721	-0.6691	-0.1016	-0.4399	-0.5904	0.1364	0.01933	-0.8065	-0.8559	0.08658	-0.5517	-0.2921	-0.457	-0.8892	-0.3499	-1.019
IMAGE:996264		similar to eukaryotic initiation factor 5A	1.072		0.2104	-0.1506	1.201	0.4805	0.1415	-0.6106	-0.8857	-0.9511	0.7049			-0.276		0.5996	0.09139	-1.821	-1.263	-1.263	-0.2626	-0.4934	-2.806	-0.3536	-0.9263	-1.072	-0.5582	-1.395	-0.5802	1.185	0.8069	1.535	-0.4221	-0.2546	-0.3729	-0.5234	-0.1766	-0.1737	-0.5395	-0.4089	-0.08642	-0.8547	-0.5951	-0.44	-0.7422	-0.8629	0.1483
IMAGE:995536		similar to eukaryotic initiation factor 5A		0.6697	0.01935	-0.3016	1.19	1.399	0.3905	-0.6516	-1.647	-0.7521	0.6639	0.3132	-1.001	-0.337	-0.06824	0.1886	0.4704	-1.802	-1.084	-1.354	-0.4236	-0.3044	-3.557	-0.5346	-2.127	-0.9829	-0.4092	-1.456	-0.2612	0.3239	0.5459	0.7339	-0.1731	-0.08562	-0.2339	-0.3644	-0.08761	-0.4247	-0.5805	-0.06994	-0.08742	-0.9757	-0.03609	0.139	-0.2732	0.2861	-0.5927
IMAGE:1492411		similar to eukaryotic initiation factor 5A	1.034	0.3727	0.05235	-0.2186	0.3928		0.2735	-0.4686	-1.134	-0.7491	0.5969		-0.4383	-0.514	-0.7352	-0.07842	-0.1066	-1.519	-0.8212	-0.4313	-0.2206	-0.5914	-3.094	-0.4616	-1.024	-0.6899		-1.153	-0.2882	-1.053	0.3289	0.07687	-0.1001	-0.3226	-0.4409	-0.3614	-0.2646	-0.1217	-0.2375	-0.1069	-0.4144	-0.2827	-0.3331	0.572	-0.08023	0.1491	-0.6197
IMAGE:841617	OAZ1	ornithine decarboxylase antizyme 1	0.2343	0.3127	0.002351	-0.6486	0.09282	-0.4975	-0.6265	0.2714	-0.5637	-0.3291	0.9269	0.1362	-0.7783	-0.204	-0.8152	-0.4184	0.1534	-2.259	-0.5212	-0.8313	-0.6006	-0.07136	-1.714	-0.2916	-1.664	-0.8999	-0.02618	-0.7234	-0.2182	-0.5631	-0.2311	-0.4131	-0.3801	-0.5126	-0.6109	-0.8114	-0.3746	-0.8917	-0.3575	0.09306	0.05558	-0.2327	-0.4331	-0.188	0.1798	-0.6509	-0.8897
IMAGE:471200	ZT86	zinc finger protein	0.3433	-1.278	0.1814	-0.9696		0.3415				-0.3801	1.026	0.2752	0.9407	0.275	-0.1662	-0.2694	-1.218	-1.66	-1.762	-0.1123		-1.762		1.337	-1.035	-0.3009			0.09081		0.7479	-0.9541	-0.08113	0.02638	-0.08189	-0.3524	-0.1956	0.4973	-0.2785	0.3521	-1.275	-1.794		0.251	-0.8312	-0.9619	-1.171
IMAGE:1902864	KIAA0674	KIAA0674 protein	0.3403	-0.2813	-0.2616	0.6774	0.3788	0.4985	-0.9405	0.04738	1.042		-0.2971	-0.3478	-0.3723	-0.148	-0.8992	-0.7324	0.1794	-0.933	-0.1952	-0.4753	-0.2346	0.1046		-0.03557	0.3317	-1.294	0.2898	-0.1374	-0.1922	-0.6771	0.4449	-0.2471	-0.1941	-0.4366	-0.9849	-1.315	-0.1486	-0.2657	-0.1215	-0.4309	-0.008418	-0.1267	-0.3171		-0.4542	0.1451	-0.5037
IMAGE:878406	MTX1	metaxin 1	1.043	-0.09831	0.2514	-0.6796	0.1718	0.6615	-0.6675	-0.05962	-0.3647	-0.06013	0.2059	0.4452	0.4407	-0.005027		-0.09942	0.4524	-0.77	-2.042	-0.1123	0.3184	-0.6524		0.5674	-0.5053	-1.271	-0.4772	-1.864	-0.3892	-0.4141	1.248	-0.2441	-0.4311	-0.3036	-0.4419	-0.7624	-0.3356	-0.3127	0.05151	-0.05794	0.2446	0.1463	0.2859	1.121	-0.1612	0.05811	-0.4307
IMAGE:755593	MGC33867	hypothetical protein MGC33867	1.008	0.1267	0.3964	0.4654	-0.3332	0.1765	-0.7625	-0.3946	-0.2597	-0.6851	0.05089	-0.1598	0.06566	0.29	0.04876	-0.4044	-0.2026	-1.225	-2.287	-0.3573		-0.5874		0.6024	-0.3203	-0.6959	0.2578	-0.7994	-0.2142	-0.9291	1.333	-0.2891	-0.1661	-0.7686	-0.6969	-1.297	-0.1006	0.5323	0.1865	-0.06294	0.3896	-0.4787	0.1609	-0.214	-0.4062	-0.5169	-0.5457
IMAGE:294926	MGC11257	hypothetical protein MGC11257	0.9863	0.1647	0.06435	-0.3866	-1.615	0.1345	0.3755	-0.5666	-0.2617	-0.1871	0.00889	0.9582	-0.2763	-0.102		-0.7364	0.9754		0.07075	0.8807	-0.2186	-0.009358		0.5704	-0.4523	-0.3179	0.3558	-2.151	-0.1862	-0.7411	0.9609	-1.221	0.2919	-0.6106	-1.189	-1.289	1.097	-0.1697	-0.1155	-1.095	-0.3024	-0.6907	0.3189	0.344	0.7818	-1.039	-0.03769
IMAGE:740130	POLR2A	polymerase (RNA) II (DNA directed) polypeptide A, 220kDa	0.8393				0.1178		0.5985		-0.4987	-0.5341	-0.1381	0.4612	0.1467	0.791	0.6898	-0.4534			0.6638	1.504	0.1044	0.4136		0.3534	0.6907	-0.3649	-1.021	-2.218	-0.2432	-0.9581			0.1349	0.01238	-1.006	-0.8464	1.13		-0.4225	-0.3219	-0.2894	-1.568		0.297	-0.3652	-1.846	-0.3847
IMAGE:809720	CENPB	centromere protein B, 80kDa	0.8073		-0.02465				0.5165	0.06438	-0.6307		0.4499	0.6692	-0.08534	0.139	0.2978	-0.1254		-1.306	-0.9382	-0.5383				0.7314		-0.1069	-0.1632	-1.21	-0.07519	-4.56		-1.36	0.07287	-0.2096	-0.6379	-1.028	0.1084	0.5613	0.1955	0.3561	-0.1514		-0.4701	-0.435	0.1128	-0.9479	0.08331
IMAGE:1323361	NR2F6	nuclear receptor subfamily 2, group F, member 6	1.064		0.4424	1.551	-0.1272			-1.409	-0.6937	-0.2591	-0.3731	-0.1138	0.1417	0.266	-0.1752	-0.3384		-1.999	-1.871	-0.5613	0.3294	-0.9414		0.6884		-0.7299	-0.8762	-1.293	-0.4482		1.119		-0.2901		-0.7809	-0.7414	0.4554	0.3083	-0.04749	-0.08694	-0.3344	-0.4127		0.452	0.6398	0.2691	0.1203
IMAGE:859422	NR2F6	nuclear receptor subfamily 2, group F, member 6	1.413	0.4417	0.02135	0.8804	-0.1982				-0.6847	0.02987	0.06589	-0.4248	0.4007	0.385	0.1238	-0.3294	-0.06761	-1.8	-1.052	-0.4723	0.3684			0.3274		-0.6009	-0.3372	-1.754	-0.6392				-0.1111	0.1264	-0.6919	-0.8324	0.2244	0.3173	-0.04849	-0.2579	-0.1454	-0.1837					-0.2107
IMAGE:713782	ADAM15	a disintegrin and metalloproteinase domain 15 (metargidin)	1.564	1.123	1.042	-0.2986	1.453	1.132	0.6235	-0.7686	-0.8337	-0.2591	1.987	0.8062	1.252	1.426	0.1548	-0.2184	0.5434	-1.909		-2.081		-0.4214		1.168	-0.1643	0.4801	-1.386		0.5418			-3.133	-0.3601	-0.2926	-0.2909	-0.2814	0.3154	0.8083	-0.7375	-0.2769	-1.034		-0.9131	-0.558	-0.5402	-2.581	-0.5197
IMAGE:1586469	EPN1	epsin 1	0.4453	0.2637	0.05335			0.09345	-0.5455		-0.3827	-0.5681	0.3879	0.3772	-0.4273	0.227		-0.5874	1.144	-1.248	-1.38	0.02968		-0.7304		0.2294		-0.8289	-0.3552	-2.072	-0.4772		-0.4701	-0.8521	0.2909		-0.3599	-0.2704	-0.3136	-0.6407	-2.456	-0.8459	-0.8534	-0.9617	-0.1721	0.103	0.1608	-0.5799	-0.5587
IMAGE:1568561	BCL2L1	BCL2-like 1	0.8733	0.5917	1.131		0.3718		0.3025	0.1404	-0.2047	-0.1101	1.046	0.9552	0.8107	0.335	0.2938	0.6306	0.2524	-1.68	-2.882	-1.702	-1.622	-4.382		0.4474	-0.7153	-0.06086	-2.037	-3.174	-0.1092			-3.894	-0.3411	-0.3836	0.4381	-0.04237	-0.3756	-0.2627	-0.7785	-0.1979	0.3546	-0.6937	-0.2941		0.2688		0.5993
IMAGE:769579	MAP2K2	mitogen-activated protein kinase kinase 2	1.044	0.4227	0.5624	-0.4686		0.3125	-0.4365	-0.9586	-1.434	-0.5991	0.5969	0.3462	0.5517	0.286	0.03476	-0.4484	0.3834		-0.4412	-0.8713			-0.7739	0.5884	-0.04428	-0.3899	-1.456	-2.203	-0.05819	-4.143	-0.9811	-2.703	-0.4001	-0.06262	-0.3709		-0.09461	0.1483	-0.9075	-0.5469	0.09558	0.2073	-0.4531	-0.088	-0.4302	-0.3809	-0.08969
IMAGE:767268	DPP7	dipeptidylpeptidase 7	0.4603	-0.3013	0.1384	-0.0126			-0.4005	0.09738	0.8123	-0.1331	-0.1671	0.2922	0.1077	-0.01803	0.2708	-0.6424	-0.5106	-2.503	-2.735	-1.295	-1.135	-0.8854		0.5844	-1.038	-0.3139	-1.18		0.2278		-0.07512	-1.247	-0.3641	-0.1866	-0.4349	-1.185	0.6814	-0.6357	-0.4315	-0.1309	0.4716	-0.9967	0.1829	-0.982	-0.5542		-0.8037
IMAGE:884790	ZNF74	zinc finger protein 74 (Cos52)	0.8203	-0.2213	0.2584	-0.6826	-0.4512		0.3095	-0.5026	-1.208	-0.4831	0.3629	0.02217	0.4077	0.222	0.2808	-0.02242	0.7394	-0.333	-1.735	-0.1053	0.0854	-0.5254		0.4644	-0.5183	-0.5839	-0.4502	-2.427	-0.2122				-0.7441	-0.7266	-0.7449	-0.9354	-0.4986	-0.02567	0.08851	-0.5109	-0.6184	-0.2167	-0.8971	-0.132	0.3158		-0.07369
IMAGE:266094	TOP3A	topoisomerase (DNA) III alpha					0.5138	-0.2465	-0.3055	-0.5076	-0.1327	-0.7581	0.6779	0.2872	0.3227	0.277	0.5358	-0.3974	0.1644	-1.018	-1.71		-0.1196	-0.2504		-0.03057	-0.1833	-0.4689	-0.8352	-1.002	0.2928			-4.002	-0.5991	-0.4416	-0.7099	-0.9004	0.1864		-0.2965	-0.2659	-0.7634	-0.6417	0.09791	0.083	-0.9792	-1.82	-0.2387
IMAGE:2020898	PLOD3	procollagen-lysine, 2-oxoglutarate 5-dioxygenase 3		-0.3243	0.3954	0.4244	-0.01418		0.5565	0.02438	-0.08071	0.4139	0.1299		0.1447	0.859	0.4878	-0.2254		-1.696	-1.998	-0.4083	0.5324			1.421		0.4231	0.1168	-1.16	0.1848	-1.36		-5.3	-0.7271	0.0003763	-0.5679	-0.7984	-0.8816	0.1313	-0.9045	-0.8639	-1.231	-0.9697	-0.3201	0.515	-0.03723	-1.918	0.1233
IMAGE:810928	PLOD3	procollagen-lysine, 2-oxoglutarate 5-dioxygenase 3		-0.8173	0.7824	0.3714	-0.1172	-0.2975	-0.2065	-0.04862	-0.1337	0.1909	0.7569		-0.1883	1.766	0.1048	0.2216	-0.9366	-2.029	-1.651	0.03868	0.4194			0.5884	0.01572	0.2401	0.2338	-1.253	0.3518	-2.693	-0.2811	-3.183	-1.12	-0.1826	-0.1309	-0.9514	-0.2146	-0.1817	-0.8775	-0.6369	-1.344	-1.313	-0.06309		0.04977		0.3603
IMAGE:1535957	SEC6	Sec 6 (S. cerevisiae) homolog	1.581		0.1094	-0.4016	1.38	0.5095				-1.202	-0.2361	0.3632	-0.01134	0.363	-0.1082	-0.02142	0.6204	-1.172	-2.264	0.3357	-0.7636	-0.8144		0.3754	-0.1473		-0.6292		0.02881	-3.116	-0.7941	-5.146	-0.3431	-0.5956	-0.5239	-1.284	0.5124	-0.1947		-0.07994	0.6926	-1.296	-0.07609	0.339	0.1268	-1.164	-0.6627
IMAGE:140174	WWP2	Nedd-4-like ubiquitin-protein ligase	0.4053		-0.4366			0.3435	-0.5255	0.8324	0.3673		0.2379	0.6772	0.6327	0.257		-0.5174	0.4644	-0.768	-2.59	0.06968		-1.69		-0.2106	-0.2133	-0.1389	-0.9552		-0.3672		-0.5201	-5.052	-0.09913	-0.4216	-0.6199	-0.4504	-0.1936	-0.8007	-1.046	0.004062	0.4066		0.2179	-0.006996	-0.1492	-0.7199	-0.6787
IMAGE:375728	PCOLN3	procollagen (type III) N-endopeptidase	0.9663	0.09469	0.2644	-0.5066		-0.1155	-0.2445		0.04829	-0.2471	0.3389		0.3837	0.188	-0.02324	0.1036	0.3154	-2.887	-3.179	-0.1193	0.1414	-0.009358		0.4404	-0.05228	-0.3579	-0.6242	-2.051	-0.4062	-0.6111	0.5409	-0.1711	-0.1881	-0.7006	-0.5489	-1.229	0.4274	-0.1297	0.1545	0.5751	-0.4624	-0.8107	0.08891	0.314	-0.2482	-0.2889	-0.5277
IMAGE:814086	RNU3IP2	RNA, U3 small nucleolar interacting protein 2	1.014	-0.007309	0.2624		0.9228				-2.074	-0.8691	0.8769		0.3917	0.206	0.5248	0.6916	-0.5866	-1.459	-2.421	0.3787				0.4884	-1.064	-0.3599	-2.446		0.1918		-2.821	-3.623	-0.8801	-0.07262	-0.7409	-1.481	0.4554	1.138	-0.4775	-1.617	-1.164	-0.7827	-0.2331	-0.258	0.2698	-0.3609	-0.1397
IMAGE:785847	UBE2M	ubiquitin-conjugating enzyme E2M (UBC12 homolog, yeast)	0.3473	0.1457	0.5154	-0.5656	-0.7842	-1.125	0.4865			-1.716	0.1299	-0.2208	-0.1553	-0.02103	-0.2822	-0.2154	0.1164	-1.846	-2.278	-0.5283		-1.918		0.6314	-0.3713	-0.1069	-2.783		-0.2652	-1.53		-1.41	-0.6271	-0.1596	-0.2079	-0.4284	-0.4316	-0.6987	-0.4245	-0.05394	-0.4914	-0.6497	0.2399	0.725	0.8128		-0.2267
IMAGE:154720		Sapiens N-acetyltransferase ARD1-like protein splice form 3 (ARD1) mRNA, complete sequence; alternatively spliced	0.7053	0.3937	0.7034	-0.7976	-0.2362	0.4235	0.1445	-1.588	-1.563	-0.6981	0.1279	0.3472	0.1927	0.247	0.3158	-0.02742	0.5144	-1.868	-2.74	-0.4703	-1.37	-1.09		1.049	-0.4733	0.1611	-1.825		-0.2872	-2.392	0.1299		-1.149	-0.3216	-0.7199	-0.5504	0.07639	0.1493	-0.8165	-0.6859	-0.3134	-1.002	-0.3121	0.453	-0.1392	-0.3699	-0.1787
IMAGE:739109	AP2S1	adaptor-related protein complex 2, sigma 1 subunit	0.9203	0.09869	0.6484	1.537	0.3988	0.5185		-0.1626	-0.5077	-1.403	0.7629	0.6722	-0.4923	0.292	-0.009239	-0.4424	-0.02061	-2.223	-2.335	-1.005	0.2054	-2.395		0.1344	-0.5783	-0.3739	-1.94	-4.007	-0.3422		-1.575		-0.3641	0.2334	-0.1449	-0.3354	-0.1886	-0.2357	-0.4015	-0.2209	-0.7184	-0.5467	-0.8671	0.208	0.01577	-1.815	-0.07369
IMAGE:740788	ASNA1	**arsA arsenite transporter, ATP-binding, homolog 1 (bacterial)	1.097	0.2757	0.8154			0.3455	-0.05354	-1.256		-0.7561	0.6299	0.4292	0.4347	0.229		-0.1054	0.9164	-1.576	-1.358	-0.7283	-0.3276	-1.448		0.6814	-0.5613	-0.4769	-2.193	-4.93	-0.8452	-0.6201	0.1819	-1.93	-1.077		-0.8579	-1.078	0.1584	0.02133	-0.2145	-1.244	0.008582	-0.4497	-0.04009	0.155		0.2821	-0.4267
IMAGE:795729	C11ORF4	chromosome 11 hypothetical protein ORF4	0.5093	0.5677	0.7574			0.4175	-0.4315		-0.05871	-0.5041	0.4619	0.5412	0.5367	0.661	0.2898	-0.1034		-0.844	-0.8562	-1.266				0.7434	-0.3193	-0.3649	-1.741	-1.758	-0.4932	-0.8181	-0.3961	-0.9381	-0.5351	-0.3076	-0.4859	-0.6164		0.04333	-0.06249	-0.09194	0.2806	-0.7577	0.04191	0.937	0.4448	0.07411	0.1953
IMAGE:743114	HSPBP1	hsp70-interacting protein	0.04633	-0.7853	0.3444		-0.2752	0.7845	0.05546	-0.5466	-0.9017		0.8889	-0.01183	0.8937	-0.182	-0.5832	-0.02642		-1.327	-2.519	-0.2293				0.6504		-0.1479	-1.034	-2.731	0.1338		-0.2091	-1.291	-0.4981	-0.3106	-0.1089				-0.05549		-0.5724	-1.111	0.6289	-0.356	0.9118	0.04111	-0.5577
IMAGE:770430	WBSCR16	Williams-Beuren syndrome chromosome region 16	1.079	0.5477	0.06735	-0.7236	-0.3922		0.7085	-0.7236	-1.059	-0.4741	0.2519	0.8812	0.2267	0.451		-0.5434		-1.964		0.07368	-0.0756			0.5134	-0.8193	-0.5549	-1.921		-0.3132		-0.7261	-1.048		-0.4276	-1.046	-1.426	0.6604	0.3433	-0.3425	-3.312	-0.3694	-1.238	0.1719	-0.563
IMAGE:487882	DKFZP761D0211	hypothetical protein DKFZp761D0211	1.364	0.8927	0.2324		-0.5072		-0.3465		-1.524	-0.8591	0.6269		0.06166	0.366	-0.1552	-0.2284	0.2734		-4.641		-0.6606	-0.6914		0.6784	-0.4543	-0.8999	-0.6462	-2.093	-0.1482		-0.02112	-1.363	-1.01	-1.183	-1.341	-1.201	0.2954	-0.03167	-1.397	-1.247	-0.3144	-1.693	-0.1231	0.572	-0.8402		0.01031
IMAGE:629916	TIMM17B	translocase of inner mitochondrial membrane 17 homolog B (yeast)	0.9553	0.1237	0.2434		0.4138	0.5835	0.1545	-1.338	-0.8127	-0.09813	0.2679	0.3872	-0.06734	0.09697	-0.9342		0.7644	-1.098	-1.16	-0.2603	-0.2496	-0.5204		-0.06057	-1.163	-0.8589	-0.7052	-3.292	0.08281	-0.3721	0.4199	-1.442	-0.5191		-0.8099	-0.8904	0.4064	-0.4107	0.09351	-0.4059	-0.03342	-0.2717	-0.09209	-1.437		0.3401	0.07131
IMAGE:815235	RCD-8	autoantigen	1.059	0.01769	-0.4126	-1.174	-1.242	0.9275	-0.1815		0.3013	-0.2841	0.3519	-0.1988	0.2467	0.201	0.009761	0.02658	0.9084		-1.446	0.2437	0.1444	-2.576		-0.2566		-0.2349	-0.1112	-1.528	-0.1532	-1.008	-0.3961	-1.218	-0.4151	-0.2576	-0.7159	-0.6964	0.3804	-0.3467	-0.4325	-0.2619	-0.4794	-1.488	-0.1681	0.167	0.01477		-0.2647
IMAGE:110744	384D8-2	hypothetical protein 384D8_6	1.022	-0.6193		0.1294	0.1508	0.5005	0.3115	-1.121	-0.3557	-0.2311	0.2749		-0.3703	0.594	0.5628	0.6496		-0.981	-0.3632	-0.4533				0.5264	-0.1863	0.1181	-0.7082		0.1098					-0.4746	-1.253	-1.203	0.8134	-0.3637	-0.1695	-0.04894	0.2736	-0.07474	-0.3251	-0.31	0.06777		0.4983
IMAGE:845513	AP1M1	adaptor-related protein complex 1, mu 1 subunit	1.101	0.3797		-0.4616	-2.21		0.0004558	0.3084	-0.3667	-0.5421	0.7139		0.4387	0.473			0.6104	-1.092	-1.834	-0.5643	-0.3636	-1.854		0.6154	-0.6873	-0.2729	-0.3892	-2.076	-0.1712			-2.716	-0.6631	-0.3656	-1.154	-1.064	-0.1576	-0.2847	-0.8905	-0.6299	-0.8074	-0.5657	-0.08609	-0.311	-0.2532	-2.194	-0.5527
IMAGE:813675	MGC14480	hypothetical protein MGC14480	1.119	-0.1923	0.3174		0.4278		0.04846	-0.5936	-0.5787	-1.044	0.6519	-0.5488	0.04666	-0.279	-0.4402	-0.4634	-0.4816	-1.674	-1.376	-0.4963	-0.3556	-0.6964		-0.04657		-0.3549	-0.2412	-2.588	-0.1132			-1.158	0.6849	0.5424	0.4541	0.3036	-0.07961	0.4633	0.2575	0.1981	0.8806	-0.1377	0.08191	0.427	-0.1752	-0.7859	-0.3747
IMAGE:214982	CDC42EP1	CDC42 effector protein (Rho GTPase binding) 1	0.4803	0.7187	0.1184	0.4874	0.5288	0.09845		0.2074	0.5623	0.5369	0.6229	1.392	0.6077	0.752	0.2408	-0.3124	1.019	-0.873	-1.005	-0.3053	-0.4746	-0.3554		1.064		-0.05386	-0.5702		-0.02219	-1.027	-0.3151	-3.767	-0.8841	-1.247	-0.7149	-1.895	0.02139	0.7443	-0.6615	-0.1009	0.2116		-0.9771	-1.622	-1.224	-1.765	-0.4437
IMAGE:756629	BC002942	hypothetical protein BC002942	0.7123		-0.4296	-0.3406		-0.3595	0.2615	-0.5206	0.09429	0.2489	0.09489	0.4142	0.2297	0.664	0.1628		0.9214	-0.351	0.2768	0.2567		0.5766		0.5664	-0.01628	-0.2119	-0.7282	-0.7954	1.18		-0.7231	-2.655	-0.1721	0.5254	-0.3029	-0.1134	-0.1866	-0.3837	-0.2495	0.2111	0.1336	-1.005	0.01491	-0.75	0.1978	-2.133	0.03831
IMAGE:1434991	HSPC109	hypothetical protein HSPC109	0.6483	-0.003309	-0.4836	-1.025	-0.1632	0.7665	0.1575		-0.1397		-0.05911	0.5402	-0.2043	-0.05003	-0.2712	-0.2944		-2.275		-0.007321	-0.5866			-0.3076	-1.21		-5.552		-0.1042		0.4329	-1.889	-0.1461	-0.07862	-1.047	-1.187	0.06939	0.2023	-0.06349	-0.7229	-0.4604		0.9509	-0.464	-1.236	-0.3069	-0.3757
IMAGE:897570	TRAP1	heat shock protein 75			0.3574	-1.034	0.6578	-1.643				-0.2541	0.6819	-0.3388	0.6967	0.121	-0.2502	0.1766		-1.334	-0.6062	0.9737	0.2144	-0.09636		0.7934	0.07072		-3.891		-0.2032	-1.468	-0.2761		-0.4051	0.06238	-0.4359	-0.2164	0.4804	0.3133	-1.132		-0.2794		-0.1381	-0.043	-3.315	-1.226	-0.2747
IMAGE:845496	JM5	JM5 protein	0.8563		-0.4156		0.6148	-0.2855		-0.7066	-0.9217	-0.5371	-0.7011		0.4737	0.578		-0.6964	0.8354	-1.677	-0.2192	0.5207	-0.1086	0.4306		0.7404	-0.3923	-0.6879	-0.03418	-0.5114	0.2838				-0.3981	-0.4106	-1.079	-1.599	-0.06261	0.3403	0.1045	-1.035	-0.01242		1.339	0.214	-0.7582		-0.8477
IMAGE:857249	PLEC1	**plectin 1, intermediate filament binding protein 500kDa	0.4043	0.5327	-0.4976	0.7814	1.293	0.5025	0.7535	0.4114	-0.1237	0.1609	0.2569	0.5362	0.03166	-0.03403	-0.3152	-0.1784	0.6634	-1.099	-2.421	-0.06132	0.1094	0.3386		-0.04157		-0.2399	0.3038	-0.4434	0.2318	-0.6131	-0.8111	-0.9931	-0.1801	-0.2626	-0.9509	-0.8014	-0.1746	-1.432	-1.027	-0.2669	-1.184	-0.5027	-0.8831	-1.298			-1.22
IMAGE:461405	PD2	hypothetical protein F23149_1	0.7493	0.08769	-0.3326		-0.1822	0.7975	0.03846	-0.7936	-0.1987	-0.1241	0.08189	0.6912	0.4267	0.05097	-0.5402	0.2766	0.9784	-0.544	-0.5462	-0.1463	-0.7156		-6.269	0.3334	-0.6593	-0.2949	0.05882	-2.198	-0.9632			-0.4481	0.03487	-0.8076		-1.186	0.3004	-0.7267		-1.112	-0.5794	-0.8977	-0.2481	0.147	0.3848	-0.2059	-0.2547
IMAGE:824728	MCRS1	microspherule protein 1	1.015		-0.1766	-0.3976	-0.9462	-0.4565	-0.4655	-0.7276	-0.9927	-0.7081	0.08789	0.1172	-0.1573	0.167			0.01439	-1.598	-0.3602	0.09968	-0.4196	-0.1904	-5.083	0.3894	-0.03328	-0.8089	0.1548	-0.9424	0.002814	-1.092	0.8999		-0.2291	-0.7816	-1.3	-1.63	-0.7036	0.07933	0.5535	-1.526	-0.4734	-0.7117	0.3179	0.373	-0.4292	0.1001
IMAGE:810429	DOC-1R	tumor suppressor deleted in oral cancer-related 1	0.3923	-0.009309	-0.009649	0.4294	-2.049	-0.09955	-0.3885	0.2494	0.3443	-0.02113	0.5249	-0.5758	-0.1203	0.02397	-0.8372	-0.7104	-0.1486	-2.081	-2.693	-0.4633	-0.4726	-0.2734	-2.836	-0.01357	-1.066	-0.7519	0.2418	-1.105	-0.6802	0.02486	1.387	0.6249	0.02787	-0.2546		-0.8734	-0.6966	-0.4237	-0.7595	-0.5289	-0.8464	-0.2347		-0.71	-1.372	-1.713	0.5583
IMAGE:2306804	PSMD13	proteasome (prosome, macropain) 26S subunit, non-ATPase, 13	0.2623	0.1207	-0.2196	-0.0106	-0.2292	0.6605	-0.3585	0.3194	-0.9157	-1.181	-0.08511	0.08417	0.01966	-0.586	-0.07724	-0.5304	0.2714	-0.961	-0.4632	-0.06332	-0.1026	0.3966	-0.005919	-0.08357	-0.9863	-1.012	0.6818	-0.05544	-0.2402	0.004857	0.4669	-0.6951	0.5679	0.03538	-0.2229	-0.8034	-0.2866	-0.08367	0.2305	-0.1389	-0.9364	-0.2247	-0.4951	0.32	-0.002235		-0.7817
IMAGE:1492238	MAPBPIP	mitogen-activated protein-binding protein-interacting protein	0.2693		-0.4326	-1.054	0.2078	0.5275	-0.1815	0.2864	0.1913			0.1212		-0.559	-0.7502	-0.5834	0.02839	-1.744	-1.006	-0.4263	0.1744	0.2536	-0.8089	-0.07657	-0.8493	-1.055	0.7388	-0.4684	-0.1632	0.1419	1.254	0.04187	0.3449	-0.2676	-0.5959	-1.206		0.1033	0.03751	-0.7219	-0.1994	-0.1777	-0.05809	0.067	-0.3152	1.344	-0.5947
IMAGE:810979	MRPS2	mitochondrial ribosomal protein S2	0.1903	-0.4913	0.1784	-1.103	-0.4912	0.2985	0.05946		-0.1277		0.02289	-0.1278	0.1577	0.001973	-0.6492	0.3776	-0.1506	-0.373	-1.155		-0.0846			0.1144	-0.5383	-0.7539	0.1298		-0.04219	-0.2171		-0.1371		-0.1166	-0.3049	-0.7654	-0.3686	0.1343	-0.6015	0.08906	-0.9084	-0.3267	-0.3871	0.558	0.04577	0.6751	-0.9837
IMAGE:756157	PSMC4	proteasome (prosome, macropain) 26S subunit, ATPase, 4			0.9044	-0.0266	-0.1352	-0.3455	-0.05454	0.1034	-0.7117	-0.5871	0.8689	0.7982	0.7337	-0.422	-0.5532	0.06358	0.7354	-1.127	-1.169	-0.7293	0.0714	0.3306	-1.492		-0.6423	-0.2579	0.5458	-0.6114	-0.2462	-0.9111	0.6509	-0.1611	0.2819	0.1694	-0.1389	-0.3194	-0.6626	-0.3097	-1.155	-0.8749	-1.202	-1.201	-0.7311	0.484	0.7218	-0.2389	0.3023
IMAGE:773462	DKFZP564C186	DKFZP564C186 protein	0.4943	0.2827	-0.1576	-1.169	-2.487	0.2325	0.5635	-0.4986	-0.5737	-0.4791	0.3769	0.8662	0.9517	0.986	0.01476	0.4916	0.4534	-1.599	-2.191	-1.221	-0.4906	-0.7714	-0.4139	0.1384	-0.2543	-0.2999	-0.04618	-1.563	-0.1882	0.3569	1.339	-0.1631	0.3699	0.3374	-0.4609	-0.4014	0.4354	-0.7117	-1.267	-1.057	-0.6444	-1.583	0.1269	0.222	-0.6202	-0.9209	-0.3997
IMAGE:1899292	KIAA0828	KIAA0828 protein	-0.07167	-0.5833	-0.3136	-1.395		0.2365	-1.143	0.7254	2.29	-0.1551	1.081	-0.5798	-0.5043	-1.16	-0.3312	-0.7944	0.2774	-2.405			0.0534			-0.6076		-1.046			-0.7042	-0.8991		-0.8891		-0.5786	-0.7869			-1.528	0.7665	1.967	2.24	0.9413	-0.3891	-0.614	-0.4662	-0.7869	-1.246
IMAGE:859761	PVRL2	poliovirus receptor-related 2 (herpesvirus entry mediator B)	0.5313	-0.1003	-0.7306	0.3984		0.3195	0.9205		-0.6067	0.3479	-0.4061	0.5632	0.2387	-0.02703	0.001761	0.6086	0.2304		-0.8642			-1.654		0.4654		-0.05286			0.4688	-0.7461	0.8259	-1.746			-0.5639	-0.7344	0.6324	-0.3747	-1.64		-0.4574		0.02391	1.099	-0.07323	1.426	-0.2127
IMAGE:2316441	ARHC	ras homolog gene family, member C	0.4393	-0.1323	-0.5426	0.5464	0.6678	0.9275	-0.04154	0.4964	-0.2587	0.4759	0.6019	0.2312	-0.4333	0.271	-0.1402	-0.3034	0.6084	-1.264	-0.1962	0.8237	0.5944	0.9336	-0.8189	0.5234	-0.4593	-0.1949	1.129	-0.1084	0.5468	0.2519	1.494	-0.06813	0.8849	-0.3076	-0.3359	-0.5164	-0.01961	-0.3867	-0.9825	-1.472	-1.929	-1.798	0.09191	1.297	0.9948	0.9441	-0.5447
IMAGE:40580		Homo sapiens transcribed sequence with strong similarity to protein ref:NP_000612.1 (H.sapiens) 5-hydroxytryptamine (serotonin) receptor 2A [Homo sapiens]	0.7413	0.2597	-0.3706	1.688	1.02	1.459	0.4805	0.3184	0.3033	0.8179	0.6039	0.5632	-0.2913	0.393	0.3718	0.03858	0.4904	-1.152	-0.9742	0.8957	1.196	1.346		0.7854	-0.1673	0.5971	0.02082	-1.616	-0.4312	0.2839	0.6559	-0.9461	0.4369	0.4344	-0.6539	-1.114	0.3124	0.2653	-0.3305	-0.07994	-0.9674	-0.9057	-0.4161	-0.881		-0.6239	-0.8527
IMAGE:809916	LOC284106	**hypothetical protein LOC284106	0.6493	-0.4423	-0.8726		-0.08218	0.4975	-0.1615	0.09638	0.1213	0.6559	-0.3081	-0.09883	-0.2933	0.571	-0.1302	-0.6434	0.6684	-1.214	-0.1862	0.9137	0.1244	0.9536		0.07343		-0.6849	1.329	-0.6084	0.1168	0.03186	0.7739	-0.3981	0.5449	-0.01762	-0.9859	-1.076	0.3004	-0.3867	-0.6925	-0.9919	-1.089	-0.9177	0.7219	1.017	-0.7152	0.1241	-0.3347
IMAGE:810038	GRINA	glutamate receptor, ionotropic, N-methyl D-asparate-associated protein 1 (glutamate binding)	0.1263	-0.2453	-0.6356		0.7348	0.5545	-0.2145	0.2234	-0.3117	-0.5171	-0.02111	0.2282	-0.2063	-0.07203	-0.8932	-0.5364	0.7954	-1.637	-0.6592	-0.5393	0.0114	-0.5494		-0.06957	-1.162	-0.7679	-0.4242	-1.271	-0.2962	0.6289	0.1909	0.06887	-0.09813	0.1394	-0.2089	-0.5494	-0.06261	-0.5197	-1.615	-0.4449	-0.6024	-1.031	0.6689	0.474	0.7518	-0.08889	-0.2977
IMAGE:769933	GRINA	glutamate receptor, ionotropic, N-methyl D-asparate-associated protein 1 (glutamate binding)	0.3023	-1.199	-0.4296	-0.5206	-0.04918	0.2105	-0.02854	0.3394	-0.5257	-0.4611	0.00489	0.1842	-0.06034	-0.416	-1.027	-0.4804	0.08139	-2.311	-0.5932	-0.4933		0.03664		-0.2636	-0.8763	-0.9019	-0.3482	-1.215	-0.4002		0.3469		-0.04213	0.2154	0.2071	-0.4534	-0.2766	-0.4737	-2.019		-0.4364	-0.9747	0.7649	0.55	0.3378	-0.2829	-0.2117
IMAGE:526465	VARS2	valyl-tRNA synthetase 2	1.057	0.06569	0.2954				-0.4535		-1.211	-0.1261	0.2499	-1.161	-0.1753	-0.301	0.1678	0.2046	-0.2436	-1.566		-1.138	-0.6876	-1.138		0.5314	-0.1913	0.07314	-2.633		-0.5252	-0.3501	-0.4381		-1.127	-0.5596	-0.7579	-0.9784	-1.002	-0.2987	-0.9745	-0.9539	-1.291		-0.3501		-0.03723	-0.9379	-0.2667
IMAGE:769868	DPP3	dipeptidylpeptidase 3	1.185		0.2434	0.3224		0.07345	-0.8355		-0.05271	-0.008131	0.7179		0.5427	0.07697		-0.1474		-2.088		-0.9503	-0.8796	-2.54		0.05943	-1.003	0.2211	-3.325		-1.387	-1.222	0.5799	-1.112	0.07087	-0.7716	-1.03	-0.7704	-0.5936	0.5593	-0.8765	-0.1959	-0.6534		0.1979	0.303	-0.3292	-1.19
IMAGE:814731	AIP	aryl hydrocarbon receptor interacting protein	0.5213	-0.05031	0.2594		-0.01018	0.2495		-0.05162	-0.4067	0.05787	0.4739	0.5432	0.4387	0.07297	-0.2982	-0.4414	0.6704		0.1558	-0.1043	-0.8536	-2.204		0.3954	0.002724	0.4771	0.05082		-0.5612	-1.026	-0.4141	-1.376	-1.063	-0.7056	-0.5939	-1.114	0.1424	-0.3347	-0.9105	-2.98	-0.4074	-1.416	-0.5861	0.149	-0.2432	-1.524	0.04731
IMAGE:1605142		LOC253609	0.5023	-0.1993	-0.02965	-0.4006	-0.5992	0.5905		0.1794		-0.3611	-0.5251	0.2442	-0.4103	-0.376			0.05139	-1.531	-0.7932	0.2567	-0.6726			0.2164	-1.036	-0.7819	0.5218		-0.3302		0.5469	-0.8651	-0.5221	-0.8246	-0.5329	-1.093	-0.7666	-1.074	-0.5695	-1.049	-1.416	-0.8647	0.5849	0.35	0.9178	0.6871
IMAGE:1603560	PEPD	peptidase D	0.6743	0.2027	0.1124	-0.3786	-0.3172	0.01245		0.2914		-0.2591	-0.3031	0.3162	-0.3683	-0.03403		-0.9984	0.2834	-1.319	-0.7812	-0.1913	-0.5606	0.1686		0.2384	-1.084	-0.7699	0.4738		-0.4582	-1.563	0.9289	-0.9931		-0.7426	-0.7809	-0.9714	-0.6246	-0.8017	-0.6975	-1.427	-1.194		0.1269	-0.028	0.8898	0.7291	-0.8597
IMAGE:1868626	PFKL	phosphofructokinase, liver	0.5333	0.2017	0.03135	0.5804	-0.1982	0.7115	-0.3475	-0.3596	-0.9647	-0.5001	-0.04411	-0.07483	0.1507	-0.205	0.1738	-0.5994	-0.1276	-1.52	-1.812	-0.7023	-0.001602	0.1976	2.435	0.1674	-2.365	-0.5909	0.9428	-1.064	-0.5492	-1.214	-0.7221	-0.6441	-1.001	-0.6236	-1.062	-1.162	-0.5956	-0.4827	-0.7685	-0.5979	-1.075	-1.144	0.2359	0.071	0.07877	1.528	-0.6007
IMAGE:725562	C20orf72	chromosome 20 open reading frame 72	1.039	0.4477	0.5774				-0.4015	-0.9736		-0.6841	0.7419	-0.01883	0.2367	0.401		-0.2234	-0.02161	-1.044	-1.376	-0.5563	-1.296			0.2134	-0.9193	-0.7749	-1.331	-2.228	-0.9332	-0.008143	0.2339	-0.8581	-0.8551		-0.5559	-0.8064	-0.06961	0.9533	0.1175	-0.1919	-0.3494	-0.6977	0.09191	0.107
IMAGE:773724	FADD	Fas (TNFRSF6)-associated via death domain	1.06	0.09869		-0.4726		0.4085	-0.5305		-1.798	-0.2131	0.6629	-0.09783	0.6677	0.462	0.9208	0.5176	0.6694	-1.483	-5.585	-0.5553	0.3554	-0.4254		0.2244	-0.1383	0.006139	-4.04	-2.867	-0.2822	-0.2871	0.4649	-0.2971	-0.6441	-0.2066	0.1151	-0.3854		0.9843	0.1985	0.3591	-0.5884	-0.7367	0.01291	0.708	-0.1642	-0.4949	0.04631
IMAGE:841679	CIB1	calcium and integrin binding 1 (calmyrin)	1.02	0.2387	-0.04165	-1.073	-0.6012	0.03845	-0.07054	-0.3526		-0.5431	0.2729	0.6922	0.4977	-0.228	0.02076	0.5476	0.07939	-2.253	-1.935	-0.8853	-0.4146	-0.6854		-0.1156	-1.098	-0.9339	-1.7	-1.647	-0.4922	-0.4771	0.09488	-0.3871	0.1259	0.4934	-0.1149	-0.09537	0.8414	-0.6257	-0.08149	-0.4209	0.01158	-1.677	0.5929	-0.312	0.1158		-0.5137
IMAGE:292213	GNB2	guanine nucleotide binding protein (G protein), beta polypeptide 2	0.6303	0.9387	0.4984		0.2788	0.3985	-0.1605	-0.1926	-0.6977	-0.2431	0.3629	0.5222	0.4377	0.06197	-0.2992	-0.07242	1.019	-0.953	-0.2352	0.08468	-0.1746	0.2546	-2.448	0.3544	-0.2383	-0.06386	-0.8402	-1.237	-0.04219	-0.08714	0.2549	-0.04713	0.6459	0.2934	0.5551	0.6246	-0.08861	-0.1457	-0.001486	0.2791	-0.4584	-0.6067	-0.05709	-0.332	0.4958	-0.03489	-0.2837
IMAGE:246120	HRMT1L2	HMT1 hnRNP methyltransferase-like 2 (S. cerevisiae)	0.6123	-0.1893	0.6804		-1.869		0.6315	-0.5606	-1.256	-0.7311	0.2549	0.6342	0.6497	0.354	0.2428	0.1896	1.181	-1.601	0.3368	-0.003321	0.0374	-0.1634	-2.006	0.8864	1.474	0.1681	-1.878	-4.035	0.3098	-0.1751		-1.615	-0.3821	0.2254	-0.1129	-0.4534	0.6934	0.1863	-0.06949	-0.008938	-0.6864	-0.8347	0.02491	-0.19	0.3878	-0.6129	-0.2217
IMAGE:232789	POLR2J	polymerase (RNA) II (DNA directed) polypeptide J, 13.3kDa	0.7293	0.1177	-0.2726	-0.8736	-0.3122	0.2075	-0.7915		0.01129	-1.194	0.1719	0.3012	0.2467	0.181	-0.7202	0.1866	0.5484	-1.254	-0.1462	0.3337	0.0844	-0.2064		0.08343	-0.6693	-0.2649	-0.6912	-3.858	-0.2732		0.8639	-0.3481	-0.5051	-0.07762	-0.01589	-0.3564	0.4204	-0.1367	0.007514	-0.01194	0.5206	-0.7177	0.4019	0.167	0.6648	-0.1159	-0.3747
IMAGE:858979	COPE	coatomer protein complex, subunit epsilon	0.2863	0.4247	-0.09565		-0.3652	-0.1555	0.9355	-0.5066	-1.492	-0.7371	0.4089	0.4282	-0.3463	-0.212		0.2636	0.5754	-1.537	-1.009	-1.089	0.0914	-1.089	-4.052	-0.03957		-1.138	-0.9142	-4.671	-0.1862	-0.2811	0.1509	-0.5711	-0.09813	-0.2006	-0.07889	-0.4594	-0.1426	-0.1597	0.1945	0.1251	0.3776	0.1093	0.4489	0.134	0.8118	0.01111	1.362
IMAGE:68265	AFP	alpha-fetoprotein	-0.1147	-0.5363	0.3434	-2.018		0.1535	-2.336	-1.228	-0.7827	-0.3481	0.5479	-0.05283	0.5727	0.147	0.7358	0.6326	0.1744	-2.228		-1.16	-2.2	-1.57		0.7994	-0.1933	-0.3089		-3.882	0.3028	-0.09214	-0.9801	-0.02213	-2.819	-0.3916	0.4701	-0.1704	1.266	-0.2107	0.7035	0.7441	-0.3934	-2.412	-0.6921	0.123	-0.3892	-1.63	0.6013
IMAGE:825695	HSPC111	hypothetical protein HSPC111	1.5	0.6887	0.2584		1.399	-3.312	1.779			-1.153	-0.2771	0.5122	-0.4623	0.422	-0.8392	1.198	0.4794	-1.593	-1.575	-0.3753	-0.0546	-1.695		-0.3356		-0.3639	-1.35		0.4978				-1.634	-0.1766	-0.5649	-1.135	-0.3486	0.9943	-0.2915	-0.3909	-1.408	-1.367	-0.2171	-0.162	0.3358		-0.6537
IMAGE:256515	LOC92906	hypothetical protein BC008217	0.6393	0.5677	0.4674		0.9678	0.02745	1.098	-0.9536	-1.439	0.1059	0.5519	0.2012	-0.02334	0.121	-0.04024	0.1866	-0.001611	-0.464	-0.04625	0.6337	0.3544	0.2836	-4.819	0.4334	-0.7993	-0.1449	0.008823	-2.368	0.6668	-0.1481	0.7339	-0.2981	-0.5551	-0.09762	-0.1759	-0.6764	0.05039	0.4933	-0.4025	-0.02194	-0.3694	-1.338	0.2319	-0.353	0.6248		-0.4847
IMAGE:824568	MRPL4	mitochondrial ribosomal protein L4	0.6263	-0.005309	0.3844	-1.157				-0.8666	-0.2317	0.4529	0.4089	-0.1418	0.5037	0.05797	0.5568	0.1336	0.08539	-0.577	-0.9492	0.1807	0.5114	0.8806		0.7104	0.09772	-0.4379	-0.8142	-1.361	0.6938			-0.8211	-0.6881	0.1394	-0.4389		-0.4726	-0.5097	0.03451	0.3651	-0.5524	-0.3707		0.104	-0.2682	-2.709	0.01231
IMAGE:450533	SERPINA3	serine (or cysteine) proteinase inhibitor, clade A (alpha-1 antiproteinase, antitrypsin), member 3	-0.3767	0.3217	0.7314	-1.51	-0.03818	-1.819	-1.138	-0.6796	-0.8847	0.8099	2.246	0.8052	2.801	0.885	0.1938	1.091	2.372	0.77	0.05775	1.058	-1.272	-1.972		-2.053	-3.225	-3.871	-1.177	-0.3544	1.111		2.398	2.916	0.2489	0.8064	4.408	-1.202	-1.086	1.227	-0.5585	-1.458	1.905	-0.3437	-0.1741	-2.159	-3.191	-3.742	-3.521
IMAGE:109316	SERPINA3	serine (or cysteine) proteinase inhibitor, clade A (alpha-1 antiproteinase, antitrypsin), member 3	-0.2897	-0.5813	0.6484			-1.622	-1.131	-0.6326	-0.6477	0.5769	0.9829	-0.8178	1.678	0.122	1.201	0.7776	1.159		-1.335	-0.1253	-2.185			-0.3656		-0.7839	-3.45	-1.477	0.6478	0.9129	0.9949	1.453	-0.8641	1.413	3.375	-0.9454	-1.389	0.4243	-0.6315	-1.031	2.762	-1.237	-0.5071	-0.782	-0.6742	-1.445	-1.284
IMAGE:1636836	GALK1	galactokinase 1	-1.143	-1.604	0.5654			-1.415	-1.514	0.2044	1.359		0.6199	0.1792	0.8747	-0.07103	0.4078	0.8646	0.4964	-0.796	0.3418	-0.1483	-0.5876	-0.7084		-0.4286	-1.391	-1.377	-3.113	-1.38	0.08481	-0.2401	0.1219	0.5399	-1.007	-0.3396	2.172	-0.4384	-1.442		0.2355	-0.3339	-0.01142	-1.11	-0.3501	-0.465	-0.2572	-0.6879	-0.6967
IMAGE:230376	BF	B-factor, properdin	-0.7247	0.2937	-0.8566	-0.3376	-2.406	-0.4365	-0.6555	0.6824	0.1073	-0.2281	0.5679	0.2872	2.143	0.487	1.326	0.8626		-1.518	-2.57	-2.17	-1.32			-0.5106	-1.343	-1.749	-0.5652	-0.04244	-0.4772	1.048	-0.7301	-0.3321	0.4509	-0.9216	3.13	-1.1	-0.3336	-0.5607	-1.706		-1.583	-1.702	-0.2021	4.513	-0.9092	-1.36	-2.169
IMAGE:741977	BF	B-factor, properdin	-0.1617	0.5667	-0.6336		-1.473		-0.7425	0.2554	-0.05971	-0.3951	0.6009	0.3202	2.506	1.33	1.799	0.8856	-0.5326	-1.825	-1.797		-1.937	-0.9774	-3.55	-0.5276		-1.266	-0.3422	-0.7194	-0.5542		-1.167			-0.9086	1.543	-1.327	-0.2406	-0.4077	-1.443	-1.503	-1.68	-1.279	-1.549	2.516			-1.686
IMAGE:128243	ADK	adenosine kinase	0.5153	1.374	0.8734	0.1824	-0.1562	-0.2265	-1.136	-0.3076	0.07729	-0.5081	1.038	-0.8228	-0.5673	-0.413	-0.1342	-0.5074	-0.5556	-1.428	-1.38	-1.14	-0.7696	-0.08036		-0.3806	-0.1833	-0.4489	0.3848	-0.5924		0.1679	0.5999	0.1179	-0.7691	-0.4416		-0.1704	-0.6036	0.2793	0.6735	-0.1959	-0.3534	-1.192	-0.8321	0.053	0.6008	2.43	0.2013
IMAGE:767798	ATOX1	ATX1 antioxidant protein 1 homolog (yeast)	-0.1117	0.2867	0.1164	-0.0146	-0.5032		-0.9025	0.1754	0.06029	-1.015	-0.02911	-0.7198	-0.3043	-0.31	-0.5812	-0.9944	-0.4826	-2.095	-0.7772	0.01268	-0.3266	-0.09736	-1.95	0.09243		-1.066	0.6478	0.1906	-0.2342	-0.1391	0.9729	0.04087		-0.08862	-0.3269	-0.5074	-1.141	0.1923	0.5465	-0.2129	-0.2104	0.4113	-0.5191	1.016	1.494	2.103	0.07431
IMAGE:1947425			-1.026	-0.3973	-0.1776	-1.449	-0.5072		-0.8865	0.1014	0.4963	-1.159	1.697	-1.124	0.4517	-0.674	-0.7952	-0.9384		-0.819	-0.1312	-0.1413	-0.3606	-1.611		-0.5816	-1.854	-0.05986	0.3338	-0.3334	-0.06819	-0.02314	0.4389	0.00687	-0.4601	-0.06262	0.3391	0.1286	0.06539	0.1283	0.9925	0.08306	0.3256	0.2673	1.277		1.47		-0.6397
IMAGE:730741	CGI-83	lactamase, beta 2	-0.4927	-0.6343	-0.08465	-1.076	-2.474	-0.8145	-1.144	-0.07562	0.1893		1.38	-1.171	0.4747	-0.891	-0.6222	-0.7354	-1.964		-0.2082	-0.2383	-0.9176	-1.438		-0.2086	-1.011	-0.2569	0.07682		-0.4452		0.1319		-0.4471		0.3821	0.1816	-0.9216	-0.1587	0.9455	0.1161	0.1986	0.3903		1.305	1.273		-0.3467
IMAGE:626551	KAB	KARP-1-binding protein	-0.2637	-0.07531	0.06435			-0.8355	0.02546	-0.4266	-1.152	-0.7571	1.009	-0.02183	0.8337	-0.02203	-0.01324	-0.2464	-0.6346	-0.747	-0.8992		-0.8986			0.0004343		-0.6579	-0.7842	-2.341	-0.05619	-0.6211	0.02088		-1.838	-0.4606	0.01111	-0.3394	-0.5526	-0.06967	0.9045	-0.06494	-0.1424	-0.2007	0.3589	0.634	0.7318	0.3211	-0.4477
IMAGE:245881	HAL	**histidine ammonia-lyase	-0.3757	-0.04731	0.2624	-0.6286	0.1628	0.8225		-0.4286	-0.3437	0.2309	0.4769	-0.2238	-0.5983	-0.324	0.004761	-0.2184	-0.6966	-0.269	-0.06125		0.0194	-0.4714		-0.3216	-1.104	-1.18	0.4738		0.1618	-0.1031	0.5589	0.02687	-0.02013	-0.1326	-0.1409	-0.1014	-1.745	-0.09167	0.1225	-0.5169	0.04558	-0.2627	0.3769	0.802	1.24		-0.4097
IMAGE:627055	MGC1842	hypothetical protein MGC1842	0.8843	0.1427	-0.3876	-0.8986	0.7228	0.1625		0.3614	0.1563	-0.2991	0.4269	-0.4538	0.03166	-0.564	-0.6652	-1.068	-0.4766	-0.289	-0.4212	-0.4213	-0.3806	-1.041	-0.1339	-0.3916	-1.114	-1.12	0.7438	0.4066	-0.2382	-0.2831	0.3689	-0.3331	0.2199	0.1274	0.2191	0.3486	-0.5246	0.7083	-0.01749	-0.4669		-0.5727	0.1469		0.6698		-0.7197
IMAGE:745983	ACAA2	acetyl-Coenzyme A acyltransferase 2 (mitochondrial 3-oxoacyl-Coenzyme A thiolase)	0.1753	0.1037	-0.5966	0.3024	-1.306			0.1224	-0.6927	-1.108	0.8179	-0.6428	-1.557	-0.713	-1.374	-1.617	0.2244	-0.618	-0.1302	0.02968	-0.8996	-0.8004	-1.233	-0.7206		-0.6089	0.3848	0.3076	0.2628			0.4479	-0.7091	-1.252	-1.15	-1.32		-0.8107	-1.066	-1.456	-2.323	-1.022	-0.4721	-0.557			-1.239
IMAGE:45376	ACAA2	acetyl-Coenzyme A acyltransferase 2 (mitochondrial 3-oxoacyl-Coenzyme A thiolase)	0.3663	-0.1653	0.1144	-1.457	-0.9052	-1.076	-1.805	0.05338	-0.4717	-0.9271	1.129	-0.7018	-1.396	-0.532	-0.6132	-1.326	-0.3046	-0.387	0.2908	-0.5093	-0.2986	-0.5794		-0.4596	-0.9423	-0.8579	0.6258	0.5986	0.8638	-0.6011	1.261	0.6489	-0.7381	-1.211	-1.279		-1.593	-0.3997	-0.8855		-2.302	-1.481	-0.4811	-0.576	1.632	1.371	-0.8577
IMAGE:827152	SLC25A20	solute carrier family 25 (carnitine/acylcarnitine translocase), member 20	0.2383	-0.5433	-0.9836		-3.223		-0.8125	-0.3546		-0.5751	-0.04911	-0.3598	-1.174	0.28		-0.5644	-1.243	-1.075	-2.027	-1.207	-0.3966	-2.587		-0.7276		-0.9559	0.5078	-0.5894	-0.1042	-1.449	0.8029		-0.3761	-0.7486	-0.1469	-0.3774	-0.4706	0.4523	1.737	0.2471	1.34	1.561	-0.6491	0.976	1.234	1.093	-0.5657
IMAGE:213890	DECR1	2,4-dienoyl CoA reductase 1, mitochondrial	-0.3177	0.1807	0.06035	-1.541	-1.759		-1.789	-0.08062	-0.5457	-1.011	-0.04511	-0.6258	-0.6103	-0.416	-0.2472	-1.4	-0.2186	-0.191	0.6968	0.3967	-0.3226	-0.3234	-0.3759	-0.4936	-0.7963	-0.7419	0.09182	-0.5154	-0.3502	-0.3651	0.5969	-0.3551	-0.1021	-0.2146	-0.1029	0.1866	-0.7566	0.05633	1.291	0.2111	-0.1664	0.4253	-0.08509	1.75	2.178	1.067	-0.1717
IMAGE:625923	PCK2	phosphoenolpyruvate carboxykinase 2 (mitochondrial)	-0.4997	0.2587	-0.4916		-0.07118	-1.972		-0.6326	-0.5877	-0.9031	0.3029	0.2122	-0.002339	0.262	-0.2592	-0.8924	0.4894	1.147	1.275		0.1854	0.7746		0.2344	-1.318	-0.05386	-0.1002	-0.3874	0.03781			-0.3371	-0.3841	-0.1866	0.3051		-1.309	0.1943	0.4885	0.8891	-0.1084	0.8033	0.06291	0.008004	0.4558		-0.6937
IMAGE:2326168	SPS2	selenophosphate synthetase 2	-0.5467	-0.02831	0.1314	-0.7996	-0.6582	0.01145	-0.4875	-0.3096	-0.4147	-0.5101	0.5159	-0.3048	-0.3393	-0.745	-0.4562	-0.1594	-0.2676	-0.93	-0.9322	-0.7823	-0.2416	-0.4824	-0.8449	0.05743	-1.055	-0.2809	-0.09718	-0.6844	-0.4192	0.06586	0.2579	0.2159	-0.1411	-0.2936	0.5081	-0.1124	-0.2556	0.3573	-0.05849	0.2221	-0.8854	-0.3937	0.2459	0.231	1.559	1.328	-0.1307
IMAGE:204735		Homo sapiens transcribed sequence with weak similarity to protein ref:NP_062553.1 (H.sapiens) hypothetical protein FLJ11267 [Homo sapiens]			-0.3336	-0.1146	-0.4832		0.5275	-0.6446	-1.24	-0.2651	0.2209		-0.4443	-0.46	-0.8712	-0.5344		-0.165	-0.4472	-1.167	0.0234	-0.9674		0.1724	-0.7903	-1.466	-0.3622	-2.499	-0.5042	0.3509	0.8529	0.7109	-0.4361	-0.5186	-0.4369	-0.6474		0.04233	0.4465	-0.1229	-0.3604	0.3013	0.3509	0.686	1.564		-0.3757
IMAGE:1868590	GALK2	galactokinase 2	-1.401	-0.2523	-0.09265	-1.824	-0.5422		0.9585	-0.4036	-0.5287		0.4819	-0.1288	-0.08334	-0.369	-0.1002	-0.1334	-1.492	0.116	0.5738	-0.1463	-0.0256	-0.1264	-0.3089	-0.4066		-0.6149	-0.4612	-0.5684	-0.1332	-0.1681	0.3839	0.6219	-0.7951	-0.2276	0.1741	0.3136	-0.1996	0.5833	1.028	0.008062	-0.05942	0.4523		-1.943	1.545	1.824	0.04531
IMAGE:1574050	CRSP9	cofactor required for Sp1 transcriptional activation, subunit 9, 33kDa	-0.7457	-0.07731	-0.1976	-0.4286		-0.1975	-1.817		-1.444		-0.1731	-0.03383	0.07166	-0.274	-0.2552	-0.2484	0.01339	-0.329	0.2088	-0.2613	-0.9406	-0.1614	-1.264	0.2284	0.5757	0.1601	-0.1562	-0.1334	0.2818	-0.09314	0.3689	0.2069	-0.6301	0.1074	0.04911	0.4386	-0.1546	-0.01167	0.6525	0.05306		0.09726	-0.2431	0.722	0.7398	1.009	-0.1397
IMAGE:700527	GLRX	glutaredoxin (thioltransferase)	-1.509	-1.53	-1.241	1.448	-0.5302	-1.231	-1.51	0.4484	0.1833	-0.8921	1.204	-1.247	-2.021	-0.577	-0.2082	-1.171	-1.32	-2.212	-1.724	-1.884	-2.224	-2.084		-1.755	-2.297	-2.023	-0.4492	-0.7964	-0.6312		0.5259	-0.1361	-0.2631	-0.03562	-0.3639	-0.5944	-1.628	1.005		1.28	1.003	1.694	-0.7561	3.049	2.547	0.5561	-0.9427
IMAGE:451805	C20orf24	chromosome 20 open reading frame 24	1.285	1.624	1.113		-0.3862	-0.9265	-0.3155	-0.04762	-0.06271	-0.9281	0.8079	-0.7428	-0.3473	-0.293	-0.5442	-0.2674	-0.4856	-1.278	-1.85	-0.8003	-1.12	-0.8304	-1.673	-0.06057	-1.183	-0.5589	0.1348	-0.6424	-0.9172	-0.7721	1.26	0.1379	-0.3491	-0.5916	-0.5399	-0.4404	-0.4536	0.2693	0.1835	-0.4059	-0.6634	-0.8617	-1.442		1.151	0.6801	-0.3387
IMAGE:589751	HTATIP2	HIV-1 Tat interactive protein 2, 30kDa	-0.1697	0.8487	1.118	-0.0126	-0.8812	-0.4115	-1.011	0.3274	-0.07771	-0.6431	0.8429	-1.648	0.05766	-0.208	-0.3792	-0.1024	-0.8206	-0.633	-0.9452	-0.3053	-1.315	-0.5054		-0.08557	-1.498	-0.5839	0.1498	0.05256	0.3178	-0.07714	0.9249	0.7229	-0.1541	-0.1966	0.6151	0.2846		-0.1857	0.6885	-0.06094	-0.8584	-0.3867	-0.8471	1.488	-0.2942	0.5751	-0.3537
IMAGE:133341	SPPL2A	putative intramembrane cleaving protease	-0.6847	-0.3163	0.5334	1.022	-0.5062	-1.497	-0.5755		0.4573		0.8479	-0.7128	0.1427	-0.373	-0.9442	-0.3274	-1.356	-1.278	-1.03	-1.3	-0.0896	-0.1304	-1.183	-0.1506	-1.203	0.2711	0.2648		-0.2872	-0.2621	0.6699	0.8279	-0.2491	-0.2316	0.4401	-0.1504	-1.154	-0.08067	1.334	0.5641	0.3066	0.3583	-0.6421	1.273		1.54	-0.1487
IMAGE:810773	KIAA0590	KIAA0590 gene product	0.3983		0.07635	-1.495	-0.8732	-0.5335	-0.4325		-1.27	-0.9851	0.3409	0.7002	0.8657	0.15	-1.161	-0.2444			-1.817	-0.7273	-2.307	-0.8974		0.9324	-0.5803	-1.486	-0.2322	-2.049	-0.9042		1.593	1.531	-1.636	-1.489	-0.8269	-1.177		-0.08767	-0.8035	-0.6029	-1.34	-0.9987	-0.2991	1.936	0.08377	0.5631	0.07431
IMAGE:774726	PPIF	peptidylprolyl isomerase F (cyclophilin F)	0.2443	0.6327	0.002351		-0.2172	0.02245	-0.7665	-0.7186	-0.7837	-1.159	-0.09311	0.6062	-0.3883	-0.794	-0.7952	-0.5684	0.6734	-1.339	-1.591	-1.051	-1.331	-0.7314		-0.1116	-1.814	-1.35	0.01382	-0.9334	-0.8682	-0.3031	1.779	1.907	-1.35	-1.123	-1.061	-1.401	-0.8946	0.1383	-0.1875	-0.8169	-1.484	-0.9327	-0.8631	1.862	0.3698	0.05911	-0.009687
IMAGE:758343	PPIF	peptidylprolyl isomerase F (cyclophilin F)	0.1743	1.013	-0.1076	-0.8086	-0.1072	-0.4575	-0.3965	-0.7486	-1.254	-1.349	-0.1231	-0.5938	-0.1683	-0.544	-1.225	-0.4384	-1.337	-1.189	-1.541	-1.081	-1.571		-5.274	-1.112	-2.234	-2.4	0.2538	-0.8634	-0.8182	-0.4831	1.759	2.307	-1.06	-1.103	-0.7809		-0.8746	0.4983	-0.4375	-0.7869	-1.344	-1.103	-0.6731		0.08977	0.4191	-0.2997
IMAGE:43884	PPIF	peptidylprolyl isomerase F (cyclophilin F)	-0.2807	0.8077	-0.2226	-0.6336		-1.073	-0.7115	-0.8336		-1.364	-0.2081	-0.5388	-0.6533	-0.679	-0.5202	-0.6634	-0.8416		-1.696					-1.107	-2.239	-1.765	-0.05118	-1.178	-0.6432		1.804	1.842			-0.6359		-1.79	0.7733			-1.369	-1.018	-0.9481	1.657	0.2548	-0.2459	-0.02469
IMAGE:1160558	PTS	6-pyruvoyltetrahydropterin synthase	-0.2607	0.03769	0.06735	-0.2336	0.4678	0.5275	0.1685	-0.6436	-0.9087	-0.9241	0.1119	0.04117	-0.03334	-0.189	-0.7202	-0.1634	-0.2116	-0.304	-0.006248	-0.4963	0.1944	-0.2364	-0.4689	-0.1666		-0.8549	0.09882	-0.6584	0.07681		0.5539	-0.03813	0.05487	-0.3876	0.07411	-0.2764	0.1704	0.1433	0.2075	-0.4019	-0.5794	-0.5677	-0.1481	0.787	1.065	0.1441	-0.03469
IMAGE:204111	GRPEL1	GrpE-like 1, mitochondrial (E. coli)	-0.2257	-0.4073	-0.2676	-0.9886	-0.06718	-0.1975	0.07346	-0.7586	-0.8837	-1.199	-0.4031	-0.5738	-0.3283	-0.484	-1.305		0.05339	-0.319	-0.5712	-0.1313	-0.7006			-0.2616	-0.4343	-1.01	-0.5462	-0.8534	-0.01819		-0.1011	-0.2531	-0.3001	-0.1426	-0.7109	-0.4714	-0.4146	-0.4017	0.2125	-0.3269	-0.6344	-0.5127	-0.3631	0.392	0.6698	0.2991
IMAGE:971382	BS69	adenovirus 5 E1A binding protein	-0.7697	-0.2913	-0.04165	1.117	0.6788	-0.6115	-0.9705	-0.07262	-0.04771	-0.5331	0.2529	-0.1378	0.05766	-0.02803	0.02076	-0.5924	0.06939	-0.553	-0.1652	-0.04532	-0.2546	-0.005358	-1.358	0.1344	-0.4883	-0.5339	-0.6802	-0.3674	0.05781	-0.1271	0.7549	0.2929	-0.3841	0.1534	0.09511	0.3446	-0.6386	0.9543	0.8285	0.4291	-0.04842	0.5933	-0.6671	-0.222	0.2358	-0.04489	-0.2037
IMAGE:813651	ALAS1	aminolevulinate, delta-, synthase 1	-1.171	-0.01231	-0.5926	0.1264	-0.5022	-0.7625	-0.7415	0.4664	0.3113	-0.4441	0.2119	-0.5688	-0.5433	-1.469	-0.3102	-0.5834	-1.562	-1.264	-1.146	-1.666	-0.8856	-0.8764	-4.439	-0.8266	-1.929	-1.035	0.1088	0.5316	0.07681	0.6719	1.934	1.852	-0.05513	0.4524	-0.1659	-0.2864	-0.3896	0.8333	0.5075	0.7781	0.2806	1.272	-0.5581	0.947	-0.3152	0.5541	0.3853
IMAGE:840556	EIF4EL3	eukaryotic translation initiation factor 4E-like 3	-0.2467	-0.2383	-0.09865	0.2004	-0.9682	-0.3085	-0.7475	-0.5296	-0.4447	-0.8401	0.2359		-0.4293	-0.905	-0.7062	-0.5894		-0.85		-0.2023	-0.3016	-0.09236	-1.085	-0.4926	-1.155	-0.9009	-0.07718	-0.7844	-0.2092	0.4159	1.968	2.146	-0.5211	-0.3136	-0.2919	-0.3924	-0.4656	-0.03267	0.3615	-0.2879	-0.4854	-0.01374	0.08591	0.491		0.7881	0.1693
IMAGE:624634	FDX1	ferredoxin 1	-0.6757	-0.2873	-0.6276	1.361	-0.4972	-0.1275	-0.4865	-0.5186	0.6063	-0.4291	0.1269	-0.2638	-0.8483	-0.804	-1.445	-0.7084	-0.1866	-0.479	-1.061	-2.581	-0.9406	-1.431		-1.052		-1.52	-1.136	-1.373	-0.6082	2.137	2.739	3.557	-0.3801	-0.9126	-0.2509		-0.7646	-0.5417	-0.03749	-0.2669	-0.1644	-0.9927	-0.4531	-0.178		-0.5109	0.1903
IMAGE:756509	H105E3	NAD(P) dependent steroid dehydrogenase-like	0.8133	0.9617	0.4914	-0.3196	-0.2782	0.03145		-0.1996	-0.2647	-0.07013	0.5859		0.1407	0.195	0.4738	-0.08942	-0.1676		-2.442	-0.1323	-0.3116	0.2076		0.04743	-0.1853	-0.5109	-0.4572	-0.9744	-1.059	-0.1841	1.418	0.7659	0.2989	0.1564	-0.3819	0.1376	0.1844	0.06733	-0.2385	0.2621	-0.9254		0.4759	-0.599	-0.4212	-0.8619	-0.1707
IMAGE:882461	ASS	argininosuccinate synthetase	-0.5017	-0.5133	-0.1636	-0.7446	-1.143			-1.425	-0.5297	-0.6851	-0.3691	0.1202	1.076	0.56	0.4088	0.1356	0.5174		-0.6872	-0.8273	-0.3466	0.4226	-2.12	0.7924	-0.1803	-0.2959	0.6078		-0.4042	1.321	2.963		-0.3961	-0.3386	-1.027	-1.987	-0.3506	0.5923	1.087	-0.4229	1.09	-0.02874	0.7309	-0.584	-1.246		0.3243
IMAGE:2242727	SLC25A13	solute carrier family 25, member 13 (citrin)	-0.2247	-0.8063	-0.4566			0.3335	-0.3555	-0.4476	-0.4327	-0.9881	0.1679	0.4572	0.03266	0.367	-0.08424	0.04258	0.3144	-0.08805	-1.84	0.06968	0.0104			-0.1606	-0.5533	0.3311	-1.625	-3.262	-0.1872		1.28	1.388	-0.06913	0.2384	0.1801	0.6396	0.5664	0.4593	-0.3765	0.3141	-1.443	-1.542	0.6579	1.023	1.081	0.5101	0.09131
IMAGE:754490	SLC25A16	solute carrier family 25 (mitochondrial carrier; Graves disease autoantigen), member 16	0.4003	0.2487	0.01835			0.1185	-0.04054	0.1074		-0.06313	0.8929	-0.09783	-0.3723	-0.08803	-0.4992	-0.7824	0.4394	-1.443	-3.285	-0.3353	-1.015	-2.395		-0.1156		-0.8339	0.04982		-0.5222	-0.8271	-0.7351	-0.7571	0.6759	0.2634	0.8751	1.095	0.4214	-0.07567	1.029	0.2891	0.1116	0.1833	-1.017	0.958	0.3058	-0.3849	-0.5237
IMAGE:252412	STK19	serine/threonine kinase 19	0.8343		-0.8876	-0.2486	0.04282	0.6925				-0.1691	-0.2431	-0.09383	0.3317	0.536	-0.1252	-0.3884		-1.029	0.2288	0.3987	-1.011	-1.531		0.07843	-0.6243	-0.7599	-0.1262	-0.6034	0.3718		0.7389	-1.713	0.1599	-0.8326	-1.511	-1.611	0.3254	0.5083	-0.5875	-1.637	-0.6044	-0.7227	0.7469	0.332	-0.8902	0.2791	-0.9897
IMAGE:2310272	DHCR7	7-dehydrocholesterol reductase	0.8583	-1.963	-0.4336	-2.585	-0.2832	0.7165	-0.7325	-0.4446	-0.1897	-0.8751	1.171	-1.52	-0.6343	-0.39	0.08876	-0.5144		0.315	-0.3572	0.8727	-1.287	-4.437		-1.668	-0.6603	-0.06586	-1.012		-0.2642		0.5629	-1.109	0.9539	0.3014	-0.2169	0.4926	-0.3306	0.04233	-0.6335	-0.1329	-1.34	-2.309	1.421	0.936	0.3138	-1.527	-0.5557
IMAGE:756687	SCARB1	scavenger receptor class B, member 1	-0.3367	-0.9383	-1.569	2.94	-0.2782	0.4415	-0.6375			-2.02	-0.5941	0.4352	-0.7193	-0.525	0.4138	-0.5894	0.5324	0.13	0.3878	1.248	-1.312	-3.862		-1.273		-0.1309			-0.1192		-2.192		-1.321	-0.2536	-0.1219	-0.6924	-0.8656	-0.4927	-0.1685	0.4821	-0.4954		1.156	-0.609	-0.8812	-3.452	-0.3907
IMAGE:739450	LASS2	LAG1 longevity assurance homolog 2 (S. cerevisiae)	0.4003	-0.5613	-0.3016		-0.06118	-0.4115	-1.231	0.02738	0.04229	-0.4031	0.9429	-0.4178	0.1377	0.112	-0.3092	-0.02242	0.3694	-0.173	-0.3752	0.3047	0.0154	0.07464	0.07208	0.004434	-0.9283	-0.6939	0.1698	-0.8474	-0.4322	0.1229	1.095		-0.09413	-0.5566	-0.07489	-0.3454	0.3014	0.2643	-0.03149	-0.01094	-0.4684	-0.2967	0.5629	1.038	0.1358	0.2151	0.6463
IMAGE:461336	LASS2	LAG1 longevity assurance homolog 2 (S. cerevisiae)	0.2003	-0.9013	-0.5216	0.3574	-0.5212		-0.5405	0.6174	-0.1377	-0.01313	0.8429	-0.3578	0.1977	-0.03803	-0.7292	-0.1024	0.3294	-0.123	-0.2752	0.5147	-0.2446	-0.4854	0.2021	0.004434	-0.2883	-0.5439	0.1898	-0.5674	-0.2322	-0.5871	0.8249	-0.1371	-0.1141		-0.1649	-0.4354	-0.008615	-0.01567	-0.5515	-0.5609	-0.8484	-0.7767	0.3329	1.268	0.09577	0.4751	0.8763
IMAGE:341137	FLJ20580	hypothetical protein FLJ20580	0.2483	0.5267	-0.02365			-0.2535	-1.843		0.07029	-0.2451	0.2909		0.1657	0.49	0.4088	-0.03442	0.4474	-0.265		-0.007321	0.0734	0.9426		0.2124		-0.6359	0.1078	-0.09944	0.1458	0.01086	0.4229	-0.03913	0.2839	0.02138	-0.2869	-0.1974		-0.4877	0.3565	0.1471	-0.7804		-0.6491	0.716	-0.1362	0.1431	-0.4957
IMAGE:144786	BGN	biglycan	-0.5367	-0.2583	-0.9786	1.34		0.7815	0.9425	1.79	1.125	1.41	1.436		-0.1693	1.385	0.08376	-0.4294	-0.2776	-1.54	-1.992	-1.392	0.5884	1.138	-0.1549	-0.2726	0.4747	0.6491	0.1828	-0.7544	0.01081	-0.2341	-1.042	-0.9241	0.02887	-0.1136	0.1381	-0.5624	-0.2356	-1.003	-1.278	-0.9879	-1.175	-1.534	-0.7541	-1.229	-1.431		-0.2207
IMAGE:712895		hypothetical gene supported by BC023596			-0.1046		0.09582	0.2155				0.04387	0.2199		0.6647	0.739	-0.3422	-0.1554		-0.926	-3.728	0.8517	0.0224	-1.788		0.5414	-1.471	-0.4069	-0.6532	-1.53	0.4548	-0.05014	-1.838	-1.41	-0.9271	-0.2796	-0.7979	-1.278	0.7484	0.5513	-0.5345	-0.7739	-0.3114	-0.6797	-0.2001	-0.705	-1.197	-0.4879	0.1833
IMAGE:50882		hypothetical gene supported by BC023596	0.4663		0.06435	0.7934			0.7155		-1.002		0.4889		0.5837	0.428	-0.9732	0.2036				-0.1793				0.7904	-0.1023	-0.05786	-0.9842		0.5938		-2.839	-2.921	-1.728	-0.1106	-0.2289	-0.7394	0.04739	-0.07967	-1.855	-1.865	-1.662		-1.471	-1.406	-0.8282	-0.4589	0.2123
IMAGE:279146	ITPKC	inositol 1,4,5-trisphosphate 3-kinase C	0.9363	0.7347	0.3244		2.175	0.4345	1.485	0.5134	3.178	2.363	-0.1311	-0.2518	-0.07634	0.298	-0.2032	1.294	-0.04461	-1.197	-4.759	-0.9093				-0.4096	-0.7223	-0.7279	0.6958		0.6238	-0.5711	-0.6091	-0.9611			-0.9289	-1.459	-0.5126	-0.5597	-0.1055		1.998		-1.691	-1.126	-1.038	-1.269	-1.198
IMAGE:502151	SLC16A3	solute carrier family 16 (monocarboxylic acid transporters), member 3	0.3663	0.1647	-0.3256	2.583		0.2945	1.865	0.2534	0.4783	0.8029	1.309	0.4782	0.1837	-0.08203	0.03676	0.5636	-1.365	-0.977	-6.319	-2.059	-0.4586			0.06043	-0.6923	0.5121	-0.9842		0.8038		-0.3791	-1.831	-2.698	-1.211	-0.1589	-3.009	-0.2526	-3.41	-0.5055	-0.2649	-0.8424	0.09926	-0.3811	-2.376	-1.648	-0.6889	-0.3677
IMAGE:725364	PVRL2	poliovirus receptor-related 2 (herpesvirus entry mediator B)			0.4164		0.9068		1.287	0.2954	0.9203	0.8049	1.261	0.1402	0.9857	0.52		0.5256		-1.255	-4.097	-0.7573	-0.0166	-1.607		-0.1676		-1.276	-0.7822		0.05581		0.7329	-0.1391	1.234	0.3914	-0.1769	0.7626	1.039	0.7323	-1.883	-1.013	-0.2004	-1.099	0.9709		-1.416	0.1931	0.2143
IMAGE:1587852	KIAA0169	KIAA0169 protein	1.157					-0.3645	0.7365		-0.04071	0.1039	0.00989	0.04917	-0.5753	0.319	0.2678	-0.08542	-0.1236	-1.686		-0.2983	0.1424	0.1816		0.03143	-0.2713	0.2231	-1.733	-1.39	0.6948		-0.08812		-0.2471	-0.1396	0.1821		0.2984	-0.1587	-0.6045	0.4561	-0.5614	-0.8997		-0.295	-2.127	-2.788	0.02331
IMAGE:725284	PHKG2	phosphorylase kinase, gamma 2 (testis)	1.12	-0.8213	0.3684	0.4474	1.589	0.1385	0.5195			-0.2831	0.1529	-0.4978	0.1677	-0.05803		-0.4524	-0.2806	-1.493	-2.015		-1.025	-2.535		0.3744	-0.6383	-0.7539	-0.7902	-2.617			1.375		-0.09413	-1.257	-1.475	-1.405	0.7514	-0.02567	-0.7515	-1.381	-0.5784		0.7829	-0.272	-1.174		-1.144
IMAGE:341978	SERPINB8	serine (or cysteine) proteinase inhibitor, clade B (ovalbumin), member 8	0.9023		0.8404	0.8794	1.131	0.3305	0.9815	0.4794		0.3489	0.6549		0.1397	0.194	-0.1472	-0.04042	0.2114	-0.931	-1.403	-0.6433	-1.343	-0.7134		0.03643		-0.3819	-0.9382		0.3498	-0.8951	-0.7331	-1.055		-0.1446	-0.7429	-1.333		-0.9137	0.02051	-0.3689	-1.136	-1.295		-0.91	-0.5922	-1.583	-0.001687
IMAGE:346134	CARHSP1	calcium regulated heat stable protein 1, 24kDa	1.96		0.8784	0.0774	2.479			-0.5826	0.4523	0.2169	0.3329	0.3422	0.4977	0.602	-0.7392	-0.6824	0.1994	-1.563	-1.635	1.035	0.1454			0.1944	-0.6983	0.2461	-0.6402	-1.827	-0.1222				-1.204	-0.5466	-1.135	-1.605	-0.7086	-0.1057	-0.4015	-2.041	-0.6784	-1.677	-0.04709	-0.512	-0.5542	-2.385	-1.334
IMAGE:2028976		Homo sapiens transcribed sequence with moderate similarity to protein ref:NP_055188.1 (H.sapiens) putative G protein-coupled receptor [Homo sapiens]	0.8093	-0.4723	-0.3126	-2.324	-0.2522		0.02846	0.7564	-0.7587		-0.4181	0.2812	-0.3633	-1.229	-0.4302	-1.533	0.7684	-1.334	-1.466	0.1037	-0.1656	-0.3564		-0.8566	-1.839	-0.4449	0.1588		-0.7732	-0.6181	-1.256	-0.5981	0.5049	0.09238	-0.1159	-0.05637	-0.6896	-1.447	0.5775	0.7781	0.6406		-0.6581	1.387	2.325	2.964	-1.225
IMAGE:1868662		Homo sapiens transcribed sequences	0.1153	-0.1663	-0.04665	-1.618	0.4338	0.4535	-0.2355	-0.2376	-1.043	-0.8481	-0.03211	0.02717	-0.6773	-0.673	-0.6542	-0.2874	-0.04561	-0.428	-0.6002	-0.2103	0.0604	-0.8004	1.357	-0.4206		-0.5389	0.2148	-0.9424	-1.107	-0.4721	0.07988	-0.8821	-0.08913	-0.3616	-0.07989	-0.3704	-0.5036	-0.08067	0.1935	-0.1159	-0.2734	0.06826	-0.01209	0.693	1.051	0.8301	-0.5687
IMAGE:241874	FLJ12592	hypothetical protein FLJ12592	-0.007671	-0.6193	-0.3796		0.8408	0.8905	-0.9885	-0.1306	-0.4957	-0.7311	-0.6251	-0.4758	-0.1703	0.05397	-0.05724	-0.5904	0.1514		-0.4232	0.6867	0.0474	0.3666	1.024	0.4164	0.1337	0.1181	0.8218	-0.2754	0.5098	0.05486	0.04688	-0.1951	0.1479	-0.03462	-0.2729	0.006625	-0.9366	-0.6137	0.3105	0.5411	-0.1164	0.00526	1.155		0.7178	-0.06289	-0.5917
IMAGE:1570318	MRPL14	mitochondrial ribosomal protein L14	0.3463	0.06469	-0.2156	0.0034	0.6448			1.483	1.608	0.1229	1.469	-0.6418	-0.4563	-0.692	-0.08324	-0.4364	-0.8746	-1.337	-0.9492	-0.7493	0.1114	0.05064	-1.872	0.2604		-0.6779	0.4858	-0.3114	-0.2962	-0.1011	0.3609	-1.291	-0.03813	-0.01062	-0.7889	-0.6294	-0.5026	0.3703	0.5045	-0.8549	-1.312	-0.5107	-0.2611	0.164	0.001765		-0.5277
IMAGE:724831	BCL7B	B-cell CLL/lymphoma 7B	1.164	0.2527	0.1724	-0.0986	0.2328	0.1925		0.04138	-0.2237		0.3569	-0.7838	0.3117	-0.07403	0.04476	-0.2684	-0.3866	-1.139	-0.7512	-0.4113	-0.0606	-0.4714	-2.484	-0.2516	-0.7643	-0.6499	0.8338	-0.3034	0.2318	-0.8231	0.4589			-0.4826	-0.9809	-1.301	-0.6946	-0.09167	-0.5575	-0.8369	-0.7244	-0.1927		-0.228	0.1298	-0.06089	0.09031
IMAGE:2014482	FDX1	ferredoxin 1			-0.2316		1.239	0.7585	0.2695		0.2423	0.3369	0.9229		-0.5123	0.07197	0.07076	-0.6724			-0.2052	-0.9353	-0.0846	-0.2954		0.3944	-2.468	-1.054	0.1398	-0.7774	0.4878		-1.085	-1.337	-0.6841	-0.8266	-0.8749	-0.9654			-0.7715	-1.431	-0.3884	-0.9167	-0.6971	-1.542	-0.8542	-0.1449	0.4663
IMAGE:435561	BYSL	bystin-like	0.5133	0.09169	0.3814	0.0804	0.6118		1.422	-0.7896	-1.015	-1.01	0.9459	-0.02483	-0.3593	0.305	0.5338	0.6506	0.3124	0.15	-0.9922	0.1877	0.2784	-0.5224	-4.425	-0.07257	-0.9253	-0.7109	0.7328	-0.6844	0.2608		-2.632	-0.5141	0.1589	0.3164	-0.3719	-0.5424	-0.7056	0.5573	-0.8985	-0.5879	-0.9854	-0.6837	-0.6941	-0.059	-0.7012	-0.5919	-0.5007
IMAGE:771323	PLOD	procollagen-lysine, 2-oxoglutarate 5-dioxygenase (lysine hydroxylase, Ehlers-Danlos syndrome type VI)	0.8143	-0.4673	-0.09765	1.411	0.03282	1.622	-0.4365	0.9114	0.3563	-0.3191	0.4169	0.07617	-0.2683	0.646	0.6148	-0.8684	0.5434	0.191	-0.3512	0.9987	1.779	1.759	-0.8139	0.5484	0.1757	-0.6699	0.9638	-0.4734	0.1218	-0.7431	0.7789	-0.7231	-0.01013	-0.2526	-0.2709	-0.7514	-1.355	1.008	0.7025	0.6831	0.1356	0.3273	0.7469	-0.648	-0.5102	0.1391	0.5303
IMAGE:147414	MAP3K10	mitogen-activated protein kinase kinase kinase 10	1.094	0.5027	0.9124	0.9714	0.6228	1.392		0.5914	-0.1337	-0.3491	-0.2731	1.166	-0.3183	0.636	0.4648	-0.4484	0.8134	-0.239	-0.7612	1.199	1.669	1.469	-3.154	0.2784	-0.3543	-0.3899	0.6538	-0.6634	0.02181		-0.7511	-2.543	-0.2001	-0.6126	-0.4509	-0.4814	-1.125	0.5083	0.6425	0.3731	0.1556	-0.2327	0.5569	-0.568	-0.7602	-0.7209	0.3403
IMAGE:795213	RNAC	RNA cyclase homolog	-1.494	-0.7353	-0.5056	0.8734	-2.235		-0.04454		0.1483		-0.01111		-0.006339	0.278	0.5468	0.7936	-0.4746	1.043	0.7908	0.8807	0.1914			-0.6296	0.1877	-0.04786	-1.904	-1.811	0.2938	-0.9211	0.7409	0.3789	-1.868	-0.8806	-0.7089	-0.8894	-0.5426	-0.1497	0.2145	-0.2749	-0.1924	-0.2007	0.5889	-0.186	0.04177	0.07111	-0.07769
IMAGE:125148	RNAC	RNA cyclase homolog	-0.2217	-0.1333	-0.07365	0.7154	0.1868	-1.074	-0.1125	0.2854	0.03029	-0.2451	0.5009	-0.2898	0.2557	0.25	0.4088	0.5656	0.6974		0.6928	0.8227	-0.5066	-0.7874	-4.08	-0.3476	0.03972	-0.02586	-0.5322	-0.2994	0.1658	-0.2691	0.7729	0.3609	-0.4161	-0.2986	-0.2769	-0.6374	-0.6606	-0.09767	-0.1535	-0.5829	-0.6404	-0.9087	0.6009	0.266	-0.006235	0.3031	-0.4257
IMAGE:82738	DNASE1L3	deoxyribonuclease I-like 3	-0.1477	1.591	0.3304	1.299	1.021	0.3705		1.059	0.5843	0.8189	0.6249	-1.996	-1.84	-0.436	-0.9272	-2.03	-2.009	-1.141	-3.173	-2.913	-1.743	-1.513		-0.8936	-0.8863	-1.732	-3.908		-0.4202	-1.275	-1.583	-1.845		-1.595	-0.7429	-2.303		-0.3237	-1.069	-1.799	-2.036			-0.71	-1.362	-0.7729	0.9183
IMAGE:726658	NME3	non-metastatic cells 3, protein expressed in	-0.1647	0.3037	0.1934	-0.3876		0.6435	-0.3455	0.3624	0.3073	0.3619	0.3979	-0.2728	-0.01734	-0.09303	-0.3142	-0.7774			-0.7502	-1.08	-1.24	-0.6304		0.2594	-0.8533	-0.8289	-1.365	-0.8424	0.1828	-0.8421	-0.2501	-1.582	-0.6791	-0.8316	-0.5899	-1.34	-0.09361	-0.2707	-0.6265	-1.356	-0.6534	-0.9517	-0.4921	-0.767	-0.8792	-0.8799	0.3313
IMAGE:252515	KYNU	kynureninase (L-kynurenine hydrolase)	-0.4507	-0.3723	0.3674	0.0464	-0.7022	-0.5225	0.1885	1.806	1.461	0.3359	-0.1781	-0.2688	-1.043	-0.489	-0.2602	-1.233	-5.992	-1.934			-0.2556			-1.317	-2.219	0.5851		1.642	0.2068			-3.838	-3.315	-1.798	-0.05589	-1.466	-1.5	0.3533	0.7275	0.6881	-1.489	-0.02774	-0.9981	-1.733	-1.985		-0.4147
IMAGE:1848977	GK	glycerol kinase	-1.189	-0.04031	-0.9306	-0.4116	0.3898	-0.5205	0.03046	0.9484	1.813	0.4779	0.5939	-0.2468	-0.5213	-1.167	-0.3382	-0.4614	-0.5496	-1.092	-0.6942	-1.374	-0.9336	-1.284		-1.335	-1.367		-1.149	-0.4264	0.1688	-0.8461	-1.154	-1.496	-0.9431	-0.8156	-0.09389	-1.084	-0.6276	-0.1747	-0.0004862	-0.5799	-0.4874	-0.6457	0.6039	0.119		0.8861	-0.8027
IMAGE:510608			-0.6127	-0.5343	0.1754	-0.8556	0.5958		-0.07354	0.9244	1.459	0.5339	0.4199	1.189	0.2147	-0.02103	-0.5622	-1.305	0.1964	-0.636	0.4018	-0.9883	-0.0476	0.7216		0.7914		-0.8269	-0.3032	-0.6104	0.7148	0.1499	-0.7981	0.1299	-1.417	-0.6496	-0.3279	-1.458	-1.072	-1.119		-0.8239	-1.461	-0.9597	0.3799	-1.085		-1.858	-1.267
IMAGE:83995	APOE	apolipoprotein E	-1.649	-0.6303	-1.431	-0.8716	0.8998	0.8895	-0.2195	1.388	2.263	-0.5921	0.2939	1.923	-0.1313	-0.657	-0.7382		1.67	-0.842	1.106	-0.9443	-1.004	-0.8844		-0.5346	-2.697	-1.423	-1.689	-2.356	-0.2612		-2.414		-2.073	-2.356	0.3761	-2.704	-0.7776	-1.245	-0.5605	-1.48	-0.7474	-1.076	0.3439	-1.471		-1.494	-1.333
IMAGE:1609752	APOC1	apolipoprotein C-I	-2.787	-0.4883	-2.209	0.4704	-5.358		-1.558	3.94	5.595	2.28	2.316	2.125	1.901	-0.325	0.7738	0.0005752	2.042	-0.72	2.498	-1.202	-1.982			-1.963	-3.085	-1.651	-3.767	-0.6544	-2.219	-2.214	-1.112	-2.524	-1.991	-3.064	2.158	-2.482	-1.926		-1.068	-1.978	-2.225	-0.3937	-0.1541	-0.429	-1.341	0.5781	-0.8607
IMAGE:811024	BST2	bone marrow stromal cell antigen 2	-0.5367	-0.3283	-0.4986	0.5004	0.2018	1.311	0.1725	0.9304	0.1353		0.08589	1.735	0.4007	0.825	0.8638	0.3506	2.812	0.96	2.198	2.178	-0.5916	-0.8324	-1.655	0.1674	-0.03528	0.08914	0.6528	-0.3944	-0.5592	-0.1241	0.07788	-0.6241	-0.9811	-0.4836	-0.8519	-2.132	-0.1956	0.1073	-1.158	-1.448	-1.595	-1.394	0.1259	-1.939	-2.591	-2.382	-0.7607
IMAGE:344997	CST6	cystatin E/M	0.03133	-0.2703	-0.8506	1.868	-0.8002	0.4595	-0.3295	0.4084	0.1933	-0.2021	-0.2061	0.3932	0.1987	0.623	-1.398	-0.8614	0.05039	-0.772	0.09575	0.3657	0.2864	0.7956	-0.3769	0.2154	-0.6673	-0.3029	0.2008	-0.1764	0.1188	0.02386	0.3959	-0.5361	-0.06313	-0.8756	-0.7239	-1.064	0.5224	0.3453	-0.1005	-0.8699	-0.4474	-0.4357	0.2339	-0.901	-0.4632	-1.324	-1.463
IMAGE:505059	HSD11B1	hydroxysteroid (11-beta) dehydrogenase 1	-0.8637		-1.326	1.533			-0.4145	0.4734	0.3383	0.2329	1.269	0.5782	0.8737	-0.872	-1.643	-1.466	3.075	1.373	1.191	0.8307	-1.829	-2.619		-1.24		-1.878	0.5158	0.7986	-0.3062	-0.5011	-0.3391	-0.4611	-1.298	-0.9806	-0.8089	-0.9894	-0.4626	-1.97	-1.155	-1.785	-1.162	-0.8107	-0.8811				-1.628
IMAGE:753897	AMFR	autocrine motility factor receptor	0.8053	-0.4363	-0.5866	0.3424	0.6638	-0.1065	0.6145	-1.028		-0.4881	-0.8921	-1.293	-0.6073	-0.423	-0.7142				-0.5802	1.33	1.3	0.2696		0.1394	-0.4733	-0.9989	-0.4852		0.09281	-0.9321	1.1	-2.002	-1.259	-0.6916	-1.12	-1.87	0.3364	0.7493	-0.5065	-1.276	-0.1034		1.108	0.713	0.5108	1.44	-1.379
IMAGE:878174	FADS2	fatty acid desaturase 2	0.1883	-0.3233	-0.8936		-4.043			-0.3846	-1.49	-1.215	0.5809	0.0001703	-0.2043	-0.21	-1.231	-1.104	0.4774	-1.835	-0.6372	0.4927	0.8634	0.4626		0.5424	-0.4603	-0.5959	0.1278	-1.769	-0.3142		2.343	2.091	0.7239	0.2814	-0.05689		-0.7006	-0.1077	1.377	-0.8629	1.06	0.4213	-0.1991	0.726	1.014		-0.8157
IMAGE:770346	SLC35B2	solute carrier family 35, member B2	0.1823			-0.2706	-2.079	0.01045	-0.3785	-1.361	-0.1457	-0.9011	0.00489		0.1697	0.294		-0.9704	0.6614	-2.441	0.2068	0.6267		-0.1334		0.2764	0.1537	-0.5819	-0.5382	-1.595	-0.2902		0.5869			0.4154	-1.063		0.1734	0.6063	1.511	-0.3689	0.2836	0.6053	0.7149	1.53	-0.3322	0.4771	-0.1417
IMAGE:1034738		similar to RIKEN cDNA 1110001J03	0.4743	0.08269	-0.5976	-1.079	-1.997	-0.1475	-1.207	-1.399	-1.044	-1.279	-0.5731	0.7862	0.3917	0.466		-0.8584	1.253	-1.019	0.7388	0.8087	-0.3606	0.09864	-1.104	0.8284	-0.3643	-0.6199	0.7738	-0.3234	0.3318	0.1969	1.779	-0.03313	0.7999	0.4674	-0.3909	-0.2714	0.6254	0.9083	1.443	-0.8269	0.7356	0.08726	0.4169	1.192	1.19	1.399	0.1203
IMAGE:810852	ACAD9	acyl-Coenzyme A dehydrogenase family, member 9	0.9393	0.3577	0.1274		-0.4422	0.6075	-0.04154	-0.1636	-0.2787	-0.7241	0.03189	-0.05883	0.3567	0.101	-0.2702	-0.6934	0.1984	-0.844	0.5238	-0.2263	-0.2156	0.4236		0.3034		-0.01486	0.6688	-0.8584	0.02681	-0.8581	1.084	-0.5581	0.01487	-0.2776	-0.7559	-0.7964	-0.2596	0.7333	0.1275		-0.3994	0.01226	0.1919	1.057	1.035	0.6841	-0.2647
IMAGE:760148	UROD	uroporphyrinogen decarboxylase	0.4153	-0.2563	-0.2966	-0.6676	-1.316	0.2235	-0.8755	-0.2476	-1.093	-0.9181		-0.02283	-0.1673	-0.03303	-0.01424	-0.6574	0.3944		0.5098	0.7597	0.5304	0.4596	-0.9429	0.6394			0.4848	-0.3724	-0.02719	-1.542	0.3099		-0.4691	-0.3816		-1.42	-0.1736	0.2093	2.024		0.3166	0.2583	-0.03209	0.863	0.8208	0.8901	-0.6887
IMAGE:700900	LOC51693	unknown	-0.03467	0.1637	-0.6966		-0.5662		-0.6555	-0.007623	-0.2427	-1.008	-1.082	-0.7928	0.002661	-0.193	-0.5642	-0.1774	0.1544	-1.318	0.4498	1.1	0.2704	0.2896	-0.6929	-0.1606		-0.6989	0.7048	-0.1424	-0.03719	0.2379	0.9899		0.3009	-0.4016	-0.7699	-0.6104	-0.4736	0.09933	1.454	-1.016	0.03658			0.863	0.9708		-0.3487
IMAGE:878173	CGI-105	CGI-105 protein	-0.6367	-0.3383	-0.8686	-1.43	-0.1482	0.7115		-0.2896	-0.1947		-1.174	-0.1448	-1.129	-0.325	-0.6862	-1.799	0.3724	-0.31	0.2878	1.238	-0.001602	-0.1324		0.2774	-0.1853	-0.8909	0.7328		-0.1392	0.2859	0.2179	-0.8141	-0.2211	-0.3036	-1.972	-1.862	-0.3956	0.7673	2.142	0.5421	1.735	1.836	0.5559	0.701	0.07877		-0.1107
IMAGE:731460	HMOX2	heme oxygenase (decycling) 2	1.144	0.3427		-0.7286	0.6228		-0.6265	-0.5286	-0.6937	-0.8591	-0.3031	-0.9238	-0.4983	-0.344		-1.058	-0.4966	-2.249	-1.521	-0.1313	-1.651	-0.6014		-0.4316		-1.03	-0.09618		-0.6782				-0.5901	-0.9126	-1.101	-1.541	-1.085	-0.2117	-0.3675		-1.114	-1.163	-0.4931	0.032			-0.6597
IMAGE:502542	TIM50L	homolog of yeast Tim50	0.9903	-0.5813	-0.2016		-0.01118	0.7585		-0.9626	-0.9877	-0.4831	-0.01711	-0.8378	-0.1023	-0.358	0.3408	0.01758	-0.02061	-1.333	-1.095	-0.06532	-0.3346	-0.5754	-2.778	0.3344		-0.7039	0.8098	-0.9874	-0.4022				-0.1941	-0.2466	-1.315	-1.835	-0.2786	0.01433	-1.131	-1.411	-0.8684	-0.4167	-0.5571	1.078	1.266	0.8351	0.8263
IMAGE:545125	NUTF2	nuclear transport factor 2	0.4313	0.2097	0.2794	0.3784	-1.63	0.02945	0.02046	0.1884		-0.8721	0.8439	0.4132	0.5087	0.213	0.8718	0.4086	0.7104		-0.7642	-0.4543	-0.0836	0.2656	-2.887	0.2854	0.002724	-0.3329	-0.1492	-0.02644	-0.2412	-8.106	-0.1941	0.07387	-0.02313	-0.1756	-0.02389	-0.2944	-0.5276	0.1853	-0.8605	0.1001	-1.747	-0.6657	-0.07609	0.569	0.9768	0.4361	0.02731
IMAGE:780977	BET3	similar to yeast BET3 (S. cerevisiae)	0.8823	-0.3893	0.04035	0.5294	0.1908	-0.6995	-0.4785	-0.8206	-0.3957	-0.8811	-0.1551	-0.4258	0.2297	0.254	-0.07724	-0.4104	-0.6186	-1.531	-0.6532	-0.1033	-0.7126	-0.5834		0.4164	-0.2463	-0.6619	0.3718	-0.3454	-0.2802	-4.065	-0.3931	-0.6051	0.08787	0.3754	-0.6029	-0.8134		0.5863	0.3105	-0.5589	-0.1964	0.1253	-0.1451	0.79	-0.04223	0.4171	0.2283
IMAGE:768491	CGI-112	comparative gene identification transcript 112	0.6743	-0.7773	-0.3076	0.6814		0.1725	-1.137			-1.019	-0.6331	-1.324	-0.1183	0.256		-0.6384	0.2534	-2.309	-1.501	0.3087		-1.811		0.08843	-0.4743	-0.9899	0.06382		-0.5182		0.8289	-0.2831	-0.0001283				0.2754	-0.2817	-0.05749		-1.244	-1.283	-0.6731	-0.208	-0.07023	0.05911	-0.7997
IMAGE:1636069	MRPL12	mitochondrial ribosomal protein L12	0.3113	0.4997	0.1794	-2.002	-1.64		0.07046			-0.2821	-0.2261	0.2832	-0.5313	-1.067	-0.1282	0.2386	-0.5196	-0.692	-0.9642		0.3664	0.3156		0.5154	-0.9173	-0.6729			1.029	-1.236	-0.3941	0.08387		1.374	0.3361	0.1856	0.2024	-0.5947	0.1895	0.4301	0.1026	0.2043	-0.5561	0.739	-0.2832	-1.044	0.4473
IMAGE:2014138	FACL2	fatty-acid-Coenzyme A ligase, long-chain 2	-0.5117	-0.2433	0.06635		0.3468	-1.664		0.4754	1.31	-0.6251	0.6409	-1.56	-1.154	-0.57	-0.8012	-0.5844	-1.123	-2.005	-3.297	-2.357	-1.127	-0.2274		-0.8076	-1.65	-1.556	-0.2122	-0.3094	-0.4942	-0.6991	-0.7171	-0.3391	0.9939	1.031	0.7531	1.113	0.4194	1.042	2.547	2.047	2.21	0.7513	-0.1991	-0.634	2.674	-0.6769	-0.5057
IMAGE:82734	FACL2	fatty-acid-Coenzyme A ligase, long-chain 2	-0.6547	-0.8163	-0.07665	-1.188	0.3538			0.9024	1.007	-0.3481	0.4079	-1.393	-1.477	-0.773	-0.8942	-1.387		-1.978	-2.08			-0.1004	-1.093	-0.8306		-1.659	-0.4652	-0.2724	-0.3672	-0.5321	-0.2901	-0.6521	1.201	1.088	1.11	1.13	0.07639	0.7093	2.414	1.964	2.187	1.708	-0.1221	-0.247	3.071	-0.1499	-0.7187
IMAGE:1568245	RORC	RAR-related orphan receptor C	-0.2157	-1.337	-1.458		1.263		-1.347	-0.2486	1.176	-0.4891	-1.403	-0.9338	-0.5483	0.05597		-0.9684	-0.3766	-2.179		-1.821	-0.7006	-2.141		-1.812			-1.076		-2.268		2.979		2.1	0.9774	-0.6309	-0.3014	1.075	1.618	2.483	0.4931	3.316	1.767	1.927	1.312	1.32		1.02
IMAGE:878640	HMGB3	high-mobility group box 3	0.02833	0.4367	0.5664			0.01645		0.09538	-1.07	-0.3351	1.511	-0.4998	0.3857	-0.51	-0.6212	0.8856	0.2874	-1.135	-0.6472	-0.5173	0.4134	-0.2374	-2.28	-0.7976		-1.346	-1.042	-2.929	-1.224		-0.3171	-0.4991	0.5839	-0.2886	0.4331	0.6326	-0.01061	0.1023	-1.653	-1.593	-1.47	-0.5887	0.4409	0.106			0.3043
IMAGE:897673	PGD	phosphogluconate dehydrogenase	2.157	2.416	1.515	-0.5856	-0.4342	0.6055	-0.5735	0.7244	0.6193	-0.6961	0.9299	-0.7408	-0.2353	-0.851	1.068	-0.09542	0.1464		-0.4282	-0.4583	-0.1276	0.03164		-0.8186	-1.371	-0.8969	-0.6532	-0.6904	-0.7152	-0.7001	0.2119	0.02987	-0.5571	-0.1896	0.02211	-0.2684	-1.272	0.5613	-0.6645	-0.02394	-1.311	-0.9897	-0.4101	0.325	0.1828	0.4621	0.6833
IMAGE:809981	GPX4	glutathione peroxidase 4 (phospholipid hydroperoxidase)	0.2443	0.1427		-0.4686	0.7428	-7.138	0.09346	-0.3286	-0.5737	-0.5191	0.2769	0.4962	0.6117	-0.594	-0.9052	-0.1584		-1.839	-0.4412	-0.2313	-0.7706	-0.5514		0.4184	-0.9843	-0.5499	-0.9962	-0.8534	0.3318	-0.2731	-0.1011	-1.973	0.4299	0.3074	0.02911	-0.5314	0.2154	0.1083	-0.4375	0.2431	0.8156	-0.1827	0.4569	-0.078	0.05977	0.1491	-0.6597
IMAGE:743306		Homo sapiens transcribed sequence with moderate similarity to protein ref:NP_060219.1 (H.sapiens) hypothetical protein FLJ20294 [Homo sapiens]	0.2173	-0.1143		-1.256		-2.885		-0.5356		-0.04613	-0.05011		0.1947	0.149	-0.7222	-0.7654	0.6064		-1.048	0.1317	0.2124	0.3216		0.2414	0.5787		-0.7432		0.1848	-0.5901	0.1419		0.1329	0.1704	-0.02789	-0.1784	-0.01161	-0.4087	0.2955	0.2661	-0.1914			0.235	-1.477	-4.018	-0.2067
IMAGE:809588	GGH	gamma-glutamyl hydrolase (conjugase, folylpolygammaglutamyl hydrolase)	-0.3517	1.087	0.6964	1.645	0.3668	0.7265	-0.08254	-0.3146	-0.4097	-0.3051	1.671	-0.5898	-1.754	-1.6	-0.3012	-1.164	-0.7826	0.145	-1.667	-1.267	0.4034	-0.3474	-1.09	-0.7476	-0.9203	-1.226	-0.1922	-2.039	-1.154	-0.9691	-0.7471	-1.769	-1.606	-1.469	-0.08689	-1.607	-1.391	1.842	0.4965	0.1371	0.3596	0.5113	0.02091	-0.834	0.7538		0.1543
IMAGE:358333	MYO1B	myosin IB	0.0003289	-0.4213	0.2184		1.599		0.1795	2.417	1.792	1.647	2.903	-1.118	-0.9823	0.03197	-0.5992	-1.642	-0.2906	-0.05305	0.4948	-0.1953	-0.3846	-0.5654	-0.6479	-0.3256	-0.3983	0.2961	-0.9502	-1.207	-0.2922			0.7829	-0.2041	-0.4766	0.3551	0.4146	0.06139	1.114	0.06851	-0.6409	-0.9284	-0.6067	-0.8071	1.038	1.426	0.8051	1.516
IMAGE:586971	CTSB	cathepsin B	0.4463	0.3447	-0.6256				0.1355	0.5534	1.308	-0.6471	-0.3511	0.1182	1.144	0.118	-0.3132	0.2836		-0.987		-0.4393	-0.3486	0.3406		0.09043	-1.162	-0.5579	0.02582		-0.2962	0.3289	0.01088	0.1989	0.3319	0.6294	0.2611	-0.03937	0.4174	-0.4197	0.5245	0.3451	-0.3424	0.5193	0.03891	-0.556	-0.3482	-0.7089	3.692
IMAGE:1573039	CTSB	cathepsin B	0.6863	-0.6353	-0.04565		1.255		1.215	0.5134	0.5583	-0.9171	0.1089	0.2782	0.8137	0.418		0.2336		-1.057	-0.4892	-0.4893	-0.5586	0.1506		0.3704	0.07772	-0.9379	-0.5542	0.2486	-0.3162			-0.1311	0.2519	0.3394	0.3511	-0.3394	-0.2426	-0.9797	-0.3555	0.1051	-0.6524	-0.3807	-0.1911	-0.056	-0.4282	-0.4689	2.202
IMAGE:324205	CTSB	cathepsin B	0.6713	0.5797	-0.0006491	0.4384	0.7998	0.5095	0.6805	0.6184	0.9733	-1.042	-0.02611	0.7832	0.7987	-0.107	-0.6582	-0.1114	-0.6296	-0.152	-0.1842		-0.2836	0.1456	0.003081	0.3454	-0.05728	-0.6929	-0.3092	0.08356	-0.01119	0.4539	0.7759	0.3039	0.3969	0.9144	0.5561	-0.08437	-0.1876	-0.8047	-0.1005	0.8401	-0.7174	0.08426	0.4039	-0.321		-0.2839	2.787
IMAGE:898035	CTSB	cathepsin B	0.4843	0.3227	-0.1276	0.4414	-0.3072	0.4425	-0.1565	1.201	1.576	-0.5991	1.107	0.2962	0.4917	-0.254	0.03476	-0.7184	0.2534	-0.709	0.09875	-0.4813	-0.2306	0.2986	-1.024	0.5384	-0.4443	-1.02	0.5138	0.4066	-0.02819		0.5489	0.7169	-0.2101	-0.3026	0.1891	-0.9414	-0.4446	-0.6917	0.2425	-0.04694	0.04558	0.2073	0.1269	-0.738	0.7598	0.2391	1.81
IMAGE:134976	LOC56930	hypothetical protein from EUROIMAGE 1669387	-0.1477	0.7707	0.1004	1.279	0.3108	0.4605	0.3915	-0.2106	0.5643	0.2389	0.9549	1.104	-0.3403	-0.256	0.01276	0.6996	1.561	-0.151	0.4568	0.4567	0.6174	0.1266	-2.006	0.03643	-0.9763	-1.222	0.001823	-1.045	0.2298		0.02688	-0.2251	-0.1021	-0.2546		0.2966	-0.4366	-0.1437	0.3305	-0.03894	-0.1664		0.1849		0.9278	1.077	1.278
IMAGE:796367	KIAA1813	KIAA1813 protein	-0.1687	0.03969	0.7394	-0.2216	-0.6502	-0.3705	-0.7895	0.4784	0.04329	-0.4221	0.1139	0.2132	0.3887	0.183	-0.3682	-0.3014	-0.6396	-0.312	-0.4142	-0.4843	0.4064	0.7556		0.6154	-0.5373	-0.04286	0.4408	0.2336	0.1188	0.4139	0.7559	1.404	0.6969	0.5744	0.7161	0.6356	-0.8376	-0.03467	0.2195	0.6501	-0.6774	0.07426	0.2239	0.529	2.087	0.7661	1.327
IMAGE:243068	C20orf3	chromosome 20 open reading frame 3	-1.089	-0.8403	-1.301	0.0784	-0.8202	0.02945	-0.2195	0.1384	0.3933	-0.3521	-0.2761	-0.2868	-0.04134	-0.747	-0.9082	-0.5814	-0.2096	-1.412	-0.3842	-0.2843	0.1764		0.5131	-0.004566	-1.677	-1.123	-0.01918	-0.5264	-0.9512		1.346	0.5639	-0.003128	0.03438	-0.4039	-0.5144	-0.3276	0.2353	0.1695	-0.4699	-0.6974	-0.4257	0.2339	0.849		1.636	1.787
IMAGE:626990	C20orf3	chromosome 20 open reading frame 3	-0.8607	-0.8623	-1.203	0.8164	-0.9622	0.4175	-0.9615	0.1964	0.3213	-0.6441	-0.2081	-0.5288	-0.03334	-0.559	-0.5402	-0.3534	0.1484	-1.714	-0.2762	-0.02632	-0.3156	0.04364		-0.1366	-0.5793	-0.8749	0.1188	-0.8984	-1.023	0.3019	1.414	0.4519	0.1049	-0.02762	-0.3359	-0.5064	-0.4296	0.01333	0.01751	-0.6419	-0.6994	-0.4877	0.3219	0.227	1.855	1.234	2.255
IMAGE:510668	SEPP1	selenoprotein P, plasma, 1	-0.9337	-1.245			-2.765	0.1645	-0.2745	-0.3366	-0.2217	-0.2271	0.4289	-0.1018	0.4137	-0.122	-1.233	-0.1864	0.2254	0.513	0.8208	0.2307	-0.3286	0.1506		-0.1196	-0.002276	0.02214	-0.7842	-1.221	-0.7462	0.6189	1.451	1.429	-0.3381	-0.1006	0.4711	0.4506		0.1103	0.2345	0.3051	-0.5424	-1.451	0.5189	0.244	2.092	0.8411	1.162
IMAGE:433350		similar to Sorbitol dehydrogenase (L-iditol 2-dehydrogenase)	0.007329	0.5857	-0.3146	-3.156	0.2958	0.7155	-1.124	-1.176	-1.361	-1.316	-0.1401	-1.281	-0.6953	-0.571	-0.7322	-0.1354	-3.044	-1.436	-1.528	-1.178	1.502	0.06164	-2.121	-1.769	-1.691	-1.257	-1.163	-0.7604	-0.7252	2.41	4.132	3.78	4.113	3.4	3.752	4.332	1.888	-0.8487	0.5055	0.5061	0.4186	-0.2097	0.5199	-0.925	2.153	0.3221	2.673
IMAGE:488033	DNAJB9	DnaJ (Hsp40) homolog, subfamily B, member 9	-1.691	-1.422	-1.083	0.5364	-0.6922	-0.5125	-1.062	0.2364	-0.5987		-0.2781	-1.019	-1.123	-0.869	-0.2802	-0.5134	-1.162	0.836	0.8038	0.9537	0.4844	0.1636	0.01108	-0.5466	-1.129	-0.8249	-0.1512	-0.8184	-0.2832	0.6619	2.724	1.792	-0.03513	-0.4776	0.1341	0.2536	-0.2596		2.528	1.828	1.021	1.112	0.2419	0.347	1.445	0.06411	0.4753
IMAGE:773278	DNAJB9	DnaJ (Hsp40) homolog, subfamily B, member 9	-1.661	-1.152	-0.9026	0.4964	-0.8122			-0.1836	-0.7287	-0.1541	-0.2881	-0.6988	-1.043	-0.559	-0.6502	-0.1034	-0.2016		0.6738	0.7737	-0.0456	0.2436	-0.3989	-0.4566	-1.319	-0.6249	-0.1912	-0.8384	-0.4632	0.9519	2.004	1.502	-0.6651	-0.7576	-0.1259	0.003625	-0.8396	0.5033	2.738	1.718	1.021	0.9323	-0.1581		1.095	-0.7359	0.6653
IMAGE:1682875	HYPE	Huntingtin interacting protein E	-1.028	-0.6193	-0.7596		0.2808	-0.6395	-0.5585	0.2094	-0.1357	0.7389	0.1049	-0.1658	-1.01	-0.356	-0.7372	-0.8204		-0.01105	-0.4332	-0.6133	-0.5226	-1.113		-0.1336		-0.7419	-0.2082	-1.105	0.4198		1.707	1.585	0.3179		0.5271	0.4966	-0.7066	0.05633	2.741	1.341	1.274	1.215	0.8149		-0.7622		0.1883
IMAGE:308452	C20orf77	chromosome 20 open reading frame 77				-0.0716	-0.4902	0.2295	-0.1695	-0.1016	-0.4467	-0.6821	-0.3161		-0.2913	0.123	-0.2082	0.1186		0.208	-0.03425	0.2157	0.5164	0.2656	0.4431		0.2327	-0.05286	0.2208	0.4736	0.5588	0.06386	0.8659	0.2039	0.2969	0.4044	0.5161	0.3856			0.009514	0.05006	-0.5374	-0.3657	0.1239	0.149	0.7968	0.4361	-0.4027
IMAGE:897906	SIAT1	sialyltransferase 1 (beta-galactoside alpha-2,6-sialyltransferase)	0.1343	-0.4573	-0.09765	-0.2886	-1.227	0.3725	-0.7565	0.4214	-0.1137	-0.2791	0.6569	-0.3038	1.352	0.456	0.2848	0.3216	-0.5366	-0.579	-0.9212	-0.6613	-0.5006	0.3286	-1.084	0.6884	-0.1543	-0.02986	0.3038	-0.1534	0.2618	0.6869	-0.1611	-0.5131	0.3899	0.8874	2.769	1.429	-0.1446	-0.1017	-1.317	-0.5269	-0.9044	-0.7627	-1.083	-0.208	1.32	0.5991	-0.1397
IMAGE:195903	AHSG	alpha-2-HS-glycoprotein	0.4073	-1.064	1.255	0.2644	-4.824	-0.03455	1.006	-0.3556		-1.306	0.8199	0.4492	0.2547	-0.251	1.028	1.065	-0.09361	-0.336		-1.808	-0.1676	-0.1684		0.6514	-0.1413	0.7131			-0.5052	-0.1501	-1.278	0.2299	1.833	1.91	2.712	3.212	-2.602	-0.7787	-0.05449	0.5461	-3.801	-0.4797	-1.68	0.025	0.4828	0.07211	0.6133
IMAGE:138496	MAGP2	**Microfibril-associated glycoprotein-2	0.07133	0.06969	-0.04065	-1.482	1.33		0.5105	0.08838	0.1033	0.1679	0.4839	0.09317	0.02866	0.943	-0.9882	0.5686	-0.4796	-0.142	-1.234	-0.9643	0.8364	0.6156		1.765	-0.6073	-0.1329	0.3108	0.1936	0.6788		0.2459		0.2769	-0.02562	0.1261	0.6156	-0.1676	-0.3547	-0.4705	-0.03994	-0.2974	-0.5357	0.7039		1.297	0.4261	-0.5527
IMAGE:247082	LOC149705	hypothetical protein LOC149705	0.001329	-0.2103	-0.03065	-2.042	0.7898			0.06838	-0.09671	0.07787	0.5839	-0.1268	0.2187	0.813	-0.8682	0.5986	-0.4096	0.188	-1.144	-0.7343	-0.2936	-0.6844	0.01308	0.1154	-0.7373	-0.9429	0.2408	-0.2064	0.5188	0.6239	0.2259	0.3439	0.2269	0.5344	0.1961	0.4556	-0.3176	-0.5347	-0.4605	-0.1899		-0.2757	1.004		0.6868		0.01731
IMAGE:1684277	ZNF204	zinc finger protein 204	-0.4247				-2.236	0.2835	-0.4055	-0.1076		-0.9181	0.1579		0.8127	0.177	0.3058	-0.3174	0.2444		-1.1	-0.5003				0.009434	0.2267	-0.5289	-1.455	-0.6124	-0.07719		-0.7001	-0.05213	-1.059	-0.04162	-0.3199	-0.2304	-0.6236	0.07933	0.6235	0.4041	0.2266	0.1383		0.203	-0.2192		0.3313
IMAGE:1946026	FLJ10884	hypothetical protein FLJ10884	2.026	-0.6253	0.1844	2.533		-0.4455	0.1655				0.3789	0.09817	0.7937	-0.602	0.2968	-0.1764	1.255	-1.127			-0.6186			0.1304		-0.4479				-0.6711	-1.119	-1.291		-1.301	-0.7689	-0.7994		0.2403	0.6545	-1.195	-0.2724	0.2593	-0.9211	-0.516	-0.3182	-0.8189	-1.258
IMAGE:278242	PDK3	pyruvate dehydrogenase kinase, isoenzyme 3	1.074	0.2427	0.6124		1.033	-0.3775		-0.1786	-1.044	-0.8391	0.3769	0.6062	0.3017	0.256	0.5248	-0.7984	0.4034	-0.319	-1.191	-0.3413	-0.7906	-1.681		-0.4016		-0.9999	0.3638	-0.5534	-0.1582			-2.233	-0.3801	0.1074	-0.1309	-1.171	-0.04461	0.2383	0.3125	0.3331	-0.2544	0.3673	-0.4931	-1.418	-0.5402		-0.9597
IMAGE:810502	ZNF212	zinc finger protein 212	0.9223	0.2207	0.07035	0.4494	0.2108			-0.5906		-0.9811	0.08489		0.009661	-0.02603	-1.437	-1.25	0.1514	-0.171	-0.5832	0.2167	-0.3126		-0.6859	0.07643		-0.2419	0.1318	-0.8854	-0.5502		0.1269		-0.02213	-0.9046	-0.6629	-0.9934	0.03339	0.5663	-0.4595	-0.3789	-0.7864	-0.6047			0.4178	-0.1329	-1.042
IMAGE:810871	PTMS	parathymosin	0.02133	0.5297	0.8294	-0.7316	0.03982	0.6895	0.2505	0.3584	-0.3867	0.2679	0.1939	1.013	0.08866	0.503	-0.1782	0.2186		-0.882	0.3558	-0.07432	0.7464	1.006	0.7731	1.305		0.8071	0.6608	-0.2964	0.5388	0.4639	-0.02412	0.4039	0.7669	0.6344	0.3461	0.5256		-0.5747	-1.5	-0.5899	-0.8174	-0.9457	-0.2261	0.569	0.6468	1.416	-0.04269
IMAGE:128302	PTMS	parathymosin	0.8093	0.9677	1.337	-1.374	0.1278	0.7075	0.3585	0.6964	-0.4987	0.2559	0.1219	1.371	0.7267	0.781	0.1198	0.3566	1.298	-0.694	0.5838	-0.03632	0.8344	1.374	0.8511	1.893	-0.06928	1.185	0.6588	-0.2084	0.7068	0.1719	-0.1361	0.4619	1.085	0.7724	0.7041		0.6704	-0.5367	-1.042	-0.4319	-0.9094	-0.5577	0.3219	0.077	0.04477	1.744	-0.01469
IMAGE:347351	SOX13	SRY (sex determining region Y)-box 13	1.514	-0.1473	0.2924	2.031	1.853	1.502	0.5235	0.5114	0.5563	0.9509	1.067	0.7962	1.412	1.756		-0.2784	-0.006611	-0.739	-1.511	-0.1913	-0.4506	-0.5314	2.196	2.118	1.136	1.25	1.014	-0.1234	1.042	-1.193	0.08888	-1.093	0.02987	-1.013	0.05911	0.06863	1.305	-0.2817	-1.267	-2.097	-0.8144		1.027	1.282	0.7798	0.5391	-1.19
IMAGE:856454	SLC3A2	solute carrier family 3 (activators of dibasic and neutral amino acid transport), member 2	-0.5777	-0.03931	0.06035	0.3894	0.4808		1.101	0.009377	-0.5357	-0.06113	0.5049	0.4942	-0.2503	0.01397	-0.007239	0.1696	-0.2586	-0.801	-0.03325	-0.1233		-0.1534	0.07408	0.4764		-0.3819	-0.6482	-3.635	0.01981	-0.1851	1.307	0.6549	0.1879	0.4554	-0.2129	-0.7334	0.7334	0.1763	-0.4495	0.03106	0.1436	0.1353	0.1949	-0.12	1.288	2.197	-0.5217
IMAGE:366541	FGA	**fibrinogen, A alpha polypeptide	0.1553	-0.3963	-0.4766	-1.068	1.264	-1.747		-0.4276		0.6019	0.3979	0.9672	0.3627	1.007	-0.2642	-0.6374	1.484	-0.168		1.12	-0.0596	-0.04036		0.7894	0.4167	-1.059	0.8148	0.3576	1.033	-1.002	-0.8301	-3.182	-0.1791	-0.07162	-0.2899	-1	-0.2636	-0.5507	-0.09649		-0.1334			-0.267			-1.459
IMAGE:756372	RARRES2	retinoic acid receptor responder (tazarotene induced) 2	-0.06267	-0.5943	-1.465		1.946	1.245	1.216	0.01438	0.3293	0.9839	-0.8701	0.2792	-0.9753	-0.531	-1.012	-0.9054	0.4164	-0.246	1.732	1.222	0.3524	0.9416		-0.4586	0.9687	0.6131	0.6568		0.5148		-0.6681		-0.1671	0.07038	-0.9179	-1.588	0.5084		-1.014		-0.6814	-1.42	1.3	1.335	1.323	3.522	-2.007
IMAGE:784959	NEO1	neogenin homolog 1 (chicken)	1.149	1.998	1.427			0.2475	-1.612		-0.3087		0.9619	0.03117	1.167	1.561	0.6998	-0.2234	1.028	0.426	-0.5562	-1.236	0.004398	0.1736		1.733		0.4851	-5.831		0.4768	-0.1881	-0.4461	1.462	-0.3451	0.4724	1.064	1.184		1.313	0.2675	0.7481	0.6206	0.1123	-0.5681	0.067	-0.3852	0.08411	-0.3247
IMAGE:263014	GSTT1	glutathione S-transferase theta 1	1.624	0.9427	0.2724	-0.3886	0.1828	1.262	-1.787		1.016	0.3609	0.9769	1.466	1.142	0.566	0.3448	-2.198		-0.319	1.129		0.8294			1.388	-3.994	-2.06	-7.606		0.1418	-0.5331		0.2969	0.9799	-1.553	0.5591		1.395	0.09833	-2.027	-1.087	-0.6544	-1.443	-3.023	-3.818	0.4998	0.2791	-2.49
IMAGE:731254		similar to agCP7342	-0.05467	-0.7563	-0.02665			-1.997	-0.7555	-0.1276	-0.1427	-0.4581	-0.08211	-0.4628	-0.8473	-0.243		-0.4574	-0.1356		0.2198	0.2897	-0.0296	-0.1804		-0.01057		0.2011	-0.07518	-1.052	-0.1672	-2.312	0.3099	-1.362	-0.09913	-0.4416	0.1201	-0.4904	-0.5736	0.1193	1.224	1.114	0.1766	0.3683	-1.042	1.913	1.151	-0.1299	0.3013
IMAGE:485165	PTDSS1	phosphatidylserine synthase 1	-0.1527	-0.3343	-0.6046	0.3444		-2.445	-0.6135	0.03438	-0.4007	-0.5461	0.2699	-1.101	-0.07534	-0.351	-0.8322	-0.3154	0.7464	-0.726	-0.3982	0.6517	0.2124	-0.008358		0.1714	-0.5813	-0.5769	0.2268	-0.6004	-0.6152	0.1999	2.062	1.36	-0.6271	-0.8996	-0.9279	-1.178	-0.8816	0.4913	-0.8645	-0.4539	-1.041		-0.08009	0.875	2.283	1.262	0.07331
IMAGE:529307	TOM7	homolog of Tom7 (S. cerevisiae)	0.1553	0.4537	0.2034	-0.3976	-0.02618		-0.2055	-0.2476	-0.8027	-1.078	-0.02211	0.5172	0.01266	0.297	-0.8742	-0.2274	1.364	-0.448	0.9298	0.3197	0.1304	0.6796	-0.4229	0.1894	-0.9433	-0.5189	0.1548	-0.9224	0.4228		0.4799	0.04787	-0.4691	-0.3716		-0.4704	-0.1336	-0.03067	0.5235	0.5041	-0.1134	0.2783	-0.07209	-0.157	1.351	-0.03989	-0.8687
IMAGE:283173	KIAA0114	KIAA0114 gene product	-0.6457		-0.5376	-1.099	-0.7572	-0.6175	-0.8465	-1.299	-1.584	-2.299	0.09689		-0.1583	0.196	-1.755	-0.7284	1.283	0.831	1.709	1.849	0.2594	-0.3714	0.1861	0.2984	-0.7343	-0.7399	-0.7762	-1.083	-0.5782	0.1169	2.189	0.9569	0.2299	0.1874	-0.09089	-0.4214	-0.1046	1.388	0.8325	0.8431	0.9356	0.6373	0.6769	0.782	0.7498	0.7491	-0.5697
IMAGE:845363	NME1	non-metastatic cells 1, protein (NM23A) expressed in	0.2583	0.5567	0.05635		-0.3932	-0.1735	-0.3925	-0.4946	-1.7	-1.685	0.7209	-0.04983	-0.1443	-0.24	-0.4212	0.02558	0.3074		-0.4872	-0.2373	0.1234	0.3826	-1.09	-0.5376	-1.15	-1.136	-0.2622	-0.8294	-0.7642	-0.6991	0.7129	0.09087		-0.8286	-0.1169		-0.7306	0.7323	1.137	0.07706	0.01958	-0.04874		0.976	0.2938	0.2631	-0.09569
IMAGE:740914	CTBP1	C-terminal binding protein 1	0.3033	0.3617	0.07135	-1.01	-0.5382	-0.1285	-0.4975	0.1804	-0.8647	-0.6501	0.4859	0.6152	0.4107	0.04497	0.1138	0.4006	0.5224	-1.16	-0.3422	0.06768	0.1184	-0.02236	-0.1549	0.1174	-0.5853	0.2791	-0.3472	-1.054	-0.1992	-0.1341	-0.2921	-0.1441	-0.05113	0.006376	0.6081	0.5076	0.2444	-0.2227	-0.8385	0.4621	-0.5154	-0.5137	0.03591	-0.289	-0.1112	-0.04189	0.1293
IMAGE:868420		Homo sapiens transcribed sequence with strong similarity to protein pir:S71101 (H.sapiens) S71101 protein kinase JNK2 isoform beta-1 - human	0.6643	0.2727	0.2124			0.2425	-0.1465		-2.564	-0.7891	-0.04311	0.2862	0.06166	0.416	-0.7252	0.1816	0.9134	-1.139	0.3688	-0.1013	-0.0106			0.5484	-0.2743	-0.3899	-0.7462	-1.503		-0.3631	0.3489			-0.2726	-0.6709		0.6454	0.1483	-0.6175	-0.4769	-0.1644	-1.083	0.1369	0.142	0.4998	-0.1309	-0.4797
IMAGE:154442	STUB1	**STIP1 homology and U-Box containing protein 1	0.9503	-0.1813	-0.1716	-1.123	0.4388		-0.4205	-0.5426	-1.058	-1.293	-0.2271	-0.1678	-0.1723	-0.238	-1.149	-0.8324		-2.293	-0.7052	0.6447	-0.0446	-0.2654		0.1444	-0.4683	-0.4439	0.06982	-1.217	0.08781		1.035		-0.05413	-0.4966	-0.5449	-0.9754	-0.1686	-0.1057	-0.4215	-0.7409	-0.2184	-0.6567	0.2229	-1.012	0.7058	0.06511	-0.5437
IMAGE:781222	TIAF1	TGFB1-induced anti-apoptotic factor 1	0.8603	0.4187	-0.8216	-0.9626	1.619	0.8385	-0.3005	0.04738	-0.06771	-0.2331	0.1429	0.1922	-0.4123	0.09197	-0.05924	-0.9324	-0.05061	-0.853	-1.355	-0.3053	-0.0946	-0.3454	-0.2779	-0.3656	-0.3383	-0.5339	0.4198	-0.3174	-0.01219	-0.02714	-0.3751	0.1429	-0.5941	-1.327	-1.085	-1.575	-1.559	-0.01567	-0.5915	-0.02094	-0.7084	-0.5267	0.5429	0.068	0.1458	-0.2649	-0.7437
IMAGE:769942	KIF22	kinesin family member 22	0.5003	-0.08131	-0.02165		-1.201	0.3485	-0.9605	-0.7226	-0.8677	-0.9931	0.3429	-0.1278	-0.2023	-0.248	0.1308	-0.2624	-0.1906	-0.573	-0.2752	0.3347	-0.4246	-0.3554	-2.888	-0.01557		0.1561	-0.9602	-1.427		-0.4371	0.3249	1.473	0.5859	0.9234	0.2951	0.2646	-0.7786	-0.005667	0.2385	-0.07094	-0.9684	-0.4067	-0.2171	-0.452	0.4358	0.4151	0.1063
IMAGE:490060	MGC16202	hypothetical protein MGC16202	-0.05067	-0.4223	-0.1026	-0.6436	-0.5622	-0.5025		0.4064	0.06129		0.4019	-1.309	-0.8733	-0.909	-1.19	-0.1734	-1.382	-0.394	-2.026		-1.036			-0.7866			-2.061		-0.1432		-0.2861	-0.2481		-0.8376	-0.02589	-0.3764	-0.5596	-0.5167	0.6075	0.05806	0.7106	0.3323	-0.07809	0.577		-1.046	-0.8447
IMAGE:24707	MGC48332	hypothetical protein MGC48332		-0.05731	-0.5576	-0.2686			0.2635	-0.9486	-0.5837	-0.6291	0.00689		-0.5683	-0.04403	-0.2952	-0.4184		-1.479	-1.761	-1.321	-1.521			-0.1616		-1.22	-0.5962	-1.903	-0.3582		-0.2211		-3	-1.263	-1.421	-1.501		0.06833	0.5725	-0.4869	0.3556			-0.678	0.3698		0.1203
IMAGE:309776	CFLAR	CASP8 and FADD-like apoptosis regulator	0.09233	0.9407	0.5204		-0.6292		-0.1885	0.2894	1.384	1.099	1.345	-1.356	0.07966	-0.07603	-0.4472	-0.7304	-4.119	-0.971	-1.273	-1.403	-1.913	-0.4634	-3.766			-0.3119	-0.4082		0.7798		0.1869	0.09487	-1.472	-0.3346	-0.1729	-0.8534	0.2834	0.4763	0.8505	-0.03894	0.8936	0.06526	-0.3851	-0.5	-0.6322		-0.3017
IMAGE:1552680	ARCH	archease	0.3073	0.5157	0.3854	-0.7856	-3.114		-0.1735	-0.2356	-0.9307	-1.106	0.5399	0.04917	-0.2553	-0.651	-0.9022	-0.7554	-0.05361	-0.736	-0.6682	-0.7583	-0.1676	-1.068	-1.241	0.3114	-0.8413	-0.3569	0.2668	-0.3304	-0.07519	0.4799	1.212	0.4699	-0.4471	-0.4296	-0.06789	-0.06837	0.08839	-0.09867	1.176	0.4761	0.1886	0.2003	-0.05009		0.7528		0.1033
IMAGE:321661	PPP2R5C	protein phosphatase 2, regulatory subunit B (B56), gamma isoform	0.4903	0.4987	0.5484	-0.6926	-0.6612		-0.6605		-1.028	-1.183	0.3929	-0.3678	-0.3823	-0.208	-0.8692	-0.5424	-0.2606	-0.713	-0.4652	-0.3453	-0.2146	-0.3754	-3.568	0.2544		-0.7339	0.1398	-0.1774	0.1778		0.4649	0.4429	-0.2441	-0.08662	0.1351	0.2346	-0.2686	0.04433	1.039	0.4491	0.2216	0.1933	0.8829	0.298	0.3958	0.4951	-0.2837
IMAGE:1917941	H2AV	histone H2A.F/Z variant	-0.04367	0.09469	0.02435	-0.7966	-0.2352		-0.7945	-0.06662	-0.02171	-0.1971	0.8389	-0.3018	-0.5263	-0.682	-0.5632	-0.6564	-1.235	-1.147	-0.3692	-0.9693	-0.008602	-0.2694	-1.902	-0.4296	-1.892	-0.8179	0.05582	-0.3514	0.02381			-0.3111	-0.01813	0.02938	-0.1289	-0.4394	-0.5726	-0.2597	0.1045	0.04506	-0.2024	-0.1307	-0.5511	0.764	0.5018	0.7111	-0.4677
IMAGE:1580626	TGS	TUDOR gene similar	-0.7377	0.5507	0.5404	0.1794	-1.549	-0.2695	-0.2785	0.2194	-0.03571		0.9049	0.09417	0.1397	-0.296	-0.5072	0.3096	0.02139	-0.131	0.2268	-0.7033	-0.2126	-0.3634	-0.2659	0.07643	0.003724	-0.1219	-0.2782	-1.775	-0.5202	0.4349	0.1269	0.06487	-1.272	-0.4746	-0.2429	-0.3834	-0.7966	-0.08367	0.3505	-0.3689	-0.6964	-0.3847	-0.04509		0.9578		0.4883
IMAGE:1580613	MRCL3	myosin regulatory light chain MRCL3	-0.5047	0.6937	0.6634	0.4524	-1.086		-0.6455	0.1824	-0.2227		1.198	-0.04283	0.3327	-0.123	-0.4142	0.2726	-0.2656	-0.498	-0.2302	-0.1003	-0.2196		-0.5729	0.009434	-0.3233	-0.09886	-1.335		-0.3272	-0.1321	0.2299	-0.08213	-1.519	-0.5816	-0.3799	0.05963	-0.5736	-0.06067	0.1435	-0.4859	-0.8534	-0.7217	-0.4021	-0.087	0.9108	0.04011	0.6513
IMAGE:725126	ARTS-1	**type 1 tumor necrosis factor receptor shedding aminopeptidase regulator	0.6273	0.8457	0.9454	-0.2656	0.2858	1.015		-0.01562	-0.3307	-0.1561	0.5199	0.3292	0.7647	0.03897	0.1978	0.2546	-0.1636	-0.726	-0.4982	-0.3383	-0.0376	0.2816	-0.1809	0.4414		-0.3469	0.4468		0.1948	0.4699	0.3119	0.1099	-0.4471	-0.07962	0.2121	0.3616	-0.3016	-0.4287	0.01551	0.1961	-0.8714	-0.5197	0.3399	0.435	1.383		-0.2467
IMAGE:824530	ARTS-1	**type 1 tumor necrosis factor receptor shedding aminopeptidase regulator	0.8203	0.9287	1.138	-0.0026	-0.8212			-0.2226	-0.2277	-0.1831	0.8429	0.3622	0.6877	0.262	0.1508	0.4076	0.07939	-1.323	-0.3152	-0.5753	-0.2046	-0.4854	-0.8879	0.5944		-0.6539	-0.7002		-0.01219		0.3049	0.4229	-2.074	-0.02662	-0.3749	0.1246	-0.3186	-0.4457	0.01851	-0.2009	-0.7284	-0.4367	0.4129	1.058		1.375	-0.1737
IMAGE:213577	GNG5	guanine nucleotide binding protein (G protein), gamma 5	-0.2397	0.3387	-0.09165	-0.2526	-0.4312	0.2385	0.02946	0.5374	0.1823	0.02687	0.8929	-0.07783	-0.02234	-0.148	-0.2492	-0.2624	-0.3006	-0.903	-0.2152	-0.06532	0.1454	0.1646	-0.3779	-0.1756	-1.178	-0.7239	0.3298	-0.6974	-0.1922	0.5329	0.7049	0.6929	0.02587	-0.1366	-0.04489	-0.5154	-0.09861	0.03433	0.4085	0.4091	0.2116	-0.02674	0.2429	0.128	-0.9042	0.02511	0.09631
IMAGE:342647	MAPKAPK3	mitogen-activated protein kinase-activated protein kinase 3	0.4643			-0.2786	-0.03718	-0.1175	-0.6465	0.3114	0.1663	-0.06913	0.3669	-0.4838	0.03166	-0.414	-0.3952	-0.7384	-0.2866	0.05095	-0.6012	-0.3313	0.0994	0.2786		-1.142	-0.6643	-0.5999	-0.6362	-0.2534	0.2118	-0.2431	0.5489	-0.03313	0.05987	-0.2426	0.2391	-0.3614	-0.5046	-0.1217	-0.03749	0.2231	-0.6144	-0.9027	-0.5831	1.342	0.5998	0.4891	-0.1197
IMAGE:145383	DNASE1L1	**deoxyribonuclease I-like 1	-0.1977	-0.5393	-0.6996		-0.9792	0.04045	-0.7985	0.6194	0.3643	-0.07113	-0.1551	-1.026	-0.0003393	-0.236	-0.007239	-0.4304	-1.259	-0.861	-0.3432	-0.3033	-0.0326	0.02664		-0.09357	-0.1163	-0.5319	-0.2582	-0.4854	-0.6302	-0.3351	0.4869	0.1449	-0.3121	-0.6046	-0.1029	-0.4934	-0.7766		-0.1695	-0.7089	-0.7464	-1.055	0.4449	3.934e-06	0.5978	0.06711	-0.5317
IMAGE:611443	MB	myoglobin	-0.6427	-0.5143	-1.225	-0.4356	-0.01418	0.8655		1.084	0.6093	0.4239	-0.3301	-0.6008	-0.5153	-0.631	-0.2422	-0.6754	-0.7536	-1.676	-0.7582	-0.9083	0.2424	0.2216		-0.5186	-0.7213	-0.3469	0.3968	0.1596	-0.5252	-0.7901	0.1719	-0.6301	0.06287	-0.7096	-0.3379	-0.6584	-0.8916	-0.8487	-0.5345	-0.5639	-0.8214		-0.7601	-1.155	-0.3572	-0.3779	-1.007
IMAGE:730794		**Sapiens cDNA FLJ30086 fis, clone BNGH41000002, moderately similar to ADENYLOSUCCINATE SYNTHETASE, MUSCLE ISOZYME (EC 6.3.4.4).	-0.5517	-0.8533	-0.7936	1.005	1.107	-0.04355	0.4075	1.035	0.4203	0.4049	0.8809	-0.7598	-0.2243	-0.47	-1.081	-0.6144	-1.223	-1.845	-1.897	-1.227	-0.8866	-1.587		-0.7076		-1.576	-2.152	-1.239	-0.4342	-0.3291	-0.07712	-1.249	-2.346		-0.5569	-1.637	0.3494	-0.9077	-0.8335	-1.423	-1.06	-1.489	0.2509	-0.434	-0.9062	-0.1569	-0.9157
IMAGE:949932	NSEP1	nuclease sensitive element binding protein 1	0.06533	1.154	0.8434	-0.4776	0.2238	0.7735		-0.09762	-0.2427	-0.4881	1.038	0.2172	-0.2273	0.07697	-0.4142	-0.3074	0.2444	-0.668	-0.1702	0.03968	0.5304	0.3696	-5.123	0.6594	-0.5633	-0.008861	1.055	0.7276	0.5228	0.4379	-0.1001	-0.2521	-0.3191	-0.5816	-0.2999	-0.4604	-0.3336	0.3593	0.04351	-0.1059	-0.4634	-0.1917	-0.3221	-0.527	-0.09923		-0.2487
IMAGE:272136	LOC203547	hypothetical protein LOC203547	-1.11	0.4987	-0.01165				0.7395	-0.6426	-0.8777	-0.6231	0.7129	-0.3578	0.5477		-1.199	-0.2324	-0.3906	-0.493	-0.7652	-1.355	-0.6546			-0.3656		-0.2839	-3.37	-2.637	-0.1922	0.3729	-0.2851	-0.1471	-1.764	-0.1966	0.1251	-0.1254	0.08139	-0.3157	-0.4415	0.1091	0.7016	-0.08674	-0.02709	0.668	0.7858	0.6751	-0.2037
[truncated: 4,523 more rows]
[truncated: 68 more columns]

## Sheet: Sheet2
CLID	SYMBOL	NAME	SHBW163 "Brain, frontal cortex 2271"	shbw196 "Brain, frontal cortex 2273"	shcn018 "Brain, frontal cortex 2272"	shbw195 "Brain, temporal cortex 2273"	shcn019 "Brain, temporal cortex 2272"	SHBW164 "Brain, occipital cortex 2271"	shbw197 "Brain, occipital cortex 2273"	shcn015 "Brain, occipital cortex 2272"	shbw151 "Salivary gland, parotid 0493"	SHBW165 "Salivary gland, parotid 1762"	shbw189 "Salivary gland, parotid 0396"	shbw149 "Salivary gland, parotid 0506"	shba117 "Esophagus 0331"	shba151 "Esophagus 0022"	shba138 "Esophagus 0406"	shba120 "Stomach, body 0328"	shba134 "Stomach, body 0468"	shbw188 "Stomach, fundus 0878"	shcn057 "Stomach, pylorus 2173"	shbw184 "Small bowel, duodenum 0825"	shcn014 "Small bowel, duodenum 2174"	shcn056 "Small bowel, ileum 0359"	shbw155 "Colon, ascending 0222"	shcn069 "Colon 2075"	shcn070 "Colon, sigmoid 0361"	shba135 "Pancreas 0432"	shcn051 "Pancreas 2650"	shba123 "Liver 0560"	shba130 "Liver 0586"	shba132 "Liver 0032"	shcn064 "Liver 1267"	shcn066 "Liver 1274"	shdp086 "Gallbladder 2131"	shba154 "Breast, lactating 0162"	shba141 "Pericardium 0465"	shba147 "Heart 0024"	shba150 "Heart 0559"	shdp084 "Heart 0477"	shdp091 "Heart 0841"	shdp094 "Heart 0980"	shdp095 "Heart 2869"	shba121 "Muscle, abdominal 0031"	shba155 "Muscle, right calf 0315"	shbw150 "Diaphragm 0366"	shbw168 "Lung 1356"	shbw175 "Lung 1351"	shbw183 "Lung 0221"
[truncated: 10,401 more rows]
[truncated: 68 more columns]

[truncated: 4 more sheets: Sheet3, Sheet4, Sheet5, Sheet6]
