# Supplementary material for: A DNA microarray survey of gene expression in normal human tissues
Source: Genome Biol. 2005 Feb 14;6(3):R22. doi: 10.1186/gb-2005-6-3-r22 (PMC1088941; doi:10.1186/gb-2005-6-3-r22)
Supplement: Additional File 3 — A table listing tissue-specific transcripts [file gb-2005-6-3-r22-S3.xls]

## Sheet: Brain (FDR=0.1%)
CLID	SYMBOL	NAME	SHBW163 "Brain, frontal cortex 2271"	shbw196 "Brain, frontal cortex 2273"	shcn018 "Brain, frontal cortex 2272"	shbw195 "Brain, temporal cortex 2273"	shcn019 "Brain, temporal cortex 2272"	SHBW164 "Brain, occipital cortex 2271"	shbw197 "Brain, occipital cortex 2273"	shcn015 "Brain, occipital cortex 2272"	shbw151 "Salivary gland, parotid 0493"	SHBW165 "Salivary gland, parotid 1762"	shbw189 "Salivary gland, parotid 0396"	shbw149 "Salivary gland, parotid 0506"	shba117 "Esophagus 0331"	shba151 "Esophagus 0022"	shba138 "Esophagus 0406"	shba120 "Stomach, body 0328"	shba134 "Stomach, body 0468"	shbw188 "Stomach, fundus 0878"	shcn057 "Stomach, pylorus 2173"	shbw184 "Small bowel, duodenum 0825"	shcn014 "Small bowel, duodenum 2174"	shcn056 "Small bowel, ileum 0359"	shbw155 "Colon, ascending 0222"	shcn069 "Colon 2075"	shcn070 "Colon, sigmoid 0361"	shba135 "Pancreas 0432"	shcn051 "Pancreas 2650"	shba123 "Liver 0560"	shba130 "Liver 0586"	shba132 "Liver 0032"	shcn064 "Liver 1267"	shcn066 "Liver 1274"	shdp086 "Gallbladder 2131"	shba154 "Breast, lactating 0162"	shba141 "Pericardium 0465"	shba147 "Heart 0024"	shba150 "Heart 0559"	shdp084 "Heart 0477"	shdp091 "Heart 0841"	shdp094 "Heart 0980"	shdp095 "Heart 2869"	shba121 "Muscle, abdominal 0031"	shba155 "Muscle, right calf 0315"	shbw150 "Diaphragm 0366"	shbw168 "Lung 1356"	shbw175 "Lung 1351"	shbw183 "Lung 0221"
IMAGE:240248	TF	transferrin	5.781	5.106	6.35	6.039		4.021	5.327	4.779	2.107	1.141	1.94	1.617	-0.1236	1.098	-0.04331	-0.6218	-0.9544	0.06096		-0.7222	-1.456		-1.52			-0.657		5.989	7.638	9.54	7.127	7.709	-1.22	-0.07767	-1.783		-3.132	0.1748	-1.295	-0.9059		-0.1957	-2.84	-6.176	-3.635		-0.6797
IMAGE:212429	TF	transferrin	5.319	5.234	4.968	6.167	5.588	3.549	5.445	4.477	3.225	1.679	3.138	2.485	0.6044	1.036	-0.07531	-0.2738	-0.8964	-0.881	-3.015	-0.1842	-1.848	-5.478	-1.162	-1.051	-0.5211	-1.189	0.7156	5.097	7.946	8.208	6.565	9.597	-2.612	0.7303	1.025	-1.599	1.236	-0.1272	-0.9971	-0.4879	0.2847	-0.1677	-0.432	-1.298	-4.707	-0.7071
IMAGE:743182	DJ37E16.5	hypothetical protein dJ37E16.5	4.011	3.276	3.54	3.259	3.93	4.021	2.967	3.059	0.4371	0.1113	-0.4204	0.1065	-1.094	-0.02167	-1.933	0.2882	-0.7244	-0.549		0.1978	1.454	1.924	-0.3896	-0.1085	0.6809	-0.637	0.6376	1.269	2.148	2.22	2.367		-0.3103	-0.7077	-3.433	1.643	0.09778	-0.1852	1.355	0.1741	0.6967	0.3443	-0.28	-0.07575	-1.375	-1.625	-2.38
IMAGE:176461	CKMT1	creatine kinase, mitochondrial 1 (ubiquitous)	4.629	3.814	2.538	4.557	3.858	4.799	3.125	3.587		0.8093	-0.002418	0.3745	1.694	1.916	1.985	0.6062		0.139	1.395	0.6358	1.782	3.332	1.408	2.059	-0.2711	0.171			-1.014	-0.7018	-1.415		2.868	1.6		-0.1194	-0.4842					-1.208	-1.512			-3.227
IMAGE:364302	NFIA	nuclear factor I/A	3.715	2.51	3.144	3.413	4.734	4.535	3.151	2.663	1.301	0.9453	0.4736	0.5205	2.1	2.772	2.341	1.712	2.06	1.115	1.821	0.04182	2.128	3.698	3.364	2.805	1.185	-0.123		1.893	-0.7276	0.8542	0.2506	-0.6869	2.974	1.486	-1.409	-2.093	-0.9482	-1.091	-1.391		-0.6093	-0.5817	-2.686	-2.962	-1.751		-1.426
IMAGE:166342	A2BP1	ataxin 2-binding protein 1	3.084	4.429	2.683	3.712	1.613	3.734	3.59	3.892					-3.731																	-1.057						2.286	1.991	3.598	2.268	1.987		4.087	5.043	3.757
IMAGE:545749		Sapiens, Similar to band 83, clone IMAGE:4645428, mRNA	2.131	2.286	4.24	3.129	3.29	3.101	1.977	3.029					-2.644	-2.292		-0.9218	0.7356	1.141	3.167		0.1041		1.57	1.451
IMAGE:49903	CHL1	cell adhesion molecule with homology to L1CAM (close homolog of L1)	3.836	3.691	2.365	3.654	1.365	2.136	1.412	3.704	-0.09794	-1.754	0.3146	0.1415	0.2314	0.1333	0.8617		0.0706			1.703			-1.365	0.1365							-1.368		-1.945	-1.743				2.47							-0.5196	-0.2801
IMAGE:1926620	LOC94105	Thy-1 co-transcribed	3.194	3.489	3.363	3.592	2.443	2.814	2.98	2.952	1.32	-2.266	-2.497	0.6395	-0.6406	-0.4787	-0.8503	-1.169	-0.9514	-0.656	0.6497	1.981	-0.7929		-1.047	0.6745	-0.4561	-0.124		-0.4185	-0.8786	-2.137			-2.487	1.015	1.4		-0.9092			-1.163	-1.25	-1.243	0.103	-0.6428	0.7584	0.7679	0.04329
IMAGE:2019426	PTPNS1	protein tyrosine phosphatase, non-receptor type substrate 1	2.266	2.481	2.895	2.474	2.875	2.676	2.172	2.104	-0.5579	0.5163	-0.03542	-1.098		-1.317		-0.5768	-1.819			-0.6272	-0.8009				-0.8641			0.8835		0.1152	1.782	2.394	-1.405	0.4273			1.453	-0.9202	0.4099	-0.01095	0.4417	1.049				0.3799
ATCC:186006			2.427	2.492	3.086	2.765	2.896	2.817	2.443	2.225	0.01306	0.3273	-0.2144	-0.5975	-1.288	-1.166	-1.647		-1.388	-1.653	-0.5873	0.1538	-0.6299		-0.7536	-0.9525	-2.243	-0.531		1.885	0.5844	0.1762	1.263	1.595	-0.3943	1.208	0.6627	-0.1414	1.674	-0.6692	-0.1591	-0.8799	-0.7973	0.08027	-1.304	-0.5198	0.7314	-0.2691	0.5963
IMAGE:731240	EFA6R	ADP-ribosylation factor guanine nucleotide factor 6	2.986	3.471	2.115	3.354	2.165	2.116	2.892	3.534	-1.248	-0.9437	-2.145	-1.138	0.08135	-0.3867		-0.04684	-0.5294		0.3117	-2.807	0.7391	-0.9507	0.2654	-1.084		0.428		-0.5965	0.1434	0.9152	-0.8884		-0.1453	1.417	-0.9283	1.518	0.5628	2.4	1.53	1.309	0.9917	-2.581	-1.505	-2.541		-1.06	-1.395
IMAGE:796266	DKFZp761K1423	hypothetical protein DKFZp761K1423	3.309	3.664	3.678	3.837	2.998	3.689	2.995	3.907	-1.485	-1.121	-2.242	-1.635	-0.4456	-0.7437	-0.3653	-0.3838	0.0136	-0.351	-0.1053	-0.9542	-0.7079	-1.318	0.2484	-1.681	-1.791			-0.3835	-1.344	0.09818	-1.445	-0.2529	0.4177	1.35	-1.375	1.671	1.096	2.733	1.573	1.472	1.565	-2.468	-1.112	-2.358	-0.6066	-0.9171	-0.9217
IMAGE:321580	GPRC5B	G protein-coupled receptor, family C, group 5, member B	3.114	3.429	3.543	4.002	3.253	2.124	3.03	3.352	0.9701	1.974	1.813	1.76	-0.8106	-1.799	-0.6503	-0.3088	1.579	-0.576	1.16	-0.7992	-1.943	-1.973	0.8834	-2.176	-2.056			-0.5685	-1.439	-1.617	-0.8404			2.025	0.2097	1.366	0.1408	0.8878	0.5579	0.3471	-0.3003	0.8973	0.393	1.197		-2.612	-3.847
IMAGE:41987		Sapiens mRNA full length insert cDNA clone EUROIMAGE 966164	2.246	2.811	2.335	3.194	2.655	2.536	2.812	2.354	0.2821	0.04626	-0.8754	0.4015	0.4914	0.4333	-0.9383	-0.3568	-0.8694	-1.334	-0.4483	0.4228	-0.3109			-0.7335	-0.3141	0.06796		0.02352	-0.3266		-1.068	0.3241	-0.4353	-0.2227	-0.1283	0.4076	1.013	1.01	0.01988	0.1391	-0.4583	0.9393	1.035	1.619	0.07038	-0.2801	-1.395
IMAGE:294496		hypothetical gene LOC136015	2.602	2.327	2.931	2.62	3.771	2.412	2.178	2.11	0.4581	1.512	0.8706	-2.142	-0.4826	-1.071	-0.2023	0.6192	-0.0434	-0.508		-0.9112	-0.6349		-0.3886	-1.948		-0.906		0.2295	0.07943	-0.2188	0.9576			-0.2867	-0.9323	1.354	0.5088	0.5558	1.496	1.495	0.3077	0.8453	0.891	2.745	-0.4036	0.08587	-0.1987
IMAGE:362409	GAD1	glutamate decarboxylase 1 (brain, 67kDa)	2.667	2.552	2.326	3.235	2.156	2.897	2.393	1.935	0.3831	-2.093	-0.6544	-0.7375	0.1324	0.1943	-0.1873	-0.3658	0.1116	-0.423	0.5927	-0.9062	-1.54	-0.5497	0.08644	-1.143	-1.523	0.329	0.4136	0.8445	0.004426	0.9362	0.07256	0.1851	0.2257	-0.6817	-0.7073	-0.4514	0.4638	-0.5692	0.05088	5.02e-05	0.5127	0.1103	-0.584	-0.01975	-0.7786	-0.7491	-0.7737
IMAGE:174627	SCG2	secretogranin II (chromogranin C)	3.674	3.499	4.233	3.872	3.303	3.314	3.37	3.732	-3.51	-0.5257	-2.517	-0.7405	0.7594	0.02133	0.4597	1.341	0.3686		3.09	3.651	1.347	2.867	0.1034	0.7045	1.784	2.416		-3.298	-0.7286		-0.06044	-3.028	2.153	-0.7547		-1.494	-0.4892	-1.422	0.2479	-0.3929	-0.1603		-1.277	-0.6728		0.4479	-1.007
IMAGE:213651	ENC1	**ectodermal-neural cortex (with BTB-like domain)	4.546	3.941	4.815	4.394	3.735		2.922	3.794	-1.688	-1.194	-0.5354	-1.128	-1.429	-1.957	-1.358	0.5332	1.231	0.226	0.07169	-0.4172	0.3891	-0.1207	2.045	0.8665		2.638	1.463	-0.6265	-0.9366	-1.945	-0.03844	-0.08586	2.665	-0.2727	-0.4283	-0.6124	-1.147	-0.7302	-0.4101	-1.281	-1.168	-1.061	-0.995	-0.4408	0.6504	0.2299	0.09529
IMAGE:510856	ENC1	ectodermal-neural cortex (with BTB-like domain)	3.427	3.932	3.356	3.735	1.506	1.617	2.683	2.885	-0.6569	-0.4727	-1.054	-1.737	0.6324	-0.5457		0.1642		0.167		-3.606	0.4201		1.266	-1.413		1.599				0.6562	-0.07744		1.016	0.2383		-0.4414	-1.156	-0.6492	-0.3491	0.4601	-1.067		-0.454	-0.09975		0.02087	-0.6537
IMAGE:22731	PLP1	proteolipid protein 1 (Pelizaeus-Merzbacher disease, spastic paraplegia 2, uncomplicated)	3.018	6.063	5.387	5.506	5.107	3.238	5.334	5.536	-0.5159	-0.2517	-0.3234	0.6435	0.8734	-0.09467	1.404	-0.3348	0.5526	-0.212	-0.1463	1.945	0.2611	-0.1087	-0.2426	0.2385	0.3079	-1.28	-0.5154	-0.5745	-1.425	-1.093	-0.9964	-1.904	-0.3633	-0.7707	-4.906	-5.81	-1.585	1.322	-0.3681	0.06105	-0.2963	-1.079	-1.973	-0.5688	-0.02762	-0.3381	-0.7927
IMAGE:1558675	SOX10	SRY (sex determining region Y)-box 10	3.803	2.838	3.292	3.431	3.152	2.903	3.039	2.771	3.589	3.713	3.232	2.479	1.298	1.2	0.6887	0.1002	0.3676	-0.467	-5.111	2.11	0.07605		0.6224	0.4335	1.173	-0.605		-0.01948	0.3404	0.05218	0.5586		-0.09833	3.324	-0.2013	-0.03539	-1.53	0.3368	0.8169	0.6361	0.9487	0.2863	-2.488	-0.09375	-4.003	-1.553	-3.648
IMAGE:345626	FABP7	fatty acid binding protein 7, brain		4.204	4.758	4.627	4.498	3.349	3.145	4.287	1.295	1.329	2.388	3.395	-1.296	-1.474		1.176	0.7236	1.309	-0.3953		0.03205	0.4123	2.398	-0.2705		0.411	1.046	-0.3935	0.04643	0.8582	-0.8654	-4.143	0.7177	3.87				-0.09724	-0.4771	0.1721	1.255	1.142	0.858	4.182	-2.007	-1.017	-1.272
IMAGE:773976	FABP7	fatty acid binding protein 7, brain	4.193	4.218	5.232	4.651	4.472	3.243	2.859	4.201	0.5691	1.513	2.542	3.139	-1.402	-0.3197		0.1502	-1.952	-1.977			-0.2039		0.2424	-0.9265	-2.417	-0.02504	-3.28		0.6604	0.2922	0.3886			3.964			-1.58	0.9568	-0.6831	1.446	0.7887	0.5463	-2.468	4.366	-1.133		-5.828
IMAGE:781097	RTN3	reticulon 3	2.271	2.916	2.89	3.099	2.12	1.801	2.367	2.489	1.517	1.091	1.15	1.427	0.02635	-0.2217	0.2167	-0.6618	-0.5144	-0.869	-0.6833	0.1778	-0.9559	-0.0557	-0.7496	-0.5285	-1.309	0.273	-0.8224	-0.1415	-1.042	-1.31	-0.4134	-0.5609	-0.4603	0.5923	-0.2433	-1.227	-0.3822	-0.2552	-1.025	-0.6259	-0.9533	0.3543	0.1	0.07425	0.01538	-0.8351	-0.5997
IMAGE:380851	RTN3	reticulon 3	2.539	2.924	2.078	2.897	1.638	2.099	2.345	2.827	1.635	1.209	0.7876	0.9445	0.3244	-0.5337	-0.4353	0.02616		-0.981	-1.075	0.2958	-0.7979	-0.6977	-0.5816	-0.6205	-1.321	0.151	0.4956	1.907	-0.5136	-0.02182	-0.3254	-0.5129			-0.4353	-2.149		-0.3872	-0.4571	-0.3479	-0.8653	0.3523	0.04802	0.01225	-0.02662	-0.6771	-0.7817
IMAGE:34307		Sapiens cDNA FLJ37531 fis, clone BRCAN2012929.	2.585	3.51	1.844	2.563	3.144		0.871	5.673					-2.36																													-1.872
IMAGE:1561214	EB-1	E2a-Pbx1-associated protein	2.96	3.295	2.359	2.758	2.449	3.41	2.266	4.758					-2.695								-1.847																						-0.621	-1.937
IMAGE:970300		Sapiens clone 24912 mRNA sequence	4.739	6.064	3.708	5.697	4.978	4.059	2.895	5.767	3.445	2.189		3.715	-2.696	-3.464	-2.285	-0.6038	-0.1064				-1.968		0.4084			0.331		-1.893	-1.424		-0.5654	0.7071		1.65								-1.428	-0.522
IMAGE:52990		Sapiens, clone IMAGE:5300736, mRNA	4.855	5.53	3.384	5.523	2.524	4.585	3.461	5.933	3.661	1.535	0.9736	3.371		-4.878		1.442	1.63	1.405			-0.3219		0.9644	-0.2545	-0.6151	2.027		0.1125	1.132	0.7342	-0.01944	2.073	-2.996	3.596			-6.578	-1.971	-0.8911	-0.4219		-1.242				-1.331
IMAGE:2098508		Sapiens, Similar to nuclear localization signals binding protein 1, clone IMAGE:4933343, mRNA	4.889	5.004	3.518	5.007	3.688	5.349	4.675	4.297	4.375	3.019	3.338	2.265	-2.196			-1.404					-1.378	-0.7677		-1.021				-0.4435	1.396	1.958	2.455		-2.812					-2.387	-2.097			-1.178	1.878	-0.2778
IMAGE:858679		Homo sapiens transcribed sequences	3.503	3.858	3.162	3.281	2.052	4.333	3.129	4.051					-1.102			-1.15				0.5998	-0.4439																									-0.2031
IMAGE:878836	SGNE1	secretory granule, neuroendocrine protein 1 (7B2 protein)	4.297	4.152	4.486	4.275	4.246	4.127	4.093	5.105	-0.6869	-1.823	-2.974	-0.8675	0.08235	-0.1157	-2.507	0.9442	-0.0484	0.07696	2.723	1.334	0.08005	1.35	0.2564	0.3275	-0.4231	2.349	2.754	-0.3755	-0.5156	1.976	-0.4374	-3.035	1.016	1.088	-1.567		-0.07622	-0.9392		0.04005	-0.03734	-1.21	-3.494	-0.9498	-2.319	-1.099	-5.054
IMAGE:341706	BEX1	brain expressed, X-linked 1	4.426	4.131	3.745	4.304	3.535	4.616	3.722	4.304	-0.2779	-1.994	-0.2354	-0.1985	-0.6486	-1.747	-1.598	-0.02684	-0.6094	-0.754	0.08169	1.493	-1.101	-0.6307	-0.6946	-1.974	-1.034	0.638		-0.8765	-1.187	-2.155	-3.298			-0.7427	-2.308	-0.6524	-2.517	0.2998	0.2599	-0.1409		-3.721	-0.945	-2.481	-4.11	-1.65	-2.415
IMAGE:1469381		Sapiens, clone IMAGE:4797071, mRNA	4.433	3.898		4.111	1.952	3.183	2.789	3.861				-0.9215	-1.282	-1.95							0.02605			1.833				-1.539		-0.1878	-2.191		0.8917	-1.006								-1.624			-0.7626
IMAGE:768448	JPHL1	junctophilin like 1	3.406	4.631	4.065	3.854	4.415	3.636	4.132	4.704					-1.669		-2.798	-1.307															-1.458			-2.563
IMAGE:1947675	SYT4	synaptotagmin IV	2.324	3.649	2.503	3.482	2.413	1.724	2.45	5.452				-0.4305	-2.701								0.5171					-1.484			-0.09857						1.78
IMAGE:743693	SLC4A10	solute carrier family 4, sodium bicarbonate transporter-like, member 10	2.197	3.682	2.546	3.485	1.196	1.117	1.743	3.395													-0.05995																					-1.77
IMAGE:1572838		Homo sapiens transcribed sequences	3.245	2.68	4.894	3.423	3.444	3.665	2.211	3.873			-1.046	-1.279								3.642	0.9081							-2.707			-3.869			-1.724				-0.7712				-2.532				0.1589
IMAGE:43865	DNCI1	dynein, cytoplasmic, intermediate polypeptide 1	3.389	4.054	3.818	4.107	1.928	4.449	2.345	4.077					-0.9856						0.2747	2.906	-0.04795	-0.7077	-0.5116					-2.243			-4.115		-3.052			1.621		0.2128	0.8029	0.9421		0.6123	0.858			0.1229
IMAGE:50582		similar to agCP15329	3.164	3.699	3.703	3.642	2.473	3.394	3.46	3.902	-2.49		-1.767	-1.35	-3.401			-0.4788				0.6908					-0.3061	-1.904			-0.1786			0.1821				2.096		0.4378	1.978	0.9871		3.967	2.863	1.517
IMAGE:1597813	DEFCAP	death effector filament-forming Ced-4-like apoptosis protein	2.596	2.771	2.805	2.434		3.046	2.442	3.284		-2.554													-1.075								-1.578							-1.29						-1.661	-0.8896
IMAGE:1733626	STXBP1	syntaxin binding protein 1	1.984	2.709	1.623	2.842	3.193	3.334	2.74	2.702			-0.8274	-3.66	-1.141			-0.7388										-1.904								-0.6747								-2.083				0.3779
IMAGE:726743		LOC92710	2.318	3.173	2.137	3.266	2.917	3.058	3.184	3.186					-1.457	-1.245		-1.385		1.098	1.714	3.375			-1.633	0.6885	-0.1221			-0.9545		0.08718				-0.9607	-1.556					-1.019		-1.059		-2.029
IMAGE:1603632		**Homo sapiens transcribed sequence with moderate similarity to protein pdb:1BGM (E. coli) O Chain O, Beta-Galactosidase (Chains I-P)	3.908	3.623		4.206	3.217	4.508	2.584	3.236					-3.137	-1.685		-1.825								3.158		-1.56		-2.564		-0.8528						1.01						-0.7187		1.431
IMAGE:175767		Sapiens mRNA, chromosome 1 specific transcript KIAA0510.	4.152	4.047	3.771	3.58		3.782	2.528	3.88			0.8506										0.2551										-0.5924															0.9859	1.371
IMAGE:192543	KIAA0773	KIAA0773 gene product	2.076	4.531	3.025	2.894		2.846	3.252	2.994					-2.389			-1.617																										-0.9907
IMAGE:37367	FAIM2	Fas apoptotic inhibitory molecule 2	2.99	4.935	2.449	2.038	2.449	3.97	4.116	4.338								-3.003
IMAGE:384939	NTRK2	neurotrophic tyrosine kinase, receptor, type 2	2.242	3.897	2.661	3.01	3.061	2.512	1.178	3.29	-0.3719	0.4023	0.7506	-0.002486	-1.153		-0.8323	-2.561										-0.426								2.863				1.986					-0.819
IMAGE:416409		Sapiens clone 24641 mRNA sequence	2.331	3.276	3.23	3.149	2.92	2.781	2.217	2.729	0.4671	0.8813	1.5	0.02651	-0.3136	-0.2917		-0.7018	0.6056				0.5241	0.6743	0.3304	-0.03855	-1.629				-0.1316		-0.8634	-2.091	0.7197	1.662		1.973	-0.3122	0.8248	0.9649	0.8741	0.6867	-0.4857	1.31	-0.2458
IMAGE:284714	PCDH9	protocadherin 9	3.201	3.876	3.25	3.429	2.66	3.641	2.427	3.569				0.2565	0.7864			-1.242					-0.5959			-0.1185	0.07094													2.055	0.6449	1.574		-0.8657				2.755
IMAGE:261494	SYNPR	**synaptoporin	3.886	3.611		3.544	1.135	3.156		3.424	0.6521			1.132	-0.9286			-0.7968	-0.2194				-0.02095			0.4365				-0.2565			-0.3984		-0.6253	-0.7027	0.5617							-0.7507		-0.6208
IMAGE:454173	WDR7	WD repeat domain 7	3.213	3.088	1.982	2.431	2.392	1.523	2.219	2.361			-0.4184								-0.2313		0.2661			0.01345	-0.7571						-0.001445	-0.6489	-2.108					-1.173		-0.4639				-0.8538
IMAGE:812276	SNCA	synuclein, alpha (non A4 component of amyloid precursor)	4.11	3.705	1.249	3.458	1.179	3.17	2.806	3.278	1.146			1.426	-0.2146	0.03733	0.3757	-0.9728	-0.5154	-0.62		1.827	-0.00695			0.2905	0.4799	-0.358		-0.1025	-0.7126	-1.521	-1.934		-2.091	-1.049	0.5257	-0.7784	-0.6632	-0.5262	-0.1061	0.5731	0.1257	-0.9267	-4.091	-1.167		0.2039	0.5193
IMAGE:180885	KIAA0322	HECT type E3 ubiquitin ligase	2.626	3.361	2.125	2.284	1.845	3.076	3.742	3.164					0.5714	0.8533	-0.5983	0.6232	-1.149												0.7134	0.1552	-1.658		-1.875	-0.6127				-2.06				0.8493		-1.621
IMAGE:278430	KIF5C	kinesin family member 5C	3.755	3.94	1.864	4.103	2.374	3.715	3.481	4.263											-1.379	1.022	-0.5419	-0.8717		-0.7545	-0.6251								-2.326					-1.981		-1.522
IMAGE:970484	GABRA1	gamma-aminobutyric acid (GABA) A receptor, alpha 1	3.307	3.832	2.806	4.035	3.346	3.877	2.713	4.145			-0.3844		-0.3376			-0.7558	-0.9684			0.5238	-1.21			1.167		-0.321		-1.935		-0.9438	-0.6874		-1.414					-1.589	-1.409	-1.25	-0.2073	-1.02		-2.57			-0.8637
IMAGE:24907	CAMK2A	calcium/calmodulin-dependent protein kinase (CaM kinase) II alpha	2.824	6.099		2.302	1.383	3.014	4.97	3.972	-0.3699		-0.2374	0.2795	-0.3506	0.4013	-0.2803	-0.1388	-0.0214				-0.7329		-0.6966	-0.1255		-0.454		0.1215	0.9014	-0.05682	1.19		0.7727	-0.5847	-0.7103	-0.5844	-0.5192	-0.04224	-0.2721	-0.6129	-0.5203	0.8873	2.453	0.7672
IMAGE:258790	CCK	cholecystokinin	3.028	4.093	3.487	3.806	3.477	4.118	3.804	3.206	-0.7259			-0.2165	-0.6666	-0.1847		0.1552	-0.2474				0.1311	3.891	-0.4226		0.6379	-0.24		-0.7645	0.2654	-0.1628	0.4436	0.03614	3.007	-0.6607				-1.148	-1.068	-0.5489		-0.6687		-0.3888
IMAGE:812010	PPP1R3F	**protein phosphatase 1, regulatory (inhibitor) subunit 3F	2.577	2.872	1.226	2.835	2.266	2.767	2.683	2.035					-0.9376			-0.8058								-0.3925							-1.137				-1.157		-0.03622		1.791			0.4903	0.916	0.6302
IMAGE:742739	TIAM2	T-cell lymphoma invasion and metastasis 2	2.819	2.504	0.7082	2.947	1.588	2.839	2.105	2.807				-1.055	-1.026								1.282			-1.161							-2.215		0.5577										0.608	-0.05775
IMAGE:731060		Homo sapiens transcribed sequences	2.19	3.775	2.009	1.948	2.859	2.65	2.906	2.778				-0.3145				-0.3028	0.1946				1.923		0.3194			-0.508		-0.3725		-0.1808	-2.124		-0.06133					-1.506		-0.9869		-0.1967				1.864
IMAGE:595200	PAK1	p21/Cdc42/Rac1-activated kinase 1 (STE20 homolog, yeast)	3.28	2.765		2.838	2.039	2.84	2.546	2.468	-0.2839	-0.4597	-1.011	-1.034	0.1154	0.4873	-0.1943	0.3072	0.2746			0.1068	-0.09695	0.4633	0.7694	0.1105		-0.668		-1.992	-0.6726	-0.6108	-0.9444		1.829	0.1013	-0.2743	-1.328	-1.533	-1.976	-1.846	-1.097	-1.334	-0.2567	1.459	1.203	-0.6556	-0.9561	-1.181
IMAGE:53110	PAK1	p21/Cdc42/Rac1-activated kinase 1 (STE20 homolog, yeast)	3.441	2.896	3.42	3.319	2.83	2.721	2.477	2.689	0.1871	-0.5387	-0.6204	-1.173	-0.1436	0.3483	-0.05331	0.4882	0.1056	0.201	0.5467	0.1578	-0.2359	0.3043	0.9004	0.2415	-0.5891	-0.587		-2.571			-2.053	-2.451		-0.007667	-1.083	-1.997	-2.362	-1.505	-1.655	-3.856	-1.363	-0.6157	1.49	1.204	-0.3846	-1.505	-1.19
IMAGE:51331		hypothetical gene supported by AK090859	3.392	3.337	2.281	3.63	2.581	3.352	3.028	2.32	-0.1019	0.02226	0.02058	-0.3425	-0.05265	-0.9507	0.1177	-0.2908	-0.9334	-0.238	-0.5223	0.5688	-1.895		-1.169			-0.586		-1.71	-2.401	-2.359	-0.7124	-3.39	-3.469	-0.7367	0.9377	-3.646	-0.5812	-0.5442	0.8859		-3.252	-0.8247	-0.359	-0.2648	0.2264	-0.1941	0.3813
IMAGE:42803	DKFZP761N09121	hypothetical protein DKFZp761N09121	3.111	3.336	2.61	3.399	2.03	3.071	2.677	3.309	0.7171	0.5613	0.1796	-0.003486	-0.3336		-1.673	-0.2718	-0.3544	-0.339		-0.07218	-0.3859	-2.756	-0.06956	-0.2985				-1.981		-1.32	-1.373	-6.561	-1.33	0.3723				-0.2552	-0.4851	-0.1759	-1.003		0.08002	-0.2658		0.1849	-0.01971
IMAGE:143310		Sapiens cDNA FLJ12012 fis, clone HEMBB1001668.	2.299	3.374	2.498	3.087	1.488	1.769	2.075	3.177	-0.07494	-0.2007	0.5076	-0.4055	0.3244	-1.514		-1.064	-0.9764	-0.02104		0.1458	-0.1179	-0.4577	-0.2916	-1.281				-0.9235	-0.4336		-0.4754		-2.202	-0.04967	-0.7453	-1.959	-0.9542	-0.5872			-0.8953	-0.8377	0.888	-0.5478	-0.5866	-0.007131	0.3183
IMAGE:48801		hypothetical gene supported by AK057191; AL117536	2.119	2.834	2.738	2.767	2.038	1.709	1.835	2.687	0.1551	-0.2007	-0.4524	-1.475						-0.771	-0.3353	0.9658	-0.5679	-1.368	-1.002	-0.8105							-2.605	-2.103	-2.362					0.03276	-1.807	-0.9079	-1.105			-1.018	0.1834	-0.06713	-0.06171
IMAGE:752668		Sapiens, clone IMAGE:5286091, mRNA, partial cds	2.923	2.698	2.242	2.881	2.282	2.743	2.279	2.661	0.2891	-1.057	-0.8384	-1.211	-0.5816	-0.7697	-0.5313	-0.06984		0.233		0.2298	-0.4239		0.2824	-0.4165	-0.8071	-0.845			-0.9896		-1.591		-0.6283	-0.5957		-0.6754	-1.44	-1.153	-0.6331	-0.9039	-0.8013	-1.014	-0.728	-1.614	0.3474
IMAGE:24033		Sapiens, clone IMAGE:5286091, mRNA, partial cds	2.67	2.385	2.719	2.728	2.659	2.66	2.136	2.408	-0.05394	-0.8797	-1.041	-2.194	-0.2346	0.01733	0.1057	-0.8928		0.009957		0.1668	0.2531		0.07944	-0.6395	-0.5301					-1.061	-1.624	-2.952	-0.04133									-2.187	-0.561	-1.487	0.03438		0.01929
IMAGE:282977	ADCY2	adenylate cyclase 2 (brain)	3.256	3.521	3.505	3.894	3.055	3.156	2.652	2.644		-1.234		-0.6585	-0.8986			-1.107					-1.141	-0.7507		-0.7935	-0.4141						-1.668		-1.705					-1.8	-1.88	-1.531	-1.048	2.809	4.015	3.429
IMAGE:290199	ARK5	KIAA0537 gene product	3.191	2.886	3.09	2.969	2.25	2.881	2.367	2.249		-0.8987	-0.5004	-0.8435	-0.1836	-0.9217	-0.5733	-0.6018	-1.154	-0.669		0.6378	-0.9659	-2.276		-0.2885		-1.327		-0.3415	-0.9916	-3.24				-0.5777	1.307	0.5926	0.6478		0.9049			0.4843	0.81	2.744	1.545	0.9949	0.07029
IMAGE:609682			3.261	3.416		2.899	2.14	2.691	0.447	5.039					-0.1836	-0.4417	1.167					1.988	-0.00595								-1.122				-2.36					-0.3452		-2.556					0.8254		0.8703
IMAGE:647397	MAPT	microtubule-associated protein tau	3.642	4.157	3.171	4.81	3.341	4.312	2.738	3.85	0.9881	0.1723	0.8806	-0.1025								1.129	-2.035	-1.785		-1.858	-0.5581						-1.622							-0.7442	-0.7541					2.435
IMAGE:309039	LOC221143	**hypothetical protein LOC221143	2.369	2.124	1.988	2.527	3.108	2.869	1.385	3.117					-1.356		-1.225	-1.854												-1.683								-1.479						2.832	3.208	1.952		0.6429
IMAGE:345939		Sapiens clone 23622 mRNA sequence	2.976	2.291	2.645	3.494	4.295	3.606	2.522	1.444					-0.5186	0.1333	-0.1683	-0.1568				1.123	-0.9309							-2.276	-1.067					-1.173		-0.1824		1.11	0.7999			-1.091	1.825	0.6392
IMAGE:46055	PPFIA2	protein tyrosine phosphatase, receptor type, f polypeptide (PTPRF), interacting protein (liprin), alpha 2	3.39	3.805	4.059	3.408	2.389	2.4	2.166	3.688			-0.1314		-1.595		-3.094	-2.533							-0.1606	0.06045	0.6799			-1.442	-0.9926					-1.609				0.05376						-1.157
IMAGE:45778	AMPH	amphiphysin (Stiff-Man syndrome with breast cancer 128kDa autoantigen)	3.545	3.89	4.104	3.703	3.384	4.135	3.021	4.683					-1.05			-1.218										-1.863												0.4088	0.7189			-0.02173
IMAGE:282498	VGCNL1	voltage gated channel like 1	3.632	3.507		2.18	2.691	2.732	1.828	2.52								-1.511																		0.4633				1.666								0.8459
IMAGE:289055	EB-1	E2a-Pbx1-associated protein	3.715	2.85	2.064	2.903	2.234	3.545	2.221	3.993													-0.6519			2.985																		-2.212	-0.856
IMAGE:50491	BAI3	brain-specific angiogenesis inhibitor 3	2.661	2.476	2.53	2.319		3.041	1.797	3.199	-1.323			0.6565	-0.8136			-2.172				1.658			-1.11					-1.831																-1.576		-0.1551
IMAGE:359684	C14orf59	chromosome 14 open reading frame 59	2.282	4.297	4.611	4.27	4.731	3.912	4.448	4.44					-1.673	-1.431		-1.401					-1.895				-1.108																	-1.535
IMAGE:179426	LOC57795	hypothetical protein from clone 24828	2.411	3.706	3.91	3.359	3.43	3.071	3.567	3.269	-2.613				-1.314			-1.752												-0.4315								-0.7274						-1.356
IMAGE:1609966	CSPG3	chondroitin sulfate proteoglycan 3 (neurocan)	3.331	4.656	3.33	4.469	2.81	2.641	3.137	3.969	-1.773			-1.873											-1.3							0.9602	-0.003445		-1.01											-2.096
IMAGE:859386	GNG3	guanine nucleotide binding protein (G protein), gamma 3	4.08	4.975	4.529	5.098	4.199	4.13	4.386	5.508	-2.594				-2.565							1.627
IMAGE:27270		**Sapiens, Similar to catenin alpha 2, clone IMAGE:4815068, mRNA	2.523	3.948	2.842	4.071		3.963	2.029	2.641								-1.86	-2.032				-1.624				0.4729																	-2.314
IMAGE:384006	SLC17A7	solute carrier family 17 (sodium-dependent inorganic phosphate cotransporter), member 7	3.377	4.102	3.276	4.565	2.516	4.507	3.133	4.645													-1.75		-4.324																					-2.33
IMAGE:51799	SYT4	synaptotagmin IV	2.49	3.635	4.379	3.558		3.58	2.556	5.538												1.977					-0.1701										2.006
IMAGE:47005		Homo sapiens transcribed sequences	2.295	3.52		3.283	2.214	2.435	2.551	3.563	-0.6789			-1.949	-0.8596			-1.398																												-2.602
IMAGE:1155050	STXBP1	**syntaxin binding protein 1	2.026	3.071	3.715	3.274		1.516	2.652	3.244			-1.295	-2.248				-0.006835	-1.779																									-0.2107
IMAGE:50922	KIAA0455	KIAA0455 gene product	3.723	3.928	3.492	2.861		2.383	2.889	4.071				-1.281	0.08835								-2.174												-3.678					0.4268	-2.183					-0.6038	-0.2826	0.9369	1.032
IMAGE:277512			3.285	3.12	1.444	3.283	1.284	3.245	1.741	3.303					-0.6696			-1.278				1.592											-1.889
IMAGE:399593	PPP2R2C	protein phosphatase 2 (formerly 2A), regulatory subunit B (PR 52), gamma isoform	2.12	3.745	1.829	2.618	2.069	2.34	2.416	2.758					-0.1046											-2.78							-1.724
IMAGE:858672		Sapiens mRNA similar to microtubule-associated protein 4 (cDNA clone MGC:60157 IMAGE:5501722), complete cds	3.633	4.228	2.572	3.151	2.762	2.643	3.169	2.821	-2.041			-2.221	-0.1516			-0.07984				2.05			2.122															-1.433				-0.1637		-0.7738		0.2869
IMAGE:50173		Homo sapiens transcribed sequence with weak similarity to protein ref:NP_038602.1 (M.musculus) L1 repeat, Tf subfamily, member 18 [Mus musculus]	2.793	4.338		3.691	2.072	2.443	2.529	4.221								-0.3898				-0.1302				0.8335							0.6086											-1.654				0.4269
IMAGE:49987	GRIA2	glutamate receptor, ionotropic, AMPA 2	2.849	4.044	3.288	3.817	2.578	3.279	2.975	4.137				0.06451				0.08616					-1.148			0.1095						-0.8918	0.03456		-1.672					-1.917		-0.1279				-2.288
IMAGE:41855	MGC26690	hypothetical protein MGC26690	3.659	3.834		4.157	4.178	3.929	3.815	3.927	-0.1749	0.6993	0.9476	0.6745	0.2444	-0.2237	-2.005	-1.454	-1.016	0.859		-2.214			-0.5816		1.719	0.551			0.4664	-1.762				-0.8497			-2.234					-0.6677	-3.212	-0.2478	-0.8766	0.5929	0.1083
IMAGE:174654	KNS2	kinesin 2 60/70kDa	3.239	3.514	3.468	3.837	3.008	2.959	3.125	3.277		-0.3307	-0.03242	-0.04549						-0.931	-1.485	0.9558	-0.4879	-0.9377		0.3395							-1.075							-0.3372	0.7429	0.3421	1.495			2.182	-1.017	-1.067
IMAGE:23869	FAIM2	Fas apoptotic inhibitory molecule 2	3.082	5.787	2.831	3.37	2.341	3.992	5.088	2.72				-0.1425	-0.8526	-1.091		-1.041					-0.2549										-1.082	-1.24	0.2707	-1.077		0.7236		0.1758		0.04505		-0.09473		-0.7348
IMAGE:743229	NEF3	neurofilament 3 (150kDa medium)	3.597	3.692	3.366	2.855	2.886	3.457	3.363	4.345	-0.8169	0.1073	-0.2444	-0.01749	-0.1376	-0.5857		-0.8058	-0.3884		-0.5473	0.9838	-0.2199		-1.004		0.1969			0.6445	0.3344		0.01256	-3.075	-0.8343	-0.1917		0.5286	-0.3962	-0.009239		5.02e-05	-0.5173	-0.3397		0.2702	-2.179	-0.5291	-0.5537
IMAGE:51496	NRXN1	neurexin 1	3.271	3.746		3.519	0.4803	3.571	3.297	4.809			-0.0004179	-0.1635	0.08635	0.2683	-0.1133	-2.072				1.358	-0.6859																	1.155
IMAGE:1500377		Sapiens clone 24628 mRNA sequence	3.113	2.678		1.641	0.4123	5.123	2.689	3.891					-1.332		-2.171	-1.69										-1.395		-1.029	-0.8596					-0.8657									0.06202
IMAGE:51231		Sapiens cDNA FLJ38226 fis, clone FCBBF2004066.	3.183	3.708	1.832	3.361		4.193	2.619	3.301				0.2285	-0.5216			-1.03					-0.6139		-0.1576					-1.659	-0.8796		-1.021							1.167				-0.7737	0.652
IMAGE:1605008	TSLL2	TSLC1-like 2	3.058	2.533	1.637	3.066	2.857	3.578	2.824	2.606			-0.4634	-0.03649	-0.5866	1.075	0.07369	0.3152	0.0826	-0.912		1.565	-0.9189			-0.7215		-0.78						-0.8239		-0.4407		-0.4604						-1.329	-0.983
IMAGE:283748		Sapiens, clone IMAGE:4821137, mRNA	2.926	3.201	1.595	2.354	1.295	2.306	2.452	3.114		-0.2037			-0.8386							0.2828			-2.325	-1.464	0.05594											-1.602								-0.7108	0.05038	0.2299	0.1653
IMAGE:177274		**Sapiens cDNA FLJ38226 fis, clone FCBBF2004066.	4.362	3.967	3.981	4.52	3.751	4.562	3.438	5.81			-1.229	-0.5525	0.2374			-0.9708					0.6751		-2.709		0.7419													1.406				-0.2847	1.741	-0.6848
IMAGE:969650	SCAMP5	secretory carrier membrane protein 5	4.834	4.009	3.743	4.352	4.133	4.324	4.34	3.962			-0.6874	-0.4505	-1.461	-1.069		0.9212	1.529	-0.196	-0.1403	0.4408	1.477		0.2734	-0.6355		0.646		-1.198		-1.077	-1.79			-1.435	-1.72	-0.4144	-1.069		-0.7121	-1.223		-1.673	-2.067		-0.9016
IMAGE:969636	SNN	stannin	4.145	3.46	1.824	3.233	3.494	4.695	3.171	3.783			-0.6264		-1.19	-0.7477	-1.559	-0.5178	-0.6004				1.208			-0.4345		-0.923		-1.167	-0.8276	-0.4958	-1.849			-1.684	-2.339	-0.4634	-0.2982					0.8683	-0.356	-0.6018
IMAGE:1323203	ATP6V1B2	ATPase, H+ transporting, lysosomal 56/58kDa, V1 subunit B, isoform 2	2.221	2.076	2.03	2.389	1.66	2.211	1.817	1.889	0.02706	-0.4187	-0.5904	-0.1235						-1.109	-0.4333	-0.06218	-0.3859	-0.4157	-0.3796	-0.7885	-1.219		-1.582				-0.9434	-0.5409	0.06967					-0.6952	-0.3351	-0.5359				0.004247	0.5654	-0.2151	0.6103
IMAGE:785695	NDFIP2	Nedd4 family interacting protein 2	3.238	3.183		3.506	2.357	2.618	2.014	3.156	0.02406	-1.262	-0.01342	0.7135	-0.1066	-0.8847		-1.105					0.5511			-0.1115	-0.6321					0.2272	-0.9964	0.7161	0.6567	-0.9907				-0.008239		-0.1989		0.2313		0.9512	0.4124	0.06187	0.09729
IMAGE:858998	NDFIP2	Nedd4 family interacting protein 2	2.781	2.596	1.28	2.419	1.86	2.571	2.307	2.819	-0.1429	0.2613		1.177	0.04635	-1.432	0.1367	-0.6218	-0.3544	-0.05904		-0.1222	0.9841					-0.05704		-0.9615	-1.512	-0.1398	-1.123		0.5997	-0.9377	-0.7733	-0.04739	-0.9022	0.4948	-0.4851	0.4041	-1.533	-0.1657	-0.81	1.214	0.1854	0.3049	0.1703
IMAGE:397495	LRRTM2	leucine-rich repeat transmembrane neuronal 2 protein	2.013	3.128	3.502	2.961	1.882	2.153	2.429	2.901	0.4091	-0.1167	0.1316	0.7685	0.1484			-0.3798		0.313	1.609	-3.23	0.5861	0.5563	-0.03756	-0.4965	0.2029		0.3296	-0.8495	0.8004	0.8422	-0.7414	-2.359	-0.3483	0.1043				-0.4632	0.1669	-0.09395		0.4463		-0.07375	-0.5926	0.3169	-0.2877
IMAGE:970271	ATP1A3	ATPase, Na+/K+ transporting, alpha 3 polypeptide	0.9935	5.018	3.792	1.661	1.862	1.073	4.229	3.401	0.05906		0.1316	1.589						0.803	-0.2413	-0.1202	2.216	1.006	-1.008	0.2235							-2.841							-1.583	-0.4731	0.3561	0.04866			1.116		0.2969
IMAGE:277423	DCAMKL1	doublecortin and CaM kinase-like 1	3.503	3.998	2.532	3.691		4.263	3.349	3.931	-1.451			-0.6115	0.3184	0.07033		-0.6398				1.04	0.6961		-0.5676	-0.8265	-1.547				-0.6396		-0.6714		-1.608	0.8843	1.959	-0.06539	-0.8802	0.3568	-0.01312	0.09605	0.5087	-0.8237	0.722	-0.1138		-1.363
IMAGE:210575	VSNL1	visinin-like 1	3.911	3.636	4.55		4.4	3.781	3.127	5.029	-0.9529			-0.1435	1.356		2.077	-0.6018	-1.064	2.341		0.5278	-0.2859		-0.6696		-0.07906			-0.6415	-0.5716	-0.2198	0.3066		-0.6903	0.07233		0.5826	-0.6422	2.395	0.8249	1.334	-0.3833	-0.2957		-0.9258		1.135	0.8703
IMAGE:1631253	STMN3	stathmin-like 3	3.545	3.45	3.864	2.793	2.294	3.875	3.721	3.313	-1.179	-2.225	-1.346	-0.7695	-0.6396	-0.3377	-0.2593	-0.3678	-0.0904	0.05496		-0.2082	-1.052		-0.01556	0.2155	-0.05506	-0.06304		-0.2375	-0.5076	-0.1658	-0.9194		-1.306	-1.274	-0.02927	-1.253	0.3718	-1.641	-0.2211	-0.3419	1.041	-0.8017	-0.976	-1.242		-1.371	-2.256
IMAGE:38837		hypothetical gene supported by AK094523	3.494	3.699		3.472		3.164	2.95	4.052	-0.5699		0.3226	0.5995	-0.6206			-1.049							-0.7966	0.09445				-0.5185	-0.04857		-0.6304			-2.895										-0.6728		0.1579
IMAGE:731051	SNAP91	synaptosomal-associated protein, 91kDa homolog (mouse)	3.974	4.549	2.223	3.872	1.553	5.314	3.06	5.472					-1.241		-1.95	-1.699				1.741	0.2971																			-0.05295						-0.6321
IMAGE:26249	SH3GL2	SH3-domain GRB2-like 2	3.909	4.184	3.218	4.157	2.688	3.579	3.385	4.987	-1.165		-0.6424	-0.1855	-0.9456	0.01633	-0.6253	1.386	1.914	1.139		-1.484	0.8221	-0.007698	1.248	-0.2405	-0.4211	-0.919		-0.4935	0.1864		0.02456		-0.5323	-2.64			-0.7242	-0.9072	1.283	0.6921	0.9447	-2.628		-1.428
IMAGE:46958	SULT4A1	sulfotransferase family 4A, member 1	2.547	4.682	2.086	2.975	1.966	3.777	3.653	3.255		0.8673		-0.7675	-0.6776			0.004165	-0.8984				-0.2299			0.2175	0.2769						0.09256	-2.695	-0.8143					-1.389				-0.1897				0.3709
IMAGE:173674	NPTX1	neuronal pentraxin I	4.112	4.147	3.611	3.62	3.221	4.662	3.738	4.33	-1.042		-5.239	-1.232	-0.5026	-0.4207		0.2692	-0.0634			1.909	1.015		-0.1286	1.412	2.012				0.4094	0.09118	0.02756		-1.139	-1.817		-2.316	0.03878	-1.974	0.04588	1.235		-0.5047	-0.359	-1.155
IMAGE:51156	DIRAS2	DIRAS family, GTP-binding RAS-like 2	3.527	5.022	2.616	4.265		4.267	3.483	4.255	-1.537		-1.074					-0.2658		-1.903		-2.206						-0.211		-0.9555					-2.754									0.03027		-2.84
IMAGE:51974	MOBP	myelin-associated oligodendrocyte basic protein	3.817	4.892	3.786	4.665	3.966	4.457	3.983	4.995	-0.7269			-0.3475		-0.2457		-0.4558					0.2001		-0.6036					-0.2355	0.02443	0.02618	-0.7474		-1.664	-0.6117	-0.9673			-1.799	-0.4891	-0.5199		-0.6997	-0.003981	-1.86	-0.8186
IMAGE:284263	LOC285281	hypothetical protein LOC285281	3.758	4.313	4.127	4.096	4.107	3.058	3.114	4.396			-2.193	-2.156	-0.3266															-0.5045	0.4254		-0.4664					-1.75		-1.688				-0.2087		-2.029
IMAGE:859392	ASTN	astrotactin	3.495	4.76	3.744	4.973	3.524	3.435	3.651	4.213				-1.319									-0.5419		-0.1856		-1.765						-0.8294		-1.446					-1.361			-0.4193
IMAGE:743902	KIAA1796	KIAA1796 protein	4.489	4.694	4.118	4.597	3.908	4.189	4.225	4.117	-2.005	-1.421	-2.492	-1.865	-0.2456	0.4663	-0.4753	-0.3238	-3.076				0.4621	1.732	-1.562	-1.931		1.021		0.9165	0.2164	0.7782	0.8546			-2.08	-0.3653	-0.09939	-1.404					-0.2677	0.478	-1.538
IMAGE:2118665	KIAA0534	KIAA0534 protein	3.684	4.599		4.652	1.913	5.664	2.7	3.732					-1.691			-0.4988															-0.6804		-1.727					-1.752				-1.303
IMAGE:2238803	KIAA0820	KIAA0820 protein	3.603	3.418	2.042	3.961	1.302	4.733	2.519	3.961				0.01851							0.4287		-0.4839		0.3024										-1.418					-1.423		-0.9639					-0.3826	0.4869
IMAGE:284531		hypothetical gene supported by AL832586; AK055278; AK098054	3.992	3.817	2.191	2.92	1.361	4.222	1.868	3.65					-1.253			-1.351				0.4388								-0.9305		-0.7888																	0.8113
IMAGE:43422	KCNA2	potassium voltage-gated channel, shaker-related subfamily, member 2	4.38	3.485	2.329	3.548	1.869	3.82	2.146	3.718						-2.143							-1.737
IMAGE:2432360	BSN	bassoon (presynaptic cytomatrix protein)	3.792	4.317	4.801	4.22	3.101	5.122	3.208	4.1			-1.909										-0.6149			-1.188							-1.702		-1.339					-2.214		-0.6649						0.8759
IMAGE:279762		Sapiens, clone IMAGE:4794876, mRNA	2.578	3.373	2.887	3.566	1.997	4.698	3.094	4.186				-2.706	-2.347			-2.435																										-2.189	-1.633
IMAGE:1669549	SOX2OT	SOX2 overlapping transcript	3.279	2.474	2.968	2.867	2.828	7.729	2.665	4.127					-2.506								-3.918							-0.7135		-1.252													-0.952
IMAGE:383900	BRUNOL4	bruno-like 4, RNA binding protein (Drosophila)	4.778	3.853		3.826		4.968	3.824	4.536			-2.193									-0.2852	-0.1889				0.7579																			-3.649
IMAGE:30986	KIAA1944	KIAA1944 protein	2.372	2.307	2.531	2.22	2.001	2.212	1.638	1.74					-1.603			-1.061					0.04505
IMAGE:301104		Sapiens, Similar to chondroitin sulfate proteoglycan 5 (neuroglycan C), clone IMAGE:5284162, mRNA	3.743	3.818	3.392	3.581	2.472	2.943	3.299	3.331				-0.8315	-0.6016			-1.48													-0.4596	-1.638				-1.346				-2.153				-2.404
IMAGE:2214048	ADRA1B	adrenergic, alpha-1B-, receptor	2.792	3.927		3.12	1.951	2.602	2.618	4.3				-0.3325	-1.203										-1.079										-0.6593					-0.7642		-0.4449	0.1077			-0.8748		0.06587
IMAGE:325160	NP25	neuronal protein	4.173	5.308	4.232	4.991	2.942	4.093	4.289	6.031			-0.9484	-1.361	-1.012	-0.2297		-0.4498	1.968	1.283		1.03	0.6761			1.873	1.073	-1.575					-3.011						-1.8					-1.514
IMAGE:2163448	SYN2	synapsin II	3.33	4.715		4.068		2.01	2.496	4.968	-2.234			-0.9345	-0.1546							0.6768			-1.011										-0.3713	0.2613				-0.4262		-0.03695	0.4657			-0.4268		0.7239
IMAGE:429349	RGS4	regulator of G-protein signalling 4	3.509	4.454		4.507	1.608	3.379	2.485	4.067	-0.9949		-2.282	-0.7455		0.1963		0.5662	1.004	2.019		0.8858	1.182		-0.4316			-1.309		-0.8235	-1.274	-1.112			-1.902	0.5903	2.025			-0.6672		0.03205		-1.038		-1.048	-0.4666
IMAGE:22355	RGS4	regulator of G-protein signalling 4	3.509	3.994	2.268	4.187	0.6483		2.775	4.407				-2.235	1.304	0.5863		0.7962	0.8736	1.469		0.8858								-1.193						0.2903	2.205	-3.869		0.3828		-0.1279		-2.698
IMAGE:813275	DNAJC6	DnaJ (Hsp40) homolog, subfamily C, member 6	5.37	5.385	5.259	5.138		4.86	4.436	5.118				-1.734	-1.055		-0.8643	-0.09284	-0.2354			1.637	0.09305			-0.3495	0.4399			-0.1825	-1.253	-1.261	0.005555		-1.161	-0.8987				0.9938					-1.631
IMAGE:2110237	MAP1A	microtubule-associated protein 1A	3.247	4.622	3.426	3.725	1.996	3.467	2.903	3.295	-1.847		-2.764	-1.727									-0.3599		-1.714	0.1675							-0.07744		-1.114					0.2308	0.6109	1	-0.3673	-0.1597		0.1002		-1.929
IMAGE:2516356	RGS4	regulator of G-protein signalling 4	4.581	3.056	4.38	3.649	2.04	2.841	2.617	3.619	-1.913		-0.8804	-0.8235						1.981		1.738	1.054	0.004302		-0.1985	0.8209						0.2466		-2.29					0.5048	-0.5651	0.3441	-0.1033			-0.6158
IMAGE:28927		Homo sapiens transcribed sequence	4.674	3.579	2.913	3.702	1.453	4.084	3.02	2.642					-1.961			-0.4788									0.6639					-0.6668												-0.2727
IMAGE:26387		Sapiens cDNA FLJ37694 fis, clone BRHIP2015224.	2.072	3.277	3.251	2.94		2.602	1.888	3.18					-2.343																	-0.7188						-0.7764		2.456				-2.205
IMAGE:179631	MGC33974	**hypothetical protein MGC33974	3.387	3.442	3.356	2.805	3.046	2.807	3.013	3.395			-0.5544																				-2.987
IMAGE:32276	RPH3A	likely ortholog of mouse rabphilin 3A	4.63	4.995	3.279	4.708	3.069	5.38	4.296	4.518					-1.235	-0.7927		-2.053					-1.117				-0.1601			-1.802						-2.529
IMAGE:171664	BSN	bassoon (presynaptic cytomatrix protein)	3.732	4.387	3.371	4.31	3.281	4.892	4.188	4.35			-1.779	-3.162
IMAGE:884838	BRUNOL4	bruno-like 4, RNA binding protein (Drosophila)	3.759	4.344	2.708	3.857	2.478	3.949	2.775	3.577								-1.024	0.2836			0.7958	-0.3579			-0.5105	0.3089									-1.06								-0.4377				0.5429
IMAGE:290476		Sapiens full length insert cDNA clone YZ87G11	3.986	3.541	3.435	3.714	3.325	4.436	1.442	4.404					-1.569			-0.7268					-0.5009							-1.686		-0.5248			2.575									-0.5607
IMAGE:280270	HPCAL4	hippocalcin like 4	3.064	4.129	2.843	3.292	1.173	2.484	2.53	3.082	-1.59			-2.77				-0.8088					-0.9629					-1.224		-1.298	-1.579	-1.117												-0.3027		-0.6928
IMAGE:289019		Sapiens mRNA; cDNA DKFZp761D191 (from clone DKFZp761D191)	3.018	3.503	3.187	3.656	1.047	3.328	2.014	4.396	-1.896			-2.956				-0.8148					-1.329		-1.113
IMAGE:49923	BAALC	brain and acute leukemia, cytoplasmic	5.365	5	5.194	4.863	4.534	4.135	3.731	5.253			-1.876	-1.149	-0.9396			-1.208				0.8118				-0.2345				0.8325	-0.8176		-1.329		-1.936	-1.394		-1.913		-0.6612	-0.7511	-0.4219			-2.506	-0.6518	0.9794	0.2889	0.1543
IMAGE:52927	BAALC	brain and acute leukemia, cytoplasmic	4.834	5.139	3.573	5.142	3.773	4.994	4	4.932		-4.026				-1.829		-0.7588			-1.34		-0.7529	-1.763				-0.04404		0.4515		-0.5468							-1.039	-0.8022				-1.273			0.7084
IMAGE:841682	BAALC	brain and acute leukemia, cytoplasmic	4.415	3.99	3.854	4.423	3.754	3.875	3.591	4.933	-2.209		-0.2564	-1.009	1.04	0.2523		0.3622				0.1918	-0.4019		-1.876	-1.715	0.004938				0.6324		-1.659											1.558		-1.732		-0.1811	-0.1057
IMAGE:178999	FLJ33996	hypothetical protein FLJ33996	3.919	4.164	3.798	4.107	2.698	3.979	3.525	4.117					-0.5656	-0.02367	-2.005	0.08616								-1.771		0.321		0.02652	0.2664	1.608			-1.342	-0.9797			-0.3642		-1.117		-0.3653	-0.5777	-3.772
IMAGE:175846	RIMS3	regulating synaptic membrane exocytosis 3	4.35	4.565	4.159	4.718	4.229	3.96	4.106	4.368			-1.021	-1.354								0.7368	0.09305			-0.01955														-2.416	-0.6761								-0.1107
IMAGE:46477	DKFZp547D155	hypothetical protein DKFZp547D155	3.2	4.725	3.899	3.018	3.429	3.95	4.036	3.628						-0.5127		1.597					1.043	-0.6067		0.2105	-0.3301	-1.248					-2.664		-1.561							-0.7969		0.4133
IMAGE:2163851	CAMK2A	calcium/calmodulin-dependent protein kinase (CaM kinase) II alpha	2.99	5.055	3.089	3.648	0.7793	2.62	3.816	4.918				-1.514	-0.7646					-0.09004			-0.7569			-0.9295	0.5799								-1.441					-0.006239	0.3439	0.05305	0.08566	1.443	3.419	1.453
IMAGE:796761		LOC219319	2.751	4.336	2.67	3.149	1.89	2.561	3.627	3.159					-0.7336	-0.8817	-1.733	-0.3818	-0.4944											-0.6015	-0.1016					-1.698								-0.9357
IMAGE:172403			2.568	3.153	1.967	2.796	1.887	2.408	2.604	2.706			-1.453	-1.286											-2.183								-1.076													1.431		-1.078
IMAGE:502506	SCN3B	sodium channel, voltage-gated, type III, beta	4.067	5.012	2.146	4.055		2.977	3.283	3.865					-0.7276	-0.5657		-1.196	-1.028			0.7138														-1.082								0.1503	2.286	1.49
IMAGE:877638	CLIPR-59	CLIP-170-related protein	3.306	3.651	2.015	2.264	2.095	3.406	3.052	2.794					-0.01865	0.4733		-0.06684					0.2791				0.1759	-1.362			-0.6966				-1.485									-0.5007
IMAGE:2164987	MOG	myelin oligodendrocyte glycoprotein	2.292	3.957	1.591	3.64	1.311	0.8617	3.088	2.76																-0.5275	-0.1381								-1.519					-1.754		-0.7649	-0.4823					0.4459
IMAGE:32687	BCAN	chondroitin sulfate proteoglycan BEHAB/brevican	1.91	3.955	2.429	2.488	1.689	1.83	2.306	2.058				-0.6845									-0.1569										-1.734
IMAGE:784876	INA	internexin neuronal intermediate filament protein, alpha	4.595	4.77	4.854	5.523	6.074	5.515	4.801	5.393	-0.3189	0.5753	0.4336	-0.9595				1.882				2.412	0.09805	-1.742	0.07444	0.9555							-0.5294		-0.6563					0.3788	0.2389	0.7381	1.781	0.4883		1.978	-2.051	0.1289	-0.2157
IMAGE:44563	GAP43	growth associated protein 43	5.55	6.905	5.229	5.848	4.339	4.6	5.436	6.318	-0.6439		-0.3914	0.1355	-0.7446			1.337	0.7846			3.847	1.563	0.6633		1.48		-1.528		-1.132		-0.4708	-1.524		-1.031	-1.389	-0.8543	-4.578	0.3768	-0.6962		0.7231		-1.017	-0.361	1.003
IMAGE:2383595	SCN2A2	sodium channel, voltage-gated, type II, alpha 2	3.639	4.434	4.138	4.107	2.738	2.799	3.215	4.527	-0.6849	-1.311	0.08758	-0.3355						0.699		-0.9342	-1.318		-0.4516	-0.4105	-0.6311								-0.5823					-0.4572		-0.1679	0.5747			-0.4578		-1.187	0.7983
IMAGE:285136		Homo sapiens transcribed sequences	2.116	2.841	2.845	2.104	2.305	2.296	1.432	3.444					0.2614			-0.3468	-0.7794				-0.6409			-0.6135							-1.478		-1.325	-0.1827	1.772							-0.1107		0.09925
IMAGE:263769		Homo sapiens transcribed sequences	3.368	3.753	3.087	3.946	1.437	3.048	2.934	4.746				0.003514	-0.7966	-0.7447		-1.585				1.585																		-1.338
IMAGE:290265		Homo sapiens transcribed sequences	2.079	2.764	2.588	3.627	1.788	2.899	1.835	3.707					-2.756			-1.504																								0.4521		-1.618
IMAGE:2358925	GABRA5	gamma-aminobutyric acid (GABA) A receptor, alpha 5	3.657	4.362	4.346	4.565	2.306	3.237	3.073	4.255		-2.083											-0.1399		0.03644	-2.223							1.423		-0.6043					0.1008	0.3509	1.13	0.7927
IMAGE:838701	HMP19	HMP19 protein	3.096	3.731	3.505	3.614	1.645	3.976	2.502	3.724								-0.4268				2.303			-1.235																			-1.871				-0.2201
IMAGE:39937	CHN1	chimerin (chimaerin) 1	2.707	2.172	4.626	2.395	2.896	2.507	1.013	5.375	0.02306			-0.007486				-0.1558			-0.4573		-1.23	-2.95	0.4064	-1.043				-1.345			-2.097		-2.224					-0.8792	-0.6891	-0.2399
IMAGE:898258	CHN1	chimerin (chimaerin) 1	3.623	3.648	2.722	3.961	2.742	3.773	3.339	4.331	-0.6909	-1.327	-1.128	-1.231	-0.2416	0.1503	0.1487	-0.3198	-0.2424	-0.647	-0.9813	0.2098			-0.3176	0.08345	-0.2171	-0.455		-0.8795	-0.6696	-1.758	-0.1914			-0.5457		-0.09539	-0.03022	-0.9332	-0.3131	-0.3739	-0.4213	-1.324	-1.078	-0.5538	1.057	0.3169	0.6823
IMAGE:51986	PRKCE	protein kinase C, epsilon		2.786	2.65	3.029	3.37	3.411	3.007	2.769	-0.4529		-0.2904	-0.2935	-0.5036	0.1383	-0.5233	0.02816	-0.6944			0.1278	-0.3359			-1.069	-0.8991			-0.4015	-0.3216	-0.7498	0.7266	-0.5509	-1.44	-0.09767				-0.2352	-0.5151	-0.3459	-1.223	0.09427	-0.47	0.9842	1.725	2.365	1.36
IMAGE:665697	PRKCE	protein kinase C, epsilon	2.266	2.861	2.505	3.434	3.465	4.046	2.652	2.904			-0.9054	-0.1085	-1.119	-0.6067	-0.9883	-0.5668	-0.6294	0.126		0.3428	-0.5209			0.1165				-0.7965	-0.3966	-0.8748		-0.2759	-1.335	-1.283				-0.0002387	-0.4501			-0.4407	-0.745	1.199	2.3	1.63	1.855
IMAGE:29920	CAMTA1	calmodulin binding transcription activator 1	3.604	3.569		3.282	3.503	4.344	3.73	3.972	1.17	-0.8657	-0.1174	0.9695	-1.181			-1.059				1.111	-1.353		-0.1466	-0.9955					-1.099	-1.347			1.203	0.1053				-0.8622		-0.2029		-2.233			0.4884	0.6279
IMAGE:281243		Sapiens mRNA; cDNA DKFZp761E2112 (from clone DKFZp761E2112)	2.709	3.254	2.568	3.317	2.648	3.689	2.205	3.257			0.2776	-0.3155	-0.9556	-0.7337	-0.7253		0.1236	0.389			-0.8079					-0.829		0.8665	-0.7436	0.2382												-0.6077
IMAGE:773422		Homo sapiens transcribed sequences	5.559	5.114	5.418	5.127	4.748	5.549	4.105	5.437		-1.971	-0.1124	1.965	-0.06565	0.3063	-0.2153	-0.8338	-1.126			1.676	-0.5379	-0.4577	-0.6316	-0.1505	0.1789	0.271		-1.043	-0.02357	-0.5218								1.253	0.1529		0.1047	-0.8277		-0.4978		-1.037	-2.352
IMAGE:713660	GPM6B	glycoprotein M6B	4.301	4.566	4.36	4.769	3.66	3.431	4.047	4.539	0.5571	0.3213	0.6396	1.967	0.9464		0.3767	0.1982	0.0556	0.02096	-0.4533	1.758	0.1441	-0.2257	-0.1796	0.4415	0.5809	-0.05704	0.05763	-1.531	-0.05157	0.1202			-0.7503	1.072	-0.8733	-1.707	-0.9722	0.9048	0.1749	-0.1459	0.3867	-0.8157	-1.66	-0.09575	0.1354	0.6649	-0.06971
IMAGE:31251	GPM6B	glycoprotein M6B	4.191	4.376		4.569	3.4	3.401	3.577	4.219	0.1771	0.3913	0.3696	1.567	1.136	1.028	0.8367	-0.04184				1.298	-0.00595		-0.3896	0.5415				-2.491	-1.522	-1.16			-1.79		-0.3933	-1.827	-1.622	0.7048	-0.9251	-1.266	-1.093	-1.166	-1.62	-0.4758	-0.8646	0.5949
IMAGE:290039	GPM6B	glycoprotein M6B	4.239	3.684	0.5982	3.747	1.308	4.179	2.295	4.527	1.035	0.1693	0.3776	1.965	0.9244	1.266	1.265	-0.2338	-0.0264	0.319	-0.4353	1.826	-0.03795	-0.6277	-0.3116	0.05945		-1.249	0.3856	-1.843	-1.054				-1.482	0.8503	0.2447	-0.7794	-1.574	0.7028	-0.8371	-0.7179	-0.7053	-1.388	-0.722	-0.2778	-0.1866	0.5429	0.1483
IMAGE:812256		Sapiens cDNA FLJ11434 fis, clone HEMBA1001123.	2.589	3.044	2.268	3.207	1.218	2.419	2.455	3.147	0.5551	-0.09074	0.3176	1.005	0.2344	-0.08367	-0.4153	-0.8438	-0.8364			1.586	-0.2879	-0.8177	0.04844	-0.2005				-0.9735	-1.324		-1.225		-0.4323	-0.09967	0.5247			0.1228	-0.2871	-0.4979	-0.8953	-0.9977	-0.612	0.04225	-0.06662	-0.2371	-0.1117
IMAGE:503824	p25	brain-specific protein p25 alpha	3.577	3.652	2.926	2.685	2.736	3.697	2.953	3.185	-0.4969		0.4156	-0.6975	-0.2276	0.3843	0.2627	-0.3758	-0.1184			1.384	-0.4899		-0.6536			-0.211		-0.4855	-0.2356	-1.334	-1.087		-0.6643	-0.8217		0.9886	-1.086	0.03076	0.5209	0.06005		-0.2797	0.09602	0.3002	0.8514		0.5863
IMAGE:46518	DTNA	dystrobrevin, alpha	4.131	2.756	3.4	2.359	2.46	3.761	2.027	3.839	-0.4129		-0.9904	0.1465	-0.01365	-0.1917	-0.2233	0.09816	-0.7844	0.201		1.288	0.08405	-0.8257	0.1604			-0.727		-0.6715	-0.3516	-0.2298	-1.303			-0.5277	-0.3833	-0.8974	-0.1922		1.785	2.414	1.827	-0.3057	-0.77	2.704		-0.5751
IMAGE:361539	SORT1	sortilin 1	2.552	2.727	2.211	2.8	1.721	3.522	2.208	2.94	0.2281	0.3123	-0.3694	-0.2825	0.4674	-0.2007	0.4677	-0.2308		-0.758	-1.182	0.3688	-0.6649		-0.9986		0.02194	-0.756		-1.09	-1.681	-1.199	-0.4124	-3.76	-0.5693	-0.1867		0.6336	0.6788	0.7658	0.9259	0.9951	0.06766	0.7953	0.511	1.555	0.7664	-0.1241
IMAGE:282100	EFCBP1	EF hand calcium binding protein 1	3.988	3.603	3.837	3.996	2.617	4.868	3.384	4.566	-0.3759	-0.6117		0.09351	1.043	0.09533		-0.8248				0.4148	-1.269			-0.8615					-1.355	-1.473	-0.9964			-1.801		0.6196	0.3548	1.302	1.722	0.07105	0.4837	-1.039		-0.6888	-0.4076		0.3373
IMAGE:49372	KIAA0280	KIAA0280 protein	2.254	1.689	2.693	2.282	3.143	2.394	2.3	2.292	-0.2899	-0.1557	-0.1274	-0.6505	-0.7506	0.4813	-0.2603	-0.3488	-0.5614	-0.676		0.8308	-0.04295	-0.9527	-0.02656	-1.236	-1.236	-1.174		-0.5485	-1.139	-0.1268	-0.6504	-2.028	-0.5773	0.4853		0.6156		-0.1622				0.5973	0.263	0.3872	-0.6016	-0.3521	-0.4467
IMAGE:362973		Sapiens clone c222389 mRNA sequence	3.028	3.943	3.837	4.156	2.427	3.368	2.994	3.826	-0.1559	-0.5017	-0.5534	-0.2665	0.02335	0.1953	-0.1263	-0.3848	-0.6774	-0.502	-0.2963	1.115		-0.7987	-0.07256	-0.1415		-0.83		-0.00448	-1.595	-0.3428	0.9436	-0.3139	-0.3533	-0.08067	-0.4363		-0.6352	-0.5782	-1.938	-1.569	-0.8663	-0.04873	-0.913	-0.5988	-1.098	-1.018	-0.8627
IMAGE:40695	NAPB	N-ethylmaleimide-sensitive factor attachment protein, beta	3.607	4.092	4.116	4.315	3.396	3.557	3.333	4.165	-0.5469	-0.4927	-0.8244	-0.2975	-0.3176	0.3443	-0.3673	-0.2858	-0.4284	-1.123		1.314	-0.6699	-1.38	-0.4836	-0.7825		-0.981		-0.5355	-1.786	-0.6838	-0.9374	-1.155	-0.1343	-0.3617			-0.4262	-0.5292	-1.619			-0.3297	-1.404	-0.7798	-1.059	-1.399
IMAGE:731177	KIF1B	kinesin family member 1B	2.479	2.894	3.378	2.987	3.118	2.899	2.425	2.317	0.5751	0.3893	0.6076	0.01451	-0.1356	0.2863	-0.01531	-0.6338	-0.5164			0.9858			-0.3316	-0.7005	-0.7911	-0.419		-0.5535	-1.554	-0.1018	-1.205	-1.343	0.6177	0.6603			-1.604	-0.4972	-1.327		-1.225	1.482	0.408	0.7522	-0.2366	-0.4871	-0.5017
IMAGE:841251	FLJ13052	NAD kinase	2.027	1.902	2.116	2.715	2.366	1.847	1.153	2.115	0.3031	-0.3027	-0.3244	-0.4675	-0.6476	0.08433	-0.3273	-0.02584	-0.4184	-0.713		0.04382	-0.9599	-1.74	0.3464	-0.5525		-0.581		-0.3655	-0.7956	-0.7238	-0.8774	-1.755	0.05567	0.02833		-0.08139	-0.3162	-0.7292	-0.8391	-0.8199	-0.2773	-0.4997	-0.724	-0.3098	0.04138	-0.5791
IMAGE:24938	NMNAT2	nicotinamide nucleotide adenylyltransferase 2	2.517	3.832	3.806	3.845	3.166	2.947	3.283	3.515	0.08306	-0.7127	-0.2744	0.4225	-0.4676	-0.2457	-0.08731	-0.1958	-0.8284	0.187		0.8838	-0.2699	-1.27	-0.1136	-1.153	-0.6131	-0.171		-1.005	-0.6356	-0.4038	-1.167	-2.935	-0.5943	-0.3117	-0.8573	-1.681	-0.8662	2.011	-0.3091	-0.4499		-0.01973	-0.364	-0.05975	-0.6186	-0.4591
IMAGE:417920	SNURF-SNRPN	hypothetical protein LOC145622	1.398	2.503	2.577	2.326	2.207	1.618	2.484	1.926	0.2741	-0.1217	-0.2434	0.6635	0.2134	-0.2347	-0.09631	-0.9548	-1.047				-0.5989		-0.1326	-1.632	-0.4821	-0.83		-1.034	-0.8046	-0.3828	-1.076		0.3067	0.06933	-0.3463	-1.05	-0.4452	0.5418	0.2319	0.6411	-0.3563	0.4613	1.327	1.751
IMAGE:49937	SEZ6L	seizure related 6 homolog (mouse)-like	2.048	3.503	3.707	3.696	2.867	2.638	2.874	2.806	0.03406		-0.02342	0.8335	-0.3566	-0.2447	-0.1963	-0.1248	-0.0674	0.128	-0.5063	0.6548	-0.6189	-0.1387	0.1174	-0.5115		-0.59		-0.2245	-0.2246	-0.6628	-0.07644	-2.664	0.4967	-0.3407	-0.8863	-0.2604	-0.4352	-0.3882	-0.1781	-0.4289	0.3437	-0.04873	-0.273	0.1212	-0.4476	-0.4681
IMAGE:375650	DKFZp434H1419	hypothetical protein DKFZp434H1419	2.662	2.027	3.591	2.18	2.421	2.462	1.698	2.36		-0.1077			-0.5326	-0.7507	-0.4223	-0.07084	-0.7534			0.5188	-0.8549								-1.561	-1.589		-2.97	-0.1693	-0.2467		-0.1264	-1.091	-0.4742	-0.1641			-0.9247	1.371	1.345	0.4764		0.4413
IMAGE:52076	OLFM1	olfactomedin 1	2.597	3.932	3.066	3.525	2.636	2.997	3.493	2.175	-0.04694	-0.3327	-0.6344	0.4825	0.1224	-0.1757	0.08269	-0.1458	0.1516	-0.843	-0.4173	1.194	-0.05995	0.1703	-0.5136	-0.5125	-0.5231	-0.151		-0.6155	-0.9556	-1.434	-0.2474	-0.8149	-0.2143	-0.8517	0.02273	0.6686	1.154	0.3108	0.6109	0.7801	0.1127	0.2903	0.166	1.23	-0.6786	-0.8391	-1.564
IMAGE:2548367	ALDOC	aldolase C, fructose-bisphosphate	4.994	4.239	5.183	4.062	4.633	4.284	3.54	4.282	-2.23	-0.5057	-1.467	-1.97						-1.026	-0.3103	0.7208	1.097		-1.047		-0.9661						1.24		-0.6273					1.718	2.538	2.637	0.9497			-1.703	-1.112	-1.012	-0.9167
IMAGE:784257	KIF3C	kinesin family member 3C	3.598	3.993	3.407	4.126	3.147	3.478	3.514	3.716	-0.8859		-1.213	-0.8065	-0.9266	0.07533	0.1937	-0.4148	-0.4274	-1.492		0.9848	0.1711	-0.8487	-0.7726	-0.7715	0.7079	-0.85		-0.9145	-0.5546		0.1236		-0.2333	-1.021				-0.5182	0.4219	-0.3589	0.2937	-0.3987	-0.193	-0.5888		-0.5281	-1.293
IMAGE:1456489	STXBP1	syntaxin binding protein 1	2.278	3.733	3.417	3.416	2.407	2.248	2.934	3.496		-0.7717	-0.2834	-1.026	-0.4666	-0.8347		0.1652	-1.107	-0.852		0.1448	0.5811		-0.9226	-0.3115		-0.42				-1.083	-0.006445		-1.503	0.02933		-0.4304		-0.5382	-0.1681	0.3911	0.1537	0.4013	-1.853	-1.019		0.09187	0.6173
IMAGE:448027	STXBP1	syntaxin binding protein 1	3.013	4.168	4.082	4.441	4.152	4.723	4.089	4.241	-0.7309	-0.2567	-0.3584	-2.631	-0.7016	-1.04	-0.04131	0.5402	0.0276	-1.117	-1.051	1.04	-0.7839	-1.554	-1.038	-0.4865	-0.09706	-0.715			-2.14	-2.108	-0.9514	-2.909	-1.768	0.02433		0.4846	0.2398	-0.2232	0.4269	0.9461	0.6387		-1.038	-0.7638	0.5074	0.4669	0.4123
IMAGE:813787	ARHGEF9	**Cdc42 guanine nucleotide exchange factor (GEF) 9	2.991	3.326	2.27	3.859	2.49	3.531	2.587	3.199	-0.3929		-0.6904	-0.02349	-1.444	-0.001671		-0.6818	-0.0344	0.05096	-0.6833	1.518	-0.2059			-0.05855				-1.831		-0.5998	-1.213	-3.051	-1.39	-0.4477	-1.243	1.043	-0.3422		-0.2651	-0.2459		-1.516	-0.6	-0.8158	-0.3146
IMAGE:2144577	JPH2	junctophilin 2	4.222	3.807	3.501	4.04	3.481	3.912	3.498	3.72	1.458	0.3923	0.5606	1.068						-0.258	-0.06231	1.649	-0.3249	-0.1147	0.1514	0.1225			1.099				-0.5624	-3.6	0.5007						-0.4241	-0.04495	-0.7523			0.03525	-0.3736	-0.8941	0.3313
IMAGE:447416	PLEKHB1	pleckstrin homology domain containing, family B (evectins) member 1	4.122	3.457	3.861	4.39	5.451	3.972	3.228	3.91	1.678	0.5823	0.6906	0.9375	-1.093	0.6293	0.1477	-0.07084	0.5166			1.319	-0.2949		0.02144			-0.03604		-4.88	-2.731	-1.349	-2.262	-7.06	0.1007	0.9033			-1.551	-0.09424				-0.03473	-1.139	0.04525	-0.1136		0.2713
IMAGE:731469	PLEKHB1	pleckstrin homology domain containing, family B (evectins) member 1	5.137	3.302	3.816	4.135	3.546	4.147	3.393	3.465	0.9431	0.5073	0.6556	1.363	-1.168	-0.03567	-0.3873	-0.3658	-0.2684			1.294	-0.5699			0.1875		-0.661		-1.895	-1.886	-2.424	-4.197		0.6057	0.6683		-0.1114		-0.1492				-0.6197	-1.394	0.4402	-0.5886		0.1863
IMAGE:272262	Ells1	hypothetical protein Ells1	3.58	3.095	3.119	3.558	3.209	3.86	2.756	3.638	0.9561	0.2703	0.4586	1.046	1.585	1.087	0.4257	-0.2128	0.2046	-0.22		1.497	-1.007		0.5294	-0.3595	-0.5501	-1.408	-0.4334	-3.252	-2.813	-2.541	-2.794		-1.131	-0.3387	-0.1043	-0.7084	-0.7432	0.2738	-0.5461	-0.6269	-0.6343	-0.2867	1.419	-0.1768	-0.1656	-0.3061	-0.3907
IMAGE:789147	ENO2	enolase 2, (gamma, neuronal)	5.13	3.575	4.079	3.788	3.809	4.78	3.466	3.748	-1.954	-1.98	-2.221	-3.384	-0.1346	0.4173	0.1057	0.3572	-0.0054	-0.45	0.06569	2.037	-0.8269	-1.797	-0.4506		0.1999	-2.178	-1.413	1.538	-1.463	-2.491	-1.504	-4.342	-0.2013	-2.449		-0.8884	0.2568	-0.1262	0.1739	-0.6269	0.2457	-2.267	-1.021	-1.837	-0.07562	-0.6461	-0.1707
IMAGE:2545711	ENO2	enolase 2, (gamma, neuronal)	4.169	3.434	3.838	3.957	3.068	4.069	2.995	2.707	-1.735	-1.431	-2.182	-1.805						-0.501	-0.8353	2.056		-1.188	-0.8816	-0.5605	-0.4311		-0.5444				-1.985	-2.273	-0.7623					-0.6872	0.2029	0.1821	-0.3053			0.8122	0.7334		-0.001709
IMAGE:299737	ATP2B1	**ATPase, Ca++ transporting, plasma membrane 1	2.446	3.111	2.735	3.584	2.095	2.596	2.462	2.664	-0.4279	-1.104	-1.835	-0.3585	-0.7786	-0.7867	-0.9183	-0.7168	-0.3594	-1.544		-0.7172	-0.5609	0.4293	0.2154	-0.6735	-0.9141	-0.532		-0.7665	-1.157	-0.5348		-0.4059	0.9347	-0.08267	0.01173	-1.082	0.3728	-0.3002	-1.75	-1.581	-1.188	-0.06073	0.05502	0.2492	-0.07962	-0.4401	-0.2547
IMAGE:31818		LOC151521	4.045	3.94	3.264	3.943		3.855	3.421	3.593	-0.7889	-0.9447	-0.8864	-0.4295	0.5004			-0.8078	-0.7804	-0.525		0.2618			-1.076	0.6455	0.3049					-0.2058		-1.167						-0.1612		0.1781	0.3207	0.04827	-0.756	-0.2918	-0.3406		0.004291
IMAGE:176606	NELL2	NEL-like 2 (chicken)	3.477	4.032	3.106	4.005	2.766	3.017	2.793	3.235	-0.1669		-0.8744	-0.7475	-0.5976	-0.8857	-1.007	-0.7658	-1.088		-1.967		-0.01995			-1.053	-0.2331	-1.031		-0.9555	-1.006		-0.6374		-0.4943	-1.012		-0.4914	-0.6862	-1.639	-0.7391	-0.8299	-0.7673	-0.04973	-1.694
IMAGE:1899711	NEFL	neurofilament, light polypeptide 68kDa	4.241	5.086	4.55	4.589	3.62	4.001	3.867	5.259	-1.543		-1.1	-1.103		-0.3017	-0.5033	-0.2818	-0.8644		1.117		-0.1659	0.1643	-0.7096			0.02296		-1.171	-0.1116	0.8002	-0.08344			-1.258	-0.7933	-0.7974	-1.772					-0.3757	-0.33
IMAGE:970901	NEFL	neurofilament, light polypeptide 68kDa	5.688	6.073	4.747	5.426	3.287	5.628	4.994	6.846	-0.5359	-2.972	-1.583	-0.3665	-0.3366			-0.1948		0.09796		1.675	0.6811	-0.6287	-0.3726		1.478	0.51		-0.9845	-0.2446		0.3636	-2.984	-1.943				-4.205	-0.9082	0.2819	0.1211	1.024	-0.8987	-0.363	-1.669		-2.128
IMAGE:2244564	OLFM1	olfactomedin 1	3.376	3.601	2.325	3.024	2.135		3.252	3.984	-1.288	-0.7137	-0.9254	-0.2985	0.07135	-0.2167	0.1417	0.5132	0.2906	-0.184		0.3528	-0.5409		-0.02456	-0.3735		-0.642		1.324		0.6252	1.632		-2.015					-0.8502	0.3599	-0.4109	-0.7383	0.07927		-0.7408	-0.5096	-1.31
IMAGE:2019217	SYP	synaptophysin	3.513	5.598	3.562	2.621	2.912	4.383	5.089	5.151	-0.9509		-1.298	-0.8215		0.08033		0.1102	0.6376		0.6387	0.7598	0.4261	0.1263	-0.01756		1.233	-0.365				1.092	2.129		-0.9383	-0.9957	-0.5913	-0.2754	-1.03	-1.203	-0.3931	-1.084			-0.978	-1.354	-0.4926
IMAGE:277217	GAD2	glutamate decarboxylase 2 (pancreatic islets and brain, 65kDa)	2.124	2.989	2.243	2.892	1.673	2.654	1.82	4.092	-0.3199			0.1795				0.4512							0.1634		0.7239						-0.0004447		-0.8473					-1.162	-0.1421	-0.1529		0.2173		-0.2628
IMAGE:1558108	ABCC8	ATP-binding cassette, sub-family C (CFTR/MRP), member 8	2.29	3.295	4.509	2.498	3.979	2.96	4.286	3.978	-2.294	-3.4		-0.7645	-0.6046			2.697	2.305			-0.9832			0.7294	-3.15	0.2399	2.352					0.3156							-0.3462	1.004	-0.09695	1.056			-1.297		-0.7761
IMAGE:290030	B3GAT1	beta-1,3-glucuronyltransferase 1 (glucuronosyltransferase P)	4.146	5.051		4.634	3.705	3.866	4.752	5.064	-0.3979	-3.014	-1.835	-1.638	0.1414			2.923	3.571	2.716					1.365		-2.374				1.073					-0.6127								0.4093		-2.121		-3.71
IMAGE:289645	APLP1	amyloid beta (A4) precursor-like protein 1	5.575	6.37	4.064	5.003	3.824	5.535	5.971	5.203	-0.2089	-4.265	-0.4564	-1.819						2.135		0.1618	-0.5719	-4.672	2.624	-1.785	-1.345						-0.7594							-0.3712		0.6181				-1.202		-1.451
IMAGE:47510	AP3B2	adaptor-related protein complex 3, beta 2 subunit	3.804	3.709	3.213	3.312	3.233	3.934	3.57	3.042	-1.28			-0.5805	0.5094	-0.2087	0.4897	-0.1188	-0.4114		-1.3			-0.7627		-0.6655	0.09394	0.266		0.1115	-0.5886	-0.7368	-1.91		-0.3973	-0.3647	-0.3903	-0.6144	0.3608	-0.8522	-0.05212		-0.02034	0.6573	0.463	-1.003
IMAGE:788472	NUCB1	nucleobindin 1	4.241	4.406	3.56	4.539	3.31	4.421	4.267	4.379	-0.2129	-1.169	-1.2	-0.2335	0.5764	0.4883	0.2167	0.2682	0.3156	0.621		0.8778		-1.756	0.1504	0.4915				-0.2715	0.1784	-0.3498	-1.293		-0.8603	0.6223	-0.3733	-1.177	-0.2422	-1.005	-0.1251	-0.4659	0.06666	0.3343	-1.14	-1.206	-0.3246		-0.2097
IMAGE:859082	PNMA2	paraneoplastic antigen MA2	4.584	4.659	4.693	4.992	4.583	5.404	4.58	5.582	-5.02	-2.636	-1.497	-1.62	0.4394			0.3612	-1.001				-0.3329		-0.5966			0.326			-0.2386	0.1332	0.1896		-0.1773				1.471	1.558		1.737	2.03	-0.9227		-1.183		-0.3321	-2.387
IMAGE:39922	DOCK3	dedicator of cyto-kinesis 3	3.203	3.638	2.682	3.151		2.813	3.199	3.421	-0.2609	-1.667	-0.7784	-0.3415	-0.1416	0.7203		-0.07984		0.963					-0.6376	-0.5665					-0.05957	-1.538			-0.7083					-0.5732	0.3669	0.03605	0.9887			-1.094		-0.5731
IMAGE:28422	NEFL	neurofilament, light polypeptide 68kDa	4.681	5.296	0.4202	4.899		4.121	4.737	5.739	-0.8129	-1.679	-1.16	-1.423	0.4964	0.1383		0.2082	0.3156			1.828	0.1841	-1.226	-0.2396					0.5185	1.078		-0.5734		-0.3903	-0.1477				-0.5052	0.2949	0.02405	-0.4733	-0.06573		-0.9358		-0.1551	0.08029
IMAGE:382693	GFAP	glial fibrillary acidic protein	4.988	5.913	4.977	5.276	5.237	6.058	5.004	6.566					-1.907			-0.4748										-0.65		1.056		0.02718	0.1836		-2.073								-0.1763	-0.4987
IMAGE:2244561	CROC4	transcriptional activator of the c-fos promoter	4.551	5.776	3.93	5.229	3.6	4.311	3.847	5.619	-1.263	-0.9087		-0.5235				-0.4918				-5.502			-1.06		2.281								-1.11					-0.7852	0.1849	0.05405		0.2443		-2.266
IMAGE:878427	KIAA1872	KIAA1872 protein	2.188	4.203	2.407	2.906	2.077	2.968	3.074	3.286			-2.023	-0.7165
IMAGE:858904	STMN4	stathmin-like 4	1.371	3.936	2.21	3.229	2.46	2.141	3.497	3.159	-0.8829	0.4113		0.3465				0.5282				-1.532			-0.6196							0.8602	0.3466											0.9543		-0.1858
IMAGE:454632	HUCEP11	cerebral protein 11	3.003	4.068	2.852	2.731	2.832	3.003	3.509	2.241	-1.671		-2.848	-1.541	0.4384			1.11	0.4276				-0.4239	-1.484	-0.7476			0.205		0.5405		0.8822	0.2686							-0.2932				1.136		-1.094		-0.9931
IMAGE:810868		hypothetical gene supported by AK055102	2.369	3.254	3.248	3.457		2.649	2.325	2.507			-0.1624	0.4345	-0.08565	-0.5937	-0.5453	-0.2238							-0.9416					-0.5335	-0.05357					-1.22		0.8006	0.3558					-0.2677	-0.362	-0.8578
IMAGE:37980	ZIC2	Zic family member 2 (odd-paired homolog, Drosophila)		2.765	3.379	3.388	3.689	2.97	2.846	3.548	-0.5739		-0.5014	-0.7045						-2.05			1.093			0.5305	-0.2101						0.8456		0.5487					-1.196	-1.146	0.1631	1.086			-0.7168		0.1039
IMAGE:175103	CELSR2	cadherin, EGF LAG seven-pass G-type receptor 2 (flamingo homolog, Drosophila)	3.293	2.988	3.022	3.531	3.262	3.963	3.149	2.511		-0.9767	-0.5084		-0.2716	0.9403			-0.6224				-0.9039	-1.234	-0.8376	-1.047		-1.175			0.1504	0.3122	-0.8514					0.1346		-2.073	-0.2631	0.02605		0.1163		-0.3338		-1.943
IMAGE:2169999	SLC26A10	solute carrier family 26, member 10	3.038	2.263	2.217	2.146	2.727	3.738	2.304	2.906	-1.206			-1.556				0.6952				-0.2352			-0.4926		0.6279								-0.7833					-0.1782	0.9819	0.07105	0.7337	1.881		-0.1888		-0.6581
IMAGE:755228	DNM1	dynamin 1	3.766	4.231	3.405	3.644	3.555	4.576	4.512	3.704	-1.598		-0.9054	-1.788	0.05135	1.113	-0.05831	-0.02684				0.4028	0.05905		-0.6246	-0.3435		0.208		-0.3365	1.053	1.015	-0.1784		-0.7153		2.082	-0.4324	-1.867	-0.6802	1.68	0.4591		0.2093		-0.6908		-0.8801
IMAGE:288748		Homo sapiens transcribed sequence with moderate similarity to protein ref:NP_004563.1 (H.sapiens) plakophilin 2 [Homo sapiens]	2.564	3.549	1.933	2.772	1.933	3.314	2.67	3.252	-0.1099	-0.6857	0.6226	-1.15	0.1294			0.7012		1.024		1.231	1.107		-0.1066	1.064	0.2739						0.2296	-0.9579										0.3573		-0.5028	-0.3516	-0.4221
IMAGE:396214	CAMTA1	calmodulin binding transcription activator 1	2.95	2.955	2.559	2.498	3.539	3.77	2.866	3.668			-2.031		0.5154	-0.5027	-0.05431		-0.1254				0.02305			-0.5495		0.432		-0.5625	-0.3826	-1.031			2.029	-0.2887	-0.04427	-0.1284	0.1368					0.2633	-0.04098	-1.897
IMAGE:260215	DKFZp547D2210	hypothetical protein DKFZp547D2210	1.794	4.409	3.593	4.192	2.963	4.354	3.67	3.932	-0.4499		-1.177	-0.9405	-0.2106	-0.6787		0.08116					0.2971		-1.017	-1.036	-0.4061					1.673	1.01	-2.128												-1.773
IMAGE:927112	KIAA0773	KIAA0773 gene product	3.529	3.544	1.438	2.307	2.108	5.299	3.655	3.907				-1.625	-1.966	-0.3537		-0.5438			-0.6353		-0.3679	-0.1577		-0.3505	-0.8611			0.8265		0.2582	2.375													-0.6078	-0.8166
IMAGE:787860	MGC45428	hypothetical protein MGC45428	2.522	2.607	1.861	2.2	2.131	4.042	2.788	2.47			-0.6994		0.3074	-0.6107							-0.2149			0.3925	0.2119			-0.02048			0.1976			-0.9667								0.7953				0.8859
IMAGE:46938	TBR1	**T-box, brain, 1	2.982	1.847	2.201	2.31	2.041	3.352	1.778	3.17	-0.06194		-0.6394	0.2075	-0.9726	-0.1807		-0.6608					-0.3249	-0.4647	1.021	0.1725				-0.8005	0.5794		1.008			-0.8367				-0.6142		0.4551		0.2253	-0.04898	0.2152		0.9159
IMAGE:272169	NCDN	neurochondrin	3.004	2.819	3.283	2.932		4.204	2.71	3.282			-0.5774		-0.7006	-0.3487	-1.24	-0.3388	-0.5814						-0.6966		0.4239	-1.094		-0.4785	-0.2786	-1.177	-0.4104			-1.435	-1.37	0.4656	-0.03922					-0.6227	-1.847	-0.2828		0.1979
IMAGE:859253	2004-09-03	septin 3	5.357	5.352	4.636	5.495	4.526	5.577	4.393	5.135				-1.597				-0.1958				-0.1562	-1.31	-2.09		-0.6025	-0.09306						-1.027		-3.124									0.2103				0.2009
IMAGE:878447	PPP1R14C	protein phosphatase 1, regulatory (inhibitor) subunit 14C	3.024	3.119	3.123	3.312	4.043	4.204	2.96	3.612	0.3401	-0.6757	-0.5374	-1.25		0.3313		-0.2588		-0.236	-2.62	0.1008			0.05344	-0.2155	-0.1661			-0.2585		-0.5768	0.2596	-1.088	-1.567	-0.9947	-0.2703	1.166	0.2608	-1.322			0.1897	-0.2427	-0.497	0.3772	-0.06162	0.2779	-0.3867
IMAGE:42009	SDK1	sidekick homolog 1 (chicken)	2.207	4.772		2.375		2.327	4.423	4.105					-0.6276			-1.356												-0.6355	-1.096										-0.7691			-1.16
IMAGE:877767		Sapiens, clone MGC:32084 IMAGE:4871461, mRNA, complete cds	2.67	4.195	3.309	2.448	3.129	2.93	4.296	3.848			-1.671	-1.004									0.5131			1.01														-0.01624						-2.107
IMAGE:1500378		Homo sapiens transcribed sequences	1.571	2.416		2.149	2.93	3.011	3.827	2.669					-1.544	-1.562	-1.243	-0.1718														-1.36				-1.508								-0.7957
IMAGE:2565992	DNM1	dynamin 1	3.545	3.89	3.014	3.343	3.474	4.265	4.591	3.183													-1.292		-0.1856	-0.3345							-0.9194		-1.706					-1.351	-0.4511							-1.551
IMAGE:306933	C9orf25	chromosome 9 open reading frame 25	2.859	2.774	3.138	2.747	3.568	3.169	2.925	2.767		-1.431	-1.222	-1.045	-0.7056	0.6163	-0.5553	-0.03384	0.0036	-0.191		1.326	-0.3379	-1.508		-0.5005	-0.8011	-0.429		1.137	-0.2036	-0.02182	-0.8454	-3.543		-0.7597	-0.1053	1.151	1.366	-0.7072				2.282	0.738	0.4522	-0.2666	-0.1571	0.2783
IMAGE:969560	FLJ22672	hypothetical protein FLJ22672	3.943	3.348	2.722	3.341	2.692	4.353	3.339	3.141					-1.252															-0.8095		-0.2678	-0.2414			-1.896	-2.391		-0.1302					-0.5937	-1.148
IMAGE:179857	MGC8407	hypothetical protein MGC8407	4.57	4.785	3.759	4.458	3.749	4.5	3.946	4.648				-1.724									-0.3869			-0.3595							-0.9944
IMAGE:52228		MRNA for 5'UTR for unknown protein (clone ICRFp507O0882).	4.145	2.93	3.404	2.583	1.894	2.075	2.081	4.033			0.7936		-0.7296			-1.208		1.475		1.262								-1.207	-0.4576	-1.086			-0.4863	-1.804				0.2288		-0.6019					1.769	1.959	1.484
IMAGE:280386		Sapiens mRNA; cDNA DKFZp761D191 (from clone DKFZp761D191)	2.832	3.717		2.67		2.892	2.508	4.31					-0.8326			-0.9208
IMAGE:1476214	SNPH	syntaphilin	2.703	2.968	1.482	2.541	4.492	3.113	2.349	3.611				-0.1315																			-1.341	-1.819	-0.8683					-0.5932		0.09605
IMAGE:2150048	FBXO7	F-box only protein 7	3.58	3.275	2.369	2.688	1.959	3.84	2.786	3.418													-0.7669	-2.257			-1.33								-0.1013					-0.8662		-0.2369	0.5257
IMAGE:41004	MYT1L	myelin transcription factor 1-like	3.48	4.215	2.329	4.378	2.139	4.32	4.366	4.408	-3.094			-2.884	-0.09465	-0.1227		-0.5328							-2.621					0.2575						-0.6587		0.2416	-0.2932			-0.3869		-1.477		-1.537
IMAGE:49707		LOC150271	3.423	3.878		2.691		3.713	3.579	2.521					-2.442			-1.26					0.3961																-3.29					-1.304
IMAGE:291756	TUBB5	tubulin, beta, 5	5.472	5.227	4.031	5.94	4.391	6.002	4.908	4.95	-1.252	-1.288	-1.079	-1.382						-0.888	0.06769	2.469	-0.2449	0.1053	-0.8886	0.2125	-0.1781						-0.4824	-1.17	-0.7693					-0.6842	-0.3841	0.06505	-0.06234			-0.7348	-1.534		-2.529
IMAGE:26511		Sapiens cDNA FLJ34404 fis, clone HCHON2008239.	2.711	3.026		2.979		3.351	2.697	2.959					-2.684			-3.202	-2.234
IMAGE:1056209	MOBP	myelin-associated oligodendrocyte basic protein	3.32	4.695	4.199	4.438	4.019	4.45	4.186	4.178	-0.2939		-2.471	0.09551									0.5931		0.2394	-0.3995						1.439	-0.8644		-0.5313					-0.5362		0.2731				-0.1368
IMAGE:281847	DPP10	dipeptidylpeptidase 10	2.838	3.263	2.737	3.686	2.117	2.978	2.244	3.226	-0.6059		-0.4434		-0.4666			-0.4348					-0.09895	-0.2687				0.77			0.1854		-2.006							-0.5682				-1.659
IMAGE:1602606	RIMS1	regulating synaptic membrane exocytosis 1	2.936	2.521	1.545	2.654	1.385	2.626	1.952	2.564					0.2014	1.263	1.052						-0.6909							-1.776									-2.177					-0.9107		-0.9608
IMAGE:51746	RGS7	regulator of G-protein signalling 7	3.118	3.883		3.936	4.687	2.968	2.964	4.196	-0.8259			-0.4965	-1.097			-0.1148					1.121			-0.2415	-1.692					0.4972	-1.106						-0.9652					-0.4587		-0.4188
IMAGE:858401	SCG3	secretogranin III	4.587	4.852	5.296	4.565	4.516	3.477	3.283	5.335				-2.347	-1.038			-0.02584	0.5616			1.874	-0.2999					1.679		-2.105		-0.7538	-0.6174		-1.234					-1.439	0.4609	-0.5699		1.27		0.5002		0.7309
IMAGE:40946	APBA2	amyloid beta (A4) precursor protein-binding, family A, member 2 (X11-like)	2.598	2.433		1.596	3.077	2.648	2.744	3.036					-0.6366																0.1554	0.3272			-2.063		-1.356	0.8196					0.02366
IMAGE:28225		Sapiens, clone IMAGE:5300488, mRNA	3.674	3.519	2.953	2.072	2.623	2.804	2.42	2.982					-0.6406	-0.6687		-0.7788	-0.8114							-0.2055				-0.5485			-2.23			-1.055
IMAGE:2146264	ELAVL4	ELAV (embryonic lethal, abnormal vision, Drosophila)-like 4 (Hu antigen D)	4.072	3.167	4.241	2.65	4.161	3.212	2.888	4.66			0.3106	-2.382	-0.3726			-0.2408				2.209	0.4251	-0.3347	-1.369										-1.099					-0.4042		-0.5049	-0.3623			-2.395		1.126
IMAGE:287551		Sapiens clone IMAGE 23915	1.987	2.462	2.316	3.125	1.496	2.337	2.123	2.385				-1.127	-0.7876	-2.166	-0.5973		-0.3384				-0.2499			-0.9925	1.217	-0.701			0.9744		1.043	-0.1849	-0.05433	-0.6017		0.2886		0.3208	0.8209	0.6701	0.7527	-1.94		0.5802
IMAGE:66714	PNUTL2	peanut-like 2 (Drosophila)	3.562	4.067	3.631	4.38	3.611	3.452	3.768	3.86		-0.7077	-1.129	-0.2825	-0.9026	-0.2607	-0.1323	-0.7408		-0.578	-0.5723	1.329	-0.8149	-0.7947	-0.5786	-0.6975				-1.14	0.6094	1.301	0.6276	0.4401	0.0006726	-0.1067	-0.2423	1.724	-0.2312		0.4359	-0.06495	-0.06234	-0.3847	-0.219	1.305	0.8064	0.5059	0.9913
IMAGE:2436724	IL15	interleukin 15	2.496	3.441	2.545	3.534	2.455	3.136	2.522	2.424	-0.2379		-0.8054	-0.3285							-0.9283		0.2991	-1.801		-0.2835							-2.268	-1.736						-0.4302						-1.211	-0.5896	-0.07013	-0.4047
IMAGE:43743	CTNND2	catenin (cadherin-associated protein), delta 2 (neural plakophilin-related arm-repeat protein)	3.729	5.334	4.518	4.937	3.228	3.039	4.085	4.367			-0.8224	-0.3255	-1.696			-0.8138				-0.9642	0.09205	-1.338	0.4684			1.261		-1.153	0.01643		-3.705			1.62		0.7906		-0.2472	0.9329	0.5921		-0.9577
IMAGE:2116531	PCDH9	protocadherin 9	2.596	3.831	3.185	3.684	3.015	2.116	3.512	3.774			-1.095	0.1715						0.836	0.3417	-1.227	0.3391	-0.8807	0.2254	-0.2735								-1.596						1.3	0.6599	0.5491	0.8617					-0.5101
IMAGE:49919		**hypothetical gene supported by AL832586; AK055278; AK098054	2.828	4.213	4.457	4.196	3.107	1.828	2.974	4.646	-0.1459			0.6835	-1.567										0.2274																					0.3712		-0.4981
IMAGE:53122		**Homo sapiens transcribed sequences	1.401	2.546	3.31	3.179	4.02	2.891	1.217	3.159					-1.884				-0.1744													-1.8			0.7097									-1.886
IMAGE:38781	ATP9B	ATPase, Class II, type 9B	1.049	2.934	3.308	2.997	1.588	1.579	1.725	3.637			0.4576	-0.4255	-0.9156			-0.9438					0.4021		-0.1816			0.0009614					-0.3054				1.755				-0.5971	-0.7779		-0.5677				-0.04713
IMAGE:287411		Homo sapiens transcribed sequences	1.946	2.311	2.675	2.584	1.935	2.506	1.422	4.634				-0.2185	-0.5086	-0.3367	-1.258	-0.6068													-0.3766					-1.553						-1.001		0.1893	0.935	1.289
IMAGE:282147		Sapiens mRNA; cDNA DKFZp761L1121 (from clone DKFZp761L1121)	2.84	4.095	3.989	3.588	2.269		1.986	3.398			1.129	0.2455		-0.8427		-0.7528					0.4031				0.1599			-2.032		-0.4908				0.7113								-1.377
IMAGE:2306752	STMN2	stathmin-like 2	5.201	6.146	5.04	5.539	3.72	4.791	5.287	5.739	-3.173		1.17	-2.273	-0.8436	-0.7017	0.03669	-0.2018	0.6556			3.918	1.544				1.671				-0.9516		-1.783		-2.14					-2.055				-2.346
IMAGE:184022	APBB1	amyloid beta (A4) precursor protein-binding, family B, member 1 (Fe65)	1.861	4.346	2.54	1.499	2.5	2.871	4.077	3.219			0.03958	-0.3335									0.1841										-0.9734		-0.5503					-1.515	-0.3951	-1.096
IMAGE:753446		Homo sapiens transcribed sequence with strong similarity to protein ref:NP_076987.1 (H.sapiens) transmembrane gamma-carboxyglutamic acid protein 3 [Homo sapiens]	2.208	2.903	3.027	2.636	1.277	2.258	1.974	2.686	-1.216			-0.3165									-0.2089		-0.5926	-1.232		-0.37		-1.184		-1.233						-0.6604		0.2018						-1.669
IMAGE:564382	ELAVL4	ELAV (embryonic lethal, abnormal vision, Drosophila)-like 4 (Hu antigen D)	4.528	2.853	2.867		2.787	3.358	2.404	3.886		0.4683		-0.9965	-0.4466			-0.2148	-0.2974			2.265	0.9011	-0.1587	0.08744						-0.1746				-0.8033	-1.191									-1.853				1.327
IMAGE:50043	MBP	myelin basic protein	2.903	3.428	4.442	0.981	3.442		2.669	6.341						0.5703		-1.15										-0.395		-0.3695	-0.2896	0.04218	-0.3814		-0.6083		-0.3213	-0.1554	-0.4802	-1.403	-0.2931	-0.2239		-1.124	-0.448			2.237
IMAGE:780937	SYT11	synaptotagmin XI	4.09	3.705	2.909	1.868	2.699	3.39	3.136	4.378	-1.774	-2.04	-1.741	-1.134	0.2554	-0.2627	-0.1343		0.0646		-1.314	2.237	-0.2369	-0.3767	-0.8206	-0.1995					-0.7126	-0.4408	-0.9644		-0.8513			0.2816		0.003761	0.7939	-0.09695	-0.2643	-0.9367	-0.851	-1.367	-0.4056	0.1239	-0.1007
IMAGE:51543	FEZ1	fasciculation and elongation protein zeta 1 (zygin I)	1.574	3.079	2.113	2.852	2.513	1.764	2.31	3.142	-0.4099		-0.7974	-0.7405	-0.2206	0.2513	0.3697	-0.2288	-0.1814	-0.186			-0.2929		-0.3166	-0.5155	-0.4361	-0.03404		0.3115	-0.2086	0.1232	-0.0004447	0.1621	-0.9473	-0.5347	-0.5003	0.6856	0.9608	-0.3922	-0.7321	-0.1529	-0.5803	-0.06273	-0.377	-0.8028		0.3279
IMAGE:342187	TM6SF2	transmembrane 6 superfamily member 2	2.624	3.719	1.293	1.212	2.093	3.344	3.92	2.872			-1.097	-1.01	-0.5406	-0.6387	-1.36	-0.7388								1.124					0.2414	1.143	-1.09							-0.03224				0.2973		0.4672		0.9579	0.3633
IMAGE:2060385	CACNA1A	calcium channel, voltage-dependent, P/Q type, alpha 1A subunit	3.445	2.26		2.133	3.644	4.645	2.921	2.413	-0.9089			-0.8395	-0.9296	-0.2577	-0.2293	-0.07784					0.1481		-0.1456		0.1249			0.1225			0.2906		1.134			0.2266		-0.7912	-0.07112			0.2583		-0.5818
IMAGE:303199	CORO2B	coronin, actin binding protein, 2B	3.63	3.765	1.739	3.348	3.269	4.37	3.596	3.258	-1.684	-2.14	-0.9714	-1.244				-0.2028		-0.75		0.7568	0.7731		-1.281		-0.1901			-0.1925			-0.7544	-1.572						-0.1762				0.2433		-0.1468	0.3044		-0.0007089
IMAGE:845774	FLJ37266	hypothetical protein FLJ37266	1.19	3.255	2.679	2.938	2.209	2.42	2.296	3.068					-1.555																	-0.8508
IMAGE:1684718	EB-1	E2a-Pbx1-associated protein	2.117	3.342	3.096	3.455	2.826	4.817	3.343	2.955			-0.3344		-2.268			-2.956																										-2.36	-0.564
IMAGE:32205	DBCCR1	deleted in bladder cancer chromosome region candidate 1	2.458	2.813	2.757	2.346	2.267	3.138	2.444	2.806				-2.226	-3.037			-2.585												-3.704						2.649									-0.863
IMAGE:1521972		Homo sapiens transcribed sequence with moderate similarity to protein ref:NP_004563.1 (H.sapiens) plakophilin 2 [Homo sapiens]	3.136	3.331	2.475	3.324	2.185	3.296	2.852	2.794		-0.9037	-0.1554	-2.688								2.203	0.7891		-0.02456	1.026							-1.648	-6.896	2.155						1.06					-1.451		-0.8301	-0.2947
IMAGE:276413	KIAA1900	KIAA1900 protein	3.505	2.95	2.814	2.863	1.714	2.655	1.321	3.273								-2.008												-0.3475									-2.058
IMAGE:25150	LOC284214	hypothetical protein LOC284214	3.373	3.588	1.892	3.441	1.102	3.273	3.169	3.581	-0.6609		-0.7784	-1.881	-1.082										-2.078		0.6629	-1.255							2.252									-0.8637		-2.564		-0.4031
IMAGE:785537	DKFZp547C176	hypothetical protein DKFZp547C176	3.093	3.918	2.542	3.571	2.622	4.073	3.649	4.141					-0.6816			-2.09															-0.3914							0.9968					0.202
IMAGE:2348223	SYT1	synaptotagmin I	2.78	4.495	3.859	3.168	1.479	2.32	2.776	3.918	-0.2839			-0.08449											0.02944		0.8099															0.4231						0.003869
IMAGE:32573	NRXN1	**neurexin 1	2.758	3.963	3.457	3.186	2.527	2.198	2.744	3.916			0.5266	-0.2865	0.2334	0.3553	-0.09631	-0.01484	-0.2874			0.7348	1.331			0.2885		-0.04004		0.01552	0.1954	-1.083	0.2636		-0.1233	-1.041	-0.3863	-0.4304	0.01478	-0.7182	0.1419		0.4437	-0.2087	-0.443	-1.179
IMAGE:34204	TRIM9	tripartite motif-containing 9	3.548	3.923	3.717	4.086	3.537	3.268	3.714	3.836	0.1841	0.7983	0.5966	1.044	-0.3166	-0.2347	-1.596	-0.2948	-0.6274	0.738		0.4848			0.6174	0.6685	1.568	0.06996		0.3455	0.1154	-2.543	0.08356		0.2267	0.4893		-2.07	0.4648	-0.05824		0.8811	1.024	0.001269	-2.513	-0.3088	-2.278	0.2219	-2.873
IMAGE:48677		Sapiens, Similar to catenin alpha 2, clone IMAGE:4815068, mRNA	4.426	5.011		4.794		3.696	3.432	3.374	-0.6879	-1.354	0.08458	0.08151	-0.2086			-0.3868		0.596		1.213	0.06905		-1.255	1.286					0.03343	-0.3548	-1.008		-0.2353	-0.4927				-0.5502	0.1699	0.07905	0.08166	-0.8207		-0.7208		-1	-1.495
IMAGE:770878	TTYH2	tweety homolog 2 (Drosophila)	3.479	3.454	3.168	3.977	3.118	2.829	3.175	2.997			-0.4024	0.2145	-1.396	-0.2337	-1.445	-1.704				1.216	-0.1079		-0.5216			-0.469			-0.5536	-1.562	-2.355			0.5803		1.631	-0.7942			-0.1179		-0.9377	0.448	0.2022		0.5329
IMAGE:859735		Sapiens cDNA FLJ30847 fis, clone FEBRA2002792.	3.252	3.347	3.051	3.16	2.561	3.342	2.408	3.94				-3.752	-2.123							0.2988										-1.379										-0.4849	1.098
IMAGE:53022	GABRB3	gamma-aminobutyric acid (GABA) A receptor, beta 3	3.893	3.888	3.662	3.711	3.422	3.423	2.479	3.811			-1.088													-0.7265							-0.5614		-3.228					1.997	-1.843					-0.7238			-1.258
IMAGE:32381	GABRB3	gamma-aminobutyric acid (GABA) A receptor, beta 3	2.909	3.264	2.968	3.077	0.7183	1.539	1.765	3.397			-1.632	-2.475	-0.01565	-0.03367	-1.875	-0.6438													0.2464	-0.9718	0.3846			-2.69									-3.762	-0.7178
IMAGE:35481	RIMS2	regulating synaptic membrane exocytosis 2	3.391	2.776	3.49	4.159	3.12		2.647	3.899					0.006351								-0.5759				1.071						-0.4834		-1.12							-0.8959						2.725
IMAGE:26884	OLIG2	oligodendrocyte lineage transcription factor 2	3.655	3.88	2.154	3.723	2.624	2.805	3.271	3.763			-2.796	-4.319	1.02	0.3823		0.4622	0.2096							0.1855					0.5424	-0.7558	-0.7094			-0.003667	-0.009268			-0.1712	0.2789	0.03805		0.8983
IMAGE:752802	PSK-1	type I transmembrane receptor (seizure-related protein)	3.368	3.093		2.886	2.447	4.078	3.514	2.396	-0.2559		0.4966	-0.04649	-0.2466	-0.6147	-1.906	0.5352	1.553	1.448	1.684	-1.005	-0.1689	0.3013	2.167	-0.01155		0.26	2.265		-0.1446		-1.396		1.347	-0.01067	-1.056	-0.7304	-0.8352	-1.328	-0.05812			-0.4587	-0.983	-0.3488		0.6319
IMAGE:812968	PTPRN2	protein tyrosine phosphatase, receptor type, N polypeptide 2	3.498	3.083	3.107	3.006	3.237	3.788	3.154	2.856			-1.603	-1.606	-0.8566	-1.215	-1.216	0.1952	1.513	1.148			-0.9089	-0.9187	0.6474	-0.5115		0.91		-0.00448	-0.7746	-1.303	-1.626		-0.2533	-1.211	-0.08627	-1.53	-0.5152	-0.8182	-0.3181			0.1613	-1.943		-0.1476	0.05187
IMAGE:51344	C14orf132	chromosome 14 open reading frame 132	3.449	3.434	2.078	3.117	2.658	2.599	1.935	3.227					-1.686		-0.3453	-0.2438	-0.5164	1.509		2.326	1.312		-0.5816					-2.453						-1.1								-2.758	-0.532	-1.648	1.313	0.5729	0.02829
IMAGE:731379		Homo sapiens transcribed sequences	2.153	3.558	2.672	2.541	1.272	2.313	1.909	3.291		-0.5367		0.008514				-0.1498										-0.875								0.3443								-1.674
IMAGE:1951569	DKFZp761D112	hypothetical protein DKFZp761D112	2.383	2.678	3.732	3.021	3.112	3.313	2.659	2.921			-0.9784	-0.3415	-0.8116	-0.7597	-1.051	-0.8298												-0.4495		-0.9378	-0.8214		-3.058	2.374	0.5687			1.377				-1.684	-0.278	-1.394		-1.233
IMAGE:797059	NAP1L3	nucleosome assembly protein 1-like 3	3.374	4.259	1.783	4.192	2.423	4.074	3.67	3.672			-1.987	-0.3105	-0.7206	-0.7187		-1.879	-2.081			0.7008	-0.1129			-0.5655	-0.3161				0.08143	-0.7068			-3.147	-1.815	-0.4903		-1.209	1.508	-0.5121	-0.8129	-0.2103			-2.643
IMAGE:49842		LOC151283	2.86	2.895	2.599	2.918	2.289	3.29	1.896	3.358	-0.5939		-0.3514	-0.3345	-0.1746	0.03733	-1.074	-1.043				1.197	0.5531					-4.208		-4.182		-1.571	-3.154			0.4913		0.6116		1.844	-0.03612	-0.5269		-0.8867	-0.651	0.3632	-0.2456	-0.3061
IMAGE:845510	GMPPB	GDP-mannose pyrophosphorylase B	2.783	1.488	2.372	1.481	3.472	2.333	1.889	2.671		1.033	-0.5984	-0.08149	-0.06165	-0.2297	0.3587	-0.03984			-1.001							-0.305		-0.6295	-0.5096	-0.9478	-1.421		-0.5383	-1.316		-0.1654		-0.2632				-0.3337	-0.718	-0.4438
IMAGE:171916	CNTNAP1	contactin associated protein 1	3.701	2.846	3.57	2.149	4.62	3.841	2.967	2.999	1.297				-1.054			0.1282	0.3456			1.118	-0.3959		0.5804			-0.847		-1.181		-2.63			-2.6	-2.008		-0.3674	1.788					-2.376	-0.87	0.4042	-0.3946		0.3603
IMAGE:666492	ProSAPiP1	ProSAPiP1 protein	2.968	3.323	3.417	3.216	3.687	3.338	3.564	2.996	1.384	1.698	2.317	2.684	1.133	0.5453		0.8952	0.0226	0.688			0.02105	0.1813	1.237	-0.8915		-0.88			-0.9146	-0.9028	-2.126		-0.7033	-0.9507	-0.6263		-0.2052	-1.698		-0.3289				-0.7088		-0.3381	-0.1827
IMAGE:48799	ATP1B2	ATPase, Na+/K+ transporting, beta 2 polypeptide	3.017	3.302	2.626	3.575	1.636	2.367	1.923	3.105	-0.2969	-1.323	-0.4444	-0.4275	-0.8676	0.1343		0.03416	0.6216	-0.133		0.5438	-0.1999	0.7303	0.1664	0.2475	-0.3631	-0.301		-0.2155	0.8844	1.166	0.8726	1.555	0.1357	-0.9717	-1.157	1.759	0.03378	-0.6892	-0.04912	-0.1299	0.7827	0.6703	0.266	0.1602	-0.5986	-0.3891	-0.7737
IMAGE:2019011	MT3	metallothionein 3 (growth inhibitory factor (neurotrophic))	4.253	4.118	3.112	3.681	3.122	4.163	3.789	4.231	-0.6609	0.05326	0.5916	1.889	-0.8716	-0.9597	-1.051	-0.05984	0.9076	1.403		0.1398			0.7824	-0.6565	-0.03706	-0.275		0.6105	1.94	0.8022	1.279	2.611	-1.378				1.63	-1.563	-0.3731	-1.254	-1.211	1.196	-1.948	1.046	-1.513		-0.1977
IMAGE:53387		Sapiens, clone IMAGE:4792064, mRNA	3.61	4.925	3.479	4.678	2.869	3.25	2.426	5.598	-1.664			-0.1245				-0.9828	2.465	0.93			-1.777		0.1094								-3.304		-2.161					0.9238		-0.7269			0.539	-0.7468	3.714	3.564	5.219
IMAGE:284734	WASF1	WAS protein family, member 1	3.779	3.844	3.028	3.557	2.068	4.369	2.935	3.997	-0.5749	-2.721	-1.592	-1.445	0.8244	1.366	0.9947	0.7762	0.8336	-0.321	-0.1853	1.936	-0.2779	-1.948	-1.012	-0.8805	0.2489	-0.749		0.6165	-0.1136	0.5382	-0.2154	-0.6629	-1.672	0.5603	1.105	0.1906	0.2758	-1.297	-0.5171	-0.9279	-0.4353	-0.1377	-0.952	-0.5878	-1.007	-1.197	-1.402
IMAGE:363590	ARNT2	aryl-hydrocarbon receptor nuclear translocator 2	2.976	3.131	3.795	3.414	2.865	2.766	2.262	3.224	0.06206	-1.364	-1.055	-0.7785						-0.744	-0.6683	0.2328	-0.8809	-1.251	0.05544	-0.6035	-0.8041			0.03352			-0.6684	-1.416	-0.9053	-0.05267				-0.8902	-0.2001	0.3591			-0.585	-0.6608	-0.4896	-0.8301	-1.295
IMAGE:813678	SLC1A3	solute carrier family 1 (glial high affinity glutamate transporter), member 3	3.562	3.577	3.291	3.81	3.371	3.632	2.258	4.29	-0.9119	-0.8277	-0.8594	-0.3025	0.6674	0.6993	1.338	-0.6508	-0.4134	-0.818	-0.5623	-1.411	-0.9649	-0.4947	-0.7686	-1.128	-1.858	0.154	0.8386	0.5995	-0.2506	-1.169	-0.7424		-1.339	0.07333	1.558	2.774	2.539	-0.1842	1.766	1.435	2.098	0.7753	0.921	1.135	-0.1236	-0.9341	0.7813
IMAGE:133518	MAPRE2	microtubule-associated protein, RP/EB family, member 2	3.071	3.146	3.71	3.589	2.53	2.831	2.997	3.419	0.7171	-0.3687	-0.6704	-1.223	-1.714	-1.122	-0.5433		-0.2444	-0.409	-1.313	1.528	-0.7759	-2.226	-0.2596	-0.4585	-0.9991	-1.817		-1.961	-1.032	-1.43	-3.153			-1.058		1.733	-0.1722	1.645	1.525	2.054	0.7267	-0.05573	2.47	1.064	-0.3146	0.4449	0.3303
IMAGE:144801	CALM1	calmodulin 1 (phosphorylase kinase, delta)	2.917	2.822	1.456	2.865	1.176	3.067	2.313	2.705	0.04306	-0.00274	-0.6944	0.04251	0.4324	1.754	0.8827	0.7742	0.0816		0.2227	1.874	0.3101	0.3403	0.1564	0.3975	0.1969	-1.021	-1.726	-0.7855		-1.364		-0.5149	0.1257	-0.8717	0.1427	0.9486	0.2038	0.5008	0.1809	0.02005	-0.6773	1.53	0.986	1.2	0.6514	-0.1791	-0.4637
IMAGE:292996	YWHAH	tyrosine 3-monooxygenase/tryptophan 5-monooxygenase activation protein, eta polypeptide	3.323	2.788	3.272		2.472	2.713	2.259	3.041	-0.4309	-0.9567	-1.068	-1.001	-0.2216	0.7203	0.1487	-0.1698	0.1776	-0.307	0.2887	1.39	-0.7639	0.0763	-0.5176	0.1335	-0.4371	0.445	-1.49	0.1905	-0.7196	-0.2078	-0.6714		0.08167	-0.4757	0.7187	-0.2554	0.9398	-0.6632	0.02688	-0.4839	0.1887	0.1763	-1.118	-0.1538	1.017	0.2269	0.1323
IMAGE:530185	CD83	CD83 antigen (activated B lymphocytes, immunoglobulin superfamily)	2.185	3.07	2.394	3.133	2.044	2.705	2.601	2.563	0.8611	-0.04474	-0.4564	0.6805	0.2804	-0.4277	0.06069	-0.9578	-1.27	-1.475	-0.6893	0.4618	0.6581	0.6883	-1.236	-0.1845		-1.653		-0.4175	-1.088	-0.3058	-0.8294	0.5531	-0.01633	-1.374	0.9807	-0.5134	-0.07822	0.5488	-0.3611	-0.4019	-0.6293	1.968	2.004	1.378	0.4394	-0.2111	-0.09571
IMAGE:307471	TM4SF2	transmembrane 4 superfamily member 2	3.933	3.798	3.162	3.991	3.682	3.933	3.469	3.781	-1.671	-1.927	-2.418	-1.841	0.7184	-0.5197	0.4087	-0.9998	-1.232	-1.097	-0.6613	0.7098	-0.07395	-0.6737	-1.578	0.2935	-1.557	-1.865		-1.709	-1.76	-1.658	-0.3714	-0.5789	-0.5883	-1.946	1.779	0.1146	0.4398	1.427	-0.1431	0.01605	-0.6813	3.216	3.232	2.276	1.077	0.1069	0.4323
IMAGE:784129	YWHAG	tyrosine 3-monooxygenase/tryptophan 5-monooxygenase activation protein, gamma polypeptide	2.737	2.562	2.206	2.885	2.136	2.977	2.383	2.575	-0.5869	-1.103	-0.7944	-0.3175	-0.2176	0.6643	0.4727	-0.9158	0.0616	-1.073	0.2127	0.6338	-0.8299	0.1603	-0.9036	-0.4525			-1.326	0.9045	-0.5756	-0.09382	-0.3174	0.5151	-0.3943	-0.5617		1.299	1.354	0.5008	0.2909	0.3701	0.7527	2.99	1.446	1.96	-0.4486	-0.4391	-0.8337
IMAGE:1662163	ENO2	enolase 2, (gamma, neuronal)	3.401	2.996	0.6802	3.709	0.7803	3.031	2.187	2.409	-0.4029	-0.7387	-2.24	-1.113	-0.06365	-0.001671	0.2667	-0.1618	-0.8044			1.698			-0.4796			-1.727		1.339	-1.122	-0.2098			0.7397	-1.328	-0.4233	1.263	0.6778	-0.3952	0.6349	0.3341	-0.5133	1.014	1.09	0.7042	-0.1846	-1.375	-0.6597
IMAGE:759948	S100B	S100 calcium binding protein, beta (neural)	3.028	3.083	4.027	3.756	4.127	2.478	2.874	3.366	0.5641	0.3383	-0.01342	0.9235	0.3134	0.4153	0.9237	-0.08484	0.4426	-0.362	0.3237	2.205	-0.4789	-0.9087	0.4574	0.3685	-0.5621	-0.27	0.5846	0.5655	-1.085	-1.433	-0.3164	-1.284	0.2067	0.8693	0.8537	0.5196	-0.3552	0.6518	0.1119	-0.3689	-0.4263	-0.3087	-2.293	0.5312	0.5624		0.1173
IMAGE:415964	Ells1	hypothetical protein Ells1	1.625	4.14	2.324	4.003	0.4343	4.125	2.161	2.843	0.7211		1.224	1.071	0.3404			-1.258		0.535	0.0006905		-1.482	-1.752																0.3088				-0.9717	-0.226			0.2989
IMAGE:322786	SLC6A1	solute carrier family 6 (neurotransmitter transporter, GABA), member 1	3.44	3.465	2.359	3.768	1.909	3.59	2.076	3.618					-0.004649	0.6273	-0.3943	-1.673	-1.225											-1.092	0.7174	1.459	1.376	2.558								0.2531		-1.447		-1.327
IMAGE:280464		Sapiens mRNA; cDNA DKFZp761J2017 (from clone DKFZp761J2017)	3.319	2.434	-0.04176	4.217		3.959	2.755	3.957				-1.905	-1.666	-2.754		-2.124
IMAGE:1585650	FLJ10781	hypothetical protein FLJ10781	2.807	3.052	1.666	3.055	2.046	3.307	2.843	3.075			-1.534	-0.7175								-1.156			-1.624	-1.573	-0.5731						-1.107							0.2308	-0.5891					-2.54
IMAGE:48226	DRLM	down-regulated in liver malignancy	2.77	2.955	1.919	3.088	2.239	2.31	1.816	3.248					-1.615			-1.663				1.227															0.2457			0.02376				-2.417		-1.747
IMAGE:22987	VMP	vesicular membrane protein p24	2.24	3.205		2.988	2.069	2.5	2.086	3.558								-1.183				0.1168																										-0.6761
IMAGE:49336	CA10	carbonic anhydrase X	3.557	4.222	5.136	4.635	2.696	3.047	2.853	4.685					-1.938		-4.377	-1.296	-2.398				2.46					-0.981		-1.725		-1.394	-0.3274			-3.282	-4.097	-2.181						-1.67
IMAGE:53231		Sapiens clone 24461 mRNA sequence	2.619	4.134	3.728	3.967	2.598	3.479	2.515	4.267				-0.5155	-1.246			-1.294							-0.9916							-1.242			-1.172					-1.217		-0.2179		-1.168	-0.432	-1.568
IMAGE:297919			3.399	2.214	1.388	2.247	0.9783	4.499	2.705	2.097			-0.4324	-2.535	0.1144	1.816		0.3462	0.4436						-0.7316	0.7095	1.009				-0.6936	-0.4918	-0.4054		-0.5223	-0.06967	-2.405								-2.232	-1.428			0.1783
IMAGE:140197	NRN1	neuritin 1	3.431	3.786	2.62	3.499	2.81	3.011	3.267	3.409			-0.4304	-0.4535	0.2864	-0.01167	0.1967	-0.3018		-0.479	-1.063	0.7778	0.01405	-0.8257		0.3315	-0.5791	-1.287		-0.04148	-0.07157	-0.1898	-1.993	-3.591	-2.51	0.02233	1.367	1.313		0.5748		-0.5959		0.08427	-0.46		0.005377
IMAGE:786525	KIAA1917	KIAA1917 protein	4.266	2.921	3.705	3.204	3.225	5.016	3.492	3.284		-1.164	-2.745	-1.678	-0.1286	-2.007		0.4132	-2.219	-1.304		0.6128	1.089					-1.062			-0.3566	-1.835	-0.1584		-2.655	-1.553		0.5276	-1.267				-0.8083	2.649	-0.445	3.019		-1.18	-4.005
IMAGE:1584372		Sapiens clone 23688 mRNA sequence	2.182	2.927	2.211	3.03	2.811	3.462	3.198	3.03	-1.772		-0.7694	-1.722	-0.2926		0.6377	-0.03084				1.199	-0.7349	-1.365	-0.5286	0.3625	0.02194			-0.4405			0.4676	-4.2	-1.659			2.594	1.249	2.076	2.326	2.395			1.511	-0.3248			-0.4887
IMAGE:277165	TMEFF1	transmembrane protein with EGF-like and two follistatin-like domains 1	3.19	3.105	3.289	1.848	2.249	2.25	2.746	2.888		-1.01		-1.184	0.5054			0.1072	-1.205				0.1531					0.212		0.6875	0.1674	-1.381	0.3656	-2.642		-0.04867								-0.01673	0.01902	0.2732		0.6939	-0.4607
IMAGE:305851	ADAM23	a disintegrin and metalloproteinase domain 23	3.169	2.974	3.898	3.777	3.898	3.709	3.185	3.407		-2.701	-1.252		0.1844	-0.2937	-0.3653	-0.6238	-1.646			1.146		-6.388			-0.01106				-0.3636	-0.8618	-0.7654		0.6577	-1.82		3.151	1.216	2.733	2.323	2.082	1.895	-1.268	1.768	1.132	-1.297	-3.507
IMAGE:2305693	L1CAM	L1 cell adhesion molecule (hydrocephalus, stenosis of aqueduct of Sylvius 1, MASA (mental retardation, aphasia, shuffling gait and adducted thumbs) syndrome, spastic paraplegia 1)	3.784	2.959	2.983	3.102	3.503	3.714	2.85	2.512	-0.6799	0.4643	0.4426	-0.07049						1.364	0.2597	3.001	0.3571	0.1473	-0.03656	1.674	1.524						-0.3504	-2.488	0.2127					0.4678	-0.3721	0.1071	0.8897			-0.9528	-1.772	-0.1421	0.3633
IMAGE:49315	KCNJ10	**potassium inwardly-rectifying channel, subfamily J, member 10	4.027	3.702	3.936	3.705	3.636	2.487	3.183	3.745				-2.037	-1.608			-1.486					-0.5399							-1.515		-1.494		-3.735												-2.23			0.7263
IMAGE:47037	DBCCR1	deleted in bladder cancer chromosome region candidate 1	2.635	3.81		2.043	3.604	2.605	3.081	3.313	-3.529		-0.5664	-2.629	-1.24			-1.598							-2.786											3.916												-1.061
IMAGE:359687		Homo sapiens transcribed sequences	2.559	3.264	2.398	2.447	2.868	2.389	2.275	2.407					-1.826			-0.5038					0.7421							-1.063		-1.712						1.331	-0.4142					-0.8577
IMAGE:362457	LHX2	LIM homeobox protein 2	3.457	3.762	2.776	3.715	2.796	3.577	3.513		-2.287		-0.3844	-1.477									1.18				0.2469																			-3.29		-1.959
IMAGE:34114		Homo sapiens transcribed sequences	2.038	2.443	1.437	2.116	1.967	2.588	2.534	2.966					-1.257			-1.305							-2.233					0.06552								-0.5704	-2.065
IMAGE:1882494	PPP1R16B	protein phosphatase 1, regulatory (inhibitor) subunit 16B	2.971	3.726	0.9402	3.259	1.84	3.111	3.147	3.149	-2.403		-0.9304	-0.7935	-1.634			-1.232		0.421		0.08782	-0.3359		0.04044	-2.049										-0.3777				-1.745	-0.3351	-0.8059	-0.6133			-1.046	0.3954	0.5149	1.03
IMAGE:203350	KIAA0561	KIAA0561 protein	3.485	3.64	2.954	3.533	2.594	2.885	2.901	3.323		-0.9347	-0.6964	-1.989	-1.24	-0.4577	-1.679	0.07216	-0.2904	-0.215		0.4318	0.7881		0.1444	0.4455		0.357		-0.1975	-0.03757	0.2042	0.4906		-0.1263	-0.9537	-1.289	-1.723	-1.188					-1.202	-1.286	-0.5418	-0.1806	0.02887	0.4843
IMAGE:118417	CEPT1	choline/ethanolaminephosphotransferase	2.636	5.421	2.405	2.724	1.825	1.526	1.472	1.484	-0.07794		-0.7654	-0.7785	-0.3186		-0.3683	-0.3968	-0.5294			0.1628	-1.291		-0.2046	-0.7835		-0.472		-0.6965	-1.607	-1.185	-1.438		-1.155	-0.5427		-1.162		-0.6802	-0.9101		-0.8083	-1.501	-1.235	-0.9408	0.3204
IMAGE:118606		Sapiens cDNA FLJ13267 fis, clone OVARC1000964.	3.14	2.415	2.729	3.438	3.879	2.03	2.366	2.258	-0.7039	-0.7097	-1.171	-1.524	-0.3346	-0.6127	-0.07431	-0.3728	-0.5354	-0.47	-0.8143	0.4468	-1.437		-0.6706	-0.7095		-1.028		-0.6825	-2.333			-0.8219	-0.7813	-0.5787			-0.7732	-0.4562	-1.236	-1.217		-1.867	-1.491	-1.747	0.6044	-0.2161	-0.3007
IMAGE:51178	ELMO1	engulfment and cell motility 1 (ced-12 homolog, C. elegans)	2.586	2.951	2.855	3.134	2.235	2.406	2.702	2.814	-1.028	-0.8037	-1.515	-2.258	-0.5486	-0.8667	-1.098	-1.207	-1.039	-0.434		-0.4572			-1.335	-1.224	-0.8241	-0.802		-1.126	-0.6166	-1.105			-1.085	-0.7527		0.6376	0.3928		-0.08012		-0.1883	0.04927	-0.605	-0.6408	0.1304		0.4753
IMAGE:281898	DDA3	differential display and activated by p53	3.544	2.099	2.943	3.082	2.843	3.434	2.53	2.562			-1.537	-0.6805	0.7994	1.061		0.1812	-0.6014			-2.489	-1.113	-0.002698		-0.9455	0.5939	-0.464		0.2415	0.2514	0.9032	1.49		0.8727					-1.272	-0.5121	-0.9929	-0.3003		-0.07698	-1.023		0.6579	-0.5167
IMAGE:33051	FOXG1C	**forkhead box G1C	3.6	3.815	2.179	3.238	2.129	3.73	2.906	3.868	-1.474	-1.1	0.6486	-1.014	0.1754	0.7973		-0.02284	-0.4054				0.7131		-1.101	-1.66	1.91	-0.248		0.4175	0.8774		0.3256		-0.3513	-0.9987		-1.618		-0.7362	0.3139	0.3731	1.096	0.4933		2.273		0.5339
IMAGE:178825	NRGN	neurogranin (protein kinase C substrate, RC3)	3.014	4.749	3.393	4.232	2.553	4.354	4.11	4.412	-0.8599	-0.5957	-1.147	-0.7905	-0.5306			0.2612				-1.369	-0.4529		-0.1566		0.8839		2.031	-0.7185		0.1732	0.6196		-0.2973					-0.1122	-0.09212	0.03705	0.8997	0.3673	-0.937	-0.8128	-0.3316	0.8279	0.7233
IMAGE:179083	OLIG2	oligodendrocyte lineage transcription factor 2	2.113	3.368	3.312	3.641	3.402	2.523	3.329	3.061	-0.7209		-1.398	-0.1515	-0.5016			0.7802				-2.9	0.06605		0.3924		1.773			-1.159		0.4922	3.939		-0.6883					-0.6732	-0.1131	0.5861				-0.6438
IMAGE:878838	GRM3	glutamate receptor, metabotropic 3	2.908	2.963	2.687	3.696	2.277	2.178	2.414	2.816	-1.246	-1.402	-1.633	-0.8365	-0.1466	0.2953		-0.4248	-0.0574	-0.212	-0.08631	-0.4652	-0.2289	0.2913	-0.8526	0.2085	-0.2521			-0.4045	0.1854	0.1372	1.004	0.2161	-1.123	0.3293				-0.6382	0.6519	-0.06895	0.5837	-0.4987		-0.7888	0.2724	0.2619
IMAGE:1031552	EPHB6	EphB6	2.166	2.481	2.875	2.294	4.035	3.166	3.332	2.724	-1.138		-0.9054	-0.6785	-0.01865	1.643		0.3332	-0.1794	-1.344		-0.5772	-1.361		-0.1946	-1.264	-0.2641	0.408		-1.226		-0.1348	0.5116	-4.126	-1.655	-2.723		-0.3024		-1.41	1.15		-0.9283	0.2493	-2.095			-0.07013
IMAGE:1499940	MAP1A	microtubule-associated protein 1A	4.434	4.749	4.713	4.582	4.063	4.984	4.48	4.862	-1.18	-1.266		-1.69	-0.4606	2.321	0.9497		0.8786		0.01969	2.401	-0.02295	-0.4727	-1.527	1.034	0.6039	-1.144			-1.469	-1.377	-1.35	-3.958	-2.017	-0.4447		3.466		-0.002239	1.388	1.077	0.8697	1.027	2.143	0.4372	-1.392	-1.112	-1.557
IMAGE:244847	LOC285812	hypothetical protein LOC285812	2.381	2.246	3.34	3.109	2.09	2.631	1.617	2.109			-0.5804	-1.533		0.4483			0.1856	-0.579	1.007	1.758	0.2341	-1.946		-0.2285		-1.297		-1.001		-1.15			0.07967	-0.1177			1.448	1.495	2.325			0.8843	0.81	1.144		0.6449
IMAGE:1947911	TU3A	TU3A protein	2.946	4.301	2.235	3.194	2.595	2.636	2.932	3.814	1.062	1.466	4.015	0.1615	-0.2786			-0.3368		-1.064		0.4728	-0.2109		-1.335						-1.307					-2.403		0.3576		-1.33	0.4099	-0.1009		-0.6307		-0.5008	0.8104	1.84	2.015
IMAGE:1571913	TU3A	TU3A protein	4.368	2.593	2.667	3.376	2.577	3.778	2.164	2.856	0.7541	1.288	2.317	0.3435	-0.4066	-0.3247		-0.4848	-1.377	-1.822	-0.4863	1.015		-1.499	-0.9926	-0.4615										-2.821	-0.05627	1.26	-0.7652	-1.128	0.3919	-0.3189	0.3737	-0.2987		0.1312	2.332		2.537
IMAGE:756463	TU3A	TU3A protein	3.22	3.385	3.819	3.628	3.649	4.06	2.236	3.918	-0.1339	2.06	2.729	0.9555	-0.1046	0.1373		0.2172	-0.6054	-1.78	0.4257	1.047	-0.3769		-0.8306	-0.5995	-0.5901	-1.288			-2.273	-3.371	-0.9444			-2.239	0.3557	2.052	-0.2132	-0.8562	0.7439	1.213	1.666	0.06327	-1.761	0.003247	1.644	2.354	2.269
IMAGE:38015	KIAA1854	**KIAA1854 protein	3.593	3.048	3.902	3.501	3.062	2.603	2.499	3.551				-1.671									-1.204			-0.9465	0.4029						3.449		-3.698					0.01676	-0.6331					-0.6638
IMAGE:37814		Homo sapiens transcribed sequence with moderate similarity to protein ref:NP_062553.1 (H.sapiens) hypothetical protein FLJ11267 [Homo sapiens]	3.021	2.966	3.07	2.959	2.08	2.111	2.157	2.889				-1.013	-1.714	-1.332		-1.262					-0.5459							-2.161						-5.228								-1.826				0.9049
IMAGE:343562	CIT	citron (rho-interacting, serine/threonine kinase 21)	3.517	2.582	2.996	3.355	3.106	4.467	3.243	3.165	-1.027	-2.173	-1.804	-0.6975	-0.3176	0.2943	-0.7273	1.844	0.3516	0.567	-0.4373	-1.596	-0.00995	0.0803	0.8664	-0.1125	-0.4731	-1.331		-0.8655		0.4162	-0.7674	-0.7449	0.3057	-0.1917	0.09273	-0.1014	1.334	-0.2992	0.1809	0.05005		0.3103				-0.4091
IMAGE:357298		Sapiens mRNA; cDNA DKFZp762M127 (from clone DKFZp762M127)	2.514	2.649	2.903	2.842	2.833	2.764	2.25	2.432	-0.1099		0.08258	0.2995	-0.7906	1.691	0.3797	1.221	1.599	0.524		2.071	0.3071	-1.003	0.6934	0.5145		-0.314		-0.9085	-0.9386	-2.187	-1.6			0.8353		-0.4244	-1.899	-1.152				-2.413	-0.697	-0.4328	1.888	1.978	2.233
IMAGE:843016	NOLC1	nucleolar and coiled-body phosphoprotein 1	2.167	2.732	2.046	2.855	1.966	2.047	2.053	2.655	-0.7169	-0.9827	-0.8744	-1.057	-0.3476	-0.4857	-0.1373	-0.5658	-0.4084	-0.573	-0.2273	0.9538	-0.5699	-0.1797	-0.8336			-0.331		-0.7455	-1.276	-1.404	-1.777	-0.1149	2.326	-0.8917		-0.5314	0.1638	0.04076	0.1809	-0.1299	0.3027	-0.6697	-0.684	-0.4598	-0.1086	-0.6791	-0.7437
IMAGE:261194	CaMKIINalpha	calcium/calmodulin-dependent protein kinase II	3.365	3.29	2.234	3.173	1.904	3.655	2.721	3.453	0.4211	0.2553	-0.1564	-0.5195	0.8204	0.1923	1.211	-0.3678	-0.7904	-0.855	0.2907	1.792	1.628	1.828	-0.2556	1.735		-1.743		-0.8675	0.1224	-1.186	0.4306	1.023	1.304	-0.9037	-0.08927	0.1066	-1.328	-0.7212	-1.101	-0.5619	-1.099	-1.992	-1.366	-1.142		1.139	0.2743
IMAGE:773138	CaMKIINalpha	calcium/calmodulin-dependent protein kinase II	3.472	3.437	2.271	3.52	1.641	3.372	2.508	3.34	0.7581	0.5223	0.1506	-0.7225	1.027	-0.1207	0.8577	-0.1908	-0.9234	-0.618	-0.002309	1.509	1.965	1.315		1.742	0.1419	-1.186		-0.9905	-0.8406	-0.9688	-0.7924	0.4201	0.3007	-0.5967	-0.8323	-0.2764	-0.5512	-0.7342	-1.284	-0.7749	-0.6623	-1.225	-1.569	-0.9348	0.4364	1.246	0.04129
IMAGE:503602	CaMKIINalpha	calcium/calmodulin-dependent protein kinase II	3.64	3.125	3.669	1.948	3.539	3.04	2.836	3.308	0.4961	0.6303	0.1386	-1.214	0.8954	0.2473	1.606	-0.07284	-0.7454	-0.64	0.04569	1.337	2.323	2.433	-0.01056	1.69	0.9199	-0.988	-1.123	-0.9325	0.1974	0.4392	1.626		1.279	-1.099	-0.8643	-0.06839	-1.513	-1.016	-0.4561	-0.8569	-1.414	-2.047	-1.861	-1.307	1.024		-0.01071
IMAGE:39189	DNCI1	dynein, cytoplasmic, intermediate polypeptide 1	3.141	3.996	3.55	4.029	2.27	2.611	1.857	2.799				-0.09349	-0.9936	-0.9317		-0.1218	-1.514			1.798	-0.3759	1.054		0.2215		-0.497			-0.7316		-0.1534	-0.6609	-1.5	-0.5577			-0.4922	0.3648	0.7649	1.894	-0.3533	-0.3157	0.06002	0.5542
IMAGE:970391		Sapiens, clone MGC:25060 IMAGE:4480427, mRNA, complete cds	3.294	3.109	3.023	3.332	2.843	2.984	2.77	2.332					-0.6406	0.5013	0.5997	-1.199	-1.051			1.771					1.264				-1.289	-0.8568				-0.2647	-1.67	-2.804	-1.009					-2.063	-1.687		1.258	2.418	1.903
IMAGE:51420		Homo sapiens transcribed sequence with moderate similarity to protein pir:I60307 (E. coli) I60307 beta-galactosidase, alpha peptide - Escherichia coli	2.218	3.903	3.067	3.296	3.197	3.228	3.334	3.826				-0.6465	-1.537	-1.455		-1.855					-0.5189							-1.374	0.06543		-1.276							0.9618
IMAGE:504431		hypothetical gene supported by BC021735; BC045682	3.083	3.808	3.192	4.531	3.182	3.593	3.249	3.611			-5.298		0.8784	-0.1297	1.279	-1.48					-1.624		-1.748		0.1229				-0.8496		0.6086													-2.554
IMAGE:50282	MAP1B	microtubule-associated protein 1B	3.967	4.022	4.176	4.345	3.136	3.417	3.263	3.765	0.6531	-0.3527	0.4956	-0.4975	2.692	0.8743	2.003	2.134	0.3516	0.977	0.6427	2.174	0.7001	-0.2897	-0.7336	-0.4125	-0.4331	-1.901		-0.3755	-2.576	-2.484	-1.427	-4.065	-3.234	-0.9517	2.143	0.05861	2.124	1.551	0.08088	0.4601	-1.327	-0.1097	-0.05398	0.3102	-0.8486	-0.1291	-1.184
IMAGE:413109		Homo sapiens transcribed sequence with weak similarity to protein ref:NP_060312.1 (H.sapiens) hypothetical protein FLJ20489 [Homo sapiens]	3.261	2.146	2.65	3.149	3.95	4.081	2.457	3.759	-3.163			-0.9335	-0.7536	-0.7817		-1.032					0.3741		-1.29					-1.241	0.6284		-0.4234		1.24							0.1841		-2.386		-2.636		0.2549
IMAGE:31350	KCNMB4	**potassium large conductance calcium-activated channel, subfamily M, beta member 4	2.866	1.821	2.315	2.794	3.605	2.496	1.682	2.264			-0.5454	-0.5985	-0.6886	0.3233		-1.227				1.093											-3.038						0.6628					-1.041		-2.631	-0.3296
IMAGE:254328		Sapiens mRNA; cDNA DKFZp761G1111 (from clone DKFZp761G1111)	3.157	3.672	2.796	4.095	3.446	1.477	3.033	3.155	0.7731		0.2856	0.8825		0.02433		0.4842			1.123		0.9201			1.447		-0.06104		-1.005	-0.06557	-0.03382	-2.747		3.056	0.9783	-0.9573			-1.609		-1.79		-0.5897		-2.79
IMAGE:30459	B3GAT2	beta-1,3-glucuronyltransferase 2 (glucuronosyltransferase S)	1.995	2.28	2.754	2.773	2.124	1.615	1.921	2.503					-1.22										-0.3956																			-1.462
IMAGE:39204	CNTNAP2	contactin associated protein-like 2	3.846	3.341	4.015	4.094	3.015	3.826	2.822	3.924					-1.349								-0.4609	-1.081		-5.274							-1.588	-2.106	0.4047					-2.48	-0.7001			-2.091
IMAGE:490178	PPP3CA	**protein phosphatase 3 (formerly 2B), catalytic subunit, alpha isoform (calcineurin A alpha)	2.762	2.787	2.351	2.52	2.011	3.382	1.958	2.77	0.9681	0.4223		0.9075	-0.3726	-1.761	-0.2923	-0.8908	-0.1134	-0.428	-0.1923	0.09882	-1.255	-1.845	-0.2786			-0.696		-1.3	-1.841	-0.6888	-1.502	-1.12	-0.4693	-0.1267	0.1577	-1.466	-0.2812	-0.9142	-1.424	-0.9849	-1.592	-0.4547	0.131	0.9552	0.006377	-0.4741	-0.5387
IMAGE:128711	ANLN	anillin, actin binding protein (scraps homolog, Drosophila)	3.402	4.097	3.671	4.87	4.051	2.202	4.048	2.96	-2.502	-1.718	1.431	-0.9325	2.037	-0.1007	1.268	-0.7908	-0.9334	1.072	1.278	0.1188	-1.005		0.2314	0.7425	1.502	0.284		-1.26	-0.4606	0.001179	-0.2824	-1.76	1.611	0.5233	0.8377		-1.521	-1.354	-0.1141	-0.4649	0.3377	-1.785	-1.369	-1.295	-0.6436	0.7659	0.6113
IMAGE:471855	LUM	lumican	-5.012	-4.617	-5.863	-4.924	-5.593	-6.312	-3.806	-5.374	-1.976	-2.292	-2.123	-0.5065	-1.647	-0.9247	0.04369	-3.005	-0.5574	1.008		2.795	-2.199	-0.3387	0.3774	1.968	-1.462	1.25	-0.5354	0.6655	-2.225	-1.533	-2.536	-1.474		1.659	2.154	-1.06	1.425	2.702		1.331	-2.116	-3.099	1.957	0.1212	2.882	2.312	1.877
IMAGE:138991	COL6A3	collagen, type VI, alpha 3	-3.328	-4.973	-3.959	-5.21	-3.249	-4.208	-4.742	-4.11	-0.9719	-1.158	-1.779	-0.6225	0.5074	1.129	1.318	0.07916	0.5066	-0.238	0.6677	2.549	0.3451	-0.5247	0.3514	1.052	0.1519	0.854	-1.041	1.44	-1.881	-1.809	-2.022	-1.86	-2.659	1.453	3.728	0.7836	2.849	0.1058	1.606	0.7451	-0.3923	-0.004731	1.791	2.495	1.876	0.6859	1.121
IMAGE:488370	COL3A1	collagen, type III, alpha 1 (Ehlers-Danlos syndrome type IV, autosomal dominant)	-5.018	-4.933	-6.989	-6.07		-5.158	-4.072	-5.27	-1.422	-1.708	-1.699	0.2275	-0.05265	0.3993	0.2377	0.5292	0.3566	1.242		2.389	-0.2849	-0.5547	1.371	2.632	0.6419	1.184		1.36	-1.191	-2.649	-0.1024	-1.52		3.363	4.148	-0.9364	3.629	0.5658	2.146	0.2751	-1.572	-1.985	2.291	2.945	1.676	0.4959	0.4813
IMAGE:2256743	COL3A1	collagen, type III, alpha 1 (Ehlers-Danlos syndrome type IV, autosomal dominant)	-5.169	-4.454	-6.17	-5.291	-5.02	-5.989	-5.083	-5.001	-1.453	-1.619	-1.56	0.4165	0.05635	0.3083	0.4267	0.5482	0.5256	1.301	0.6267	2.088	-0.01595	-0.6557	1.11	2.331	0.9309	1.183		1.369	-1.452	-2.4	-0.3234	-1.331	-2.23	3.562	4.387	-1.027	3.668	0.5848	2.395	0.4441	-0.9833	-2.466	2.4	2.944	1.815	0.6749	0.2103
IMAGE:122159	COL3A1	collagen, type III, alpha 1 (Ehlers-Danlos syndrome type IV, autosomal dominant)	-4.879	-5.704	-5.14	-5.791	-4.52	-4.399	-3.443	-4.551	-1.123	-1.579	-1.68	0.2165	0.1264	0.5583	0.3267	0.6282	0.5356	1.371	0.5767	1.928	-0.2159	-0.4657	0.9004	2.361	0.6209	1.203	-1.132	1.389	-1.212	-1.81	0.05656	-1.301	-2.49	3.322	4.277	-0.7274	3.688	0.3748	1.995	0.5441	-0.9933	-2.166	2.38	2.414	1.615	0.4749	0.1903
IMAGE:1420842	MALT1	mucosa associated lymphoid tissue lymphoma translocation gene 1	-6.251	-5.496	-5.982	-6.783	-4.742	-6.251	-4.425	-5.363	3.785	4.209	3.978	3.705	1.284	-4.964	1.115	1.526	1.514	3.019	1.175	-0.6442	-0.7179	3.112	2.268	3.199		1.471	-2.104	1.477	0.8064	-2.092	0.2346	1.557	1.138	1.84	0.7447	-5.989	-2.484	-2.997	-3.727	-4.428	-3.175	-3.858	-2.322	-0.1878	3.133	2.233	0.7183
IMAGE:740251	IGKC	immunoglobulin kappa constant	-7.079	-6.164	-7.39	-8.021	-5.39	-7.379	-6.183	-6.731	4.437	4.771	3.9	4.367	1.486	-6.202	0.7467		1.376	3.151		-0.3722	-0.5459	3.804	3.16	3.031	-1.739	1.063		1.119	0.2184	-2.84	0.1966	1.489	1.21	3.272	0.7567	-6.007	-3.372	-3.445		-4.436	-4.543	-5.006	-2.54	0.1642	4.435	2.455	0.5103
[truncated: 68 more columns]

## Sheet: Salivary gland (FDR=0.2%)
CLID	SYMBOL	NAME	SHBW163 "Brain, frontal cortex 2271"	shbw196 "Brain, frontal cortex 2273"	shcn018 "Brain, frontal cortex 2272"	shbw195 "Brain, temporal cortex 2273"	shcn019 "Brain, temporal cortex 2272"	SHBW164 "Brain, occipital cortex 2271"	shbw197 "Brain, occipital cortex 2273"	shcn015 "Brain, occipital cortex 2272"	shbw151 "Salivary gland, parotid 0493"	SHBW165 "Salivary gland, parotid 1762"	shbw189 "Salivary gland, parotid 0396"	shbw149 "Salivary gland, parotid 0506"	shba117 "Esophagus 0331"	shba151 "Esophagus 0022"	shba138 "Esophagus 0406"	shba120 "Stomach, body 0328"	shba134 "Stomach, body 0468"	shbw188 "Stomach, fundus 0878"	shcn057 "Stomach, pylorus 2173"	shbw184 "Small bowel, duodenum 0825"	shcn014 "Small bowel, duodenum 2174"	shcn056 "Small bowel, ileum 0359"	shbw155 "Colon, ascending 0222"	shcn069 "Colon 2075"	shcn070 "Colon, sigmoid 0361"	shba135 "Pancreas 0432"	shcn051 "Pancreas 2650"	shba123 "Liver 0560"	shba130 "Liver 0586"	shba132 "Liver 0032"	shcn064 "Liver 1267"	shcn066 "Liver 1274"	shdp086 "Gallbladder 2131"	shba154 "Breast, lactating 0162"	shba141 "Pericardium 0465"	shba147 "Heart 0024"	shba150 "Heart 0559"	shdp084 "Heart 0477"	shdp091 "Heart 0841"	shdp094 "Heart 0980"	shdp095 "Heart 2869"	shba121 "Muscle, abdominal 0031"	shba155 "Muscle, right calf 0315"	shbw150 "Diaphragm 0366"	shbw168 "Lung 1356"	shbw175 "Lung 1351"	shbw183 "Lung 0221"
IMAGE:825207		Homo sapiens transcribed sequences	-0.6185						0.267	0.9391	-4.153	-5.159	-1.07	-1.643				0.8082	0.7556				-0.01595					0.623				1.78												3.204		-0.8858		-0.7651
IMAGE:137195	C6orf56	chromosome 6 open reading frame 56	-0.2035	0.0306		-1.446		-1.094	0.352		-4.088	-3.644	-0.9454	-5.998	1.921			0.6832							-0.3246					1.464			0.5316		0.1847	0.08733				1.48				0.4593		-1.341		-0.1701
IMAGE:32516	PPP1R14C	protein phosphatase 1, regulatory (inhibitor) subunit 14C	-0.5255	0.6886		0.482		0.3337	-0.07996		-8.09		-4.297	-4.06	-0.4906	0.5113							-0.4829		-0.5866		-0.3361					-2.137			2.223	-0.5547		2.676	1.991	3.028	2.998	1.767	2.28	0.9773	2.013	1.877	-0.4216	-0.6121	1.053
IMAGE:22917		**Sapiens mRNA; cDNA DKFZp761M0111 (from clone DKFZp761M0111)	2.472	1.797	1.751	2.35	1.841	1.482	1.058	1.54	3.238	2.312	2.781	3.578	1.597	1.459	0.3677	-1.551	-1.223	-0.768		-0.3112	-0.6449	-1.565	-0.7286	-1.158				-2.2			-2.342	-2.81	-1.919	2.223	0.2677	-0.7364	-0.4812	-0.4242	-1.394	-1.055		-1.495	-0.279	-0.3548	0.5964	-0.1241	0.5213
IMAGE:290361		Sapiens mRNA; cDNA DKFZp761M0111 (from clone DKFZp761M0111)	2.591	1.126	2.12	0.989	2.31	2.651	0.947	1.919	3.197	2.131	2.15	3.347	0.8964	0.6683	0.7567	-0.8018	-0.9444	-0.709	-1.313	-0.02218	-1.226	-1.826	-0.5896			-0.337		-0.8115	-1.862	-2.54	-2.293		-1.09	1.122	0.6167	-0.1074	-0.6822	-0.1952	-0.5751		-1.183	-0.8657	-0.9	0.1942			0.5503
IMAGE:154769		hypothetical gene supported by AK026460	-1.187	-1.252		-1.389			-1.381		1.369	2.953	3.282	0.8985	-0.1016	-0.8097	-0.1413	0.1102	-0.4724			-1.42	-1.044		-1.328	-0.8865				-0.3095	-0.08957	-0.1878	-0.7314			-0.6657	-0.5913	-0.03539	0.4898					-0.1537	0.372	-0.2338		-0.1531
IMAGE:294913	SCML2	sex comb on midleg-like 2 (Drosophila)	-0.6755	-1.111		-0.448		-0.6063	-0.33	-0.3079	2.25	2.154	1.703	2.26	-0.3506	-0.8487		0.08116	-1.191			-2.539	-0.4129	-2.593						-0.7985	0.5714	0.5732	0.1796		-0.4273	-0.2747		-0.6244		-0.6022	-0.5721		-0.9103	0.3473	-0.327	0.1672		-1.252	-2.307
IMAGE:344595	KRT25A	type I inner root sheath specific keratin 25 irs1	-1.229							-0.7309	2.157	1.361	2.45	1.957	0.8464	-0.1317	0.3667	-0.1918				1.328	-0.3759		0.9104	0.6615		-0.03704		1.029	0.5484	1.14	-3.473	-0.4209		-0.1077	1.117	1.183	0.9278	0.9448		0.5941		0.8943	0.54		-0.7146	-0.04513
IMAGE:1663168		Homo sapiens transcribed sequences	-2.588	-1.193	-0.5488	-1.08			-1.922		2.168	3.612	2.481	2.228	0.5374	0.01933	-0.04231	-0.7908	-0.7834			2.039					1.212						-4.432		-3.539			0.04361	-0.1312	1.496	1.556	2.275	0.3277		-0.419
IMAGE:327709	PALMD	palmdelphin	-2.554	-0.8194	-1.505		-0.8747		-0.928	-0.6059	3.222	2.476	2.745	2.322	0.6714	-1.177	0.3617						-0.9209			0.006451	-0.4741						-1.768			1.637	1.032	0.8776	0.4928	1.36	0.8299	1.299		1.939	1.875	3.029	0.4904	-0.4301	-0.1147
IMAGE:627288	C1orf24	chromosome 1 open reading frame 24	-1.788	-2.573		-2.73			-2.182	-1.93	3.288	4.012	4.251	1.798	1.267	0.6893	2.108	1.519	0.6366	1.572		2.099	0.1951	0.0453		0.5725	0.9819	0.724		-1.18	-1.191	-1.769	-1.202		-0.9093	-0.2167	-0.6323	0.3136	1.289	1.406	1.096	2.265		-0.3747	0.001019	1.765
IMAGE:46183		Sapiens, clone IMAGE:5541046, mRNA									2.052	3.026		1.962				-0.8668
IMAGE:1517640	LOC143458	hypothetical protein LOC143458	-0.02653	-0.0124		0.051		-0.2373	0.509		2.389	2.093	2.422	1.469									-0.9339			-1.277							-1.141							-0.2332		1.286				0.2562		-1.153	-4.738
IMAGE:503083	MEIS2	Meis1, myeloid ecotropic viral integration site 1 homolog 2 (mouse)	-0.1315	0.0926		0.206			0.284	0.02609	2.194	2.578	1.907	2.424	0.1634	1.495	1.154	-0.1548	0.1826	-0.592		1.135		-0.5087	-1.023	-0.8415	0.4179	-0.59		-0.2145	-1.185	-1.233	0.03356		-1.063	-0.5907	0.5337	0.8896	0.9448	0.1118	-0.1481	0.08105	0.1137	-2.009	-2.863	-0.1288	-0.1976	-0.8581	-1.433
IMAGE:1628776		Homo sapiens transcribed sequences										2.522	1.901	2.068				-0.9708														0.1112
IMAGE:823718	CA6	carbonic anhydrase VI								-1.645	5.813	6.367	5.666	6.033									0.8901										-1.917							-1.749		-1.31
IMAGE:33914		**Homo sapiens transcribed sequences	-0.2905						-0.05496		2.505	1.379	1.838	2.315	-0.3756	-0.5537		-0.4638														-0.1518												-0.04773	1.368	0.3322
IMAGE:2449674	DMBT1	deleted in malignant brain tumors 1									4.594	4.098	6.707	4.814									3.321	6.801		2.298	1.428						0.3336		3.387					-1.418	-0.8481						2.412	1.702
IMAGE:27277		Homo sapiens transcribed sequences	0.5125						-0.772		3.828	2.332	4.321	3.628	-0.7326			1.119	1.597							0.5125		3.274			1.169		0.7276			1.213								-1.055
IMAGE:1604421		Homo sapiens transcribed sequences									3.526	2.13	4.719					-1.223												-0.4325		0.7392				-2.379
IMAGE:823772	KRTAP19-1	keratin associated protein 19-1	-1.071	-0.5064		-0.733		-1.571	-1.315		3.065	2.379	2.498	3.735	-0.4456			-0.6138		0.159		1.056			0.2884		0.1089																			0.08225	0.5834	-0.1171	0.4983
IMAGE:1629478	CDR1	cerebellar degeneration-related protein 1, 34kDa	1.13	5.025	0.6392	3.298	-0.2207	3.35	1.026	4.698	4.126	2.91	4.249	4.416	1.535	-2.583	0.9957	-1.493	0.3846		1.006	-1.143	0.00305	0.9533	-1.421	0.9105	0.04994	0.862		-2.782	-2.913	-1.841	-2.504	-1.942	-4.561	0.8213	0.6357	0.3716	0.7568		-2.706	0.9831	-0.9943	0.1633	1.139	-0.3168	0.4644	1.434	-0.7107
IMAGE:362419	KIAA0676	KIAA0676 protein	1.287	3.682		2.775	-0.03371	2.377	1.203	2.825	3.493	2.597	2.956	3.173						-0.01304		-1.506	-0.6399		-1.524	0.2975	-0.8931						-1.847	-1.835	-2.934					2.191		0.4201	-1.767			-0.9498	-0.2986	0.7509	-1.684
IMAGE:1635983		Homo sapiens transcribed sequence with weak similarity to protein pir:A29821 (H.sapiens) A29821 dnaK-type molecular chaperone HSPA5 precursor - human	-0.1585	1.046	-1.07	1.089		0.1407		2.719	2.937	1.621	2.87	3.317	0.7264			-1.702			0.3967		0.1841	0.2843		0.8215					0.5584	2.11	0.5166	2.069	-3.04	0.1423				1.835	-1.245	0.4141		-0.3957	-0.09998			1.575
IMAGE:281392	DNER	delta-notch-like EGF repeat-containing transmembrane	3.793	3.538	2.912	4.241	2.602	3.483	2.639	3.591	4.849	4.283	4.652	4.069	-2.402	-0.8797	-4.691	1.66	1.288		0.4187	1.01	0.02605	-0.2737		0.1935	0.7729	-1.135		-0.06948	-1.55	-1.418	-1.061		-2.298	-3.566	0.09873	-1.675	0.6998	1.077	-1.083	-0.7839	0.08866	-2.344	-4.228		-1.923	-1.453
IMAGE:181541	DNER	**delta-notch-like EGF repeat-containing transmembrane	3.692	3.787	2.781	3.48	2.371	3.352	2.828	3.49	4.318	4.682	4.441	3.978	-2.083	-1.601	-2.202	1.519	1.547	0.312		0.7688	-0.2549		0.1314	-1.038	1.522	-1.606		0.4295	-0.9106	-0.8988	0.08756		-2.859	-3.997	0.1477	-2.336	0.4288	1.806	-1.654			-1.885	-1.549	0.04525	-5.994	-1.724	-2.099
IMAGE:487905	KIAA0564	KIAA0564 protein	1.478	0.5526		1.066		0.2977	0.344	1.606	2.174	1.418	1.997	2.264	0.2834		0.3437	-0.1048					-0.1989					0.15		0.2255	0.4254		-0.4164		-0.6133	-0.3807		-0.08039	-0.4052	0.1918			0.2137	-0.07873		0.2512
IMAGE:289706	SLC21A3	solute carrier family 21 (organic anion transporter), member 3	1.454			2.022		0.7237	1.48	2.302		2.374	3.123	4.61	-0.5906			-1.139									0.9339								-1.067	3.175				-0.9822	0.2079	0.1571	0.2697	-1.213
IMAGE:1859050	KIAA1946	KIAA1946 protein	1.061	2.606	2.56	2.349	1.72	0.5607	0.527	1.009	2.297	2.431	2.29	2.587	-1.284			-0.7518					-0.1959			-0.8285					-1.112		-0.7234											-1.796
IMAGE:726582	ARP3BETA	actin-related protein 3-beta	1.529	2.034	2.138	1.937	1.678	1.089	1.525	1.207	1.095	1.539	2.758	3.025	-0.9456	-0.5937				-0.561	-0.1553	-1.924	-0.5079	-0.7077		-1.671		-0.199		-0.2335	0.4064	0.6582	0.3246		-0.9323	2.19		0.1806	-0.4342	-0.8472				0.5123	0.428	0.1222		-1.497
IMAGE:41424	AGXT2L1	alanine-glyoxylate aminotransferase 2-like 1	2.742	3.257	0.9012	3.32	2.441	1.502	1.388	3.92	3.048	3.492	3.781	4.278	-1.763			0.09916	1.917						0.1514					0.1795	1.669	3.691							1.289	0.6958	2.016	-0.2449		-2.845		-2.365		-1.444
IMAGE:853454	KIAA1946	KIAA1946 protein	0.9285	3.313	2.057	2.146	0.1173	0.4977	0.924	2.216	3.024	2.808	3.337	3.164									-0.1589	0.9713									-1.376											0.1013		-1.629
IMAGE:202575		Homo sapiens transcribed sequence with moderate similarity to protein sp:P54132 (H.sapiens) BLM_HUMAN Bloom's syndrome protein (RecQ protein-like 3) (DNA helicase, RecQ-like, type 2)							1.326		3.286	2.53	3.319	3.946				-0.8228													0.3074					-0.9087			-0.3032					-0.2667	-0.421	-1.897
IMAGE:384795	CLSP	calmodulin-like skin protein	0.6505								5.026	2.42	2.879	2.936	0.7754		-1.484	-1.703					0.6231			1.25						-0.3908												-1.087	-0.191
IMAGE:884514	KIAA1946	KIAA1946 protein	3.078	2.813	2.797	2.436	2.367	2.568	1.654	3.946	2.784	2.618	3.007	3.534	-0.5766			-0.8348	-0.9974				-0.8589		-2.773		-0.3521	-0.75		-1.854	-1.555		-2.616		-1.493	-0.1307	0.3537			-0.1282				-2.199	-0.623	-2.269		-2.488
IMAGE:75859		**Sapiens cDNA FLJ38895 fis, clone NOVAR2000038.	1.018	2.953	-0.1928		0.3173	1.268	1.734	1.616	1.774	2.268	3.277	2.434	-0.6166	-0.03467	-0.3163	-1.005	0.5626	-0.162		-0.8452	-0.6089		-1.013	0.1485	0.1479	-0.44		-0.8545	1.085	0.3072	1.564	1.876	-0.4133	0.1293		1.38	-0.2452	-0.3082	0.1519	-0.7289	0.9437	1.441	0.927	1.371	-1.228	-1.078
IMAGE:1035765	NCALD	neurocalcin delta	1.087	2.472	0.8962	2.575		1.427	1.783	1.975	1.273	2.967	2.916	2.593	-0.7476		0.6527	-1.056		0.497		1.194			-2.304		0.5569						-0.4974			2.308				-0.8392					0.326	-1.53	-0.1186	0.3209	-0.1637
IMAGE:629907		Homo sapiens transcribed sequence with weak similarity to protein ref:NP_071431.1 (H.sapiens) cytokine receptor-like factor 2; cytokine receptor CRL2 precusor [Homo sapiens]	2.787	1.792		1.855		2.677	1.783	1.435	3.133	2.557	1.726	2.343	-0.5476	-0.4857	0.6127	-0.1658	0.1116	-0.193		2.004			-0.4236			0.249					-1.507		-1.204	1.488		0.6886		0.6508	-0.6791	-0.4899			0.446	0.02025	0.7314		0.5463
IMAGE:35804		Sapiens cDNA FLJ36552 fis, clone TRACH2008130.	1.159	1.524		1.197	1.868	1.489	0.575	1.877	3.285	2.119	1.358	3.855	-1.406	-0.08367	0.004691					2.056	2.082							-2.453	-1.244					0.5203				1.453		0.4621		-3.348				0.1429
IMAGE:461670	KIAA1155	KIAA1155 protein	1.653	2.418		2.651	1.232	1.593	1.929	1.341	1.409	2.433	2.802	2.969	-0.3016	0.6803	0.02869	1.19	0.7576	0.973	-0.2313	-1.26			0.5624	-0.02655	-0.3971			-0.3095	-0.1696	0.5622	0.2186		-1.618	1.314		2.165	0.3498	-0.3832		1.296	-1.041	-0.2137	2.462	1.016	-1.503	-1.373	-1.088
IMAGE:233419	KIAA1155	KIAA1155 protein	1.015	2.33		2.483	2.564	2.235	1.891		1.361	3.485	3.094	2.981	-0.5496	1.102	0.2807	1.232	1.64	0.745					0.6544		-0.8651	1.987	2.982	-1.147	-0.2076	0.9342	1.181	0.2531		1.376		2.757	0.8718	0.3588	0.3089	1.538		-0.05173	2.114	0.7782		-1.201
IMAGE:1558675	SOX10	SRY (sex determining region Y)-box 10	3.803	2.838	3.292	3.431	3.152	2.903	3.039	2.771	3.589	3.713	3.232	2.479	1.298	1.2	0.6887	0.1002	0.3676	-0.467	-5.111	2.11	0.07605		0.6224	0.4335	1.173	-0.605		-0.01948	0.3404	0.05218	0.5586		-0.09833	3.324	-0.2013	-0.03539	-1.53	0.3368	0.8169	0.6361	0.9487	0.2863	-2.488	-0.09375	-4.003	-1.553	-3.648
IMAGE:257999		Sapiens cDNA FLJ11363 fis, clone HEMBA1000251.	0.3445	0.3986		-0.018		1.534	1.5		2.48	2.014	1.493	2.36	0.5394	0.9513		0.2912				0.6508			-0.6066		0.1839				-0.2586		-0.5704		0.8627	1.655				1.148						-1.913		-1.122
IMAGE:111124	NUDT4	**nudix (nucleoside diphosphate linked moiety X)-type motif 4	-0.6905	0.0736	-0.3018	0.057		-1.061	-0.805	-0.4029	2.035	1.999	2.468	2.565	0.8844	-0.2037		-0.6138	-1.896	-0.891		-0.6142			-1.262	-0.5805		-0.589		-0.8835	-0.9036	-0.4218	-1.195		-0.07233	-0.5097		1.581	2.106	1.573	1.823	0.8121	1.865		1.168	1.452	-1.647	-0.9371	-2.332
IMAGE:1460375		Homo sapiens transcribed sequence with strong similarity to protein ref:NP_061967.1 (H.sapiens) nudix (nucleoside diphosphate linked moiety X)-type motif 4 [Homo sapiens]	-0.4695	0.3146	0.04924	-0.182		-0.8903	-0.664	-0.02191	2.216	1.55	2.529	2.686	0.4154	-0.7827	-0.7643	-0.7028		-0.98	-0.4843	-0.3432	-0.4369	-0.6467	-0.6306	-0.3095		-0.758		-0.8925	-0.9326		-3.314	-1.012		-0.6087	-1.334	0.9816	2.147	1.624	1.514	1.513		1.233	1.079	1.953	-0.9656	-0.5161	-1.101
IMAGE:786154	LMOD3	leiomodin 3 (fetal)								0.6101	2.108	2.012	2.691	3.288	-1.103	-1.061		-0.5908					-0.4949								-0.9906	-0.1888			-0.2393	-0.7167				0.7958	0.2459	1.625		0.6153	2.701	5.095
IMAGE:1686766	RAGD	Rag D protein	0.3495	0.6936		-1.913		0.2187	0.225	0.8671	3.135	3.509	2.438	2.535	-0.5156	-0.2037	-0.7853	-2.434										-1.029		-1.643	-1.604					0.2903		1.021	0.1658		1.323	1.332		0.3523	1.658	1.832			0.5283
IMAGE:263002	RAGD	Rag D protein		0.5716	-1.114	0.635	-1.084		0.193	1.155	4.053	3.847	2.296	2.963	0.2624	0.1043	-0.3073					-0.3162	-0.3399			-1.033	-0.4531	-0.631				-1.424				0.9883		1.609	0.3038	1.231	0.4509	1.42	0.2927	1.2	2.576	2.52		-0.8291	0.8963
IMAGE:267696		Homo sapiens transcribed sequences		1.748	0.6722	1.201		2.183	0.639	0.8711	3.229	2.773	2.502	2.839	-0.6816			-0.9198										-1.005		-1.419			-0.1014	-1.649		0.08433				1.107				0.3163	0.162	1.906
IMAGE:244784	RAGD	Rag D protein	-1.586	0.5686		-0.088					2.51	2.324	2.063	1.93	-0.2806	-0.7887	-0.3803	-1.159												-1.828		-1.357				0.1953				2.438	1.638	2.277		0.1673	2.323	0.7972
IMAGE:40842		Sapiens cDNA FLJ38396 fis, clone FEBRA2007957.	0.9665	1.681		1.714		1.686	1.322		3.232	3.066	2.615	3.362	0.9214	0.5533	0.3517	0.04316		0.526		1.253			-0.3546		0.9159					-2.375			-0.5453
IMAGE:1324230	CLDN8	claudin 8									2.369	1.613	2.572	3.149									-2.184							-1.639		-1.698				2.814											-2.703
IMAGE:1607229	TPD52L1	tumor protein D52-like 1	0.7485	0.8326	1.457	0.446	1.387	0.8577	0.124	1.466	2.544	2.708	4.117	3.504	1.133	1.215	0.8737	0.4852	0.4826	0.318	-0.8963	-1.095	-0.9389	-1.259	0.5074	-0.1315		-0.17	-0.2354	-0.1745	0.09543	-0.8528	0.8736	0.5261	-0.8233	2.309	0.1437	0.1396	0.5248	-0.9182	0.5919	0.3711		0.6313	2.627	0.7012	-1.568	-0.8081	-1.423
IMAGE:1468364	ST3GALVI	alpha2,3-sialyltransferase	0.2925	0.4666	0.4812	0.67	1.131	1.112	0.958	0.2401	3.428	2.852	3.631	3.468	-0.1626	-0.4407	0.1177	0.3092	0.4766	0.352	-0.6823	-1.271	-0.9949	-5.655		-0.5975	-1.198	0.504		1.09	0.9594	1.661	1.308				0.06773	2.024	1.819					0.6553	-0.339	0.4352	0.3164	-0.6941	0.2813
IMAGE:272706	ST3GALVI	alpha2,3-sialyltransferase	0.5455	0.5096		0.633		1.155	1.071	0.2831	3.811	3.185	3.904	3.711	-0.2296	-0.8377	-0.8093	0.1822		0.265	-2.019	-2.088	-1.272		1.284	-0.1245		-0.293	0.6216	1.033	1.192		1.691	1.203	-2.206	-0.1537	-0.03927	2.327	1.802	1.419		2.428	1.681	0.1883	-0.336	0.3782	0.5194	-0.6011	0.3043
IMAGE:448417		Sapiens full length insert cDNA clone ZD45C04	-2.436	-1.491		-1.698		-1.906	-0.66		3.81	2.834	3.383	3.37	0.6794	-0.3287	1.11	-0.5088	-0.8714	-0.106		-1.549	-1.333		0.09344	-0.4055		0.04596		-0.8185	-0.5786	0.1532			-2.597	0.8153	-0.5503	2.916	0.5908	2.998	2.108	1.367	1.28	-1.853	0.573	-1.473	1.158	1.588	0.3433
IMAGE:1460518		LOC344448									3.465	2.859		2.295	-0.5656							-1.034														-1.62
IMAGE:995512	MGC5352	hypothetical protein MGC5352		-1.071					-1.08	-1.268	4.1	3.974	1.913	3.28						-2.196						-0.9555								0.04214	0.2627					-0.2722	-0.1921	-0.6129	-0.2203
IMAGE:133895	C6orf37	chromosome 6 open reading frame 37	-2.092						-0.396	-1.584	3.004	3.208	2.047	2.554	-0.1066						2.194		1.051		1.227	0.5185					-0.02457							-0.1804	-0.3652	1.012		0.3611		-0.2787		-1.619		0.3619
IMAGE:32590		**Homo sapiens transcribed sequences							-0.661		3.139	3.403	1.692	3.269	-1.162										0.6624					-1.399																-0.1838	0.3974	0.8269
IMAGE:358357		Sapiens cDNA FLJ32817 fis, clone TESTI2002877.									2.479	2.253	2.292	3.199	-1.812			-0.9398																										-1.684
IMAGE:491712		**Homo sapiens transcribed sequences	-0.9085						-1.873		6.267	4.521	4.08	5.507	-1.094								0.3641			-0.8185				-0.1915														-0.9257		0.2542
IMAGE:742679	FLJ10261	hypothetical protein FLJ10261	-1.716						-1.38	-1.948	2.65	3.704	3.633	2.61	-0.6006		-0.1903	-1.209	0.5386			1.351	-0.7229		-0.08656	-0.7155		-0.424			-0.4186	1.463	-0.4404		-1.067	1.125		-0.7544						-0.7427	-0.507	-0.1728		1.108
IMAGE:38497		Homo sapiens transcribed sequences							-0.34			2.624	3.203	2.77		0.3113	-3.12	0.03116					0.6871					-0.934		-0.7685						2.465			-0.5892					-0.6127	-0.427
IMAGE:1895046	LOC221810	hypothetical protein LOC221810	-0.6315	-0.4474	-0.5428	-0.344			-1.086	-0.1839	2.644	2.898	2.237	2.744	-1.427																									1.072								0.07187
IMAGE:823878	RAB23	RAB23, member RAS oncogene family	-0.9165	-0.3424	-1.018	-0.549	-1.218		-0.681	-0.5189	4.189	3.883	3.882	4.079	0.9084	0.8803	0.6187	-0.3098	-0.0724			2.36	0.4761	-1.074	-0.5876	0.5435	0.7929						-2.541		-2.458	1.014				0.7468		-0.1939		-0.04373	1.622	-0.3138		-0.5431
IMAGE:320355	PLA2R1	phospholipase A2 receptor 1, 180kDa	-1.122				-2.123		-1.076	-0.9039	2.664	1.938	3.647	3.244	-0.3966	-0.6147	-0.3663	-1.455	-0.5974											-0.6145	-0.7246					0.9093	-0.7663	-2.21						-1.199
IMAGE:2511682	GCNT3	glucosaminyl (N-acetyl) transferase 3, mucin type	-0.7275	-1.733		-1.11			-0.192	-1.02	2.988	3.062	2.911	4.498						0.582	0.7977	-1.021	3.095	5.325	0.1214	4.522	2.282		1.489				-2.712		5.421					-0.3842	-0.9441	-0.06495	0.2877			-1.525	-2.554	1.046	-1.019
IMAGE:365813		Homo sapiens transcribed sequences	-0.6675	-0.1934	-1.389		-1.399		-0.642	-0.3999	1.178	-0.07774	4.751	2.728		0.3193						-0.1412	1.955	1.505	0.9114	3.702																0.4151				-0.7348		-0.6441	0.3513
IMAGE:767190		Homo sapiens transcribed sequences									4.011	1.315	6.304	1.991	-0.07965								0.4981								1.202
IMAGE:365707	FAM3D	family with sequence similarity 3, member D	-1.747						-0.831	-1.809	1.819	1.193	5.262	3.439	0.4184	2.31	1.319	-0.5398	2.168				1.686	2.116	0.4224	3.573	2.713	-0.975				0.4322				-0.1157								-0.08373		-2.664
IMAGE:1723400	RAD51L1	RAD51-like 1 (S. cerevisiae)									2.967	3.701		4.177	-1.784
IMAGE:1732444	MUC7	mucin 7, salivary	-0.8405						-0.885		3.705	4.359	6.568	5.515											-1.432										1.208					-1.127				0.1523		-2.038
IMAGE:415696	IRS3L	insulin receptor substrate 3-like	-0.4955	0.4986					0.38		1.28	1.714	4.633	2.66	-1.111	1.211		-0.1488					0.8671								0.5614
IMAGE:2489752	PIP	prolactin-induced protein									4.825	5.039	4.438	4.895																										-2.697		-2.418
IMAGE:986126	PIP	prolactin-induced protein									4.089	4.873	3.912	3.629				-2.8																		2.254					-2.363		-2.551
IMAGE:985457	PIP	prolactin-induced protein									4.758	6.112	3.941	4.428																						3.063				-2.014			-1.802
IMAGE:1654168		Homo sapiens transcribed sequences	0.05147	-0.1644		-0.311		-0.8793	-0.293		2.767	2.591	1.97	3.147	0.1764			-0.9518		0.141		-1.202	-0.02595		1.08			-0.567			0.1484													-0.9857		-0.4458	0.3354	0.4349	1.16
IMAGE:588573	TNFRSF11A	tumor necrosis factor receptor superfamily, member 11a, activator of NFKB	-1.628						-1.742		3.748	2.252	2.501	3.288	-0.9926	-1.081	-1.572	-1.801					1.845	2.795		0.2825		-0.216			-0.9106	-1.489			2.131	0.8933								-1.065		-0.1848		0.6459
IMAGE:306269		Sapiens, clone IMAGE:5266948, mRNA	-1.974								3.852	2.176	2.405	3.982	-1.309			-1.807												0.6535	-0.2566									2.81						-1.021
IMAGE:139558	PIK3AP1	phosphoinositide-3-kinase adaptor protein 1	-0.7945	-0.8604	-0.5258	-1.667			-0.509	-0.5969	3.181	2.505	3.164	3.181	-2.91	-1.638	-2.599	-0.2978	-1.64	-0.455	-0.5393		-0.8019	-0.3517	-0.4756	0.2355		2.697		2.713	1.922	0.5142	0.7106		0.05367	-1.134	0.5707		0.1218	-0.8612	-1.021	-1.952		-0.9317	-1.806	-1.132		-0.1611
IMAGE:713145	CD44	**CD44 antigen (homing function and Indian blood group system)		-3.934	-2.93	-2.911	-2.52	-1.759	-3.343	-2.461	3.267	2.991	3.15	2.757	0.7864	0.03833	0.7567	-0.1518	-0.5844	0.151	0.1367	0.1878	-1.136	-0.2957	0.06044	-0.2685	-2.119	2.053	-0.4824	0.5785	-0.4916	-0.05982	-1.163	-1.231	0.9797	-0.4277	0.6467	-1.117	0.9578	-1.265	-1.085	-1.236	-0.7333	-1.126	-0.6	-0.7758	0.9454	0.4449
IMAGE:328868	CD44	CD44 antigen (homing function and Indian blood group system)	-1.019	-3.274	-2.3	-2.401	-1.05	-2.029	-2.873	-3.111	4.027	3.541	3.01	3.517	1.426	0.5483	1.567	0.03816	-0.5644	-0.199	0.1367	0.5278	-1.946	-0.1557	-0.009563	-0.2085	-1.569	2.363	1.118	1.359	-1.462	0.8002	1.077	-1.431	1.51	-0.5677	1.027	-3.367	1.148	-1.465	-1.495	-2.056	-1.593	-2.176	-0.66	-1.106	1.105	0.3649	1.2
IMAGE:80948	IGJ	immunoglobulin J polypeptide, linker protein for immunoglobulin alpha and mu polypeptides	-3.561	-2.656	-3.432	-2.993	-2.852	-3.031	-3.565	-3.683	5.435	5.669	4.638	6.385	1.474	-1.994	0.3347	0.6462	0.7036	3.209	0.7747	-1.064	-0.3679	3.922	2.358	1.119	-1.941	1.341	-0.03437	-0.1235	-0.4936	-0.9718	-0.4754	-0.1929		4.7	0.1447	-1.329	-1.764	-1.527	-0.9171	-1.348	-0.1753	-1.198	-2.492	-1.128	1.973	1.693	-0.7717
IMAGE:117806	IGJ	immunoglobulin J polypeptide, linker protein for immunoglobulin alpha and mu polypeptides	-4.139	-2.444	-4.08	-5.051	-3.93	-3.659	-3.783	-4.551	5.627	6.011	5.03	6.847	1.706	-2.472	0.7267	0.9082	1.186	3.401	1.297	-1.002	-0.07595	4.704	2.26	1.861	-0.8591	1.693	-0.2024	-0.05148	-0.4716	-1.11	-1.323		2.33	5.222	0.3067	-1.237	-1.722	-1.815	-1.765	-2.566	-0.5933	-2.466	-2.5	-1.246	2.055	1.925	-0.2697
IMAGE:293925	LYZ	lysozyme (renal amyloidosis)	-2.687	-1.832	-2.668	-2.269	-2.368	-2.517	-1.791	-2.849	4.689	5.293	4.182	5.349	-1.222	-1.76	-0.5713	1.86	3.138	1.063	5.879	-1.5	1.386	4.596	2.452	0.9935	-0.8871	2.735	-0.2704	-0.2095	-0.7996	-0.7278	-0.2114	0.1511	5.342	1.144	0.4287	-0.7954	-1.63	-0.5832	-1.383	-1.184	0.1987	-1.184	-1.868	-1.814	3.387	2.197	3.412
IMAGE:1609665	BARX2	BarH-like homeobox 2		-4.074						-6.011	3.297	3.331	3.35	3.157	1.466	1.408	1.147	0.1482	1.016	1.231			0.06405	2.194	2.02	1.531				-0.08148	-0.02157	-1.39	0.1966	0.7291		0.3923	-0.7233	-4.047	-2.472		-0.9751			-3.526	-1.74	-0.07575	0.6454	1.335
IMAGE:501989		hypothetical gene supported by AL353944; AF087960	-0.6135						0.02204	-0.7759	3.082	3.006	2.375	2.702	0.02135	-0.4967	-1.688	-0.4568	-0.3094									-0.272		-0.00648	-0.04657	-2.255	-0.1284		-0.9453	0.3273	0.02173		-1.997	-1.88	-0.1601			-1.541	-0.03498	-1.961		-0.1901
IMAGE:133236		Sapiens, clone IMAGE:4480192, mRNA	-1.099	-1.634	-1.25	-1.171	-0.5697	-0.5193	-0.973	-1.351	2.177	2.011	1.61	1.597						-0.319	0.4867	1.108	-0.01595	-0.2657	0.08044	0.09145	-0.6891		-0.8824				-0.04344							-1.065	-1.015	-0.9959	-1.333			-0.4658	0.2954	-0.3851	0.06029
IMAGE:1518591	BLM	Bloom syndrome		-0.6124							4.369	3.253	4.442	4.389				-1.3					0.6761					-1.005							-0.08833	-1.046				0.2868	0.2869	0.1561		-0.5037	-4.728	-0.5638
IMAGE:743868	CXorf10	chromosome X open reading frame 10		-1.566		-1.223			-0.795		4.885	5.079	4.568	3.515	-0.9256	-1.954	-1.555	-1.194	-0.7864			-0.5442	1.782					-0.939		-1.433	-1.224	-0.7918	0.4746	-2.073	0.7977	-0.6597	-3.205	-1.709		0.1628	-0.3471			-1.198		-1.598			-0.6717
IMAGE:858152	P24B	integral type I protein	-0.7725	-1.848	-1.024	-1.485	-0.3337	-0.9833	-1.137	-0.8149	1.613	1.237	3.236	2.993	-0.2676	1.354	0.5927	0.5942	0.2416	-0.403	0.4027	-0.9762	-0.9399	0.1203	0.2464	-0.05255	-0.8731	0.779	2.034	0.5545	0.2544	0.03618	0.6826	-0.09486	0.8357	1.078	-0.2773	1.139	1.054	0.1708	0.3709	-0.5099		1.7	0.416	0.3302	-0.9586	-1.269	-1.144
IMAGE:2512080	CST1	cystatin SN	0.8745	-0.7414		-0.108	-1.177	0.8437	-0.87	0.4521	4.57	3.544	3.423	3.01						-0.146	0.3597	0.9408	0.3371	-0.1527	0.7734	0.3745	-0.6661						0.5396							-0.9522		-1.203				-0.02275	-0.07162	-0.3721	-0.006709
IMAGE:745490	TSC	hypothetical protein FLJ20607	0.3775	0.2316	0.05624	-0.355		1.057	1.103	1.075	3.113	2.907	3.826	3.433	-1.168		-1.117	2.284	3.192	1.567			-0.1799		1.816	-1.133	-0.3231	2.149		0.5745	0.3944		2.033			-1.632	-1.557	3.059	-0.3962					-0.7797	-1.014			-0.8891
IMAGE:454317	AZGP1	alpha-2-glycoprotein 1, zinc		-2.567					-1.566	-1.894	3.394	3.628	5.757	4.014	-1.937			2.245	2.843	2.118			-1.249			-1.722		2.11	2.795	0.6355	3.235	3.457	2.934	4.506	-0.5033	0.8793		1.43	0.1648					-2.199	-5.023
IMAGE:1456160	AZGP1	alpha-2-glycoprotein 1, zinc	-0.5365	-0.5724		-1.399	-0.2577	-0.6873	-0.131	-0.6889	6.139	6.613	7.362	6.989						3.413		-4.95	-0.4439	0.6263	2.002	-0.5165	-1.267		4.44				4.999	6.041	0.8617					-1.043	2.027	1.176	1.989			-1.024	-1.013	-1.833	-0.8777
IMAGE:243154	KIAA1155	KIAA1155 protein		1.519		1.002			0.7		2.61		4.063	3.02	-0.3806		-0.6203	-0.9388										1.426								-0.3447				1.128				-1.783	1.853			0.8479
IMAGE:1325605	D4S234E	DNA segment on chromosome 4 (unique) 234 expressed sequence	0.2055	1.58	1.224	0.643	0.5743	0.01473	1.141	0.3531	2.851	2.955	4.484	2.801						0.965	0.1907		-0.7719	-0.0517	-0.01556	-0.6445	-0.6051		0.7916				1.051	2.193	-0.1163					1.599	1.319	1.928	0.8007			1.488	-1.631		-1.456
IMAGE:1636154		Homo sapiens transcribed sequence with weak similarity to protein ref:NP_060312.1 (H.sapiens) hypothetical protein FLJ20489 [Homo sapiens]		-1.118		-0.845	-1.584		-2.037		2.513	3.367	2.416	2.773	-0.9176	-1.006		1.624	2.422	1.317		-0.1962			1.786	-1.483				0.5945	2.414	2.616	2.653	2.435		0.1083	-0.9373	2.789	-0.2262	-0.3692	0.6609	-0.3499		1.99	0.956	1.95	-1.329
IMAGE:26186		Sapiens cDNA FLJ11627 fis, clone HEMBA1004225.	0.8605			0.858	-0.04071	0.2497	-0.334	1.478	2.946	2.9	0.6586	3.436	-1.445
IMAGE:84079	NACT	sodium-coupled citrate transporter	0.1465	-0.7094		-0.716		0.8357	-0.738	-0.005906	1.922	4.436	4.475	1.262	-0.6186	-1.107		-0.04684	-0.7994	-0.884		-1.777	-0.8109		-1.595	-1.514	1.086	-0.592		5.094	4.063	3.795	4.492	5.574	0.6447									-0.9407	-3.795	-1.431	-1.76	-1.05
IMAGE:83345	GNE	UDP-N-acetylglucosamine-2-epimerase/N-acetylmannosamine kinase	-0.3175	-0.0634		0.24		-0.3483	-0.362	-0.1399	3.018	2.102	2.631	2.698	0.3674	0.6493	0.5277	-0.1808	-0.3134	-0.418	-0.3023	0.06882	0.1151	-0.6747	-0.4786	0.9125	-0.3781	-0.216		0.4795	1.279	2.841	2.418	2.49	-0.8493	0.5533	0.2077	0.2836	-0.3812	-0.7242	-0.8741	-1.025	-0.3223	-0.3147	-0.539	-0.3948	-0.8536	-0.4441	-0.3787
IMAGE:136605		**Homo sapiens transcribed sequence	0.4555	0.0896	-0.5358	0.463	-0.1057	0.5447	-0.008957	0.08309	3.311	2.565	2.284	3.411	0.4004	0.6123	0.1907	2.242	1.88	1.115		-0.7182	0.1181	-0.1317	0.4644	0.02545	0.4649	-0.863		-0.7775	1.432	2.294	0.1406		2.074	-0.6437		-0.3834	-3.998	-0.2712	-0.8711		-1.049	-0.2117	0.08402	-0.1518	-0.5206	-0.8111	-0.1057
IMAGE:133130	AMACR	**alpha-methylacyl-CoA racemase	-0.1665	0.1276		0.161		0.2427	-0.101	0.6011	2.489	2.563	2.312	3.139	0.1084	0.9403	0.5687	2.58	2.318	1.083			0.08605		-0.5376			-1.235		-0.9095	1.44	2.402		1.111	2.292	-0.8057	-1.061	0.4246	-3.02	0.9768		1.676		-0.2837	-0.598	-0.9538		-1.483
IMAGE:788180	AMACR	alpha-methylacyl-CoA racemase	0.01347	0.1176	0.04224	0.481	-0.2977	-0.4873	-0.03096	-0.3389	3.479	3.313	2.382	3.179	0.2284	0.2303	0.8787	2.47	1.958	1.103	-2.071	-0.5302	-0.2239	-0.5637	0.7424	0.3335	-0.3971	-0.185		-1.489	0.8904	2.092	0.8086	0.7011	0.7017	-0.9057	-0.8313	-1.085	-1.82	-0.4232	-1.503	-0.4339		-0.5037	0.09202	-0.2738	-0.6626	-0.08313	0.5123
IMAGE:510108		Homo sapiens transcribed sequences	-0.2775						-1.542		4.138		1.631	3.348									2.035	2.605
IMAGE:1034473	AMACR	alpha-methylacyl-CoA racemase	-0.5495	-0.0654		-0.072		-1.03	-0.264	-0.3319	2.616	2.93	1.949	2.486	0.3654		0.3957	2.087	1.545						-0.7206					-0.4525	0.9874	1.739			1.059	-1.439		-0.5384		1.164				-0.3767	0.369	-1.387		-1.776
IMAGE:1854276	PROL3	proline rich 3									6.793	7.807	7.056	7.153				-0.5158					-1.16		-2.124		0.1269			-0.02548										-0.7392		-0.4399
IMAGE:1677524		Homo sapiens transcribed sequence			-3.97					-1.991	6.427	5.391	5.6	6.817	-1.234											-1.579					0.5084	1.02														-0.6058
IMAGE:754525		LOC153470	-2.294	-5.729	-1.595	-0.686	-0.1547		-0.238	-0.7259	4.732	4.876	5.295	6.132	-0.07865	0.5433		0.4132			0.3817	-3.927	-0.9809	0.1893		0.7465			2.063	1.994	1.643	1.705	2.012			-0.6327	0.2317		1.173	0.1198	2.39			-0.3207	-1.095		0.3604	-2.14
IMAGE:1434940		Sapiens mRNA; cDNA DKFZp434C185 (from clone DKFZp434C185)	-1.059	-1.014					-0.963		1.357	3.601	2.58	1.757	-0.9636	-1.382	0.6867	-0.3318	1.816			-0.6022			-1.27						-0.2516	-0.2398				-1.208								-0.3657	0.58	-1.436		0.4349
IMAGE:291231		Homo sapiens transcribed sequences	1.085							0.6031	3.321	2.405		3.181	0.2604								-1.532													0.7663
IMAGE:1881815	ENTPD3	ectonucleoside triphosphate diphosphohydrolase 3	0.8305	0.9346		1.088		0.6497	0.956	1.118	3.416	1.6	1.249	3.136	0.1054		0.5057	-0.8228	-0.8254				-0.06695		-0.4206		-0.7101	1.912		-0.7625		-0.8508				0.1713				-0.7662	-0.1861	-0.5669		-0.8067		-0.9868
IMAGE:39874	CLDN10	claudin 10	0.2205	1.225	-1.211	1.498	-0.1407		0.03604	1.308	3.286		2.869	4.486		-0.06267	-0.1943	-0.1728	-0.4454				-1.147					1.492		-0.2825	-1.083	-0.7408			-1.861		-0.3943	0.6016	-1.983	-0.8562	-0.9961	-0.7569	-0.5443	-0.1967
IMAGE:810761	CLDN10	claudin 10	0.5505	1.715	2.099	2.038		0.2397	0.586	1.678	3.226	3.62	3.309	4.696	-0.8046	-1.693		-1.823	-1.195				-2.117				0.1799	4.062	3.597	0.8675	-0.6326	-1.941	1.256		-3.061	-2.359		-2.278	-1.523	-2.306	-1.456	-0.9969	-1.344	-1.587	-4.521	-4.047
IMAGE:2403485	DEFB1	defensin, beta 1									2.231	4.515	3.664	4.141												-0.4245			4.672				1.801	3.633	-0.1663					-3.301
IMAGE:1635756		Homo sapiens transcribed sequence with weak similarity to protein ref:NP_060312.1 (H.sapiens) hypothetical protein FLJ20489 [Homo sapiens]							-0.917		0.8831	3.497	2.426	2.893	0.04235	-0.5357		-0.6558				0.05382	0.4301		-1.164						0.9244														-0.09398	-1.74		2.381
IMAGE:344550		Homo sapiens transcribed sequence with weak similarity to protein ref:NP_060312.1 (H.sapiens) hypothetical protein FLJ20489 [Homo sapiens]	-0.9575								3.368	3.122	2.911	2.638	-1.753								-1.915							-1						2.513
IMAGE:392630	FLJ22774	hypothetical protein FLJ22774									2.69	1.914		2.66																										2.168							-0.5616
IMAGE:823719		similar to RIKEN cDNA 1810021J13								-1.565	5.463	5.257	4.536	5.433	-1.978												-0.7331									2.238										-1.7
IMAGE:344262		Sapiens full length insert cDNA clone ZD52C04									4.36	3.484	3.633	3.04	-2.161			-1.999												-0.8085
IMAGE:344806	LOC118430	small breast epithelial mucin									8.304		3.717	3.814	-3.127			-1.555												-0.1445						2.159								-1.859
IMAGE:1601167		Homo sapiens transcribed sequence with weak similarity to protein ref:NP_060265.1 (H.sapiens) hypothetical protein FLJ20378 [Homo sapiens]							-0.704		3.796	2.05	1.299	1.416																												-1.037
IMAGE:1917784	ATP6V0A4	ATPase, H+ transporting, lysosomal V0 subunit a isoform 4									1.458	5.202	2.061	2.268	-1.373			-2.741													-1.221													-2.785		-0.9648
IMAGE:743465	PITPNC1	phosphatidylinositol transfer protein, cytoplasmic 1	0.3835								2.979	3.153	3.592	3.829	-0.9016															-0.6295									-2.32					-2.084
IMAGE:1604656	DLAD	DNase II-like acid DNase							-0.212		5.158	4.182	4.901	6.718	-1.743	-1.991	-1.352	-0.3008										-0.516		-1.23	-0.1806	-0.8388						-1.656	-4.161										2.651
IMAGE:453641	FXYD2	FXYD domain containing ion transport regulator 2	-0.8805	-2.676	-1.642	-2.673	-1.042		-1.565	-0.6829	3.425	4.019	4.138	4.305						-0.581	-0.6753		-0.2679			-1.691	-1.251		6.716				2.715		-1.032					-0.9172	-0.2371	0.3421
IMAGE:131839	FOLR1	folate receptor 1 (adult)							-2.766		0.7941	2.718	3.917	3.824				-1.125	0.8326	0.158					-0.4226			-1.16		-1.564		-1.713		-1.304	-1.813	2.679								-1.609			1.842	2.322	3.147
IMAGE:786288		Sapiens cDNA FLJ13276 fis, clone OVARC1001040.	-1.138			6.46e-07	-0.3587		-0.102	-0.03991	2.438		1.441	2.668	-0.04265	0.05933	-0.4423	-0.3108	-0.0634			0.9288	-0.2849	0.7853	0.5314	0.2325		-0.106		-0.3705	-0.3106	-0.8388	-1.742		0.9507	-0.1167	0.01773	-0.8164	-0.1412	0.1358	-0.4941	-1.075		-0.6447		-0.2348	-0.04362	0.4259
IMAGE:896927		Sapiens cDNA FLJ13276 fis, clone OVARC1001040.	-1.552	-0.1774		-0.584			0.154	-0.7339	2.954	2.748		1.804	0.4734	-0.7247	0.1437	0.2752	0.3126		-0.5163	0.5348	0.2011	0.4813	-0.04256			1.09			-0.7546	-0.5928		-1.424	0.3567	-0.2507		0.04961	-0.3652	0.1018	-1.078	-1.539		-0.5587	-0.533	-0.1388	-0.2876		0.4173
IMAGE:1637162	SLC20A2	**solute carrier family 20 (phosphate transporter), member 2		-0.2254		0.098	0.009288	-0.5203	-0.334		2.386	2.19	1.539	1.936	-0.1546	-0.5927	-0.4943	0.1972	0.4046	-0.17			-0.2569		0.03944	-0.1395	-0.8001	0.582		-0.6925	-0.7726	-0.4308	-0.8944	-0.7119	0.2687	-0.01867		0.6016	-0.2932	-0.1662	0.4639			0.01327	-0.07098	-0.1468	-0.7956	0.7239	-0.02071
IMAGE:1030885												3.1	2.529	0.9955	-1.135																													1.123				0.8439
IMAGE:1508380		similar to alpha-3 collagen type VI	-1.14	-0.7854					-0.624		1.016	2.37	2.979	1.576	-0.1446	-0.2527	-0.2443	0.3872				0.7368								0.2275		0.1792				1.151				1.324				0.6833	-0.631	-0.09675	0.1244
IMAGE:1706610	CCRL1	chemokine (C-C motif) receptor-like 1	-1.652								3.794	1.698	2.437	3.374	-1.867			-1.325												0.3255		0.3872								0.05176				-2.229			0.1924		1.297
IMAGE:1916700			-0.7075	-1.783		-2.61			-1.092	-0.7499	4.418	5.582	5.631	5.328	-0.4826	-0.9307	-0.6523	-0.6408	-0.7934				1.845		-0.3186		1.012	5.014	6.079		-0.1706	-0.7888	-0.3324		1.381	-1.197	-0.4223	-0.4064	-0.8512	-1.064		-0.6049	0.6377	-0.5047	-1.139	-1.465		-1.334
IMAGE:488945			-0.5105	-0.4364	0.06824	-0.193	-0.2317	-0.3913	-0.805	-0.7929	5.175	4.859	4.328	4.645	-0.5456	-2.984		-1.464					-1.538		-1.172	-0.7105	-1.451	3.651	4.126		-1.444				-0.1123	-0.1097				0.2428		-0.1579		-0.7777	0.138	-0.01775	-0.2666		0.4883
IMAGE:1412238	AMY2A	amylase, alpha 2A; pancreatic	-0.1735	-1.929	-1.045		-1.015	-0.6043	-0.948	-0.6959	5.002	5.296	3.905	4.502						-0.994	-1.438	-0.3172	-0.6809		-1.305		-0.8741		5.103					-0.2659	-0.7053					-0.1402		-0.4909	-0.01834			0.3792	-0.6696	-0.4401	0.4853
IMAGE:1412344	GP2	glycoprotein 2 (zymogen granule membrane)	-0.4365	-0.6924	-1.288	-0.869		-0.5973	-0.841	-0.01891	4.909	4.303	4.392	4.709								-1.76	-0.8839	1.506	-0.4876	-0.2065			4.83				-0.3114		-0.7383					-1.183		-0.9239	0.06866			-0.3538	-1.233	-0.5831	0.8423
IMAGE:128020		Homo sapiens transcribed sequence with strong similarity to protein sp:Q14571 (H.sapiens) IP3S_HUMAN Inositol 1,4,5-trisphosphate receptor type 2 (Type 2 inositol 1,4,5-trisphosphate receptor) (Type 2	-0.3325	-0.4084		-0.375		-0.8533	-0.747	-0.2449	2.153	2.287	2.056	2.053	0.8924		0.5627	-0.2858	-0.9884	0.437	0.3927	-0.9862	-0.6099	-0.0197	-0.4436	1.287	-0.2131	1.169		0.2945	0.3844	-0.03382	0.2426	1.595	-0.5343	1.288		-2.861	-0.8762	-0.3992	-0.009119	-0.04995	0.1127	-0.5097	-1.164	-0.3498	-1.009	-0.3291	-0.6237
IMAGE:753914		Homo sapiens transcribed sequence with strong similarity to protein sp:Q14571 (H.sapiens) IP3S_HUMAN Inositol 1,4,5-trisphosphate receptor type 2 (Type 2 inositol 1,4,5-trisphosphate receptor) (Type 2	0.1805	-0.1654		-0.552		-1.2	-0.714	-0.3519	2.266	2.45	2.289	1.986	0.8054	-0.8527	-0.02431	0.7472	-1.095	0.08996		-0.8032	-0.2069		0.3594	-0.9295	0.7999	0.482		-1.442	-0.02257	0.8192	-0.5444		1.969	1.271		-3.138	-0.8432	-0.6262	-0.9361	0.05305	0.2257	-0.07673	0.599	-0.3468	-0.9956	-0.6061	-0.4907
IMAGE:138304		Homo sapiens transcribed sequence with strong similarity to protein sp:Q14571 (H.sapiens) IP3S_HUMAN Inositol 1,4,5-trisphosphate receptor type 2 (Type 2 inositol 1,4,5-trisphosphate receptor) (Type 2	0.3395	-0.5764	-0.4018	-0.453	0.1683	-0.05127	-0.405	-0.2329	2.185	2.049	1.498	2.465	0.5344	-0.8637	0.3247	-0.2838	-0.7164	-1.111	-1.325	-0.7242			-0.5216	-1.021	-0.4311	0.291		-0.4335	0.7064	0.8682	-0.2854	0.4971	-0.1423	1.64	0.2547	-0.8894	-0.3042	-0.3372	-1.297	-1.158	-1.405	-1.388	-1.122	-0.8378	-0.5666	-1.417	-0.7817
IMAGE:1035759	TSGA14	testis specific, 14	0.8835	1.148		1.531	1.352	0.9527	1.289	1.241	2.399	3.383	2.632	1.649	-0.6116	-0.7797	0.1287	-0.1098	-0.0524	-0.07704		-1.65	-1.674	-0.1637	-1.308	-1.897		-0.625		0.05052	-0.8196				-0.04833	1.384	-0.2813	-0.5754	0.1898	-0.4332				-1.084	-0.728	-1.894	-1.453	-1.383	-1.138
IMAGE:454970	KRT23	keratin 23 (histone deacetylase inducible)		-0.7824	-2.398	-2.179		-1.777	-0.501	-1.699	4.519	4.483	3.972	4.289	0.7484		0.5287	0.3702	-1.912				-0.9839	-0.5937	-0.5676		0.3329	1.665		2.151	-0.7596	0.3622	0.05856		-0.3183	1.974				-0.9732			-0.5113	-0.7837		-1.684		-0.9931
IMAGE:136919	CCL28	chemokine (C-C motif) ligand 28	-0.5145	-0.6404		-1.737			-1.699		5.801	5.445	4.894	5.431	0.2504	-0.4777	0.8607	0.1122	0.1796	0.205		-2.318	-0.1619		-0.2556	2.265	1.015	1.767		1.263			-0.4694		2.294	4.616		0.3466	-0.6582	-0.4412	-1.741	-1.012		-1.852	-2.516	-1.962	-1.331		-0.02571
IMAGE:454468		Homo sapiens transcribed sequences	-0.3685	0.4156		-0.091	-0.1797	0.4207	0.807	0.5991	2.847	2.221	3.83	0.5165	0.06635					1.321			0.3841		0.2404							1.19			-0.6503					-0.06524						-1.336		-0.4651	0.1003
IMAGE:151430	CD44	CD44 antigen (homing function and Indian blood group system)	-2.042	-2.047		-2.734		-2.842	-1.446		3.424	3.098	3.297	3.264	0.8534			0.2452		-0.162					-0.7326	0.2885				0.2955		0.4672	-0.6364		1.657	-0.8007	0.3037	-1.01	0.2748	-0.5182						-1.959		0.2119	1.047
1240535		Homo sapiens transcribed sequence	-1.287								1.349	2.213	2.442	2.629	-0.1416		-1.711																		-1.048	-0.4057				-0.8332				-1.664		-2.264
IMAGE:357396	MUC15	mucin 15	-1.484	-0.9694		-0.896	-0.6547		-0.948	-0.7459	3.272	3.816	3.505	4.382											-1.335	-2.524							-1.928		-1.935					-2.5		-1.011				-1.491	0.2704	0.009869	0.6453
IMAGE:646753		**Homo sapiens transcribed sequences	-2.122	-1.127		-4.544		-1.752	-0.756	-0.8539	3.604	4.108	2.837	4.334	-1.047	-1.805	-3.016	-0.2448	-1.567	-0.03204			-1.009	-0.8087	-0.3226			1.79		3.256	1.785	2.617	3.074	2.556	-0.5333				-2.905	0.4018				-0.3187	-2.963	-1.969			-4.133
IMAGE:1470131	LBP-9	LBP protein; likely ortholog of mouse CRTR-1				-5.904			-2.086		3.074	4.318	3.387		0.6934	-0.2247	0.2237	0.9952	0.1726	0.448		-2.465			1.387						-2.245				-0.2133	0.05933		-4.3						-1.799		-1.639	-0.9376	-0.3581	0.6073
IMAGE:35300	KIBRA	KIBRA protein	0.9185	0.3726	1.397		2.027	0.9477	0.334	0.9661	4.014	3.638	3.337	3.484	-0.1566	-0.1847	-0.07631	0.8952	1.003	-0.242		-1.795	0.6511	0.5013	1.497		-1.192	1.56	2.155	1.516	1.615	-0.6228	1.094		-0.2933	0.9893			-1.185			-2.189	-1.606	-2.989	-4.513	-4.239	0.2324		0.6973
IMAGE:767082	FLJ38508	hypothetical protein FLJ38508		-0.3294	-0.8148					0.7341	2.922		3.415	1.682	-0.2986	0.8533		0.6932					-0.1809	-0.4407		-0.4435	-0.4041			0.2235			-0.8084		-2.495	0.6073			1.653	-0.5602	0.2499	0.3491		1.069		0.7192
IMAGE:1854083	LOC152286	hypothetical protein LOC152286		-0.3154	-0.2008	-3.252	-0.8307		-5.294		3.876	3.36	3.189	3.696											-0.1706								0.3556							0.02376				1.673		-1.187
IMAGE:2492383	WNT5A	wingless-type MMTV integration site family, member 5A	-1.31	-0.3254	-1.391	-2.042		-1.23	0.446	-0.4919	4.346		3.439	4.296						0.18	-2.184	-2.913	-0.8669	-2.277	-0.3906	0.5105							-0.4344		-0.1713					-0.1462	0.04388	0.7331				-1.397	-0.8256	1.454	0.1393
IMAGE:357278	WNT5A	wingless-type MMTV integration site family, member 5A	-1.249	-0.4844		-1.751			-0.103	-1.011	4.097		2.97	4.037	1.156	1.348	1.347	-0.6218	-2.164	-0.369		-2.162			-0.1896	-0.1785		-0.967		-0.8815	-0.8916	-0.9998	-4.093		-0.5003	1.112	0.6467	-1.477	0.3378	-0.3652	-1.235	-1.346		-1.276	-0.49	-0.9158	-0.05462	0.7049	0.2903
IMAGE:324901	WNT5A	wingless-type MMTV integration site family, member 5A	-2.37	-1.845			-2.291	-1.48	-1.274	-1.112	4.076	4.15	3.709	3.536	1.495	0.7373	1.206	0.7172	0.8846	-0.61			-0.9369	-2.167	-1.591	-0.6395		1.422		0.4075	0.4674	0.5792	-5.144		-2.001	1.191	1.496	1.952	1.697	-0.7562	-1.176	-1.247	-1.554	0.7933	0.219	-1.787	-1.396	0.1739	-0.2807
IMAGE:1916771	MTRF1	mitochondrial translational release factor 1	-0.3685	-0.004405		-0.341		0.2707	-0.123		2.147	2.161	2.41	2.427	0.6364	0.6183	0.1167	0.8082	-0.2044	-0.189	-1.603	-0.7022		-0.0457	0.1804	-0.5485	-0.3691			0.02852	-0.6016	-0.02982	-1.493	-2.791	0.1797	0.2123	0.4167	0.7826	-0.3022	0.2748	0.3049	0.4341	0.3867	0.7243	1.05	0.3642	-1.455	-1.085
IMAGE:2466225			-0.3705	0.1336	0.2982	0.117	-0.1617	-0.5713		-0.03291	2.775	2.889	2.128	3.495						-0.02104	-0.9753	-0.1042	1.502	1.872	0.3584	0.5095	-0.6311		-1.124				-1.085	-1.023						-0.4572	-0.7371	-0.4479	0.02466			0.2822	0.1334	-0.5271	-0.1817
IMAGE:1703236	ARL4	ADP-ribosylation factor-like 4	-0.3935	0.2206	1.125	0.304	0.3553	-0.5943	-0.558	0.3541	2.712	2.496	1.925	3.582	1.381	0.4133	0.6817	0.6232	-0.0394	-0.194	-0.2983	0.1728	1.699	2.049	0.3354		-0.3741	-0.882	-3.597	-0.03648	-1.057	-1.235	-1.578		1.535	2.327	0.2017	-2.312	0.5228	-0.4402		-0.6809	-0.1083		-1.915	0.5592	0.2704	-0.6001	-0.1147
IMAGE:453005	ARL4	ADP-ribosylation factor-like 4	-0.7655	-0.1914	0.6932	-0.038	-0.09671	-0.7563	-0.67	-0.4679	2.36	2.084	1.413	2.58						-0.306	-0.02031	-0.7192	1.057	2.237	0.3534	0.5245	-0.7361		1.161				-0.6604	-0.9279	1.653					-0.4522	-0.9421	-0.4829	0.01966			0.2372	0.2784	-0.9721	-0.6367
IMAGE:415417	C14orf102	chromosome 14 open reading frame 102									3.1	2.914	1.693	3.24				-0.9588																		0.1353				-0.3722				-1.003
IMAGE:1725117		Homo sapiens transcribed sequence with moderate similarity to protein pir:HLHUSB (H.sapiens) HLHUSB MHC class II histocompatibility antigen HLA-DP alpha-1 chain precursor - human	0.3515	0.2356		0.709		-0.02927	-0.103		2.527	2.741	2.05	3.097	-0.4536								-1.646													0.1623								-5.706		-0.6158		-0.1351
IMAGE:754653	CELSR3	cadherin, EGF LAG seven-pass G-type receptor 3 (flamingo homolog, Drosophila)	0.3895	0.8736		0.017	1.048	0.9287	1.265	0.6071	5.045	3.699	3.288	4.535						0.03896			-0.7979	-0.6677		-0.4505	0.4389													-0.03724	1.733	0.5421	0.4547			-0.6378	-1.267	-0.5171
IMAGE:249603	STK39	serine threonine kinase 39 (STE20/SPS1 homolog, yeast)	0.4215	0.8556	0.6802	1.179	0.7703	0.3307	0.527	0.8091	2.277	1.651	1.58	2.577	0.9164	1.278	0.9667	0.4482	0.0056	0.04096	1.047	0.4978	0.6741	1.344		-0.1585	-0.7191	0.393	-0.1124	-0.7715	-0.2416	-0.09982	-0.8534		1.79	-1.008	-0.4433	-0.2574	0.1178	-0.4852	0.3349	0.3141	0.01666	-1.036	-0.94	-0.3258	-0.8646	-0.7451	-1.14
IMAGE:774154	CPD	carboxypeptidase D	-0.4475	-0.1534		0.13		-0.4283	-0.502		2.788	2.202	2.771	3.258	0.1674	-0.3307	-0.5223	-0.8408	-0.1734			-0.5212			-0.2786	0.5425		-0.04604		0.7695	-0.4006	0.02118	-1.892			0.3133	0.1177	-0.1064	0.6188	-0.2542	-0.5941	-0.3349	-0.4023	-0.7547	-0.599	0.5852	0.06638	-0.3541	-0.1487
IMAGE:814154	LOC148418	dnaj-like protein	-1.747						-0.951		2.559	1.973	2.602	4.039	-1.932			-0.8198																	2.362	0.2143									0.562
IMAGE:324815		Sapiens mRNA; cDNA DKFZp434E235 (from clone DKFZp434E235)	-0.6745	-0.5304	-0.2858	-0.057	-0.4957	-1.215	-0.07896		3.851	3.425	3.514	4.111	1.54		0.8407	0.5422	0.0496	0.415		0.01182	-0.5919	-1.352	0.8544	-0.05455	0.7449	0.09696		-1.477	-1.328	-1.406	-0.9694		0.4237	-0.1037			-0.3282	1.179	-0.6911	0.2681	-0.9293	-0.5717	0.194	-0.5018	-0.2206	-0.09113	-0.2757
IMAGE:1521297		Sapiens mRNA; cDNA DKFZp434E235 (from clone DKFZp434E235)	-0.4035	-0.9494		-0.066	0.2153	-0.6443	0.06204		4.332	3.506	3.595	4.272	1.201	-0.4167	1.012	0.6032	0.6406			0.9528	-1.041		2.115	0.7765		-1.912		-6.206		-2.005			0.7747	-0.8227		-0.2024	-1.337	1.09	1.55	0.4991		-1.771	-0.425	-0.09075	-0.06962		-0.7347
IMAGE:190325		Sapiens mRNA; cDNA DKFZp434E235 (from clone DKFZp434E235)	-0.5835	-0.5394	0.2952	-0.176		-0.7943	0.242	-0.2159	3.842	3.426	3.155	4.172						0.336		0.7828	-0.6809		1.555								-2.828		0.7747					0.6698	0.1499	0.4791	-1.298			-0.8208	-0.2996	-0.1401
IMAGE:841043	LOC221810	hypothetical protein LOC221810	-0.3975						0.308	0.5001	4.428		2.251	3.788	-0.1826			-0.7908	-0.4934				0.4451			0.6425				-1.74	-1.681	-0.2088	0.5376			-0.09667								-0.3247	-1.949	-1.195	0.4764	1.596
IMAGE:1583985		similar to hypothetical protein LOC221810	0.3215	0.3456	0.8602				0.06704	0.1691	4.847	3.371	3.58	3.677	0.06635																															-1.956	1.035		1.15
IMAGE:1968246	FUT8	fucosyltransferase 8 (alpha (1,6) fucosyltransferase)				0.375			0.403	0.7651	2.173	2.527	2.376	3.323	-0.6576	-1.046	-1.427	0.7042	0.1716	1.627			-0.5199		1.136	0.2575		-0.131		-1.645	-0.4956	-0.3838			1.736	-0.4417	0.04273	-1.231	-0.9162	-0.5392		-0.3899		-1.17	-1.574		-0.5786	1.051
IMAGE:773337		Sapiens cDNA: FLJ21409 fis, clone COL03924.	-0.6855	0.1286		0.742		-0.8463	0.44		2.42	2.344	1.353	3	1.199		0.07969	0.02116	1.529	1.004		0.1308		0.7773	1.263			0.776		-0.4685	-1.379	-1.337	0.1496		2.273	1.845			-0.4592	-1.112	0.9179			-0.4427	-0.507	-0.7228	-0.5416	-0.1121	-0.08671
IMAGE:564801		Sapiens cDNA: FLJ21409 fis, clone COL03924.	0.7455	0.7896	0.9042	1.243	1.344	0.4047	0.701	0.9231	3.691	2.775	2.424	3.751	0.6804	0.5223	-0.4893	1.102	1.47	1.065	0.5607	1.192	1.028	1.258	2.994	1.225		0.217		-0.09748	-1.138	-3.136	-1.449	-1.787	4.134	1.886	-1.209	-0.4434	-0.5082	-0.6012	-0.6011	-0.6419	-1.359	-0.6917	-1.036	-0.3918	0.4394		0.01429
IMAGE:1609538	KIAA1324	KIAA1324 protein	-1.147	-1.002				-0.7673	-1.331	-0.4689	3.759	3.653	3.782	2.779	-1.932			2.28	3.208	2.163			0.5661	2.366	2.142	0.4635		2.095			-2.22		-4.611		1.292	2.194								-3.184			-0.4826
IMAGE:283142		Homo sapiens transcribed sequence with weak similarity to protein ref:NP_060265.1 (H.sapiens) hypothetical protein FLJ20378 [Homo sapiens]	0.3505	1.595		1.898		0.6697	0.696	1.158	3.246	4.06	3.449		-1.575			0.7772	1.675							0.6305		0.312		-0.9725	-1.793	-0.8008	-0.1244			-1.839								-2.077	-1.181	-0.2168	0.2444		1.169
IMAGE:41826	LOC202451	hypothetical protein LOC202451	1.443	1.318	0.6122	1.671		1.383	0.569	2.161	3.569	1.973	2.912	3.759	-1.372			1.12	1.428	0.873		-0.6102			1.162			0.295														-0.5139		-1.604		-0.3838	0.3474	-0.4531	1.132
IMAGE:284701	FOLH1	folate hydrolase (prostate-specific membrane antigen) 1	1.433	2.078		2.231	1.062	-0.1173	1.559	2.231	4.429	2.953	3.102	5.029								1.26	-0.4339	4.846	-2.148	-1.237	-0.04706			-1.149			-0.5514	1.751		0.03433				-0.8532	-2.273	-1.284	-0.5313			-1.614	-0.8926	-1.833
IMAGE:343760	SH3BGRL2	SH3 domain binding glutamic acid-rich protein like 2	0.5295	1.284	1.638	1.457	1.368	1.399	0.585	1.127	3.625	3.129	2.908	3.685	0.4044	1.056	0.9747	0.04616	0.7536	0.109	0.4047	0.4858	0.1321	0.5823	0.9184	-0.09055		-0.339		-1.633	-0.5736	0.6482	-0.4754	1.037	-0.2123	0.5903				-0.9372	-1.697	-1.538		-1.558	-1.312	0.4322	-0.5666	-0.4871	-0.8517
IMAGE:50926	SH3BGRL2	SH3 domain binding glutamic acid-rich protein like 2	0.8215	1.296	1.32	1.599	1.03	0.7807	0.227	1.039	3.577	2.881	2.81	3.817	0.7564	1.208	0.9667	-0.06184	0.5756	0.881	0.6567	0.4878	0.3441		0.8304	0.5215		-0.757		-1.781	-0.05157	0.4102	-0.9034	0.7591	2.08	0.7223	0.6867	-0.9474		-0.8452	-1.515	-1.596	-1.723	-1.506	-1.16	0.1642	-0.1646	-1.215	-0.7797
IMAGE:277173	PPP1R1B	protein phosphatase 1, regulatory (inhibitor) subunit 1B (dopamine and cAMP regulated phosphoprotein, DARPP-32)	3.203	2.708	2.762	3.261	3.102	3.803	2.799	2.801	3.379	4.193	4.152	4.109	0.1684	-0.3897	-1.551	-0.5598	0.1676	-1.477		-1.98	1.356	3.506	-0.4376	2.553	-0.09706	1.515		0.02052	-0.2896	-0.9778	-0.5614			2.584			-1.75	-1.253	-1.323				-2.618	-2.674	-0.6126	-0.5831	0.1223
IMAGE:81320	LOC221810	hypothetical protein LOC221810	-0.1725	0.6616	-0.2738	0.795			-0.09696	0.6751	5.143	5.917	4.786	4.863	-0.5176	-1.196	-0.9773	-1.206	-1.198	-1.283			-0.3999	0.1003	-0.6436			-0.891		-0.6755	-0.4156	-0.9638	0.08256		-1.064	0.1183	-0.5473	-0.8214	1.294	2.161	0.4109	1.01		0.1603	-0.914		1.601	1.331	1.386
IMAGE:951705		**Homo sapiens transcribed sequence with weak similarity to protein ref:NP_060312.1 (H.sapiens) hypothetical protein FLJ20489 [Homo sapiens]	-0.4455	0.4086	1.083	0.602	0.7333	-0.3863	-0.23	-0.5679	3.78	4.134	3.493	3.53		-0.2187	0.04969	-0.5288	-0.4014	-1.146	-0.7603	0.4708	-1.673	-1.333	-0.5066	-0.9555	-0.6261	-0.06404	-1.829		-0.9686	-0.8068	-0.5304	-0.3079	0.1127	0.2053	-0.3003	0.5956	0.7808	1.658	1.178	0.9471	-0.8803		-0.137	0.2072	0.9084	0.8579
IMAGE:241348	PCL1	prenylcysteine lyase	-0.6405	0.0836	0.2682	0.277	-0.8917	-1.441	-0.655	-0.06291	2.055	2.629	2.398	2.165	1.074	-0.5737	1.035	0.3662	-0.7464	0.409	-0.4253	0.1258	-0.1779	-0.5977	-0.1916	-0.6205	-0.3911	-0.999	-1.094	-1.023	0.07643	-0.2218	-0.05544	-1.713	-1.222	0.05033	-0.2353	-1.339	-0.6342	0.6128	0.04288	0.6021	0.5547	-0.3777	1.318	0.1022	0.2534	0.5229	-0.1817
IMAGE:625234	KDELR3	KDEL (Lys-Asp-Glu-Leu) endoplasmic reticulum protein retention receptor 3	-1.774	-1.619	-1.255	-1.976	-1.465	-2.594	-1.618	-1.576	2.872	2.396	1.675	3.232	-0.4586	-1.327	-1.378	0.1532	1.781	1.046	1.692	-1.247	-0.5909	1.159	1.125	1.526		1.478	0.9026	1.234		0.7052	0.2516	-0.7959	1.455	0.6073	1.292	-0.7824		0.4598	0.3099	-0.2409		-0.7307	0.05502	-0.3608		0.1599	-0.6647
IMAGE:109800			-0.6745	-0.6004	-1.096	-0.207	-1.926		-1.259	-1.227	2.341	3.435	2.864	2.571	0.6704	-0.7577	-0.1293	0.4022	0.0596	0.845	-1.009	-0.5882	-1.112	0.008302	0.1244	-0.6345	-0.6551	1.137	-0.08837	-0.01748	0.4524	-0.2658	-0.7494	-0.6969	-0.1263	0.9063		-0.1934	0.06178	0.1388	-0.2011	0.1881	-1.389	0.3783	0.704	0.7182	0.04938	-0.2211	-0.4057
IMAGE:590145	SH3BP4	SH3-domain binding protein 4	-0.9695	-1.095	-0.6708			-1.45	-0.854	-0.8619	2.316	1.87	2.559	2.516	-0.4946	-0.4527	-0.6043	0.3872	0.6246	-0.29		-0.06318	-0.8669		0.6394			1.052		-0.1025	-0.8026	-0.0008213	-0.3444		0.9287	1.741	0.07573	-0.4284	-0.9032	-0.3162	-0.3061	-0.6769	-0.4143	-0.7667	-1.801	0.3732	0.1544	-0.3361	0.2793
IMAGE:809552	C14orf47	chromosome 14 open reading frame 47	-1.567	-2.112		-2.899		-1.767	-2.031		2.609	2.263	2.302	3.209	-0.3516	-0.2397	-0.2513	-0.4298	0.1676				-0.5239		1.942	-1.517				-0.2195	0.2004	0.2122	-0.3414	-1.209		0.7843	-0.7713	-0.05539	-0.8102					-0.2137	-1.768	-1.374	0.5374	0.07687	1.222
IMAGE:417867	XBP1	X-box binding protein 1	-2	-3.035	-2.291	-2.552	-2.371	-2.59	-2.914	-2.922	3.686	3.47	3.069	2.896	-0.4346	-1.693	-2.494	0.2572	0.3346	0.18	0.4257	-0.2532	-1.087	0.0633	1.819	-0.5295	-2.2	1.482	0.6266	-0.07248	0.1674	0.1292		2.648	0.5287	1.261	0.02573	-1.698	-1.393	-0.9962	-0.3461	-0.7069		-0.7367	-0.901	-0.6968	0.9144	0.3039	0.3593
IMAGE:1857589			-0.5085	-1.584		-0.591			-1.153	-0.7909	2.477	2.111	1.92	2.427	-1.544	-1.272	-1.233	-0.1518	1.106	0.441		-0.8322	-0.3959	0.3243	1.28		-2.369	1.253		0.3985	0.2984	-0.5598	-0.1634			0.4823	-1.643		-0.5522					-1.706	-1.97			-1.455	-0.4997
IMAGE:788655	HTPAP	HTPAP protein	-0.8805	-1.236	-0.9518	-1.013	-0.5417		-1.395	-0.5029	2.285	2.119	2.408	2.485	-0.1956	-0.6337		-0.003835	-0.2264	0.999		-1.114	-0.00795	0.5323	1.118	-0.5305	-1.741	0.231		0.3665	0.1464		0.6146	0.6871	0.5077	-0.05967								-0.06773		-1.648	-0.3866	-0.4871
IMAGE:767272	CPD	carboxypeptidase D	-0.1525	-0.3184		-0.245	-0.6137	-0.3833	-0.507		2.983	1.997	2.446	2.853	-0.4376	-0.2557	-1.137	0.004165	0.3616	-0.203	0.5227	-0.3962	0.2401		0.5664	-0.2325		-0.521		1.525	0.04443	-0.2638	1.023	0.1251	1.176	0.1983	-0.1073	-0.9714		-1.049		-1.23	-0.9373	-1.68	-1.574	-0.05975	-0.008623	-0.06913	-0.3437
IMAGE:588500	PYCS	pyrroline-5-carboxylate synthetase (glutamate gamma-semialdehyde synthetase)	-0.9495	-1.155	-0.8508	-0.672	-0.1807	-0.8403	-1.084	-1.222	3.346	2.75	2.619	2.576	-0.4246	0.03733	-0.03431	0.4272	0.2146	0.01996	0.6357	-0.7332	1.133	1.813	0.7794	0.1305	-1.24	0.722	-0.3134	0.5175	-0.4526	-0.3408	-0.3444	-0.4019	1.949	0.6613	-0.2243	-0.8484	0.4268	-0.7362	-0.8161	-0.4769	0.3057	-1.307	-0.831	-0.7368	-0.6356	-1.416	-1.491
IMAGE:26406	PYCS	pyrroline-5-carboxylate synthetase (glutamate gamma-semialdehyde synthetase)	-0.9165	-1.012	-0.3478	-0.639	0.07229	-0.7873	-0.891	-1.199	3.669	3.333	2.702	2.829	-0.3016	0.08033	0.1187	0.5702	0.3576	-0.03704	0.5887	-0.5702	1.356	1.916	0.9124	0.3435	-1.357	0.815	-0.8404	0.5605	-0.8696	-0.9278	0.5686	0.3611	2.142	0.8143	-0.02127	-1.425	0.5798	-0.8932	-1.523	-1.894	-1.131	-1.604	-1.688	-1.144	-0.6826	-1.563	-1.518
IMAGE:950886		**Sapiens cDNA FLJ40051 fis, clone TBAES2000059.	-0.6895	-1.035	-0.4808	-0.552	-0.4407	-0.8703	-0.984	-1.232	3.616	3.26	2.869	2.886	-0.2646	0.01733	0.04569	0.5972	0.4146	-0.04004	0.4857	-0.2332	1.243	2.093	1.289	0.4605	-0.9801	0.832	-1.663	0.5975	-0.8026	-1.421		-0.5419		0.7213	-0.1743	-2.208	0.3468	-0.5562	-1.826	-1.427	-1.834	-1.767	-1.641	-0.9368	-0.6756	-1.226	-1.451
IMAGE:588452		Homo sapiens transcribed sequence	-1.972	-1.377			-1.213	-2.062	-0.256		3.944	2.848	2.717	2.614	-0.4566			-0.07484		0.318	0.3437	-2.525	1.271		0.9774	0.3985	-0.3521				-0.5546	-0.2828	-1.406		1.647	0.3493							-0.6963	-0.8687	-1.633	-1.099	0.2124	-0.8481
IMAGE:268178	CANX	calnexin	-0.5955	-0.8514	-0.07676	-0.568	-0.02671	-0.6963	-0.92	-0.6779	2.1	1.904	1.623	2.16	-0.1506	0.02133	-0.3903	0.09116	-0.1114	-0.586	-0.4003	-0.08918	-0.7829	-0.1027	-0.1766	-0.5855	-1.496	0.196	-0.6294	1.132	0.02143	0.1332	0.9896	0.4721	0.4927	0.9253	-0.05027	0.4856		-0.02224	-1.082	-0.9929	-0.5503	-0.002731	-1.227	-0.06275	-0.2616	-0.8921	-1.147
IMAGE:884335	SEC63	SEC63-like (S. cerevisiae)	-0.6855	-0.2214	0.08324	-0.428	-0.5167	-0.8163	-0.65	-0.2979	2.39	2.114	2.613	2.6	0.1494	-0.3387	-0.4903	0.02116	-0.5914	0.184	0.1797	-0.8092	-0.4229	0.0573	-0.3466	-0.3655	-0.8461	0.676	1.541	-0.1585	0.1014	0.4832	0.2196			0.6553	-0.4103	0.2956	-0.4992	0.1678	-0.5321	-0.3029	0.1597	-0.6727	-1.017	-0.3828	-0.6416	-0.3621	-0.7767
IMAGE:428486	LOC144871	hypothetical protein LOC144871	-1.176	-0.6714		-0.438		-2.226	-0.96	-0.7379	1.81	2.754	1.753	2.47	0.9094	-2.659	-0.2003	-0.4388	-1.311	-0.106		-1.259	-0.7329			1.274		1.546		-0.5185	-0.2086	-0.5268	0.04956		-1.017	0.9053	-2.21		-0.2992	0.4578	-1.502	0.1971	-1.12	-0.9127	-0.647	-0.3028	-0.3016		-0.1167
IMAGE:1467108	HCC8	tumor antigen SLP-8p		-1.357	-0.5328	-1.154	-0.2427	-1.362	-1.226	-1.304	2.304	2.108	1.617	2.904	0.3834	-0.2947	-0.2363	0.3152	-0.6274	-0.512	-0.8163	0.1248	-0.6889	-0.5087	0.6074	-0.7515	-0.6621	0.42		-0.2845	-1.625	-0.7628	-2.936		-0.3233	0.6093	-0.2163	-0.9504	-0.4052	-0.1482	-1.308	-0.8989	-1.696	-0.7987	-0.233	-0.4688	0.1624	-0.1681	-0.6327
IMAGE:1712926	NUCB2	nucleobindin 2	-2.645	-1.93		-1.587	-1.396	-2.395	-1.439	-2.377	3.981	3.115	3.344	4.661	0.4404	0.4723	1.051	0.1022	-0.4004	0.895	-0.6893	-0.6182	-2.422	-1.122	0.7344	-0.8045	-1.675	1.837	1.482	0.6925	-0.6176	-0.4258	0.4206	-0.1769		1.176	0.07073	0.2666	1.152					-0.8717	-0.876	-1.672	-0.6406	-1.201	-1.266
IMAGE:815794	NUCB2	nucleobindin 2	-2.463	-1.578	-1.554	-1.385	-1.894	-2.163	-1.237	-1.805	3.803	3.127	3.036	4.823	0.3524	0.05433	1.373	-0.005835	-0.4284	0.867	-0.6073	-0.6662		-1.32	0.1064	-0.9825	-1.513	1.909	0.7136	0.6545	-1.166	-1.064	-0.02744	-0.7049	-1.054	1.228	-0.07727	-0.3214	0.7738	0.8208	0.4309	0.3001	-0.6473	-0.8597	-0.894	-1.51	-0.6586		-0.9737
IMAGE:149355	TRAM1	translocation associated membrane protein 1	-2.228	-1.603	-1.629	-1.71	-1.799	-2.228	-2.082	-1.73	2.168	2.112	2.021	3.038	0.5374	-0.8007	-0.06231	-0.3308	-0.7334	-0.03804	-0.5723	-0.4012	-0.4649	0.0653	-0.6986	-0.6375	-1.408	1.414	-0.1414	0.7095	-0.5606	-0.9388	0.2276	0.2701	-0.04933	0.7833	0.3377	-0.06639	0.6688	-0.1142	-0.9141	-0.6149	-0.7123	-0.6747	-1.049	-0.8048	0.5064	-0.1241	-0.04871
IMAGE:826197		Homo sapiens transcribed sequence	-0.6535	-1.299	-0.5848	-0.626			-1.608	-1.106	2.322	2.696	2.495	3.092	0.6314	-2.097	0.5517	-0.8968	-0.9894	0.06596	-0.2383	-0.1772	-1.291	-1.041	-0.5746	-0.7835	-0.9041	1.388		-1.136	-1.967	-2.995	-1.238	-1.166		0.7473		-1.632	0.2828	0.8398	0.7099	0.2591	-1.308	-0.6307	0.555	0.6892	-0.4896	-0.2801	-0.7747
IMAGE:358850	TMP21	transmembrane trafficking protein	-0.9005	-1.096	-0.2818	-0.593	-1.152	-1.741	-1.755	-0.9629	2.395	2.729	2.258	3.115	0.7544	-1.304	0.7147	-0.7638	-0.8364	-0.06104	-0.3553	-0.08418	-1.218	-0.8677	-0.9716	-0.5305	-1.631	1.571	-0.2344	-0.7335	-2.034	-2.762	-2.375	-1.073		0.6503	-0.2153	-1.239	0.2358	1.073	0.5529	0.9321	-1.595	-0.4077	0.508	0.8622	-0.3566	-0.8371	-1.022
IMAGE:292082	SSR3	signal sequence receptor, gamma (translocon-associated protein gamma)	-1.522	-1.267	-0.7928	-0.904	-1.073	-2.072	-1.836	-1.414	2.364	2.618	2.097	2.074	0.8734	-0.5547	0.2437	-0.4048	-0.4674	-0.532	-0.6463	0.1648	-0.9789	-0.3287	-0.3926	-0.7915	-1.352	1.35	-0.6754	1.116	-0.1846	-1.583	0.003555	-0.1139		1.849	0.5637	0.1796	0.9648	0.4218		0.7311	-0.4763	-1.139	0.147	-0.01875	-0.2576	-1.008	-1.013
IMAGE:284908	SEC63	SEC63-like (S. cerevisiae)	-0.4535	-0.3194	-0.3148	-1.316	-0.5747	-0.5543	-1.118	0.02409	2.482	2.096	2.065	2.742	-0.03865	-0.9267	-0.4383	0.1132	-0.2994	0.216	-0.4883	0.5428	-1.101		-0.1246			0.478		0.8835	-0.2466	-0.6948	0.01156	0.3241	-0.7653	0.2673	-0.2983	-0.4324	-0.05722	-0.07024	-0.8901	-0.5309	-0.9783	-1.211	-1.105	-0.4408	-0.4796		-0.7847
IMAGE:108265	LOC147184	LOC147184	-1.17	-1.875	-1.231	-1.152		-2.02	-1.474	-1.502	3.286	2.5	2.689	3.346	0.08535	-0.6627	0.1657	0.9672	0.3546	-0.44	-0.9543	-1.003	-0.5169	-1.557	-0.4306	-1.39				-0.3425	-0.07257	-0.3008		-0.5519	0.1987	1.631	-0.3743	-0.1984	-0.4932	0.7938	-0.9361	-0.7369	-0.8443	-0.02673	-0.111	0.7632	-0.7656	-1.186	-1.471
IMAGE:273075	FLJ22649	hypothetical protein FLJ22649 similar to signal peptidase SPC22/23	-1.344	0.0506	-0.6248	-0.536	-2.035	-1.464	-0.908	-0.7059	2.402	2.406	1.915	3.002	0.5514	-1.467	0.1317	0.2732	0.0406	0.366	0.04169	-0.9172	-1.761	-0.9907	-0.02456	-0.6435		1.288		-0.7865	-1.147	-1.995		-1.786		0.9473	0.3317	-1.512	0.9828	0.6498	-1.15	0.08905	-0.9883	-1.121	-0.385	0.09925	-0.2096	-0.5701	-0.3947
IMAGE:292223	FLJ22649	hypothetical protein FLJ22649 similar to signal peptidase SPC22/23	-1.212	-0.1374		-0.244	-1.393	-1.162	-0.716	-0.6239	2.284	2.068	1.567	2.474	-0.2066	-0.1947	-0.5063	0.1152	0.3726	0.198	0.2937	-0.3052	-1.739	-0.2587	0.2074	-0.2215	-0.5921	0.68		-0.3845	-0.1846	-0.6628	-1.086	-0.1339		0.7493		-0.3904	0.5148	-0.03824	-1.228	-0.6089	-0.7263	-0.5787	-0.453	-0.1088	-0.1476	-0.5881	-0.3927
IMAGE:230496	FLJ22649	hypothetical protein FLJ22649 similar to signal peptidase SPC22/23	-1.065	-0.2304	-0.3858	-0.197	-0.8357	-0.7953	-0.669	-0.7169	2.281	1.965	1.264	2.401	-0.2196	-0.6977	-0.7393	0.4822	0.4096	0.185	-0.03931	-0.1082	-1.362	-0.5617	0.3144	-0.2645	-0.6851	0.617	-0.2984	-0.3475	-0.3676	-0.1658	-0.1594		-0.3663	0.9163	0.06073	0.3766	0.6718	0.1588	-1.051	0.6281	-0.1893	-0.3517	-0.586	-0.1118	0.2494	-0.3211	-0.3557
IMAGE:29932	LOC285812	hypothetical protein LOC285812	-1.524	-1.189	-1.065	-1.236	-1.955	-1.404	-1.098	-0.8659	2.472	1.946	2.005	2.552	0.2914	-0.06667	0.4917	0.9532	0.4206	-0.03404	0.4417	-0.6472	0.4491			0.4865		1.708	-0.4274	-1.226		-1.855	-0.2684		-0.09533	1.327	0.03173		-0.8372	-0.7902	-1.29	-1.631		-1.001	-1.345	-2.021		-0.5901	-1.175
IMAGE:29965	PDCD4	**programmed cell death 4 (neoplastic transformation inhibitor)	-1.4	-1.165	-0.9608	-1.232	-1.251	-1.38	-0.944	-0.8219	2.326	2.2	1.779	2.526	0.8254	-0.02267	0.1457	1.127	0.3446		-0.02431	-0.9632	0.4531	-0.2167	-0.04056	0.2905		1.472	0.9766	-0.7825	-1.013	-1.021	-0.3344	-0.6719	-0.001327	1.381	0.005732	-1.368	-0.4332	-1.126	-1.806	-1.947	-0.7543	-0.8067		-1.857	-1.206	-0.9361
IMAGE:132690		Sapiens cDNA: FLJ22071 fis, clone HEP11691.	-1.05	-0.7654		-0.552		-0.8703	-0.754	-0.3319	2.096	1.84	1.749	2.126	0.5854	0.4673	0.2357	1.127	0.7646	0.06996		-0.09318	0.5731		0.4194		-0.2101	1.682		-0.7525	-0.9126	-0.3408	-0.6344			1.681		-0.4684	-1.533	-0.5062	-1.326	-1.157	-0.7743	-0.8767	-1.381	-1.017		-0.6561	-0.5507
IMAGE:845609	LOC90701	similar to signal peptidase complex (18kD)	0.2245	-0.0814	0.2532	0.202	0.1533	-0.04627	-0.48	0.2621	2.81	2.764	2.863	3.08		-0.3187	-0.4403	0.6312	0.5386	-0.356	-0.5103		-0.8029	0.4673	0.5834	-0.4855	-1.146	1.186		1.712	1.281	0.6432	2.19	2.122	0.9527	1.235	-1.05	-1.124	-0.6192	-1.692	-0.4321	-2.263	-1.19	-1.583	-2.057	-1.823	-0.4416	-1.332	-1.567
IMAGE:950924	SLC31A1	solute carrier family 31 (copper transporters), member 1		-0.8624	-1.358	-0.399			-0.281	-1.139	3.049	3.253	2.712	3.029	-0.001649	-1.04	-0.8013	0.3102	-0.0224	-0.267	-0.1513	-0.8002	0.7761	1.326	-0.6376	0.2535		0.275		0.5505	0.4804	0.7522	0.5986	2.181		0.7643		-1.115	-0.7002	-0.7232		-0.9539	-1.741	-1.324	-1.138	-0.1338	0.3874	0.2869	0.7823
IMAGE:244686	FLJ20281	hypothetical protein FLJ20281	-1.13	0.0346		0.038	-0.6007		-0.534	-0.7319	2.006	2.17	2.459	1.526	-0.4646			-1.243		-0.39		0.4568	-0.08695			0.2705				-1.182	-1.143	-0.6208				0.4613		-0.4184	-0.2232	0.1138				-0.08673	-0.431	-0.2368	-0.4356	-0.4361
IMAGE:267186	LOC152485	hypothetical protein LOC152485	0.1955		0.1242	-0.127	-0.08571		-0.709	-0.2369	2.921	3.165	2.964	1.701	-0.5596	-1.928	-0.3893	-0.5778	-1.49	-0.595			0.1081					-1.003		-2.167		-3.496	-2.169		-1.686	-0.4637	-1.489	-0.8234	-1.668	-0.3312				-1.272	0.004019	0.8982	-0.9906	-0.1711	-0.5157
IMAGE:32776	LOC152485	hypothetical protein LOC152485	-0.8725	-0.1984		0.545		-0.4233	-0.327	-0.08491	2.723	2.777	2.666	1.983	-1.048	-0.6957	-0.5273	-0.7658	-0.6784	0.03696		-0.3462						-1.101		-1.715	-3.236	-1.794			0.2157	-0.3217				-0.05924	-1.259	-0.2599		-0.9197	-0.01398	-0.2498	-1.229		0.1163
IMAGE:594031	LOC152485	hypothetical protein LOC152485	-0.3105	0.0136	0.1482	0.227	-0.4517	-1.161	-0.435	-0.1329	3.275	3.039	2.988	1.765	-0.3256	-0.3437	-0.8453	-0.5638	-0.9664	-0.351	-1.785	-0.1742	0.2121	-0.1677	0.2984	-0.4705	-1.731	-2.179		-0.7435	-1.154		-2.895		-0.3523	-0.6997	-0.5853	-0.6594	-0.8542					-1.168	-0.552	0.9322	-0.6166	-0.8971	-0.5617
IMAGE:284007	LOC152485	hypothetical protein LOC152485	-1.161		-0.1618	-0.583			-0.455		2.295	1.209	3.008	1.925	-0.7656	-0.7737		-0.01384		-0.711		-1.404				-0.1205		-0.839		-1.033			-3.865		-0.1023	-0.3297		-0.6994		0.7028				-0.3677	-0.01198			-0.6471
IMAGE:362926	PRKACB	protein kinase, cAMP-dependent, catalytic, beta	1.85	2.805	2.259	2.858	0.3193	1.07	1.626		3.216	3.16	3.009	4.526	0.3654	-0.3127	0.2957	-0.09284	-0.3254	0.94	-0.2943	0.5268	-0.6269	-1.457	0.3094	0.4405		-0.218		-2.392	-3.073	-2.171	-2.454	-2.702	-0.7413	0.3013	-1.454		-1.643	-0.4262	-1.066	-0.01695	-0.4643	-1.507	-0.821	-0.4068	-0.8956	-1.016	-0.8607
IMAGE:31837	RNF13	ring finger protein 13	0.04247	0.7366		1.16		-0.6883	0.548		2.238	2.482	2.031	3.228	0.8574	-1.081	0.4377	-0.7608	-0.8734	-0.268		0.3388			-1.609		-0.1581	0.114		-1.28	-2.451	-1.709	-2.862		-0.9893	0.5633	0.3477		-0.2812	0.3358		-0.8449	-1.922	-1.145	0.771	0.4552	0.1464	-0.1441	0.1713
IMAGE:785886	RNF13	ring finger protein 13	0.1965	0.6006	0.5252	0.984	0.3353	-0.4243	0.582		2.142	1.636	1.415	2.992	0.2514	-0.4667	0.2217	-0.4568	-0.5094	-0.244	-0.5583	0.5528	-0.6609	-0.3107	-0.5146	-0.6235	-0.7841	-0.192	-0.8474	-0.2465	-1.317	-1.635	-1.848	-0.3059		0.2573	0.3217	-1.582	0.02278		-0.9201	-0.5009	-1.518	-0.9007	0.135	0.08925	0.2304	-0.3401	0.3453
IMAGE:2009569	PCAF	p300/CBP-associated factor	0.001474	0.9456		0.729		-0.4593	-0.143	0.7891	2.547	2.591	2.47	2.947		-1.162	0.5567		-1.244	0.01096	-0.9333		0.1541	-0.3057	-0.2296	-0.2885		-0.637		-1.721	-1.072	-0.1698	-4.413		-1.76	-0.4277		-1.287	-1.112	1.675	-0.005119	0.9741		-0.9057	0.52		0.1654	-0.4951
IMAGE:296476	PCAF	p300/CBP-associated factor	0.08947	0.6036	1.108	0.587	0.6483	-0.5813	-0.615	0.4871	2.705	2.289	1.928	2.705	1.034	-1.204	1.425	-0.06384	-0.6064	0.509		0.3658		-0.0677	-0.3916	-0.3805	-0.5911	-0.189	-1.164	-1.853		-2.832	-3.205		-1.992	-0.3597	-0.6253	-1.059	-1.114	1.633	0.4529	1.422	-1.465	-0.8977	2.258	1.202	-0.06662		-0.5717
IMAGE:85313	CPR8	cell cycle progression 8 protein	-0.5375	-0.1934	0.5712	0.2		-0.3683	-0.202	0.2801	2.188	2.132	2.211	3.338	0.4674	-0.8207	-0.4723	0.06916	-0.3334	0.562	-0.5723	0.008823	-0.5949	-0.7847	0.1514	-1.518		0.944		-0.08048	-0.8206	-1.019	-1.232	-1.4	-0.8693	0.5533	0.07773	0.1936	0.3888	0.7758	-0.4241	0.4351	-0.1923	0.5653	1.341	1.525	-0.3536	-0.6341	-0.3787
IMAGE:796341	CLCN3	chloride channel 3	0.5805	0.8946	1.149	1.228	0.5693	0.3397	0.386	0.6981	2.236	2.08	1.549	2.576	0.8954	-0.3327	0.7857	-0.3628	-0.6054	-0.36	-1.014	-0.8932	-0.7369	0.2433	-0.3706	-0.5295	-1.37	0.602	-1.193	-0.7325	-1.243	-0.6908	-2.004	-1.672	0.4087	0.7613	-0.5743	0.2016	-0.4532	0.8338	0.3339	1.093	-0.7843	-0.8167	0.129	0.08325	-0.2656		-0.8407
IMAGE:1574642		Sapiens cDNA FLJ13752 fis, clone PLACE3000352.	-0.3195	1.135		1.438	1.379		0.526	0.4981	2.456	2.51	3.929	3.216	-0.9946	-0.8227	-1.004	-0.8428	-0.3754	1.22			0.7631		1.669	0.2805		-1.348		-2.372	-2.093	-1.241	-2.624		0.5387	-0.5687	-2.184	-0.2284	-1.393	0.2738		0.1431		-0.2767	-0.361		-0.08562
IMAGE:783696	OAT	ornithine aminotransferase (gyrate atrophy)	0.5095	0.8736	1.158	1.277	0.4283	0.09873	0.225	0.5271	2.355	2.069	1.868	3.215	1.074		0.5147	-0.1238		-0.641	0.6247	1.366	2.302	2.822	-0.1516	-0.7105	-1.111		-2.354				-1.425	-0.8429	1.878					-0.2372	-1.817	-0.9779	-1.175		-0.352	-0.1678	-0.9166	-0.8871	-1.172
IMAGE:2558248	CANX	calnexin	-0.7415	-0.5374	0.1272	0.076	-0.1027	-1.412	-0.876	-0.6939	2.084	2.148	1.947	2.464						-0.432	-0.8963	0.2248	-0.9789	-0.2287	-1.103	-0.9915	-1.592		-1.115				-0.6464		-0.7333					0.5018	-0.6381	0.3511	-1.006			0.5412	-0.3576	-0.7381	-0.6627
IMAGE:509941	PLCB4	phospholipase C, beta 4									2.662	2.256	2.805	2.712	0.2914			-0.4868					0.4691							-0.9965	0.2734	0.7852				-2.233			-5.677					-0.7307	-0.815
IMAGE:321905		Homo sapiens transcribed sequences	-0.4015	-0.8274		-0.504	-0.7227		-0.826	-0.3339	3.484	3.198	2.407	2.844	0.9934	0.7553	1.244	-1.025	-0.8974	-1.362		-0.2552	-1.439	-0.6087	-0.8626	-0.6115		-0.05004		-0.1245	-0.1646	-0.4128	-0.7464	0.2661	-0.003327	-0.4607	-0.5363	-0.01039	0.4248					1.221	1.777	1.781		-0.9181	-0.4927
IMAGE:2253645	PROL4	proline rich 4 (lacrimal)	0.4785	0.1726	-0.3528	0.466		1.008	0.354	-0.6239	5.824	6.708	6.147	6.174	3.363		4.554	-0.4648	-0.2774		1.884	-1.655	-0.8289	0.3413		-0.3215		-2.39		-1.464	-1.675	-0.7428	-0.1264	-1.084	-1.483					-1.068	-1.358	-1.019	-0.1363	0.1513	-0.233	-0.5788	0.06238	0.9319
IMAGE:360085		Homo sapiens transcribed sequence with weak similarity to protein ref:NP_038603.1 (M.musculus) L1 repeat, Tf subfamily, member 23 [Mus musculus]	0.2155						0.501	-0.1969	3.541	3.915	1.754	3.441	-0.9296			-0.02784	-0.1104			-0.6082	-0.3919							-1.257	-0.2476	-0.4358	0.5806		-1.396	-0.1037		-0.5534		-0.2112	-1.001	-0.02195	0.2207	-0.2017	-0.246	-0.5018		0.8089
IMAGE:253733		Sapiens cDNA FLJ11796 fis, clone HEMBA1006158, highly similar to Homo sapiens transcription factor forkhead-like 7 (FKHL7) gene.	-0.3245	-0.4204			-0.6657	-0.7053	-0.008957	-0.3769	5.461	4.585	3.814	4.591	0.5604		-0.05931	-1.078	-0.5404	-0.965	-2.169	-0.2782	-0.5419		-1.696			-0.633		-0.8275	-1.158	-1.336	-1.179	-3.887	-1.926	1.076	1.771	0.7466	-0.5082	0.3788	-0.9911		-0.2893	-0.7017	-0.896	0.5382	0.1694	0.5189	-0.1357
IMAGE:358885		Sapiens cDNA FLJ11796 fis, clone HEMBA1006158, highly similar to Homo sapiens transcription factor forkhead-like 7 (FKHL7) gene.	-0.4965	-0.4424	-0.4478	-0.609	0.1323	-0.6273	-0.471	-0.5389	3.029	3.263	2.512	2.949	0.4884	0.2103	0.4187	-0.1598	-0.3224	-0.857	-0.7913	-0.2702	-1.364	-0.9237	-0.6076	-0.6165	-1.257	-0.635		-0.5695	-0.9896	-1.728	-1.191	-0.5089		0.7943	1.279	0.5946		0.2468	-0.4031	-0.1939	-0.06134	0.03627	-0.188	0.5162	-0.3226	-0.6631	-1.438
IMAGE:626716	ELL2	ELL-related RNA polymerase II, elongation factor	-0.07953	-0.5654		-0.402	-0.6507	0.1197	-0.664	-0.3019	2.546	2.28	2.259	2.646	0.6154	0.3873	1.076	0.5172	0.1346	-0.02004		-0.2832	-0.5069	0.0733	0.5294	-0.8095	-1.72	0.732		0.6275	-0.06257	-0.7408	0.3356	0.3881	0.7887	0.9113	1.466	0.2116	1.077	-0.5362	-0.2161	-0.8969	-0.2243	-0.006731	-1.101	0.5332	0.06438	-0.1961	0.2193
IMAGE:2515861	ELL2	ELL-related RNA polymerase II, elongation factor	-0.6725	-0.3084	-0.3238	-0.115	-0.9637	-0.6733	-0.637	-0.4249	3.283	2.987	3.446	3.703						0.727	1.943	-0.2262	-0.7899	0.2403	0.8964	-1.023	-1.813		-0.04637				-1.747		-1.334					-0.6892	-0.5191	-0.8899	0.7327			0.8102	0.2414	0.2509	0.8163
IMAGE:324672	ELL2	ELL-related RNA polymerase II, elongation factor	-0.9675	-0.4034	-0.1488	-0.18	-0.06871	-0.6383	-0.672	-0.4499	3.228	3.152	3.351	3.548	1.297	0.9093	1.678	0.7992	0.3166	0.642	1.888	-0.1812	-0.8749	0.8453	1.131	-0.8575		1.214	-0.6614	1.2	-0.8306	0.1312	-1.682	1.2	-1.649	1.703	2.548	-0.01639	2.189	-0.7742	-0.9041	-1.515		-0.5647	-2.369		0.1964	0.2559	0.7313
IMAGE:1468220	ELL2	ELL-related RNA polymerase II, elongation factor	-0.7475	-0.2334	-0.5088	-0.47	-1.049	-0.6783	-0.452	-0.5799	2.938	2.932	3.031	3.218						0.492		-0.5612		0.1253	0.3714	0.7425	-0.2281		2.909				-1.692	0.3001	-1.029					-0.5242	-0.5541	-0.3949	0.3577			0.4052	0.02638	0.02587	0.5813
IMAGE:767988	ELL2	ELL-related RNA polymerase II, elongation factor	-0.002526	0.5216	-0.8838	0.515	-1.294	0.07673	0.04304	0.4751	3.283	2.477	2.916	3.163	1.052	1.234	0.3027	1.364	0.7116	0.677	1.373	-0.1362	-0.2899		1.326			-0.01104		-0.06548	-1.096	-0.5338	-1.997	0.2351	-1.094	1.758	2.333	-0.6014	0.9038	-0.5892	-0.3991		-0.7673		-1.834	0.7602	0.4714	0.5509	0.6063
IMAGE:238689	BSPRY	B-box and SPRY domain containing		-1.811					0.44	-1.728	2.87	3.204	3.593	4.12	-0.3606	0.8213	-0.09031	0.7412	1.009		0.1697		-0.4629		1.093	0.6445				-1.388	-0.3386	-0.4968	-0.9604			2.145		-1.704						-1.393	-2.687		-0.1516
IMAGE:322223	BSPRY	B-box and SPRY domain containing	-1.35	-1.215	-1.361	-1.322			-1.164	-1.762	2.746	3.83	3.829	4.256	0.02535	1.917	0.5157	2.177	1.615	0.9			0.2831		1.199	-0.1995	-1.23	1.832		-0.9025	-0.6926	-1.241				2.471								-1.397	-5.521			-0.9361
IMAGE:321908	BSPRY	B-box and SPRY domain containing	-1.435	-1.84					-1.579	-1.137	2.111	1.985	2.694	2.801		0.1923		0.2322		0.305			0.3381		0.8644	0.2055		0.507		0.08252		0.4842	-1.459			1.316
IMAGE:2449452			-2.471	-2.626	-1.282	-5.743		-2.411	-1.825	-1.163	3.625	3.189	3.468	3.845						1.259			-0.7179	-0.4877	1.138	-1.931	-2.081						-0.05544	-1.883							-0.9571	-0.9479	0.07466			-3.208	0.4434	0.4329	1.908
IMAGE:455282		Homo sapiens transcribed sequence									3.661	3.925	4.344	1.771	-0.3696			-0.4578										-0.873		-1.497	-0.3776	-1.656						-0.8534						-1.622	-2.266
IMAGE:1650748		Sapiens cDNA FLJ23705 fis, clone HEP11066.	-0.6035	-0.7794	-1.055	-0.446	-0.8547	-1.334	-0.798	-0.8259	2.942	2.716	2.005	3.112	1.341	1.183	1.422	1.143	1.041	0.116	0.5017	-1.807	-0.7609	-0.1007	0.9754	-0.07355	-1.374	0.728		-0.07648	0.09343	0.5052	-0.07844	0.1141	2.165	2.487	0.3517		-4.087	-0.2402	-1.51	-1.201	-0.9383	-0.7707	-1.655	-0.7608	0.3204	0.4199	1.085
IMAGE:278572		Sapiens cDNA FLJ23705 fis, clone HEP11066.	-0.5775	-1.073		-0.67		-1.458	-0.962	-0.6399	2.768	2.562	1.881	3.178	1.217	0.8593	0.9577	0.8892	0.5966	0.792		-2.881	-0.3449		0.8014	0.4525		0.134		-0.2005	0.1394	1.021			1.901	2.013	0.5277	-0.3364		-0.6542	-1.254	-1.475		-0.6447	-1.119	-0.9348	0.6864	0.4559	0.9313
IMAGE:1455603	FLJ12428	hypothetical protein FLJ12428	-1.306	-0.5414		-0.658		-1.006	-0.7		2.62	2.104	2.753	2.76	-0.6006	-1.129	0.1797		0.0486	0.454		0.7208	0.7171	0.007302	0.4734	1.064		-1.014		-0.9885	-0.8986	-0.5068	-0.3704	-0.3279	0.2827	-0.004667	-0.0002678	-1.374	-3.259	-1.572	-0.8621	-1.923		3.337	2.083	2.217	-2.032	-1.602	-0.5467
IMAGE:1055146		Homo sapiens transcribed sequences	-0.7355	-0.5514		-0.408		-1.356	-0.88	-0.8579	3.17	3.074	2.813	3.22	-0.3706	-1.219	0.05969	1.291		0.354		0.6108	-0.3429		0.7234	-0.6755	-0.4761	-1.114		-1.258	-1.119	-0.8268	-0.8904	-1.488	0.3827	0.01533	-0.07027			-1.662	-1.622	-1.463	-4.59	2.877	1.873	3.367	-1.392		-0.2967
IMAGE:562318	FLJ12428	hypothetical protein FLJ12428	-0.8565	-0.6824	-0.4278	-0.529	-0.6477	-0.7973	-0.541	-0.6289	2.069	1.853	2.302	2.679	-0.5316	-0.7097	0.1787		0.2076	0.553	0.3487	0.3598	-0.4439	-0.0437	0.5824	-1.017	-0.8271	-0.985		-0.9195	-1.03	-0.6978	-1.431	-1.719	0.2317	0.05433	0.1787	-0.3754	-1.47	-1.283	-1.723	-1.744	-1.231	2.576	1.612	2.296	-0.7926	-1.353	-0.8677
IMAGE:525775	PRDM4	PR domain containing 4	-0.6695	-0.6954	-0.2608	-0.622	-0.1907	-0.6103	-0.744	-0.2219	2.216	1.83	2.129	2.516	-0.08465	-0.3027	0.2857	0.7272	0.0546	0.35	0.2957	0.3068	0.1731	0.003302	0.2094	-0.5795	-0.5201	-0.668		-0.7625	-1.143	-0.4308	-0.6344	-0.8119	0.1387	-0.7287	-0.1943	-0.2184	-0.9832	-1.286	-0.8661	-1.447		2.173	0.869	1.963	-1.376	-1.396	-0.8107
IMAGE:252453	retSDR4	retinal short-chain dehydrogenase/reductase 4	-0.8785	-1.064	-0.5498	-0.401	-0.1197	-0.3993	-0.643	-0.4609	2.777	2.121	2.87	3.317	-0.6536	-0.8417	-0.6433	-0.2918	0.3656		-0.2833	-0.2922	1.384	0.7643	0.4204	-0.5785		-0.367		-0.08148	0.1084	0.3402		0.3691	0.3397	0.3423	-0.3333	-0.8774	0.1578	-0.9952	-0.2751	-1.606	-0.4433	3.664	1.3	2.984	-0.3246	-1.075	-1.18
IMAGE:1570851	GRSP1	GRP1-binding protein GRSP1	-0.1385	0.3356	0.4402	1.149	0.3703	-1.189	0.447	0.05909	2.597	2.671	2.18	2.557	-0.1636	-0.3417	0.3467	-1.662	-1.774	0.101	-0.6133		-1.246	-0.3957	0.5804	-0.1285		-0.757		-1.121	-2.392	-1.51	-1.493	0.4991	-1	-0.02767	0.2667	-1.627	-1.732	0.2848		-0.5059		-1.986	-1.5		0.4554	0.7349	1.02
IMAGE:22389	FLJ21963	hypothetical protein FLJ21963	-0.9835	0.1706	0.04524	0.384	-0.5247		-0.378	-0.08591	2.932	2.376	3.085	3.732		-1.627		-1.117	-3.199		-1.598		-1.871	-1.761		0.3365		-2.002	0.1926	2.264	0.1434	0.8752	-0.5584	1.734	-2.575	-0.2127		0.4576	1.093	0.8998	-0.5801	0.1291		-0.2207	-0.08498	0.8792	0.7004	0.5599
IMAGE:252382	TM4SF6	transmembrane 4 superfamily member 6	-1.9	-1.925		-1.602	-1.381	-2.2	-2.334	-1.662	2.966	2.49	2.559	3.916	0.8454	1.307	1.406	-0.3428	-0.2754	-0.59	-0.05431	-0.9132	-0.5269	0.2133	-0.01056	0.01045		0.492		1.188	1.177	1.259	2.296	1.658	1.339	1.891	-0.5243		-1.433	-0.9662	-1.496	-1.257	-1.324	-2.057	-1.081	-1.567	-0.8356	-0.8761	-0.9807
IMAGE:188036	BPAG1	bullous pemphigoid antigen 1, 230/240kDa	-0.9285	-0.2744					-1.173	-1.541	3.397	2.781	3.62	3.807	2.726	1.728	3.027	-0.8218	-2.454	-0.01904			-0.8559							0.08852	0.1184	0.06018	-0.3634		-0.8803	3.062	-1.943	-0.7174	-0.6722	-0.9052	-0.2351	-0.1359	0.7867	-0.09573	-2.29			0.1749
IMAGE:1474987		Sapiens cDNA: FLJ22864 fis, clone KAT02164.	-2.394	-2.499		-3.126		-3.304	-3.358	-1.896	5.272	4.626	4.485	5.012	3.321	3.663	3.632	2.343	1.571	0.716					2.265	1.116		1.288		-0.3865	-1.957	-5.525	-1.728		3.315	3.797		-4.412	-5.337	-3.44	-2.32	-3.191	-1.668	-3.211	-3.605	-4.101	0.4604	-0.2301	0.9253
IMAGE:566368	EHF	ets homologous factor		-5.274		-4.551			-2.943		4.907	5.431	4.94	4.567	3.556	1.198	3.767	0.08816	-0.5044	0.341			1.224		0.8304	0.7315	-0.5991					-2.07	-2.153		0.1597	4.202				-3.935	-3.095	-2.096	-1.753	-2.906		-4.646		-0.5451
IMAGE:1915627	PART1	prostate androgen-regulated transcript 1	-0.1605	0.1336	-0.1118	0.357		-1.351	-0.365	0.09709	3.185	4.189	4.308	4.795	0.2844	1.346		1.366	1.514	0.639		2.326	-0.1779		-0.1616	0.2495	0.7389					-0.3318	-0.3854		-0.9623	1.97				-1.247	-0.5771		-0.1953			-4.518			-1.462
IMAGE:366950	SLPI	secretory leukocyte protease inhibitor (antileukoproteinase)	-1.667	-2.762	-1.308	-3.289	-1.358	-2.327	-2.591	-1.419	4.659	4.833	4.392	4.519	2.768	1.76	3.439	-1.16	-0.6524	-1.407	0.7087	0.2098	-2.574	-2.284	0.04244	-0.3965	-1.537	-0.705	-1.77	1.551	0.09043	0.2722	0.8086		-1.828	0.3743	1.729	-1.935	0.7798	-0.4832	-1.373		-1.701	2.836	-1.228	1.526	2.877		2.902
IMAGE:2477598	SLPI	secretory leukocyte protease inhibitor (antileukoproteinase)	-2.145	-3.83	-2.336	-3.817	-2.046	-2.625	-1.799	-1.117	5.401	5.495	5.254	4.981						-0.645	1.791	-1.268	-1.922		0.4544	-0.04455	-1.525						3.231	1.793	-0.7863					-1.861	-0.8511	-1.622	-0.9193			1.748	3.309	2.289	4.104
IMAGE:366902	SLPI	secretory leukocyte protease inhibitor (antileukoproteinase)	-2.589	-3.674	-2.35	-4.211	-2.46	-2.919	-2.093	-1.661	5.427	5.331	5.32	5.397	3.756	2.728	4.387	-0.8318	-0.5544	-1.199	1.507	-1.652	-2.506	-2.256	0.3104	-0.7085	-2.669	0.163	-1.192	2.279		0.9202	2.357	0.9491	-1.4	0.6723	2.567	-6.537	1.708	-2.355	-1.205	-2.646		3.874	-2.21	1.784	3.295	2.195	4.15
IMAGE:838797			-2.51						-0.654	-0.5719	2.606	2.35	2.559	2.776	2.045	0.7173	2.656	-0.5128	-0.6754						-0.7106	-1.53	-1.36	-0.528		0.5875	0.4074	0.6092	0.4556		-1.041	-0.3687				-1.466	-0.7361	-0.9969	0.1157	2.363	-1.851	0.04325	1.334	0.6139	2.229
IMAGE:823688	MAN1A1	mannosidase, alpha, class 1A, member 1	-1.89	-1.225	-0.2808	-1.082	-1.051	-2.39	-1.794	-1.592	2.626	2.09	2.089	3.306	0.4854	-0.002671	-0.004309	-0.6828	-0.2354	-0.34		1.027	0.7531	1.003	-0.2706	0.2805	-0.5401	1.792		0.8775		1.329	1.696	2.998		0.001333	1.566	-1.298	1.047	-0.4162	-1.406	-1.307	-1.714	-0.6267	-0.641	-0.2168	0.3644	-0.3761	0.1993
IMAGE:50562	C8orf4	chromosome 8 open reading frame 4	-3.627	-2.652					-2.931		4.189	2.433	2.782	4.209	-2.202	-0.9797	-1.141	-0.6598	-1.602			2.09	-1.194		3.222			0.03496		1.251	-0.1596	-2.248	-1.641	2.281	-0.1983	-0.2357	0.08873	0.6846	2.15	0.7268	-1.413		0.05866	0.9263	-1.108	-0.6538	2.577	1.787	2.402
IMAGE:592243	TCN1	transcobalamin I (vitamin B12 binding protein, R binder family)	-1.013	-1.318				-0.5433	-0.837	-1.045	1.823	0.8473	2.086	3.123	0.2724	-0.8957	-0.2173	-0.06584	-0.3184	0.04696			-0.1999	1.12		0.1475				-0.1055	-0.2456	-0.9138	-1.847		-0.4643	-0.4317	-0.1573	-0.8414	1.134	-0.3992	-0.4291	-1.04	-0.06734	-0.4997	-1.264	-0.02975	0.2314	0.6009	0.9863
IMAGE:854899	DUSP6	dual specificity phosphatase 6	-1.224	-0.6894	-0.8648		-1.125	-0.8843	-0.608	-0.7859	2.952	2.846	1.735	2.862	-0.7386	-2.297	-1.128	-1.607	-1.559	-0.154	-0.4383	0.4528	-0.2709	0.5193	0.8354		-0.5541	-0.642	-0.6274	0.4235	0.5534	-1.775	-1.628		0.4047	0.5473	1.052	-0.6724	1.543	0.7998	-0.9301	-0.1109	-0.3683	-2.021	-0.975	-0.3308	2.13	1.37	2.345
IMAGE:1337808	DUSP6	dual specificity phosphatase 6	-1.108	-1.403	-1.149	-0.91	-0.7087	-1.348	-1.312	-2.1	3.358	2.632	1.831	3.418	-0.6226	-1.741	-1.292	-1.451	-1.533	-1.368	-0.5023	0.5288	-1.115	0.2453	1.081	0.3625	-1.348	-0.496	-2.421	0.2895	1.039	-1.239	-1.672	2.98	0.6507	0.7333	1.188	-0.4664	1.399	1.076		-0.9149	-0.3423	-2.085	-0.769	-0.8048	2.706	1.556	2.841
IMAGE:814818	DUSP6	dual specificity phosphatase 6	-1.006	-1.511	-0.9568	-1.168	-0.6567	-1.126	-1.35	-1.758	2.94	2.694	1.873	3.24	-0.4306	-1.689	-1.18	-1.479	-1.221	-0.986	-0.4903	0.4808	-1.443	0.3473	0.8934	0.1645	-1.626	-0.424		0.6415	1.321	-1.297	-0.8104	2.922	0.9227	0.7653	1.27	-0.5944	1.931	0.9378	-0.4621	-0.2229	0.4597	-2.073	-0.747	-0.9828	2.198		2.793
IMAGE:506361	BIGM103	BCG-induced gene in monocytes, clone 103	-1.297	-0.9524	-0.6978	-0.779	0.2423		-0.381	-0.8289	3.189	2.743	2.392	3.489	-0.9816	-0.1497	-0.9113	0.2202	-0.5724	-0.327	1.069	-2.01	-0.9139	0.3163	-0.3476	0.3635	-0.3771	1.325	2.34	1.801	-0.2696	1.602	2.949	0.1311	-1.348	0.8943	1.159	-0.3154	1.88	0.8868	0.2769	-0.5239	-0.4813	-0.4937	-3.068	-1.154	1.757	1.747	2.422
IMAGE:700967	BIGM103	BCG-induced gene in monocytes, clone 103	-1.273	-0.4684		-0.915		-1.733	-0.597	-0.2849	3.523	3.077	3.876	5.083	-1.248					0.687					-1.094	0.7075		1.899		0.2945					-1.734	0.7383	0.7827			1.501	-1.279		-0.5173	-0.9197	-2.764	-0.8398	1.951	2.091	3.016
IMAGE:826995	BIGM103	BCG-induced gene in monocytes, clone 103	-1.129	-1.084	-0.7098	-0.901		-1.059	-0.693	-0.5809	3.537	2.981	3.22	3.817	-0.4836	-1.032		-1.332	-2.304	-1.169		-7.992	-1.176	-0.2857	-1.08	0.2215	0.7109	2.213		2.339		-0.009821	0.2966		-0.3603	1.852	1.507			1.275	-0.8151		-0.6033	-1.466	-2.64	-0.8858	2.615	2.835	2.72
IMAGE:144816	SLC31A2	solute carrier family 31 (copper transporters), member 2	1.724	1.339		1.852	0.9533		1.42	1.452	2.72	4.984	4.923	2.88	-1.251	-1.079	-0.9903	-0.9888	-0.9214	-0.06604		-0.8992	1.707	0.7973	0.3434	-0.7855	-0.7761	-1.234		-0.9585	-0.6486	-1.287			-0.9073	-1.385	-0.7103	-1.574	-1.299	-1.052	-0.01212	-0.6229		-0.6327		-1.733	0.4884	0.3379	1.693
IMAGE:1637233		hypothetical gene supported by BC020554									4.208	2.592	6.781	0.1775	-1.363		-1.982	-0.3808														-1.559												-0.8247
IMAGE:854763	NOSTRIN	nitric oxide synthase trafficker	-2.109	-1.574		-1.921		-1.209			3.137	2.451	2.83	3.107	-0.6036			-0.2618	0.9656	0.341		-0.5822			0.8504			0.413				-1.37			0.3297	-0.3077				-0.07524				-1.346		-0.2758	1.785	0.3749	1.46
IMAGE:159541		Sapiens mRNA; cDNA DKFZp313G1421 (from clone DKFZp313G1421)	-1.533	-1.718			-1.804			-1.515	2.543	4.377	3.056	3.233	-0.6976	-0.7757	-0.1373	-0.5658	0.4316	-0.473			0.4201		0.6764	0.5875		-0.821			0.1144	-0.7138				0.3583	1.353	-0.7014	-0.09622	1.231				0.4703	-0.814	-0.4698
IMAGE:183476		Sapiens mRNA; cDNA DKFZp313G1421 (from clone DKFZp313G1421)							-0.73	-0.5379	2.45	2.154	3.773	5.01	-0.6406								1.467		0.5834		0.2839			-1.608						0.3253	2.09	-0.5444							-0.287	-0.7728		1.498
IMAGE:283360	KIAA1024	KIAA1024 protein	0.9385						-0.326	-0.05391	3.344	2.258	1.847	1.874	0.1734			0.2652				-1.475	0.2311	-2.339		-0.7715	0.5079		2.775		0.1754		-0.7364		-0.9233	0.6293				-0.9282	0.2719	0.4511	-0.1463	-0.2987		-0.4388			1.917
IMAGE:358030	APM2	adipose specific 2	-3.02								1.956	3.44	1.369	2.666	-2.045	-2.653			-0.5454												-0.5826	1.179				-1.339	1.126							-0.2667	-2.271
IMAGE:1742060	FLJ20513	hypothetical protein FLJ20513									1.939	3.073	0.9816	4.069	-2.512					0.203					1.082										2.322
[truncated: 68 more columns]

## Sheet: Esophagus (FDR=1.9%)
CLID	SYMBOL	NAME	SHBW163 "Brain, frontal cortex 2271"	shbw196 "Brain, frontal cortex 2273"	shcn018 "Brain, frontal cortex 2272"	shbw195 "Brain, temporal cortex 2273"	shcn019 "Brain, temporal cortex 2272"	SHBW164 "Brain, occipital cortex 2271"	shbw197 "Brain, occipital cortex 2273"	shcn015 "Brain, occipital cortex 2272"	shbw151 "Salivary gland, parotid 0493"	SHBW165 "Salivary gland, parotid 1762"	shbw189 "Salivary gland, parotid 0396"	shbw149 "Salivary gland, parotid 0506"	shba117 "Esophagus 0331"	shba151 "Esophagus 0022"	shba138 "Esophagus 0406"	shba120 "Stomach, body 0328"	shba134 "Stomach, body 0468"	shbw188 "Stomach, fundus 0878"	shcn057 "Stomach, pylorus 2173"	shbw184 "Small bowel, duodenum 0825"	shcn014 "Small bowel, duodenum 2174"	shcn056 "Small bowel, ileum 0359"	shbw155 "Colon, ascending 0222"	shcn069 "Colon 2075"	shcn070 "Colon, sigmoid 0361"	shba135 "Pancreas 0432"	shcn051 "Pancreas 2650"	shba123 "Liver 0560"	shba130 "Liver 0586"	shba132 "Liver 0032"	shcn064 "Liver 1267"	shcn066 "Liver 1274"	shdp086 "Gallbladder 2131"	shba154 "Breast, lactating 0162"	shba141 "Pericardium 0465"	shba147 "Heart 0024"	shba150 "Heart 0559"	shdp084 "Heart 0477"	shdp091 "Heart 0841"	shdp094 "Heart 0980"	shdp095 "Heart 2869"	shba121 "Muscle, abdominal 0031"	shba155 "Muscle, right calf 0315"	shbw150 "Diaphragm 0366"	shbw168 "Lung 1356"	shbw175 "Lung 1351"	shbw183 "Lung 0221"
IMAGE:1944026	TAGLN	**transgelin													1.869	3.451	1.92	1.221	1.899									-2.524		-3.808	-2.039	-3.297				-0.8847	1.21	-1.034	0.09078					-1.563	-1.797
IMAGE:704277		Sapiens, clone IMAGE:5286019, mRNA	-2.742	-2.377		-2.214		-2.142	-2.596	-1.314	0.1841	-0.2317	-0.2834	0.04351	3.563	2.805	2.404	1.335	0.4826	1.878		2.505	1.171		-0.1326	1.868				-1.714	-1.705	-1.563	-3.056		-1.123	0.2093	0.9937	-1.38	0.2648	0.1118	-0.7781	0.2211	-1.006	-1.009	-0.09298	-0.4988	-0.2376	-0.5081	-0.7027
IMAGE:471892	SYNPO2	synaptopodin 2	-2.464	-1.959	-2.765			-2.844	-1.838	-1.636	-2.638			-2.938	4.641	3.703	4.182	2.933	2.051	1.916	2.662	3.803	1.779	0.5493	0.1154	2.126			-1.517	-3.666	-1.677		0.8116		-3.455	-0.04267			-0.6072	-0.4802		0.1991		1.529	2.915	3.419	-1.98		-1.915
IMAGE:488130		Sapiens cDNA FLJ20767 fis, clone COL06986.		-3.027	-2.593	-3.754	-2.083		-2.836	-2.524	-3.696	-3.422	-2.813	-2.486	3.953	4.255	3.434	1.225	2.853	2.138	3.444	3.595	1.981	2.401	0.4874	4.868	2.778			-3.464					-4.383	-1.061	1.274	-0.1904	-0.1152	-0.7282	-0.3081		-0.5363	3.731	1.017	3.051	-1.928	-0.3281	-2.863
IMAGE:325375		Sapiens cDNA FLJ20767 fis, clone COL06986.	-3.245	-3.3		-3.007			-2.799			-2.785	-3.166	-2.449	3.61	4.192	3.571	2.602	2.51	2.235	3.171	4.032			1.414	3.325	0.6749	-2.503		-2.747	-2.688	-3.536			-4.806	-0.8837	1.201	-0.8734	-0.8082		-0.7811	-1.092	-1.759	3.588	2.024	3.478	-1.531	-0.5111	-2.276
IMAGE:134422		**Sapiens cDNA FLJ20767 fis, clone COL06986.	-1.99	-2.665	-2.541	-2.862	-1.001		-2.594	-2.272	-2.004		-3.911	-1.764	3.695	4.807	3.796	1.897	3.135	2.5	2.776	4.507	1.773	2.213	2.019	3.03	1.78			-2.582	-2.173	-2.261	-2.694	-1.712	-4.591	-0.8787	1.836	-0.03839	-0.6432	-1.166	-0.3661	-0.5969	-0.7843	4.523	2.029	3.823	-0.5456		-1.071
IMAGE:197450	CALD1	caldesmon 1	-1.807	-2.582	-2.168	-2.169	-1.848	-2.077	-1.641	-2.269	-0.2109	-0.5967	-1.118	-0.4715	3.988	2.86	3.109	2.31	1.048	1.163	2.199	2.97	1.266	0.6963	0.06244	2.003	1.183	-0.575	-0.8904	-1.099	-0.2996	-0.2978	-1.681	-0.2789	-4.778	-0.1357	1.139	0.8546	0.3098	0.4268	-0.6631	-0.1039		-0.7837	-0.07798	-0.01375	-0.4926	0.4069	-2.028
IMAGE:75581		Homo sapiens transcribed sequences	-0.9925	-1.848	-2.244	-1.775	-1.594	-0.5833	-1.547	-1.545	-0.3569	-1.163	-1.734	-1.907	2.232	3.344	2.403	0.6542	0.6016	-0.303	-0.3873	1.934	-0.6399	1.95	-0.4136	1.307	0.6769	0.609	-0.7464	-0.3555	0.2144	-1.184	0.4826	-0.3749		-2.662	0.5327	3.299	1.844	0.6508	1.981	0.4801	1.493	3.17	1.356	1.89	0.1614	0.1409	-0.8537
IMAGE:76103		Sapiens full length insert cDNA clone YB65G12	-0.9225	-2.118	-2.094	-1.755	-1.284	-0.5833	-1.817	-1.745	-0.4069	-1.203	-1.454	-1.927	2.242	3.514	2.363	0.7842	0.4916	-0.353	0.4627	2.194	-0.8799	2	-0.2636	1.147	0.5369	0.679	-0.7864	-0.4855	0.1044	-1.484	0.4226	-0.5849	-2.454	-2.672	0.8227	3.389	1.774	0.9308	1.861	0.3001	1.683	3.22	1.296	1.97	0.1514	0.1909	-0.7537
IMAGE:853687	AGL	amylo-1, 6-glucosidase, 4-alpha-glucanotransferase (glycogen debranching enzyme, glycogen storage disease type III)	-0.9945	-0.7604		-0.967	-1.876	-1.025	-0.599	-0.1069			-0.7064	0.8505	2.54	2.212	1.321	0.09216	-0.1204			-0.01818	-0.3119		-0.9556		-0.3251			-0.6875	-0.1876	2.244		0.8531	0.1137	0.2963	-0.2793	1.887	0.08178	0.6888	0.3589	0.03805	-0.5193	2.388	4.264	2.118	-1.041		-1.316
IMAGE:136506							-0.1317		-0.545	-0.1329	-0.2249			-0.3155	1.664	1.596	1.915	0.2162			0.5747		0.06205		-0.3616	-1.531	0.8489				0.6964			0.2671		-0.9497		1.821	0.1658					0.4423		-2.408
IMAGE:813719		similar to hypothetical protein MGC6998	-2.216								0.07006	-0.2457	2.003	0.009514	1.989	2.541	3	-2.569																		0.5253
IMAGE:1473914	LOC284233	hypothetical protein LOC284233	0.6555	0.3196		0.553		1.015	-0.399	1.103	-1.319	-0.7747	-0.9064	-1.549	2.32	4.942	2.051	-0.6078				1.562	-0.9719		-1.396	-0.8545						-0.3258	-0.3194			2.166				0.3688						-2.772		-0.1911
IMAGE:1901000		Sapiens cDNA FLJ10570 fis, clone NT2RP2003117.	-1.098	-0.1234		-2.1		-2.898	0.448			0.2323	-2.239	-0.5225	2.647	2.069	3.338	1.169							-2.639		-0.5681			0.8495	1.389	1.251				-2.857				0.1858				-1.295	-1.929	-1.475		-3.894
IMAGE:1456315		Sapiens cDNA FLJ36415 fis, clone THYMU2010917.	0.8795	1.224		0.137		1.429	0.725	0.6071			-0.9024		1.904	3.636	2.205	0.4462	2.214				-2.128		0.7284						-0.4136				0.3377														-2.572
IMAGE:340835	CSTB	cystatin B (stefin B)	-0.5095							0.2281			-0.5014		1.375	3.247	2.616	0.1872	0.8446									-0.688		-0.7125									-0.03322					-0.1867
IMAGE:1692766	ARS	ARS component B												-2.358	2.751	2.713	2.662	-0.2668																						-0.7802				0.1493
IMAGE:345523	LGALS7	lectin, galactoside-binding, soluble, 7 (galectin 7)	-0.2315	-0.0474					0.264					-1.126	1.633	3.015	3.244	-0.1648	0.1426				-0.3789		-0.5926	1.368	2.158	-0.04004		0.1255	0.2154		1.704		-1.163	-0.1307		-0.6804	-0.2052	-1.058		-0.03895	0.09366	0.07127		-0.9788		0.3319	-0.5627
IMAGE:195720	MGC12909	hypothetical protein MGC12909		-0.5354							-0.4839		-0.1114	-0.8845	1.645	1.107	2.886	-0.7828					0.9231					-0.968		-0.7025	-0.2926	-0.7408							-0.01322					0.9033	0.589	0.3732
IMAGE:744914		hypothetical gene supported by AL832111	-0.3815	-1.127		-0.774			-0.326		-2.126		-0.7334		2.983	3.115	3.574	-0.8748		-0.122		-2.305	0.7611		-0.9826	1.968	0.8579			1.716			-0.3564		1.657	0.2993	0.9837							0.01127	-0.513	-2.119	-0.4576	-0.4081	-1.083
1048998		similar to Fatty acid-binding protein, epidermal (E-FABP) (Psoriasis-associated fatty acid-binding protein homolog) (PA-FABP)	0.5485	-0.6074		-0.584			-0.736				-1.313	-1.106	2.613	2.295	3.134	-0.06484	0.6926	-0.212		-2.245			-0.9826	0.4585				1.586	0.3154	-0.4928				0.5593		0.8396	-0.7952					0.7913	-0.04298	-0.1288			0.9873
IMAGE:28373		hypothetical gene supported by AL832111	0.3105	-0.2954		-0.192		0.2197	-0.304		-0.2239		-0.1614	-0.9045	2.155	2.547	3.216	-0.9228	-0.6954						0.5994	1.17	0.5099	-0.838		0.5375		-0.9408			0.6087	0.3013	0.8457		-1.193	-0.9262			-2.174	-1.377	-0.441	-0.9268	0.7544		0.7693
IMAGE:815555	DGKA	diacylglycerol kinase, alpha 80kDa							-0.275						1.284	2.596	1.885	0.5862	0.1336								0.7589	-0.539		-0.5035	-1.274	-0.9618			0.2977	-0.1997				-1.737	-0.3371	-1.408	0.1447	-1.658
IMAGE:261971	PCOLN3	procollagen (type III) N-endopeptidase													2.896	2.828	3.597	0.9482	-0.5244									-0.597		-0.4115	-0.8116	0.1902			-0.0003274	-1.018	-0.09327	-0.4174	0.1678	-0.4752	-0.7351	-0.9059	-0.1433	-0.07573	-0.03998
IMAGE:40159		similar to RIKEN cDNA 9530066K23	-0.1865	1.038					0.979	-0.2689	-1.731		-2.228	-1.641	1.678	3.04	2.429					0.5898	-0.6539																							-2.874
IMAGE:667482	MAL	mal, T-cell differentiation protein	3.08	2.635	2.699	3.158	3.189	1.59	2.106	2.488	-0.3939	-1.44	-2.681	-1.394	5.845	5.857			0.4246	0.12	1.566	1.277	-1.097	-2.027		0.1805	0.2499		-0.9434	-0.7125	-1.243	-1.711	-1.914		-2.391	-3.039	-1.504	-1.478	-1.023	-0.04624	-1.216	-1.217	0.4457	-0.9267	-2.371	-2.057		-0.1961	-1.411
IMAGE:1901472		Homo sapiens transcribed sequence with weak similarity to protein ref:NP_060312.1 (H.sapiens) hypothetical protein FLJ20489 [Homo sapiens]	3.418	2.403	2.757	3.176	2.847	1.758	2.014	2.306	-1.096	-1.752	-1.143	-2.096	6.233	6.015	6.564	1.005	0.4426	0.608	1.874	1.005	-1.029	-2.079	0.1774	0.3685	0.2779	-3.28	-2.525	-3.834	-0.4946	-0.1728			-3.043	-3.471		-0.8104		0.2918	-0.9281	-1.499		-2.229	-2.673	-2.439		-0.2381	-1.733
IMAGE:826324	DKFZp451J1719	hypothetical protein DKFZp451J1719	0.1655	0.4996		0.483	-0.7157	0.3847	0.281	0.05309	0.2811	-0.4647	-0.2764	1.161	2.24	0.6423	3.831	-0.4178	-0.5904	0.03496	0.4507	-0.5282	0.1681		1.004	0.3855		-0.243		-0.01748	-0.4676	-0.3658	-1.049			0.1063	-1.359	-0.08339	-0.1782	0.1688	-1.331	-0.09195	0.1907	-0.2917	-0.486	-0.09175	-0.6606	-0.2611	0.01429
IMAGE:1553723	SIM2	single-minded homolog 2 (Drosophila)		-0.8244		0.079	0.8003	-0.9693	0.04704	0.6991	-0.4329	-0.01874	-0.01042	-0.3735	1.686	2.448	3.207	1.918	1.586	2.861		-1.392		-3.516	3.27	-0.6385		-0.777		-0.6715		-0.7798	0.4566	-0.5109	-1.07				-0.7222	-1.165	-0.6251	1.594	-0.4533	-0.5557	0.68	0.02425	-2.045		-0.6097
IMAGE:325247		Sapiens full length insert cDNA clone ZC45B12	-0.9155	-2.781		-2.618			-0.4	-0.7579		0.9143	-0.5474	1.71	3.709	3.001	3.28	-0.4888	-4.171	-0.716	-0.9703		-1.113	-1.193		0.2645		-0.114		-0.9485	0.1614	0.3032	-0.5204			-2.235	-4.5		-2.319		-0.06212	0.01705	0.6097	-0.6427	-0.02698	1.707	0.5884	0.4879	2.483
IMAGE:503051		Sapiens full length insert cDNA clone ZC45B12	-0.5065	-0.9824		-1.419		-1.067	-0.641	-0.2989	-0.03094	0.8933	-0.4784	1.409	3.598	2.9	3.119	-0.3098		0.113	-2.721		-0.1339	-1.834		-0.1965	-0.3071	0.445		-1.099	0.03043	-0.08782	-0.8914		0.5817				-6.97	-0.3732		-0.06395	0.8887	-0.3137	-0.358	1.666	0.6674		2.522
IMAGE:293438			-0.4535	0.0306					-0.02796	-0.4259	0.3921	-0.5037	-1.155	0.05151	1.401	2.023	2.752	0.7632			-1.658		-0.7609	-0.7707	0.2754	-1.844	-1.464	0.04796		0.7035	0.5934	1.455	0.2516		0.2947	-0.3427		-0.7624	-1.107	0.06976		-0.5809	0.2317	-0.5707		0.1192		-0.8801
IMAGE:399577		Sapiens, clone IMAGE:4754288, mRNA											0.1946		2.331	3.223	2.622							-2.321		-2.194							-1.508					-0.6824	-1.077
IMAGE:366834	EVPL	envoplakin									0.07106				1.28	3.852	2.941	-0.07784	0.6696						0.5944					-0.3775	-0.3776	-1.256			1.224	-0.2137	-0.6393	-0.1434	-1.988	-1.101	-0.4111	-0.9319	0.2407	-0.3717	-2.396	2.128
IMAGE:346972	LOC147645	hypothetical protein LOC147645	-0.6935			-0.596			-1.288	-0.8059	2.052	3.356	1.795	0.6315	2.571	3.113	2.722	-1.127									-2.614			-0.03648		0.07518				-0.6027	-0.8483							0.03927
IMAGE:141684		Sapiens full length insert cDNA clone YI40A07	-0.03553						0.23		1.57			2.02	2.399	2.631	3.6	-1.039					0.2271							-0.3885	0.1114				2.063	0.6553		-0.6044	-0.7692					0.2473		-0.06275		0.3679
IMAGE:329018			0.3495	-0.0364		0.797	-0.4817	-0.6813	-0.07496	0.01709	1.385	0.6493	0.9376	1.565	1.544	2.096	2.235	-0.3838	-0.2764		-2.825	0.2658			-0.1816	-0.07055		-0.02904		-0.4435		-0.6518	-0.9754		-0.06233	-0.2297	-0.2553	-1.109	0.01578	-0.6872		-0.1379	-0.09534	-0.4077	-0.552	-0.8678	0.5034	-0.2471	0.1183
IMAGE:310138	FOXF2	forkhead box F2	-0.04553	-0.8214		-0.148		-1.286	-0.64					-1.34	2.089	3.721	3.52	1.641	2.009	1.224		1.841			1.333					0.4815		-0.5968	0.3496		-0.9373	-0.1247				-1.402	-0.1221	-0.3829		-0.3627	0.433	-1.763			0.7833
IMAGE:813859	RRBP1	ribosome binding protein 1 homolog 180kDa (dog)							0.246	-0.6519			0.8186		3.885	2.547	4.206	-0.1828									-0.4201	1.222		-0.06248	0.4874					-0.08867	-0.6043	-0.6484	-1.243			-0.4069
IMAGE:855157	MGC2742	hypothetical protein MGC2742	-2.03	-1.975		-2.532			-1.964		0.1261	0.2303	0.1986	-0.07449	2.025	3.307	3.166	2.837	3.085	1.39			1.103	2.103	1.259	0.9105		0.462		-1.142	-0.3726	-0.5608			2.329	0.4613					-1.456			-0.5067		-2.637	1.184	0.4139	1.709
IMAGE:1711940	IL18	interleukin 18 (interferon-gamma-inducing factor)	-0.5465		-0.6578		-0.7177	-0.6973	0.209	-0.4389	-0.1609	-0.05674		-0.6115	2.858	1.28	3.379	-2.37	0.5076		-0.4413		0.2461	-0.2837	0.8524	0.2435	-0.3371	0.465		0.5705		-0.09782	0.2086	-0.1689	-0.01833	-1.436	0.09873	1.135	0.4798	-1.313	0.006881	-0.5039		-0.1837	0.812	1.026	1.057	-0.03313	1.362
IMAGE:378365	PIGPC1	p53-induced protein PIGPC1	-2.312	-2.827	-2.363	-2.804	-1.543	-2.192	-2.186	-2.714	2.264	1.498	1.067	1.884	3.793	3.935	4.144	0.1852	0.1226	-0.632	0.5837	0.5148	0.08105	0.9413	-0.4026	0.9485	-0.4421	0.65	0.4146	0.7755	1.205	1.517	0.4336	1.886		1.029	-0.6563	1.39	0.6548	0.7618	0.7119	0.7611	0.8837	-2.909	-1.383	-1.549	-0.1376	-0.8081	-0.6527
IMAGE:52222		similar to PUTATIVE INSULIN-LIKE GROWTH FACTOR II ASSOCIATED PROTEIN	-1.311	-0.7564	-0.3418	-0.323	0.2683	-0.8413	-0.685	-1.503	1.735	0.3693	0.1876	1.145	3.284	2.366	3.385	-0.6838	-0.2864	-0.761	-0.05531	0.8458	-0.6679	-0.1077	-0.6016	0.1595	-1.451	0.121		0.3565	1.236	1.758	0.5446	1.647	1.788	0.7903	-0.8053	0.7906	0.3158	0.2928	0.4529	0.3121	-0.3553	-1.838	-0.252	-0.4278	-0.1266	-0.9271	-1.002
IMAGE:240961	DSP	desmoplakin	-1.811	-3.376	-2.322	-2.243	-2.542	-1.231	-1.665		1.585	1.849		0.6245	3.354	3.016	4.425	0.7362	0.4236	0.359	1.675	-4.744	1.292	2.282	0.5184	0.5095	-1.561	1.381		0.5065	-0.2036	-1.112	-1.815	-0.3229	0.6377	0.8703	-3.245	1.701	0.9758	1.613		2.652	0.5647	-0.4677		-2.338	-0.8566	-0.7271	-1.162
IMAGE:135975	DSP	desmoplakin	-2.493	-3.278	-2.654	-3.665	-2.844	-2.443	-2.997	-2.355	1.863	0.9673	0.9656	-0.02749	3.422	4.354	4.023	1.094	0.7516	0.09696	1.253	-1.406	0.9301	2.21	0.8064	0.5875	-1.893	0.759	1.004	1.375	0.8844	0.7662	1.283	1.135	2.536	0.1283	-0.8173	2.949	1.674	2.041	2.151	1.64		-2.76	-3.944		-0.7786	-1.549	-1.654
IMAGE:140018	LBP-32	LBP protein 32	-1.008	-1.153	-0.4088	-1.56	-1.009	-2.198	-1.162	-1.18	2.408	2.342	1.641	2.548	2.787	3.399	3.898	-0.6408	-0.6534		0.1177	-1.311	-0.4149	-0.2947	-0.6986			0.174		0.6295	-0.2906	-1.139	-0.2924	1.09	-0.2793	2.923	-1.102		-0.4212	-1.164	-2.104	-0.9049		-2.565	-2.779	-1.615	-0.4336	0.2759	0.2813
IMAGE:509823	CEACAM6	carcinoembryonic antigen-related cell adhesion molecule 6 (non-specific cross reacting antigen)	-0.8275	-0.6334					-1.032	-0.4699			0.4706	0.4575	3.647	1.309	3.598	-1.521	-2.003	1.652						4.472				-0.3305		0.8312	-0.9224		4.331			-0.8964		-1.604	-0.9441	-0.9849			-0.919		3.466	2.016	3.961
IMAGE:509688	CEACAM7	carcinoembryonic antigen-related cell adhesion molecule 7	-0.9395	-0.7554		-0.892		-1.25	-1.174	-1.462	1.386	0.4003	0.7986	1.066	2.995	2.217	3.096	-0.2628	-0.5654	-0.74		-1.983	-0.3469	-1.007	-0.4106	5.39		0.742		-0.4625	-0.5326	-0.3508	0.2556	0.2181	3.599	0.1513	-1.024							-0.1067	-0.341	0.4832	0.8144	0.7239	0.4893
IMAGE:586706	CEACAM5	carcinoembryonic antigen-related cell adhesion molecule 5	-0.3395	-1.425		-0.662	-1.651	-0.6003	-0.754		1.176		0.8886	1.636	2.335	1.997	4.206	0.2172	-0.4354	-4.27e-05		0.01682			0.3194	3.91	0.4399	-0.158		-0.03248	-1.003	-0.6008	-0.1744		1.269	0.6213		-0.5084	-0.2632	-1.026	-0.7061	-1.017	-0.1743	0.8833	-0.511	0.06325	1.094		0.8893
IMAGE:347546	ERO1L	**ERO1-like (S. cerevisiae)	-0.09953	0.1746		-1.272		-0.3503	-0.564	-0.1219	0.4461	0.5803	-0.01142	-0.1445	2.695	1.417	4.186	0.007165	0.3346	-0.05004		-0.3132	-0.2869	0.3533	-0.1906			1.242		1.208	0.08743	-0.5608	-0.2944	0.1781	1.509	-0.1887	-1.434	-0.7084		-0.6062	-0.9561	-0.1169	-0.9443	-0.3467	-0.721	-0.5968	-0.4556		0.2693
IMAGE:625875	ERO1L	ERO1-like (S. cerevisiae)	-0.9535	-0.0394	-0.6448	-0.126	-0.6947	-0.9743	-0.438	-0.7659	0.7121	0.2463	0.4146	0.5115	3.811	2.543	5.192	-0.3668	-0.5494	0.02596	0.5717	-1.357	-0.5109	0.6893	0.03544	0.1065		0.978	-0.3074	2.204	-0.1666	0.08518	-0.8884	-0.6859	1.525	-0.05267	-0.3583	-0.7024	0.9928	-0.4802	-0.01012	-0.2309		-0.2107	-1.155	-0.4808	-0.8496	-0.2301	-0.6447
IMAGE:810448		similar to PRO2822	0.7175	0.001595	-0.4138	0.085	0.3363	0.8467	0.143	-0.2249	0.03306		-0.5244	-1.107	1.822	2.864	3.163	0.5642	0.5416	0.08696	-0.1473	-0.1862	-0.1399		1.016	-0.07255		0.119		1.835	0.1044	1.046	0.4926	0.7151	1.246	-0.1217	-0.09727	0.08861	0.3838	-1.009	-0.8391	-1.24	-0.1273	-0.1097	-1.344	-0.5898	0.1914	-0.3491	-0.1537
IMAGE:544639		Homo sapiens transcribed sequences		-2.308						-2.075					2.012	2.864	3.563	-0.5458	0.0816		1.673	-0.6762	1.21	1.69		0.4975		1.329		0.3545	-0.6656	-1.124	-0.08744		2.366	1.438	0.04273	0.9786	1.004	0.1008	-0.1191	0.4901	-0.2873	-2.37	-4.204
IMAGE:810612	S100A11	S100 calcium binding protein A11 (calgizzarin)			-3.183		-3.103		-2.736	-3.114	0.6941			-0.2165	2.533	2.965	3.144	-0.01484	0.5526				-2.539	-0.0687				0.78		0.5055	-1.305	-2.763		-0.8639	0.6467	-0.6607	0.8837	-0.7804	1.345	-1.168	-0.1981	-0.9189	0.08366	-1.119	-0.963	-0.5088
IMAGE:271144	SERPINB1	serine (or cysteine) proteinase inhibitor, clade B (ovalbumin), member 1		-2.661		-3.498		-2.406	-2.91	-1.878	1.35	1.284	2.353	0.8195	4.239	1.151	3.91	-0.5988	0.3686	0.384		-1.399	0.9871			1.154		3.216		-1.438	-0.4786	-1.077			2.443	-0.8647			0.4008	-0.8722	-0.9621	-0.8029	-0.01034	-2.413	-0.487	0.01725	0.9484	1.288	1.573
IMAGE:154482	SERPINB1	serine (or cysteine) proteinase inhibitor, clade B (ovalbumin), member 1	-2.003	-2.918	-2.224	-2.755	-2.204	-2.583	-2.957	-2.355	1.043	0.4373	1.266	0.6925	2.652	2.574	3.193	0.2042	1.332	0.377	1.163	0.01382	-0.2099	1.71	0.7464	0.8875	-0.8931	2.549	1.144	-0.1055	0.1944	-2.554	-0.1474		2.876	-1.412	0.6927	-1.051	0.4138	-1.109	-0.9791	-0.9199	-0.4473	-0.8897	-1.244	-0.06975	1.161	1.551	1.806
IMAGE:755689	RARG	retinoic acid receptor, gamma	-0.8055	-0.9614			0.2733		-0.57	-0.8279	-0.2299		-0.9274	0.09951	1.589	3.431	1.75	0.2212	1.009		-0.3403	0.3108	-0.6229	-1.043	0.7234	0.3145		-0.01404		0.07152		0.2332			-0.1973	0.8553		-1.064	-1.459			0.2171		-0.3127	0.323	0.03725
IMAGE:487861	MAFG	v-maf musculoaponeurotic fibrosarcoma oncogene homolog G (avian)	0.1705	-0.7454	-0.3008	-1.212	-0.01071	0.9397	-0.814	-0.2619	-0.4439	-0.5397	-0.01142	-0.004486	0.8954	3.177	1.646	-0.2028	-0.4654	-0.06004		0.1268	0.5731	0.1933	-0.3206	0.2805		-0.718	0.1466	0.2875	-0.3726	-1.881	0.005555	-1.112		0.1813	-0.2443	-0.5784	0.2168	-0.6862	0.2639	-0.1769	0.5257	-0.2367	-0.691	-0.05675	0.03438	-0.2861	-0.4707
IMAGE:1858230	GJB3	gap junction protein, beta 3, 31kDa (connexin 31)		-1.91		-1.917	0.3943		-0.969		-0.7289		-0.9564	-0.3395	1.03	3.262	2.211	-0.3578	2.45			-1.828			-0.1656	0.6155	0.2449			1.913			3.081		1.614	-1.614				-0.5512	-0.01112	0.5881				-1.742
IMAGE:122394	GNA15	guanine nucleotide binding protein (G protein), alpha 15 (Gq class)	1.015	-0.3404					-0.189				-0.7264	-1.049	1.14	3.302	2.001	-0.5778												1.473	0.2924		0.5506		-0.5263	-1.764		-0.8634		-0.5112	0.5189	0.2381		-0.7617				1.049
IMAGE:2114195	IVL	involucrin	-2.153					-1.063	-1.407			-1.133	-1.494	-1.337	2.772	3.544	2.613						-0.4799		-1.844	1.447									-0.3543					-0.8092		-0.2899	0.6627			-1.5		-0.9791
IMAGE:1982555	IMUP	immortalization-upregulated protein													2.176	2.428	1.897		3.016											-0.6015	-0.6416	0.08018				-1.968	-0.2033	-0.08739	-0.6722					-0.2857	-1.39
IMAGE:1943506	PTGS1	**prostaglandin-endoperoxide synthase 1 (prostaglandin G/H synthase and cyclooxygenase)													0.7434	2.905	2.204	0.5952	1.393									0.16		0.4255	-1.245	-0.7428				-2.661	-0.1963	-0.4704	1.375					-0.8587	-0.963
IMAGE:1456468	RHCG	Rhesus blood group, C glycoprotein	0.08647			-2.676			-0.538		-3.268			-1.808	4.991	6.073	4.382	-1.577							-3.695			0.158			-0.3466													-3.021
IMAGE:810960	KLK10	kallikrein 10								-1.231					3.376	4.438	3.547	-0.7818					-0.04595			-0.2285				-1.051		-0.9298	-0.2834	-4.351										-1.026				1.485	1.01
IMAGE:1035889	KRT4	keratin 4		-3.623					-1.782	-3.97	-0.8719		-2.809	-2.872	5.777	7.289	6.578	-0.1008					-2.865			-3.858	-0.4981	-0.726		-0.9705		-0.4088	-0.2224		-0.4593	-3.077		-0.3064	-2.651	-0.4742				-0.5547	-1.929			0.1159
IMAGE:813614	SPRR1B	small proline-rich protein 1B (cornifin)	-1.338						-1.162						3.517	2.069	4.258													-1.44	-1.071		-1.142		-1.339		-1.502	-1.056	-1.201	-1.714		-0.1849		-1.965				0.3659
IMAGE:729942	SPRR2C	small proline-rich protein 2C	-0.9465												2.838	3.6	4.189	-1.73												-1.199		-0.4878			-2.838	-2.956		-2.155		-2.773	-2.103	-1.854	-1.671	-1.654	-1.808
IMAGE:1893121	SPRR3	small proline-rich protein 3						-3.016		-1.268	-1.35		-3.467	-1.82	5.389	7.161	6.47	-1.509					-1.603		-0.4466		-0.1661			-1.268					-2.317	-2.515				-1.912	-1.722	-0.8629		-2.683	-1.677	-1.373
IMAGE:359009	SPINK5	serine protease inhibitor, Kazal type, 5												-1.35	4.609	4.741	4.88	-2.509							0.6234	0.2545	-0.6361			-2.218			-1.73							-0.002239				-2.873		-1.773	0.5184		0.6533
IMAGE:327676	KRT13	keratin 13		-5.494					-3.253				-1.5	-1.463	4.956	6.038	4.807						-0.2759		-0.1596	-0.008549					-1.402	-1.01			-2.15			-2.457	-1.762	-2.975	0.3349	-1.826	-1.353	-1.476	-4.85
IMAGE:342008	KRT13	keratin 13							-3.24	-2.808	-1.62		-1.777	-1.78	5.389	5.911	4.42	-2.609	-0.2114		0.2897		0.01705	0.1873	-1.357	-0.08555		-1.754		-1.098	-1.979	-0.9168	-2.13			0.1553	-1.4		-2.099					-2.853	-4.397			-1.882
IMAGE:327165	SERPINB5	**serine (or cysteine) proteinase inhibitor, clade B (ovalbumin), member 5	-0.5795	-0.9954						-1.462	1.146	0.8503	1.029	1.786	3.805	2.597	4.136	-1.823	-0.6554		0.9657	-0.7132	-0.1869	0.5033	-0.3906			-1.208		-1.852	-1.323	-1.131	0.3056	-0.3219	4.029	0.9213	-1.794	-1.808	-1.803	-1.626		-2.367		-1.947	-1.941	-0.5268		-0.2561
IMAGE:810813	S100A2	S100 calcium binding protein A2									0.8541			2.004	4.883	5.265	5.144	-0.8348	-1.637			-2.425						-1.01		-1.784	-0.5546				-0.2533	-0.3007		-2.3	-0.5252	-1.418	-0.6581	-0.1689	-0.7163	-0.5187	-1.593	-1.019		-0.9181
IMAGE:504940		Homo sapiens transcribed sequences								-4.104	1.544			0.6235	1.563	2.755	2.214	-0.3848					0.4911		1.367			-0.94		-1.114		0.2572												0.07127
IMAGE:346917	GPR87	G protein-coupled receptor 87							-0.851	-0.5889	0.3191	0.4833	1.892	2.059	2.078	2.44	2.669	-0.7898					-0.3539				0.3029			-1.609										-1.603
IMAGE:1467034	CAPN14	calpain 14		0.2516					-0.967						1.612	2.024	3.213					-0.09618		-0.9697
IMAGE:133534	DSC3	desmocollin 3	-1.639						-1.113		-0.4729	0.4313	-0.2004	0.2165	2.966	3.758	4.487	-1.612	-1.774						-2.37			-1.037		-0.9915	0.04843					0.03233								-1.596		-1.006
IMAGE:784910	GPM6A	glycoprotein M6A													1.476	2.818	2.097	-1.992													0.2284				-1.55					-0.4952	-1.095		-0.5333	-1.396
IMAGE:1688953		Homo sapiens transcribed sequences								-2.983	-0.2249	-1.081	-0.3724	-0.07549	1.734	2.306	2.435						-2.138
IMAGE:811943	SCEL	sciellin	-0.4525		-0.7438		-0.7137			-0.5749	-0.2369			-0.4475	6.022	5.224	6.173	-0.7858	-1.408		-1.217		-0.6199	-2.33		-0.8625	-1.563	-0.351		-1.405		-1.014	-0.3974		-0.9643	-1.982	0.3927	-1.751	-2.006	-0.9792	-0.7691	-0.7499		-1.36			4.011	3.861	3.956
IMAGE:2322039	PPL	periplakin	-0.6875	-0.3734	0.02124	-0.88		0.6117	0.408		0.2081	0.09226	0.5606	0.05751	3.197	4.579	3.858	-0.4408	0.3766	0.04196		0.9888	0.02505	-1.395	-0.8286	-2.098	-1.098	-0.586		-0.7905	-0.6406	0.2812	-0.1124		0.3607	0.3033	0.7477	-0.3264	-2.231		-0.8641	-1.605		-0.4747	-1.009	-0.4048	-0.3236	0.8659	0.6613
IMAGE:1474900	KRT15	keratin 15	-2.056	-2.861	-2.867	-2.958	-2.737		-0.52	-1.118	0.1501	0.2543	1.113	0.6495	5.099	6.041	4.43	-0.9288	0.1586	-0.906	0.09969	-2.209	-0.1229	-0.0127	0.4934	0.2545		-0.284			-0.4486	-0.06682	-1.13	-2.038	-0.3973	4.845				-1.002	-0.1421	-0.4429	0.7297	-0.1827		-2.333	-1.132	-0.2121
IMAGE:592540	KRT5	keratin 5 (epidermolysis bullosa simplex, Dowling-Meara/Kobner/Weber-Cockayne types)	-1.058	-1.553		-2.81		-1.318	-1.742	-1.89	3.228	1.612	2.921	2.108	5.147	5.979	4.808	-1.451	-1.693	-0.498	-1.152		-0.9049	-2.735	-1.289	-1.588		-0.506		-1.35	-0.4506	-1.509				1.703	2.418	-0.6964	-1.281	-1.324	-0.8141	-0.9049	-0.2723	-1.285		-0.5848	0.7764	-1.064	-0.4487
IMAGE:666879	ANXA8	annexin A8	-1.337	-1.682		-2.429			-1.511		-0.2009	-0.04674	-0.4384	0.1085	1.708	4.88	3.839	-0.9498	-0.4424				-1.264	-3.394		-2.007	-1.257	-0.985		-0.1295	1.16	0.8122	1.069		-1.308	0.4243	2.049	-0.2254	-0.06022	-2.073	-0.8731	-1.104	-0.3713	-0.6237	-1.448	-1.094	1.487	2.387	1.692
IMAGE:377275	TRIM29	tripartite motif-containing 29	-0.4895	-1.775		-1.652			-1.204	-0.3219			2.339	1.856	2.335	6.437	3.726	-1.773	-1.345				0.4631	-0.7767		0.3605	-0.7701	-1.268		-0.5925	-0.2426				-0.5113	1.351				-1.066	-0.4261	-0.8269	0.5357	-0.6267		-0.9968
IMAGE:897770	CRABP2	cellular retinoic acid binding protein 2	-0.07253	-2.018	-1.064	-1.695	-1.034	0.4367	-1.367	-1.395	-0.3669		-1.444	-0.4175	2.412	4.584	3.633	-1.456	-1.378	0.257	-0.8773		-2.04		-0.3736	-0.4325		-0.411		-0.2955	-0.6056	-1.544	0.6526	-2.975	-0.4343	2.118	0.7127	-0.5614	-1.376	-1.489	-0.6591	-0.5599	-0.6673	-0.8997	-0.03398	-0.9498	1.461	0.1809	1.226
IMAGE:377348	CALML3	calmodulin-like 3								-0.4659	0.6121		1.535	0.9515	2.071	3.413	2.922	-1.717					-1.151					-1.472		-1.976			-2.758											-1.611
IMAGE:130243	FLJ11036	hypothetical protein FLJ11036													1.318	3.29	3.229	-2.07												-2.269	-0.9696					-0.1557								-0.7837
IMAGE:813276	TP73L	tumor protein p73-like	-0.4205						-1.065	0.2171	0.7651	1.839	-0.06242	0.9245	2.584	2.506	3.335	-2.034					-1.328			-1.861				-3.203				-3.403		0.9703								0.2323	0.628	1.022	0.2634	0.02287
IMAGE:345925	KRT5	keratin 5 (epidermolysis bullosa simplex, Dowling-Meara/Kobner/Weber-Cockayne types)	-0.6745	-0.9704	-0.3858	-0.497	-0.1857	-0.9453	-1.149	-1.447	2.121	0.2153	1.164	0.6805	3.52	3.562	3.891	-1.698	-0.8304	-0.985	0.05069	0.5018	-1.912		-0.5056	-0.3545	-1.435	0.557	-1.048	0.5025	-0.3376	0.09418	-2.109		-1.966	1.116	1.871	-0.7034	1.422	0.6488	-1.221		-1.109	-1.982	-0.666	-0.03175	0.3394	-0.1911	-0.7657
IMAGE:855079	ZNF185	zinc finger protein 185 (LIM domain)	-0.9865	-1.782	-2.548	-2.309			-1.251		0.9191		0.5316	0.04851	3.418	4.5	4.219	-2.02		-1.537		-3.24	-2.184		-1.578					-1.859	-1.52	-1.318			-0.8783	0.5543			-3.27					-1.824		-2.754		-0.4131
IMAGE:208718	ANXA1	annexin A1	-2.383	-3.508	-2.754	-3.365	-2.064	-2.403	-3.027	-3.215	1.123	1.437	1.466	1.973	4.842	4.214	5.463	-2.106	-0.3984	-0.783	0.2527	0.4738	-2.36	-1.7	-0.6736	-0.3125	-1.913	-0.521	-2.226	-2.855	-3.246	-4.124	-4.197	-1.135	-3.004	1.408	1.903	-1.641	0.01378	0.3708	-0.9091		-0.3873	-2.11	0.206	-0.8198	2.251	1.671	1.716
IMAGE:753610	APOE	apolipoprotein E	-2.188	-2.733	-2.119	-3.02		-2.318	-1.892	-2.91	1.278	1.032	1.521	1.988	4.357	3.039	5.098		-0.5534	-1.008	-0.4223	0.3788	-2.355	-2.365	-0.7486	-0.5875	-2.158	-0.666		-2.09		-0.4288	-2.722	-1.05	-2.869	0.9733	1.648	-1.526	-0.5112	0.2358	-1.004	-0.8549	-0.4823	-1.245	0.03102	-0.9448	1.926	1.526
IMAGE:1589468	EMP1	epithelial membrane protein 1	-0.8055	-3.371	-2.617	-3.358		-0.4963	-3.01	-2.478	-1.2		0.3526	-0.3405	3.689	3.651	3.15	-1.459	0.5486	-1.096	1.9	0.8608	-0.9229	1.547		1.884		-0.254	-0.3394	-0.4685	-2.489	-3.977	-2.54	0.7321	-0.4073	0.4953	2.74	0.3756	1.741	0.3678	0.2979	-0.4229	1.22	-0.6227	0.213	-0.01275	2.048	2.288	1.623
IMAGE:1901562	KCNK5	potassium channel, subfamily K, member 5	0.4415			-0.701	-1.32	0.9207	-0.01296	0.4691	-0.3329		-0.9504	-0.7535	2.086	2.488	2.577	-0.2118	-0.4044		-1.253	-0.5722	-0.7959		-0.3296			-0.257	0.1776	-0.2615	-0.2016	-0.3098	-0.5334		-0.4603	-0.7077	0.2167	1.383	-0.01222	-0.2052	0.5949	0.1841	1.217	0.8043	0.2	0.1442		-0.4651	-0.8397
IMAGE:301122	ECM1	extracellular matrix protein 1	-0.08153	-1.167	-0.1728	-0.194	0.7873	0.4877	0.124	-0.08391	-0.9859	-1.722	-2.593	-1.136	3.553	4.635	4.494	-0.7548	-0.5674	-0.352		1.045	-1.079	-1.069	0.3074	0.1885	-0.1721	-1.26		0.3255	1.285	0.5872	1.554	1.786		-0.9507	0.4237	1.08	1.205	-0.6882		-0.4089		-0.1087	-0.103	-0.1588	-0.6776	-0.5381	-0.6127
IMAGE:345957	CSTA	cystatin A (stefin A)	-1.389	-2.394				-2.159	-2.073	-1.561	-1.433	-1.459	-0.5904	-0.1935	5.956	5.518	5.587	0.2082	0.0156	0.131	0.8167	-2.992		-2.326	-1.41		-1.399	-0.317		0.4185	0.8784	0.09018	1.337		-1.09	0.1923		-1.117		-1.255	-1.295	-0.5159	0.8867	-1.066	-2.11	-1.666	1.165	0.4949	1.19
IMAGE:34888		**Homo sapiens transcribed sequences	-0.9365	-0.5524		-0.609		-1.407	-0.641		-0.05094			0.1185	2.088	2.49	3.479	0.06016	-0.7224	-0.677		-0.6502	-1.014		-0.2376	1.313	1.663	0.09496		-0.01948	-0.1096	-0.2478	0.05856		-1.268	-0.4057	-0.6213		-1.04	-0.3932	-0.8831	-0.5239		-0.2337	-0.848	-1.124		-0.4831
IMAGE:366481	KRT6B	keratin 6B	-1.065	-1.03		-3.057	-1.546		-1.649		-1.149		-1.346	-0.7795	2.97	4.482	5.321	0.5322	-0.8704	-0.865			0.5881			0.9655		0.297		1.723	0.2424	0.9642	0.2906		-0.2763		-2.749		-1.128	-1.101	0.04888	0.08805	0.08066	0.3783	-1.656	-0.8418		-0.1911	-1.646
IMAGE:121454	ALOX12	**arachidonate 12-lipoxygenase	-1.281	-0.2164		-1.693			0.01504		-0.3049		-0.4624		1.504	1.726	4.205			-0.271					-0.1116							1.228			-0.03233					-0.2572		-0.2279	0.8647			-1.328
IMAGE:739578	C4.4A	GPI-anchored metastasis-associated protein homolog	-1.984	-1.049	-2.235	-2.236		-2.674	-0.778	-1.566	-0.5579	-0.4037	-0.03542	-1.078	3.091	6.353	4.702	0.2332	0.1106	-1.194			-0.9009	-1.021		-1.574	-1.104	0.05796		0.4735	0.2234		-0.5784		-0.9853	0.7473			-0.7672					-0.1007		-1.081		-3.76	-3.225
IMAGE:151662	P11	26 serine protease							-1.359						2.89	2.562	4.071	-1.208													-0.9376	-0.5358	-2.009		-1.456					-1.051	-0.5111	0.09805	0.1007	0.1283
IMAGE:1486118	KRT6B	keratin 6B		-2.425			-2.141		-2.524	-1.002			-0.1314	-0.4345	3.825	6.327	5.626	-1.693	-1.565				-1.327			-0.7795	-0.8701	0.622		0.08752	-0.5226					-0.9287								-0.8067
IMAGE:727147	SERPINB3	serine (or cysteine) proteinase inhibitor, clade B (ovalbumin), member 3	-0.7345	-1.24				-0.7453	-1.209		-2.999		-1.776	-1.169	5.92	5.572	6.461	-0.7578	-2.74	-0.125			-0.4919		-0.2156	-0.3445		-0.923		0.5525	-0.1076	0.4742	0.01056		0.4437	-1.314	-1.409		0.6118	-0.6312		0.04805	0.2907	-0.6317	-2.816	-1.252	-2.001	0.3189	1.214
IMAGE:1540677		Homo sapiens transcribed sequence with strong similarity to protein pir:T12486 (H.sapiens) T12486 hypothetical protein DKFZp566H033.1 - human													1.612	0.9243	2.253	0.3142	-0.0184									0.01896		0.2345	-0.3656	-0.6138				-0.1217	0.07273	-3.521	0.1338					-0.2697	-1.344
IMAGE:2213683	DSG3	desmoglein 3 (pemphigus vulgaris antigen)	-0.1345	-0.2004					-0.359	1.153				-0.3795	3.34	2.472	4.471								-0.01556	-0.9945									0.2937						-0.5211	-0.3019	0.3607			-1.852		0.5289
IMAGE:223176		**hypothetical gene supported by AL832111	-0.1225	-0.3484		-0.455		-0.7533	-0.397	-0.8749		-0.6627	0.09558	0.7025	2.182	2.814	3.943	-0.03584	0.4316	0.287		-1.366	0.3101			0.4875		0.239		1.315	-0.1656	-1.344	-0.8874		-0.2643	0.5483		-0.3614		-0.7492	0.06088	-0.6099	0.2027	0.09027	0.006019	-0.5998	-0.4486		0.2763
IMAGE:562729	S100A8	S100 calcium binding protein A8 (calgranulin A)	0.1795	-1.076	-0.8018	-0.423	0.2083	-0.1313	-0.745	-0.3429	-3.275	-3.101	-2.642	-2.095	5.384	5.546	4.755	-0.9538	-0.6964	-2.651	0.5147		-2.208	-0.5877	-1.042	0.9295	-1.211	0.531	-0.07437	2.767	-0.8436	-0.2618	2.485	1.397	-1.272	-0.1797	1.845	-0.2494	2.546		0.6829	-0.8279	1.625	-0.5877	-3.442	0.3722	2.013	0.6729	-0.09171
IMAGE:196543	STAT4	signal transducer and activator of transcription 4	0.2875	-1.198	-0.09376	-0.535	0.4463	0.04673	-0.647	0.3151	-1.967		-1.644	-1.547	3.702	3.564	3.763	-0.8858	-0.6884	-0.573	0.5727	-3.156	-1.37	-0.0297	-0.7236	0.6475		-0.111	0.04363	1.915	0.03443	-0.6938	2.143	1.495	-0.7143	-0.6717	1.033	-0.7914	1.584	-0.7092	0.1409	-0.4699	1.073	-0.6397		-0.1298	0.8714	0.5509	0.2063
IMAGE:1459376	S100A9	S100 calcium binding protein A9 (calgranulin B)	-0.7325	-1.018	-1.914	-1.285	-1.124	-1.023	-0.917	-0.9249	-2.387	-2.033	-1.194	-1.287	5.502	4.354	5.263	-0.2758	0.5316	-1.593	0.4127	-3.026	-0.7299		-1.314	1.017	-0.2631	1.429		2.205	0.5344	0.5662	2.373	1.675	-0.2143	-0.2817	1.683		2.434	-0.9392	1.011	-0.2899	0.9127	-1.02	-3.294	-0.1998	1.061		0.5863
IMAGE:70692	SERPINB2	serine (or cysteine) proteinase inhibitor, clade B (ovalbumin), member 2							-0.348	-0.3959			-0.2954		3.941	3.243	4.472		-0.3294		-0.5583		-0.6309	-0.9607		-1.134	-1.514	1.768		1.834	-0.1866	-0.1848	-2.588			-2.013	3.732	-0.6424	3.173	-0.9902	-0.1701	-0.3809		-0.3507	-3.405
IMAGE:2313749	CLCA2	chloride channel, calcium activated, family member 2	-1.753	-1.058		-0.915				-0.5549	0.1031	0.04726	-0.4444	0.5225	3.182	1.594	3.633	0.8042	0.4716		0.7627	0.06382	-0.4499	0.6703	0.5864	0.2475		0.06896	2.594	1.595		1.296	2.993			0.4783	0.05273		0.5338	-0.8392	0.5009	-0.2299		-0.07973	-1.804	-0.8598	-0.2786
IMAGE:488651	MGC16491	hypothetical protein MGC16491	-1.396	-2.111		-2.118			-1.95	-1.998	1.04	0.4843	2.013	2.6	2.409	4.311	2.31	0.8512		0.354		2.011				1.684				-0.6985						0.2353		1.166	-0.03922					-0.7927	-1.907		-0.8916	0.2879	1.063
IMAGE:743113	KLK13	kallikrein 13	0.08547				0.3843		0.07104	-0.5169				0.5605	2.91	3.782	3.441	-0.2378	0.3796		0.1507		-0.2419	0.3983				0.417		-0.2175	0.4024	-1.026	0.5806		-0.01633	-0.3437	-1.049		-0.1682			-0.3619		0.5183	-0.616			0.5589
IMAGE:344405	CTNNBIP1	catenin, beta interacting protein 1	-0.5745	-0.1004		-1.457			-0.189	0.3731	-0.9389		1.234	0.0005138	2.34	2.892	3.091	0.1322	0.4596	-0.06504			-0.08195		-0.1656	0.6055	0.2449	0.337		0.4125	0.6224	0.2442	0.4906		0.3137	-0.1537	-1.759	1.057	-0.3082	0.02876	0.8989	-0.3119	0.3407	-0.001731	-1.366	-0.3218		0.1289	-0.1157
IMAGE:823859	GJB2	gap junction protein, beta 2, 26kDa (connexin 26)	-0.6255	-0.8714	-0.3268	-1.328	0.1233	-0.9863	-1.05	-0.2279	1.81	1.104	0.6126	1.83	4.519	4.891	5.89	0.1512		-0.236		-0.5292	0.5171	0.8373	0.3934	1.034		0.126		1.672	1.851	1.653	2.04	2.032	1.933	-0.9947	-0.7503	-0.2944	0.08078	-0.9522	-0.7421	-0.9729	-0.4103	0.3473	-0.447	-0.1128	-0.9916	-1.762
IMAGE:810625	ANK1	ankyrin 1, erythrocytic							0.847						2.906	0.8083	3.307	-1.662	-0.8144								1.981	1.853		-0.5115	-1.882	-3.41			-1.58	-0.2777	1.037	0.6026	-0.5222	2.205	2.705	2.444	1.117	1.214	2.22	1.564
IMAGE:2012523		Homo sapiens transcribed sequence with strong similarity to protein pir:I56326 (H.sapiens) I56326 fatty acid binding protein homolog - human	0.8035	-0.8324	-0.3578	-0.589	-0.1977	0.8527	-1.181	-1.019	-0.5509	-0.4367	-1.398	-0.1315	4.398	4.46	5.129	0.1302	0.9976	-0.487	0.4987	0.9798	-0.9639	-0.4637	1.012		-0.8871	0.155	-1.1	-0.3895	-2.64	-3.338	-0.2614	-0.5889	-0.1083	0.5643	1.999	2.425	0.1798	1.487	1.377	1.606	0.7787	1.466	-0.03798	1.456	1.337	-0.4231	1.672
IMAGE:281039		**similar to Fatty acid-binding protein, epidermal (E-FABP) (Psoriasis-associated fatty acid-binding protein homolog) (PA-FABP)	1.013	-0.8224	-0.1578	-0.409	-0.08771	0.5627	-0.711	-0.7489	-0.8209	-0.6767	-1.308	-0.1315	4.448	4.66	4.939	0.2802	1.088	-0.427	0.7287		-0.7639	-0.3537	0.6324		-0.9671	0.175	-0.9404	-0.4895	-2.42	-2.788	-1.421	-0.5689	-0.008327	0.5043	1.939	2.495	0.4598	1.497	1.077	1.066	0.2787	1.496	0.302	1.426	1.497	-0.4431	1.752
IMAGE:2010309	SS18	synovial sarcoma translocation, chromosome 18	1.113	-0.5224					-1.281	-0.9889	-0.1209		-1.118	-0.09149	2.968	2.47	3.649	-0.2198	0.5376	0.103	0.9187	0.3898	-0.8639		0.07244	-0.1765	0.2529	0.215		-0.3495			-1.331	-3.279	-0.1883	0.1643	1.049	1.495	0.09978	1.037			0.5387	0.2963	0.592	1.016
IMAGE:2016632	RPEL1	RPEL repeat containing 1	0.3055	1.64	0.2742	0.463	-0.3057	0.3447	1.401	0.1331			-1.406	-0.3695	2.43	2.132	3.351	-0.3478	0.5996	-0.255	-0.3993	0.001823	-1.372	-1.562	0.4544		0.1549	0.487		0.1925		-1.066	0.2406	-4.107	-0.6263			0.8666		0.3288	1.299	1.248	1.091	0.3583		0.8982	0.1694	0.4189
IMAGE:2014888	SRPUL	sushi-repeat protein	-0.03053	-1.206	-1.792	-2.503	-1.362	-0.8613	-1.235	-1.213		-0.5607	-1.002	-0.5955	3.064	2.666	3.585	-0.4838	0.2236	-0.681	0.05469	0.7658	-0.8679	-0.7077	-0.3016	-0.5505	0.1489	-0.109		0.7165	-0.9436	-4.642	0.1046	-1.103	-0.5423	0.5703	1.365	1.521	1.716	0.6328	1.843	1.212	0.4047	0.1023	-0.102	1.202	0.3134		0.4583
IMAGE:813242		LOC342912														1.961	3.71	-0.7088								1.514																		-0.2027
IMAGE:81331	FABP5	**fatty acid binding protein 5 (psoriasis-associated)							0.101		-0.3789				3.4	3.922	3.651	0.2222	0.9096			-0.8582			0.03444		1.705	-0.383		-0.4375	-1.908	-1.346	2.011		-0.4363	-0.2937	1.351	2.587	-0.5782	0.4888	1.479	0.01805	0.7107	0.4983	-0.516	1.158		-0.9111
IMAGE:2027515	SFN	stratifin	-0.08453	-0.2204	0.1642	0.153	-0.02571	-0.05527	-0.239	0.1031	-0.2989	-0.6747	-0.5064	0.07051	3.03	3.922	3.091	0.1822	1.51	0.205		1.122	-0.2919	1.118	0.9844	0.5355		-0.593		-1.147	-1.028	-0.8958	0.6306		0.6937	-1.194	-4.159			-0.5212	0.1389	-0.3219	-0.05934	-1.582	-2.466	0.3082	0.009377	0.1489	0.1443
IMAGE:854189			-2.214	-3.489	-2.835	-2.926	-2.285	-2.124	-2.998	-3.236	-1.118	-1.644	-1.365	-1.748	2.561	3.053	3.402	-0.3768	0.3306	-0.714	0.4917	1.553	0.4291	2.379	-0.3446	1.816	-0.2541		-1.337	0.8435	-0.3366	-0.05482	-0.3884	0.3741	2.145	-0.3427	2.472	1.038	1.273	-0.0002387	1.03	-0.1009	0.8917	-0.8407	0.795	0.2392	2.63	1.67	1.815
IMAGE:756595	S100A10	S100 calcium binding protein A10 (annexin II ligand, calpactin I, light polypeptide (p11))	-1.993	-3.188	-2.664	-3.005	-2.064	-1.903	-2.527	-3.015	-0.9969	-1.513	-1.494	-1.627	2.332	2.494	3.233	-0.6258	-0.1384	-0.543	0.5927	1.364	0.5401	2.62	-0.2836	1.907	-0.7131	0.359	-1.046	0.4245	-0.7856	-0.5738	-0.2474	0.3051	1.776	-0.4217	2.363	0.9986	0.7838	0.1908	0.9209	0.3401	1.283	-1.07	0.826	0.08025	2.161	1.521	1.786
IMAGE:1472405	S100A10	**S100 calcium binding protein A10 (annexin II ligand, calpactin I, light polypeptide (p11))	-2.034	-3.479	-2.405	-3.116	-2.075	-2.124	-3.218	-2.956	-1.068	-1.424	-1.405	-1.798	2.471	2.793	3.242	-0.3268	0.3306	-0.624	0.6917	1.503	0.3891	2.599	-0.1246	1.866	-0.5741	0.688	-1.387	0.8935	-0.6266	-0.1348	-0.6284	0.2441	2.005	-0.5927	2.302	1.038	1.173	0.2298	0.7299	0.02905	0.7617	-1.061	0.545	0.08925	2.38	1.82
IMAGE:68794	LOC57228	hypothetical protein from clone 643	-1.402	-2.287		-2.434		-1.712	-1.736	-1.304	-0.9659	-0.6617	-1.313	-1.236	1.773	3.135	2.574	0.5452	1.613	0.118		-1.715	0.4611		1.127	1.458	0.2879			0.7255	0.5854	0.4372	1.194	-0.1539	2.897	0.09933		0.1396	0.8648	-1.128	-0.06812	-0.7789	1.484	-0.4487	-1.553	-0.7988	0.3024	0.3319	0.05729
IMAGE:210415	TIAM1	**T-cell lymphoma invasion and metastasis 1							1.087						1.606	2.108	2.167	-0.7018	-0.8644								1.251	-1.097		0.05852	-0.1516	-0.6098			-0.5503	-0.8277	0.9067	-0.4074	-3.812	-0.03524	-0.07512	-0.7159		-0.9957	-1.13			1.535
IMAGE:141495	SULT2B1	sulfotransferase family, cytosolic, 2B, member 1	-0.3085	-0.2144	-0.3698				-0.05296		-1.273		-1.38	0.2965	1.996	3.238	3.347		0.0956			-0.9422	1.824			1.681		-0.857		-0.1715	0.8184	-1.21				-0.6877	-0.1133		-2.342	-0.005239	0.6949	0.8341		-1.056		0.08425		1.395
IMAGE:504545		Sapiens mRNA full length insert cDNA clone EUROIMAGE 994183	-0.3975	-0.3634				-1.268	-0.04196				-1.789	-3.802	1.217	2.499	2.348	-0.6608												0.2695	0.7894				0.3207	1.613	1.218			-0.2242		0.3351
IMAGE:1710172	KLK7	kallikrein 7 (chymotryptic, stratum corneum)	0.2595	1.514		1.177			0.03504	1.467	-1.145			-0.9255	3.364	1.596	3.255	-0.5338					0.3221										0.09456		-0.4623					-1.157	-0.1671		0.2547	0.08227
IMAGE:36367		**Homo sapiens transcribed sequence	0.01347	0.4276		0.301		-0.3673	0.489		-0.3309		-1.318		2.488	1.59	4.019	0.1802		-1.557	-0.6013		-0.1639			0.3535				2.171				-2.039								0.4461	0.2187	0.2363	-0.758	-0.5038	0.6574		0.5023
IMAGE:51814	CSTB	cystatin B (stefin B)	0.1665	0.0005951		0.224		0.2157	-0.09796	-1.676	-0.2879	-0.3237	-0.4954	0.2215	3.201	3.483	3.972	0.3132	0.4506	-0.494	-1.338	0.5528	-1.211		0.03544	-0.9935		0.178		1.914	1.003	0.3152	-1.018	-2.376	1.255	-0.09267	0.4617	0.6076	0.4928	-0.2402	0.8499	-0.09095	0.4417	-0.08073	-0.555	-0.6508	0.7104	-0.2601	0.5753
IMAGE:811025	HDAC10	histone deacetylase 10							-0.173		-0.9829		-0.4804	1.037	3.866		3.197	-0.1918							-0.2196		1.211					0.5102	0.4266			4.272								-0.9257		-1.276
IMAGE:491762		Homo sapiens transcribed sequences							-1.282				-0.6794		2.677	2.319	3.138	-1.021	0.7566			0.3588	-0.8749			0.7025				-1.19						0.1633	1.338		1.679	-0.06424	-0.2541		0.4877	-1.015	0.471		1.776	0.6859
IMAGE:852548	KIAA0790	KIAA0790 protein	0.3405	0.4646		0.718		-0.6003	-0.214				-0.02142	-0.2445	1.955	1.557	2.316	-0.8828	-0.4254	-0.66		0.3768			-0.5206			-1.188		0.2875	-2.093	-1.211	-1.394		-2.131	0.1713	1.886	1.002	0.8868	0.8038	-0.8461	-0.5469	-1.204	0.08327	0.309	0.2132	0.8844	0.6639	0.3093
IMAGE:200402	C20orf129	chromosome 20 open reading frame 129	-0.5635	-0.7494		-1.436		0.4357	-0.148	0.01409	-1.578	-1.494	-0.9954	-2.008	3.531	3.993	3.762	2.663	1.561	3.056	3.332	6.933	1.809	3.119	0.6754	2.726		-1.882		0.4335	0.5434	2.695	-0.3384			-0.7227	-2.028			0.2298	-0.2001	1.289	0.4017	-1.951	-4.925	-1.711	-0.2496	0.7399	0.1353
IMAGE:845658		Sapiens, clone MGC:17005 IMAGE:4182067, mRNA, complete cds		-0.5584		-0.435		1.367	-0.447		0.6131	0.1573	-0.2144	0.8225	2.382	3.114	2.953	-0.5658	-0.1684	-1.033		0.07382	-0.5499		-0.2536	-1.513	-0.5431	-0.341		4.225	-0.8656	-0.6638		0.7651	0.3357	-1.302	-0.3673	-0.2114	3.904	-0.6692	-1.179			-0.7797	-0.784	-0.3498	-0.4186	-0.3091	-0.7237
[truncated: 68 more columns]

## Sheet: Stomach (FDR=4.4%)
CLID	SYMBOL	NAME	SHBW163 "Brain, frontal cortex 2271"	shbw196 "Brain, frontal cortex 2273"	shcn018 "Brain, frontal cortex 2272"	shbw195 "Brain, temporal cortex 2273"	shcn019 "Brain, temporal cortex 2272"	SHBW164 "Brain, occipital cortex 2271"	shbw197 "Brain, occipital cortex 2273"	shcn015 "Brain, occipital cortex 2272"	shbw151 "Salivary gland, parotid 0493"	SHBW165 "Salivary gland, parotid 1762"	shbw189 "Salivary gland, parotid 0396"	shbw149 "Salivary gland, parotid 0506"	shba117 "Esophagus 0331"	shba151 "Esophagus 0022"	shba138 "Esophagus 0406"	shba120 "Stomach, body 0328"	shba134 "Stomach, body 0468"	shbw188 "Stomach, fundus 0878"	shcn057 "Stomach, pylorus 2173"	shbw184 "Small bowel, duodenum 0825"	shcn014 "Small bowel, duodenum 2174"	shcn056 "Small bowel, ileum 0359"	shbw155 "Colon, ascending 0222"	shcn069 "Colon 2075"	shcn070 "Colon, sigmoid 0361"	shba135 "Pancreas 0432"	shcn051 "Pancreas 2650"	shba123 "Liver 0560"	shba130 "Liver 0586"	shba132 "Liver 0032"	shcn064 "Liver 1267"	shcn066 "Liver 1274"	shdp086 "Gallbladder 2131"	shba154 "Breast, lactating 0162"	shba141 "Pericardium 0465"	shba147 "Heart 0024"	shba150 "Heart 0559"	shdp084 "Heart 0477"	shdp091 "Heart 0841"	shdp094 "Heart 0980"	shdp095 "Heart 2869"	shba121 "Muscle, abdominal 0031"	shba155 "Muscle, right calf 0315"	shbw150 "Diaphragm 0366"	shbw168 "Lung 1356"	shbw175 "Lung 1351"	shbw183 "Lung 0221"
IMAGE:376697	LOC285705	hypothetical protein LOC285705	0.3525	0.4866	1.171	0.53		1.212	0.328	0.8101	1.658	1.062	1.111	1.148	0.7674	3.239	1.488	1.589	2.517	1.282	1.408	2.049	0.4051	-0.3247	2.091	0.2825	0.04194	-0.816		-1.04	-0.8606	-1.169	0.2176	-0.5599	1.781	-0.2167		0.5036	0.01878	-0.1342	-0.5641	-0.6849	-0.4723	0.04527	1.021	0.9452	-0.3236	-0.3841
IMAGE:1901145		Homo sapiens transcribed sequences	-1.926						-2.22		-1.51	-1.306		-1.05	-1.361			1.361	3.299	0.384	3.15				1.783		-2.306	-0.154		-0.4485		-0.6968			3.963	-0.8747										-3.663
IMAGE:293925	LYZ	lysozyme (renal amyloidosis)	-2.687	-1.832	-2.668	-2.269	-2.368	-2.517	-1.791	-2.849	4.689	5.293	4.182	5.349	-1.222	-1.76	-0.5713	1.86	3.138	1.063	5.879	-1.5	1.386	4.596	2.452	0.9935	-0.8871	2.735	-0.2704	-0.2095	-0.7996	-0.7278	-0.2114	0.1511	5.342	1.144	0.4287	-0.7954	-1.63	-0.5832	-1.383	-1.184	0.1987	-1.184	-1.868	-1.814	3.387	2.197	3.412
IMAGE:79190	CLDN18	claudin 18	-1.448		0.6012		0.6813		-1.952	-0.8599			-0.8494	-0.6925	-2.503			0.01916	3.407	3.672	5.408	0.4488	1.225	1.235		0.4025									-0.2193				-1.031	0.7158		-0.6549		-2.525		0.4352	5.086	4.036
IMAGE:746020		Homo sapiens transcribed sequences		-2.21					-0.739		-0.5489			-0.2995	-0.4196	-1.308		1.872	2.56		3.271		1.918		1.734			0.897		-0.9775	-0.2276				2.544	1.676	-5.869							-1.782
IMAGE:1536868		Homo sapiens transcribed sequence with weak similarity to protein ref:NP_060265.1 (H.sapiens) hypothetical protein FLJ20378 [Homo sapiens]										-1.077			-1.412		-2.331	0.1302	1.128	1.753	3.489		1.176	0.9663	2.482			0.695				-1.378				1.664								-1.554
IMAGE:2028722	OSF-2	osteoblast specific factor 2 (fasciclin I-like)	-0.2915	-0.7974	-1.563	-0.854	-0.9127	-0.2123	-0.186	-1.964	-2.396	-1.162	0.4566	-1.286	1.083	-1.645	-0.8063	2.195	0.6026	2.788	2.554	1.465	0.3811	-1.419	2.327	0.8385	0.7579	-0.01004	-1.755	-2.144	-1.745	-0.8228	-1.166	-1.574	-1.843	2.819	3.274	-1.05	-0.4852	0.4818	0.8619	0.3111	-0.5063	-1.259	2.217	1.531	1.682	1.242	1.207
IMAGE:897910	OSF-2	osteoblast specific factor 2 (fasciclin I-like)	-3.119	-1.934	-2.86	-3.171	-1.54	-2.039	-1.963	-2.271	-2.793	-1.559	-0.6504	-0.7835	1.886	-0.8017	-0.4633	2.068	1.836	3.311	3.297	1.518	0.6541	-0.8657	3.23	1.241	1.011	0.323	0.00763	-1.811	-0.9316	-2.19	-1.983		-1.51	3.552	4.157	-1.457	-0.06222	0.9048		0.8241	0.1367	-0.7757	3.4	2.344	2.115	1.535	1.32
IMAGE:784183	FLJ10970	hypothetical protein FLJ10970	-1.187	-0.8024	-0.1978	-1.339	-0.8977	-0.7373	-0.281	-1.439	-1.631	-1.577	-1.218	0.08851	1.198	0.6703	0.7587	3.56	2.438	1.353	2.669	3.63	0.5861	-0.6937	1.302	0.8835	0.8529	-0.425		-0.9495	-1.07	0.6622				-2.456	1.579	0.8746	-0.8402					1.126	-1.198	0.3962	3.777	3.277	4.512
IMAGE:462983	RECQL5	RecQ protein-like 5	-0.01453	0.2896		-0.667	1.124		0.411		-1.519	-0.8447	-0.1264	-1.109		1.632		2.792	2.24	0.945		-3.548			0.6444	-0.1245		0.04696					0.1406											0.6283	-0.676	-1.682		-1.601
IMAGE:45587	DKFZP564I1171	DKFZP564I1171 protein	-0.6115	-0.0474				0.06773	-0.03596				0.1566	-0.2865	-0.6466	0.7753		1.865	2.403	1.308			1.631		0.3874	1.368		-0.44		-0.7745	-0.5546				1.317				-0.5152					0.01127	-1.283
IMAGE:122728		Sapiens cDNA FLJ12163 fis, clone MAMMA1000594.	-0.9315	-1.547		-2.664		0.007727	-0.716	0.05609	0.1941	-0.3317	-0.2534	1.394	0.08335	-1.845	0.6537	1.385	3.453	2.138		-2.305	1.801	0.9113	0.7074	0.9085	0.6579	2.01		0.3555	1.155	-0.06282	0.9236		0.006673	-0.2907	-0.006268	2.1	0.6448	0.3418		0.7311		0.6313	-0.673	0.07125	-0.4776	0.01187	-0.6027
IMAGE:434182	USP7	ubiquitin specific protease 7 (herpes virus-associated)	-0.8295	-0.2854		-0.952	-0.2807		0.296	0.1981	-0.4739		-0.5914	0.04551	-0.3646	-0.3827		1.407	3.415	1.86	0.7057		0.9831	0.1833		-0.2995				-0.09248		0.9392		1.538		-0.8787		2.502						0.4533	0.319	-0.3968		-1.216
IMAGE:195967	ANXA10	annexin A10																1.413	3.321	2.266	4.412			2.569	3.305			0.178		-2.366	0.2734	0.2452	1.672	3.164	1.815									-3.571
IMAGE:194515	SULT1C1	sulfotransferase family, cytosolic, 1C, member 1							-1.724			-0.7697			-1.785			1.957	3.965	3.21	4.706	-0.1732	0.07305		5.129						-0.8826				1.609	-2.989								-3.667			-0.5156
IMAGE:417508	SULT1C1	sulfotransferase family, cytosolic, 1C, member 1												-0.6035	-2.544			0.3782	4.126	3.711	4.597		-0.7359	2.424	4.21	0.7715	-0.2491			-2.671		-1.23	-1.483		0.6297					-1.675	-2.095	-2.036	-0.9533	-1.486			-0.4246	-0.1151	0.9003
IMAGE:785690		hypothetical gene supported by AL833558; AK095046; AL080093	2.805	2.88	1.134	3.463	1.554	3.175	1.581	3.033					-1.96			0.1122	1.21	2.815	2.941		-0.06195		2.974						-0.7176					0.1463		-1.803						-1.562				1.009
IMAGE:1456359									-1.435		-1.335		-0.4724	-0.5055	-2.146			1.516	4.544	3.119					4.088										3.718											-2.148		-2.197	-0.9117
IMAGE:431269										-1.729					-2.202			1.58	3.168	1.623	1.589		0.2361		2.272					-0.2795		-0.07782						-2.205
IMAGE:290030	B3GAT1	beta-1,3-glucuronyltransferase 1 (glucuronosyltransferase P)	4.146	5.051		4.634	3.705	3.866	4.752	5.064	-0.3979	-3.014	-1.835	-1.638	0.1414			2.923	3.571	2.716					1.365		-2.374				1.073					-0.6127								0.4093		-2.121		-3.71
IMAGE:448489	C11orf9	chromosome 11 open reading frame 9	3.069	3.214	3.268	3.077	3.638	1.859	2.825	3.297	-2.875		-3.552	-3.555	-2.296	-0.4437		4.336	4.384	3.129	4.255		1.592	2.212	3.488	0.2795		1.151		1.207	1.226	0.4582	0.6246			-1.34	0.2747	-2.519	-1.184					-0.9777	-3.942	-2.758	0.7634	1.873	0.6483
IMAGE:51865	CA2	carbonic anhydrase II	1.969	0.8936	2.348	1.857	2.498	1.429	0.755	1.467	2.005	1.999	0.1576	1.435	-0.2456	-1.764	-0.2553	1.846		3.269	4.795	0.7358	-1.438	2.512	3.698	3.219	-1.811	0.221	0.4156	1.087	1.006	2.158	1.255	2.177	0.9177		-1.795	-1.129		-0.6072	-0.4871	0.2921	1.095	0.4123	0.318	1.662		-0.05713	0.6583
IMAGE:705274	DGKD	diacylglycerol kinase, delta 130kDa		-0.2844				0.8807	0.317		-1.903		-1.1	-1.753	-2.614		-1.493	2.518	3.726	2.281					3.18	1.461		-1.147		-0.3515		-0.1898	0.2766		0.02967	-0.9977	0.006732		1.718	-0.7452	0.3049	-0.2959	1.057	2.044	0.86		0.3054	0.9049
IMAGE:1898625	ANKTM1	ankyrin-like with transmembrane domains 1	-0.1555	0.3186		-2.638	-1.147		0.78	0.6721	0.2001		-1.017	0.3495	0.3894		-0.9803	1.331	1.889	2.894	2.89	-6.509	1.847	1.247	3.963	2.484		-0.604		0.4815	0.8014		0.6196		0.7927	-2.965				0.3278	0.8879	1.047				0.1772		0.6279	0.06329
IMAGE:415046		**similar to colon cancer-associated antigen AgSK1-2HT-ECS	0.08247	-0.4934		-0.55	0.4413	0.6317	0.188	-0.6399		-0.8177	-0.2994	-0.2725	0.3274	2.619	0.8277	1.479	2.007	0.752	2.788	-1.301	-0.5349	1.505		0.5025		-0.516	1.239	0.3095	-0.000574	0.7512	-0.4224	-2.95	0.9607	-0.7367	-1.422	0.9136	-0.8812	-1.104	-0.1941	-1.205		0.3253	-0.849	-0.9748	0.8764	0.3059	1.201
IMAGE:399390	LTBP4	latent transforming growth factor beta binding protein 4	-0.4575	-0.7834	-0.4988	-0.77	0.2113	0.4517	-0.07196	-0.9599	-0.5419		-0.6094	-0.1625	0.08735	2.989	0.8177	2.199	2.077	0.972	2.768	-0.7512	-0.6749	1.565	2.891	0.4225		-0.516	1.339	0.1695	-0.3306	-0.9288	-0.7824			-0.7967	-1.272		-0.7712		-0.1341		0.5377	0.5653	-1.309	-0.2348	0.8664	-0.5241	1.021
IMAGE:2251833	MSMB	microseminoprotein, beta-	-0.9845			-2.107			-1.279	-0.5169	1.211	1.565	0.6636	1.951	-0.8896			0.3822	3.64	2.345	5.761		-1.062			-1.045	-0.09506						-0.9294		-0.8563					-1.411	0.02888		-0.2793	-0.6417		-1.932	0.9594		3.274
IMAGE:1538637	KIAA0605	KIAA0605 gene product	-1.127	-1.022		-1.159	-1.038	-1.027	-0.221	-0.3989	-0.5009	-0.8867	-1.388	-0.4715	1.298	1.95	1.559	1.21	2.008	1.093	2.119	3.02	1.296	0.5663	1.372	2.103	0.8429	-0.705		-0.3995	-0.6196	-0.1778	-0.001445	-0.2889	-0.7283					-0.8332	-0.8431	-0.3239	-0.1413	-0.8237	-0.968	-1.144	1.307	1.267	0.8323
IMAGE:325375		Sapiens cDNA FLJ20767 fis, clone COL06986.	-3.245	-3.3		-3.007			-2.799			-2.785	-3.166	-2.449	3.61	4.192	3.571	2.602	2.51	2.235	3.171	4.032			1.414	3.325	0.6749	-2.503		-2.747	-2.688	-3.536			-4.806	-0.8837	1.201	-0.8734	-0.8082		-0.7811	-1.092	-1.759	3.588	2.024	3.478	-1.531	-0.5111	-2.276
IMAGE:726779	CNN1	calponin 1, basic, smooth muscle	-1.921		-2.492				-1.445	-1.093	-0.7549		0.3776	-0.6355	0.8944	2.276	2.395	0.03616	2.814	2.579	3.595	4.726	1.542	1.842	0.1484	3.839	2.979	-3.129		-1.803	-1.144	-3.052	-1.765		-3.192	-1.25	0.1747	0.8806	-0.4342	-2.007	0.1929	-0.5579		-1.738	-1.932			0.4329
IMAGE:502177	MYH11	myosin, heavy polypeptide 11, smooth muscle	-1.695		-2.346				-1.079	-1.117	-0.05894		1.564	-0.9495	2.54	1.892	1.861	0.8522	2.01	3.635	4.991	2.972	2.718	3.738	-0.6256	5.425	3.855	-1.843		-2.327	-1.558	-1.246	-2.529		-3.616	-1.774	-1.709	-1.483	-1.738	-2.271	-2.221	-1.232	-0.07934		-1.596		-0.4406	-0.3711
IMAGE:2315876	TPSB2	tryptase beta 2	-0.9095						-0.544	-1.122	-1.024		-0.9414	-0.5845	0.1954	1.107	1.086	0.7472	2.555	0.9	1.866	0.6668	0.7531	1.083	0.009437	1.73		0.07196		-0.8125	0.6374		1.196		-1.121	-0.3887		-0.6084		-1.516	-0.01612	-1.047	-0.1843	0.04327		-0.3768	1.644	1.624	0.9293
IMAGE:324951	CKTSF1B1	cysteine knot superfamily 1, BMP antagonist 1	-1.316		-0.1368	0.642			-0.51	-0.3679	0.05006	-0.7157	0.2026	0.009514	2.899	0.2013	1.06	-0.5088	2.249	3.084	3.21	5.211	2.527	3.217	1.783	2.754				-1.978	-1.099	-0.9968	-2.52		-0.3573			-2.004		-0.3722				-2.023
IMAGE:324690	CKTSF1B1	cysteine knot superfamily 1, BMP antagonist 1	-0.9755			1.212	-1.027		-0.44	-0.1179	0.3201		0.5326	0.8995	2.319	1.641	1.5	0.3512	3.219	3.624	4.22	5.101	1.967	3.697	2.523	3.084		-0.364		-0.5285	-1.079	-1.367	-3.54		-2.627	-1.185		-1.654	0.05078			-0.8729		-0.8927		-0.3528
IMAGE:324513	CKTSF1B1	cysteine knot superfamily 1, BMP antagonist 1	0.5725	-0.0234	-0.4988	0.58	-1.149	-1.078	-0.232	0.2901			-1.039	-0.3725	2.507	0.7593	0.9777	0.9092	2.037	2.112	2.698	3.739	0.5651		2.001	1.552			1.539	-0.8505	-0.7206		-0.7824		-0.3293	-1.077			0.1188	-0.8342	-0.8841	-0.2349		-1.385	-0.709	-0.4948	-0.9836
IMAGE:1753222	VIP	vasoactive intestinal peptide		1.66	0.9942	0.943			0.321	0.7931				-1.509	2.4		1.041	1.372	2.05	1.575	4.231	5.042	4.158	4.618	0.4144	2.635						-0.3558	0.06056		-1.916					-0.4012		-0.3519				-0.07175
IMAGE:39593	SST	somatostatin	0.1385	1.993		0.936			0.554	0.7661				-0.4965		-0.1047		1.155	2.223	1.678	3.804	2.425	1.111	3.291		0.3185					-0.3346	-0.3228	-1.016		0.1767	-0.7207			-1.375	-0.8982	-0.6781			0.4113	-0.813	0.9112
IMAGE:1586172	MRE11A	MRE11 meiotic recombination 11 homolog A (S. cerevisiae)								-0.7699	-0.4519	0.02226		0.4975	1.717	-1.321	1.118	1.749	3.147	1.762	1.598	1.979	-0.6749		-0.3186	1.282						-1.669	-1.032	-2.9	-2.729	-1.197				-0.6442	-1.054	-0.4949		-1.095	-0.659	-1.115	0.9364	1.276	0.3013
IMAGE:592592	MUC5AC	**mucin 5, subtypes A and C, tracheobronchial/gastric		-0.0734		-0.7			0.148	0.6101	-1.152		0.1406	-0.6125	0.6674			4.719	6.897	4.552			1.575		4.491	1.732	1.622			0.5895	1.129					0.01333	0.1977			-0.1342		0.04505		0.4553		-1.185		0.07587	2.121
IMAGE:365326		**Sapiens, clone IMAGE:5478062, mRNA	-0.8035											-0.008486				3.043	4.251	2.806			0.3691		1.885								-1.408	-1.986		0.03733				-0.7102		-0.2409		0.8393	4.245	1.289
IMAGE:460798	MGC23911	hypothetical protein MGC23911	-0.7545	-0.5104		-1.947		-2.175	-0.689	-0.7469			-0.6164	-1.739	-0.4296	-0.2477	-0.6293	3.322	5.03	3.695					4.964		-0.1151	5.807		1.103	0.5824	-0.4658	0.8306		1.124	-0.7137	-0.009268		-4.918					-0.4917		-1.222			0.9943
IMAGE:152289	PKIB	protein kinase (cAMP-dependent, catalytic) inhibitor beta	0.2045	0.5486	0.4032	0.642	-0.6467	-0.4763	0.2	0.8321	-2.21	-0.3957	-0.5074	-0.1005	-0.3906	-2.489	-0.9503	3.281	2.209	2.354	2.17		3.357	2.797	1.673	3.454	1.754	0.866		-0.05848	0.2514	-0.3168	-0.9004		2.933	2.625	-3.65	-1.334		-0.4022	-1.412	-0.8029	0.8297	-2.163		-2.523		0.5179	0.4933
IMAGE:2095066	ADH1C	alcohol dehydrogenase 1C (class I), gamma polypeptide							-3.165		-1.745	0.5993	0.2076		1.324	0.3063	0.5247		3.594	1.249	4.755	-0.1342	1.272	5.082	0.07844	2.109	0.3089			-1.593	4.296	4.358	2.755	5.007	2.958	-0.7397	1.935	0.9806		-0.6872			-0.6753	2.262	0.548	-1.098	-0.6866	0.8329	-0.03171
IMAGE:167205	SELENBP1	selenium binding protein 1	-1.352	-0.3974	0.3672	-0.264	0.8073		-1.256	-0.5239	-1.386	-0.3517	0.4066	0.3335	-1.287	1.035	-0.08631	2.805	1.963	1.378	1.374	0.9548	1.891	1.551	1.947	1.438	1.718	-1.26		-1.684	1.515	3.037	1.664	2.546	0.8867	3.599		1.41	-0.8552				0.1037	-0.7287	0.487	-0.7688	0.8724	1.032	1.907
IMAGE:587388	LIPH	lipase, member H							-1.79	-1.328			0.8926	0.4095	-0.02065	0.5813		0.5712	1.779	2.084	2.91		1.087	2.107	2.183	1.944	1.424					0.1732	-0.2004		1.733	-0.3347		-1.024				-0.9929						0.7079
IMAGE:1642889	PIK3C2G	phosphoinositide-3-kinase, class 2, gamma polypeptide	-1.066							-1.138	2.02	1.544	1.873		0.3794			2.301	3.259	1.484			0.2871		2.083					0.6615		2.413	-0.5504			1.985				-1.252	-0.3421	-0.3629				-1.673
IMAGE:1899496	AKR1B10	aldo-keto reductase family 1, member B10 (aldose reductase)							-0.07296						2.166	0.4083	3.237	1.608	3.796	2.481	4.267		2.284	4.374		1.491				0.5085	2.658	1.91			1.05					-2.055	-1.495	-1.516	-0.08334	-1.096	-0.17
IMAGE:741919	TJP3	tight junction protein 3 (zona occludens 3)	-0.2535						-1.168	-1.566		0.3463	0.9246	0.04151	0.3814	1.253	-0.1283	2.093	1.711	1.476		-1.297	1.629	2.009		2.086				0.4335	1.303		1.752		1.005	1.297		-1.262		-0.8202	-0.1201			-0.8807	-1.705	-0.4408		0.1799	0.03529
IMAGE:150897	B3GNT3	UDP-GlcNAc:betaGal beta-1,3-N-acetylglucosaminyltransferase 3	-0.9385	-1.304	-2.51	-2.941	-2.52		0.187	-0.1609	0.07706	0.5513	-0.06042	0.5065		2.588	2.697	2.738	4.126	2.631	3.807		2.994		1.94	3.191		0.863		1.239		-0.6398	0.3166	-4.361	2.47	2.692		-1.897	-2.722					0.8543				-2.165
IMAGE:785585	FLJ40362	hypothetical protein FLJ40362							0.727	0.009094					0.1764	0.5083	-0.5433	2.588	3.376	2.661			-1.126		2.76	0.7515	0.9409	0.283		-0.4315	-0.01157		-0.5634			-0.2977	-0.1433	0.8926	1.368					-0.2657		-0.8458
IMAGE:856115	PSCA	prostate stem cell antigen	-0.2785	-0.5644		-1.261			-0.453	-0.2609	-1.463		-0.4704	-1.483	2.006	2.238	2.337	5.418	7.116	6.071	4.197		-0.5659		4.2	-2.749	2.081	-0.437					0.5466	-2.761										-1.116		-3.226
IMAGE:855157	MGC2742	hypothetical protein MGC2742	-2.03	-1.975		-2.532			-1.964		0.1261	0.2303	0.1986	-0.07449	2.025	3.307	3.166	2.837	3.085	1.39			1.103	2.103	1.259	0.9105		0.462		-1.142	-0.3726	-0.5608			2.329	0.4613					-1.456			-0.5067		-2.637	1.184	0.4139	1.709
IMAGE:1572723	LOC285458	hypothetical protein LOC285458	-1.194			-3.036			-2.108		-0.6179		-0.7254	-0.6785	1.371	2.573	3.042	2.173	1.731	0.416	3.502		-0.04095		1.235	-0.3535									1.555	0.9173								-1.711		-4.371	1.8	1.42	3.115
IMAGE:740780	KLK11	kallikrein 11		-1.896			-3.652		-1.325	-1.163	0.09506		2.518	3.265	1.514	3.206	2.735	2.456	3.844	2.139	3.405				1.698			0.711		-0.3735	-0.5536		-0.8954		0.4777	0.6703			-1.514	-1.797		-1.438		-1.608			-0.9966	1.213	0.6683
IMAGE:448093	CYP3A5P2	cytochrome P450, family 3, subfamily A, polypeptide 5 pseudogene 2		-2.412		-1.659			-1.541	-1.539				-2.881	0.6284	0.1403	0.4187	1.56	2.318	2.033	3.459		3.946		2.872	1.223	1.463			2.071	3.11	4.752	1.489	4.901	3.142					-1.563	-0.9731	-1.074	-0.6513			-2.284		0.3169
IMAGE:117803		similar to GDDR											0.3646					-0.9668	1.541	2.266	3.522				3.395																						-0.06962	-0.6501	-1.025
IMAGE:587847	GPX2	glutathione peroxidase 2 (gastrointestinal)	-0.5765	-1.812	-3.018	-2.439	-1.958	-2.247	-1.381	-1.869	3.549	2.303	-0.4684	-1.411	4.398	3.34	3.689	4.47	5.248	3.033	5.179		2.006	4.236	3.382	4.373	1.173	3.335	0.6196	4.611	6.08	4.272	6.559	3.951	6.612	-3.326				-0.7232	-0.4631	-0.3539	0.6587	-1.394	-5.298	-1.704	-1.903		-1.038
IMAGE:293471		LOC201484							-0.686		-3.276			-0.9065	-0.1266			2.845	3.993	2.288			0.4411		2.677					0.1855					2.187	-1.181		2.27						-0.1887		-3.169
IMAGE:119290	CTXL	cortical thymocyte receptor (X. laevis CTX) like	-2.574						-1.428		-2.998		-0.8354	-1.718	-0.9186			2.283	4.651	3.086	3.662				3.115	2.496	1.286					-1.815	-0.3384		1.885											-2.751	-0.9096	0.5499	0.2553
IMAGE:588057	EPS8L3	EPS8-like 3	0.6255	-2.52					-2.139	-0.4869	-2.479		-1.816	-1.479	0.7404		-0.3893	1.852	3.12	1.805	4.141		4.608	5.768	3.394	4.125	3.285	0.247		0.06252			0.8206	-1.137	4.294	-0.5337		0.7566		0.8688		-0.02195	2.891	-0.2217		-1.392
IMAGE:586698	MST1R	macrophage stimulating 1 receptor (c-met-related tyrosine kinase)		-1.124					-0.513	-1.061		-0.9387		-0.7335	-0.1136	1.298		2.668	4.046	2.021			2.314		2.71		0.8609					0.3702			1.97					-0.6752						-1.426		0.3449
IMAGE:612616	MST1R	macrophage stimulating 1 receptor (c-met-related tyrosine kinase)	-1.993			-2.105			-0.667	-0.4749	0.06306	-0.9427	-0.4444	0.002514	-0.1076	0.5843	-0.2473	1.104	2.262	1.437	3.043		0.8701	3	2.356	1.747				-0.1555	0.01443	-0.6338	-1.167			-0.3917		1.389	1.144			0.3201		0.7203	-0.484	-0.6098	-0.2686	0.6409
IMAGE:1643566	CA9	carbonic anhydrase IX							1.124	-1.634					-0.5666			5.075	6.003		5.214				5.347			0.25		0.9355		0.6172	0.8336		3.827					-0.8182	-0.07812	-0.3889						0.3519
IMAGE:511786		**Homo sapiens transcribed sequence with weak similarity to protein ref:NP_150296.1 (H.sapiens) ER to nucleus signalling 2; IRE1 beta; IRE1, S. cerevisiae, homolog of [Homo sapiens]	-0.9675										-3.799		-0.7026		-0.2223	2.319	2.587		3.198				3.231		3.942	-0.936				0.8612	-0.2324		2.301									-1.085
IMAGE:511967		**Homo sapiens transcribed sequence with weak similarity to protein ref:NP_150296.1 (H.sapiens) ER to nucleus signalling 2; IRE1 beta; IRE1, S. cerevisiae, homolog of [Homo sapiens]	0.1445	0.2486		-0.728			0.15	-0.6979	-1.88		-0.9474	-1.45	-0.3506			2.351	3.019	1.724	3.53		2.077		3.583	3.484	3.204	-1.234			0.9714												0.6997	-0.1227		-1.593	-1.082	0.1379	0.09329
IMAGE:586685	LGALS4	lectin, galactoside-binding, soluble, 4 (galectin 4)	-0.4085	-2.034	-1.81		-0.9097	0.09073	-1.583	-1.581	-0.1229	-1.049	-1.89	-1.073	0.01635	-0.6517	-1.203		2.706	2.351	5.117	3.208	6.304	7.814	3.68	6.451	3.691	2.383	2.848	2.719	2.338	0.5602	3.647	3.739		-2.288	-1.303	-1.627	-2.672		0.5449	0.8441	1.107		-1.79	-0.1658	-0.02462	-0.5851	-0.02971
IMAGE:511068	LGALS4	lectin, galactoside-binding, soluble, 4 (galectin 4)	-0.3225	-2.648	-1.244	-4.095	-0.2737	-1.353	-2.277	-2.305	-3.327	-1.713	-1.634	-1.887	-0.7576	-1.416		1.924	3.262	3.027	6.113		7.1	8.76	4.626	7.467	4.477	3.149	2.654	3.345	2.884	1.936	4.503		7.826	-3.292			-3.326	0.8808			0.1727	0.7003	-1.434	0.1902	-4.139	-0.2191	0.3463
IMAGE:511045	LGALS4	lectin, galactoside-binding, soluble, 4 (galectin 4)	-0.4255	-3.391	-1.417	-4.608	-0.7967	-2.136	-1.91	-3.168			-1.837	-2.81	-0.5806	-1.549	-2.73	1.421	2.749	2.704	5.42	3.851	6.857	8.357	4.213	7.324	3.874	2.876		3.182	2.661	1.133	4.46	4.482	8.173					1.388			-0.01034	-0.6127	-1.317	-0.8628		-1.222	0.05329
IMAGE:151620	CAC-1	CAC-1	0.3125	0.5966	-0.3388	-0.32	-0.1087		0.838	1.02	-1.462		-0.05942	0.07751	1.177	1.799	1.358	1.069	2.067	0.652	2.598	-0.7512	2.865	2.785	1.341	3.562		0.594		-0.2305	0.3194	-0.4288	-0.8224		2.161	-0.5367	-0.9323	0.4436	-0.4612		-0.2441	-0.6049	0.3777	-0.2847	-0.399			0.01587	0.4613
IMAGE:2321113	AGR2	anterior gradient 2 homolog (Xenepus laevis)	-2.69	-1.565	-3.711	-4.272	-1.621	-2.1	-1.254	-2.172	0.9761	-0.1697	-1.311	1.896	-0.8846	-1.693	-0.4843	1.767	5.275	4.33	7.156	-1.113	2.663	5.363	5.389	4.99	0.8699	0.762	1.877	-0.2425	-0.8326	0.2892		-0.01186	5.059	-0.8287	-2.704			-1.756	-1.006	-0.4169		-2.177	-2.961	-2.667	1.674	0.8539	2.299
IMAGE:859422	NR2F6	nuclear receptor subfamily 2, group F, member 6	-0.4735	-0.2694	-0.8648	-0.686	-1.065	0.1357	0.142	0.05409	-0.2579	-0.1837	-0.1454	-0.04849	0.02135	1.413	0.4417	1.723	1.691	0.596	1.952	-0.3372	1.019	1.359	1.105	1.386		0.05796		0.3735	1.523	2.775	1.882		0.5947	0.3173	-0.9083	1.798	0.4428	-0.6002	0.4999	-0.1909		0.6193	-0.175			0.02987	-0.6847
IMAGE:33267			-1.448	-2.213		-2.29			-0.662	-1.11	-2.112	-3.648	-2.399	-1.882	0.4474	1.339	0.5177	2.589	3.367	1.672		-2.301	-0.8049		1.861			1.924		3.02	2.869	3.721			1.901	0.5133		0.9536	1.019	-0.5642	1.146	-0.4349	0.5077	-1.415	-2.469	-1.205
IMAGE:233721	IGFBP2	insulin-like growth factor binding protein 2, 36kDa	-1.329	-1.734	-2.22	-2.801	-0.8597	-0.7993	-0.303	-1.261	-0.8629	-3.159	-1.89	-2.033	-0.5536		0.6767	1.758	2.756	2.081	1.847	-1.152	-0.4959	0.9643	3.03	0.9315			1.828	1.589			1.607	4.429	1.27	0.3923		0.4626	0.7878	-0.4752	0.9349	0.2841				-1.176	0.005377	-0.3051	-1.08
IMAGE:214982	CDC42EP1	CDC42 effector protein (Rho GTPase binding) 1	0.2435	0.1376		-0.349			0.109	-0.1589	-0.1009		0.2116	-0.6615	0.1184	0.4803	0.7187	2.58	3.438	1.343	1.489	-0.5702		0.1463	1.332	0.4635	-0.06706	2.455		1.831	2.7	0.4822	2.929	3.431	-0.2883	0.7443	1.059	0.8846	-0.1102	-0.2332	0.5169	-0.6839	0.6287	-0.6437	-0.978	-0.6438	0.2074	0.5369	0.5623
IMAGE:323577	SLC4A2	solute carrier family 4, anion exchanger, member 2 (erythrocyte membrane protein band 3-like 1)	-0.7665	-1.382		-1.439		-1.047	-1.071	-0.6389	-0.2809	-0.5567		-1.041	0.3084	0.8403	0.07869	2.21	2.438	1.343		-0.5802	0.1361		1.542	0.1335	0.6329	0.515		1.211	1.6	0.9922	2.429	0.7611		-0.3857	0.4687	1.275	0.6298					0.4363	-1.078	-0.4838	-0.07262	-0.02313	-0.6977
IMAGE:1947150	SLC4A2	solute carrier family 4, anion exchanger, member 2 (erythrocyte membrane protein band 3-like 1)	-0.5095	-1.535		-1.132		-1.15	-0.924	-0.9919	-0.09394	-0.4697	-0.8614	0.01551	-0.3646	0.5873	-0.04431	1.677	2.265	0.79	0.7357	-0.1632	-0.2069	-0.4967	1.479		0.6199	0.642	1.747	1.108	1.127	0.8892	2.546	1.148	0.1487	-0.8187	0.4357	1.112	0.5768	-0.6662	0.07388	-0.08695	0.4357	-0.04673	-1.161	-0.01675	-0.1856	-0.05613	0.01929
IMAGE:1636176	PLXNB2	plexin B2	-1.165	-1.39	-1.676	-2.207	-1.436	-0.5353	-0.809	-1.547	-0.3289	-1.115	-0.4964	-1.099	-0.2696	1.092	0.1507	1.632	2.31	1.005	1.541	-0.3282	0.03805	0.3883	1.964	0.7455		0.09696	0.2816	0.4625	0.9924	1.154	1.251		0.4537	-0.4437	-0.2393	0.1566	0.1118	-1.451	-0.2711	-1.302	0.4007	-1.222	-2.256	-1.482	0.1494	0.4389	0.4243
IMAGE:201288	FOXA3	forkhead box A3	-1.431	-1.196		-2.333			-0.04496	-0.5529	-0.9949		-2.172	-0.3655	-0.6256	-0.07367		1.426	3.994	1.639	3.745		0.9921	1.902	1.618	1.109	0.3989	2.511	2.456	2.667	2.306	2.248	3.965	4.687	2.668	-0.9697		-0.5994	0.4758	-1.247	-0.6571			0.5923	-1.252	-0.8378		-2.117
IMAGE:739126	TSTA3	tissue specific transplantation antigen P35B	-0.8505	-0.9764	-0.9618	-1.333	-1.232	-0.1813	-0.725	-1.113	0.1151		0.9176	0.6645	0.4044	0.8263	0.4947	1.906	2.874	1.319	2.335	-0.9642	0.4421	1.272	2.668	1.459		1.161	1.706	1.037	1.706	1.208	1.575	1.527		0.7703	0.3247	0.2506	0.4358				0.9647	0.3323	-1.002	-0.5078	-0.5466	-0.4571	0.07829
IMAGE:509980	KRT8	keratin 8	-2.17	-2.925	-3.131	-3.272		-2.14	-2.654	-3.292	0.8961	0.3403	0.9086	0.2755	1.105			1.447	3.535	1.51	3.656	-0.3232	1.723	3.483	3.179	3.52	1.3	2.772	2.037		3.497	0.8992	1.936	3.788	3.449	0.5913			-2.043	-0.5262	0.1639	-0.3269	0.9457	2.273	0.189	-2.467	0.2744		-0.03071
IMAGE:740888	KRT8	keratin 8	-2.059	-3.184	-3.16	-3.141	-2.47	-2.269	-2.053	-2.201	0.9171	0.1913	1.15	0.6665	-0.5636	0.2183	0.7867	1.448	3.656	1.431	3.627	-0.3022	2.044	3.544	3.17	3.461	1.581	3.173	2.128	1.079	3.588	1.95	2.327	3.969	3.72	0.1023	1.167	0.7026	0.01778	-0.4452	1.105	-0.8659	1.277	-0.6757	-1.36	-1.996	0.2254	0.4349
IMAGE:1007581	TMPRSS2	transmembrane protease, serine 2	-3.716	-3.341		-4.378		-4.886	-3.57		1.52	1.574	2.093	1.9	0.4994	1.331		3.651	4.259	1.644	2.89	-1.659	2.897	4.087	2.053	2.664	1.514	2.116		1.202	2.731	0.5632		3.512		1.325	-2.58							-1.973		-2.933	0.8884	0.7679	2.573
IMAGE:243202	CTSE	cathepsin E	-1.486	-1.301		-2.048			-1.47	-0.8279	-0.7299	-2.296	-1.627	-0.4705	-0.3106	-1.829	-1.09	2.481	4.629	2.774	5.54	-0.8592	0.4771	4.427	3.273		-1.936	2.166		0.3615	-0.5086	-2.697				0.4753	0.03973		-0.7292	0.03776		0.5671	0.4697	-0.8527	-0.467	-0.6328	1.428	1.158	2.463
IMAGE:118518		Homo sapiens transcribed sequences	-0.2495	-0.9954		-0.532		-1.04	-0.444	-1.362	-0.3539		-1.221	-2.014	0.1354	-0.3727		2.297	3.485	2.26	2.766	-1.653	-1.357		2.139	-1.2	-1.62			-0.2825	-0.7026	-0.1908	-0.2444	-0.7719	0.3187	-0.6087		0.2316	-0.06322	0.8938		0.2631	0.09566	-0.2967	-0.521	-0.1168	2.384	1.474	2.129
IMAGE:2321341	PGC	progastricsin (pepsinogen C)	-2.192	-2.827		-0.614	-0.5227	-0.8623	-2.106	-1.054	-1.126	-0.6617	-1.853	-0.1865	-0.6766	0.6753	-0.5263	6.695	8.383	7.448	6.784	-0.3552	-1.069	5.031	7.387	-0.7615	-1.362		2.095	1.706	1.265	1.357	1.254	-0.9939	-1.853	-2.171	0.4437	2.31	0.4948	-0.6982	-0.1881	-0.6489	0.1137	0.06127	-2.003	-1.599	3.052	2.452	4.107
IMAGE:155768		similar to Pepsin A precursor		-2.112	-1.238				-2.091	-1.439					-0.6116		-0.4913	5.51	5.778	6.263	5.519	-0.9102	-1.304	1.886	6.382	-0.6265	-0.4071	1.295		0.9905	0.5004	0.01218	0.9386	1.051	-0.5083	-0.09567	-0.6613	1.305		-1.343	-0.4431	-1.784	-0.7213	-0.003731	-2.308
IMAGE:284882	COL2A1	collagen, type II, alpha 1 (primary osteoarthritis, spondyloepiphyseal dysplasia, congenital)								0.2341	0.1021			0.1315	-0.2486	0.4933		1.663	1.911	2.956			0.3691		2.385					-0.09648		0.5752			-0.6553	-0.6127		0.7376	-0.5072	-0.7102	0.8599			-0.5307		-0.2708
IMAGE:592777	FER1L4	fer-1-like 4 (C. elegans)	-0.1045	-0.7104	-1.086		-1.286		-0.689		1.471	-0.1347	-0.8064	1.121	-0.8196			1.812	2.59	2.165	2.361		0.3681		3.684	0.8055				-1.177														-0.4717		0.05825
IMAGE:745343	REG1A	regenerating islet-derived 1 alpha (pancreatic stone protein, pancreatic thread protein)	-1.231	-2.236	-2.202	-1.973			-2.095	-1.623	-0.2849	-0.1507	-0.7424	1.035	-1.666	-0.1637	-3.215	4.666	5.814	3.929	4.155	1.896	5.032	7.952	2.028	-0.1405	-2.211	7.331	7.126	2.067	0.3764	-0.3918	-0.005445		2.838	-0.4697	1.845	0.5906	-0.3242	-2.037	-0.3171	-0.9179	-0.9153	-1.088	-2.342	-1.228		-1.567
IMAGE:156053	KIAA1223	KIAA1223 protein	-1.037	-1.512		-1.059			-1.701	-2.259	0.06906	-0.04674	-0.08842	0.2185	0.2384	1.51	0.5087	3.73	4.158	2.693	3.209	-0.2702	-1.504	-1.374	2.932	1.473		1.915		-1.399	-2.39	-2.228	-1.231	-1.919	-0.6583	1.754	-0.3613		-1.51	-0.4832	-2.313	-2.074	-1.061	-1.634	-1.028		1.487	1.087	1.942
IMAGE:840687	MUC1	mucin 1, transmembrane	-1.696	-3.331	-2.157	-3.698	-1.707		-1.61	-1.648	-0.2899	-1.426	-0.6974	-0.3305		1.341		3.341	4.329	3.944	5.46	-2.809	-0.4829	0.9773	3.343	2.304	0.9339	1.956	2.391	1.252	0.06143		-0.7604	-1.048	-0.3773	1.475	0.3697	-0.7144	-0.05922	-1.712	-0.4721	-0.4529		-0.2427	-0.617	-1.703	1.518	2.448	3.583
IMAGE:255725	MUC1	mucin 1, transmembrane		-2.943					-2.782				-1.119	-1.092	0.06735	1.949		4.309	4.697	2.732	4.868	-2.471	-2.035		4.111	1.562		1.824		-0.9405	-1.961	-2.449			0.5807	1.643			-2.961		-1.614						1.686		3.071
IMAGE:840266	PIGR	polymeric immunoglobulin receptor					-1.038			-2.769	3.229	2.933	2.402	3.479	-0.2016	-3.29	0.1887	2.82	3.568	1.893	3.359	2.94	4.086	5.036	2.532	3.133	2.663	-0.115		1.841	0.8304	0.8522	1.059	1.501	3.102	1.304		-4.245	-4.48	-0.6332				-3.244			2.197	1.687	3.152
IMAGE:1660409	PDIP	protein disulfide isomerase, pancreatic	-0.1255	0.8086		0.622	1.303	0.8937	1.45		-0.9399	-0.6057	-0.09742	-0.8505	0.8294			3.321	3.809	2.384		-1.579			0.7434			6.016	5.681				0.5496		0.1227	-0.7147				-0.7422	0.4679	0.2671		1.287		-1.503		-0.4321
IMAGE:2017658	PDIP	protein disulfide isomerase, pancreatic	0.9955	0.8396				1.635	1.631	0.1831			0.8736	-1.399	-1.34			3.642	4.25	2.735		0.4118		0.6583	2.224		0.8149	6.747	5.232						-0.2963					-1.201	-0.1311	0.3781				-1.402
IMAGE:124637		similar to Pepsin A precursor									-4.16			-6.58	-0.8306			5.191	7.659	6.194	6.46				4.413						0.5114													1.207
IMAGE:119786		similar to GDDR													-1.663	-2.161		0.4092	3.477	5.012	8.388										-2.641	-2.879				-2.127		-1.556						-1.715			4.216	1.456	6.731
IMAGE:1931783	AMP18	18 kDa antrum mucosa protein		-2.555											-1.845			5.237	6.315	5.89	8.576				5.009
IMAGE:297899	CLDN18	claudin 18							-2.467				-1.944	-2.897	-2.398	-2.346		3.264	5.392	3.617	5.933				3.916					-2.725	-1.156	-1.364															3.891	3.031	3.346
IMAGE:1693411		similar to GDDR													-2.827			0.07516	3.593	4.358	6.774				2.897																						1.782	0.8619	1.477
IMAGE:1594461	CAPN9	calpain 9 (nCL-4)	0.9595	-0.4664		-0.243		3.119	-0.645	-0.2129	-1.485		-1.322					2.006	4.024	2.639			2.872		5.688	2.009	0.7989													-0.7872	-0.8571	-0.6079	0.2747			-1.168	0.7034	0.3129	2.028
IMAGE:1601601	CSF2	colony stimulating factor 2 (granulocyte-macrophage)	0.3895						-0.01496	-0.5329		0.2293	-0.5224	-1.355	0.1344			1.746	3.204	1.769	4.005	-0.2742	1.712		3.128	1.159	0.8489								-0.7223					0.1228	0.5429	0.2121				-1.118	0.03338	0.7729	1.328
IMAGE:119289		Homo sapiens transcribed sequences	0.03747						-0.727	0.2651	-0.1669	0.1373		-0.02749	-0.3376			-0.4858	-0.8184	4.597	7.393	0.3838			3.166					-0.4555	-0.2456	-2.014			-0.1343	-0.6017		-0.8414	-0.5762	-0.07924	-0.3991	-0.3299	-0.6473	-0.6497		-0.2398			1.276
IMAGE:796123	SMPD3	**sphingomyelin phosphodiesterase 3, neutral membrane (neutral sphingomyelinase II)	0.0004744	-0.6554	0.07924	-0.592	0.3793	0.4197	-0.654	-0.7119	0.2161	0.7003	-0.1214	0.1255	-1.875	-1.603		1.947	3.175	2.82	3.476	0.9168	-0.1169	2.723	3.439	0.5605		0.07196		-0.5625		-1.881		-0.8719	1.699	-1.689	-0.1243	-0.8584	0.1768	0.2338	0.7039	0.1031		1.653	1.689	3.273	0.4444	-0.2461	-0.4007
IMAGE:795585	ISL2	ISL2 transcription factor, LIM/homeodomain, (islet-2)	-0.5095	-0.7854	-0.1008	-0.722		0.05973	-1.034	-0.6119	-0.1339		-0.1814	0.5655	-1.345	-1.093		1.727	2.965	2.87	3.686	1.567	-0.3069	2.253	3.279	0.6405		0.06196		-0.7225	-0.7026	-1.601	-0.6644			-1.169		-0.9084	0.3268					1.273	1.429	3.233	0.08438	0.1339	0.4693
IMAGE:261472	ORF1-FL49	putative nuclear protein ORF1-FL49	0.1045	-0.8914	-0.3868	-0.278	-0.04671	0.1237	-1.02	-0.8879	0.1001		-0.2574	0.4995	-0.9206	-1.149	-1.1	2.611	3.459	2.684	3.55	1.471	-0.3929	2.527	3.433	0.5545	-1.576	0.396	0.0006298	0.1515	-0.7786	-2.127	0.01956	-0.09786	2.073	-1.255	0.1897	-0.08439	0.5108	-0.4422		-0.08295		2.127	2.203	3.257	0.6784	-0.07213	0.1533
IMAGE:795835		Homo sapiens transcribed sequences							-0.206	-0.4839			-0.003418	0.6135	-1.817			0.9852	2.453	2.428	3.104		-0.00895	1.931	3.217	0.9585		-0.24		0.5655		0.3772	-0.1864					-1.01	-0.1552			0.5311		0.7513	1.217		-0.5876	-0.2381
IMAGE:854831	CLIC6	chloride intracellular channel 6	-3.348	-3.313					-2.822	-2.03	-0.1919	-0.3577	0.3206	0.8075	-1.233			3.679	5.107	2.912	1.658		-1.775		2.241		-0.7081	0.454		-0.3805					1.861	-0.6267		1.214	0.6388					3.445		1.735	-0.3836	0.4059	0.5213
IMAGE:813387	NQO1	NAD(P)H dehydrogenase, quinone 1	-0.5525	-0.8184				-1.993	-0.257	-0.5949	-0.7369	0.1273	-0.4044	0.03251	1.652	0.3043	2.173	2.194	3.432	2.037	3.473	0.1738	-0.5999	2.1	2.786	1.707	0.9869	-1.381		-1.185	-0.7556	-1.444	-0.9674	-3.335	3.066	-1.922	1.373	-0.6714	0.5038	-0.6292	0.5309	-0.8499	-0.6673	1.65	-1.054	0.5902	-0.4486	-0.03913
IMAGE:39725	DKFZp761N1114	hypothetical protein DKFZp761N1114	2.073	1.358		0.741		1.533	0.599	1.321	1.099	0.9033		0.1285	-0.7616			3.88	5.468	3.203		-0.01018			3.702										-0.7283												-0.3126		-0.1777
IMAGE:1418621	ST6GalNAcI	GalNAc alpha-2, 6-sialyltransferase I, long form							0.169						-0.2816	2.59	0.7587	2.54	3.738	1.843			1.926	2.636	2.292	3.673	0.3629			-1.519	-0.04957	-0.8278				-2.616		0.2046						-1.434	-1.868
IMAGE:39973		Homo sapiens transcribed sequences	1.583	0.9676	2.462		1.422	1.553	1.039	1.711	1.119	1.233		0.4985	-0.7416		-0.1413	2.81	2.898		1.359	0.6298	-0.2039	-0.4737	4.092			-0.05504		-0.8395	-1.4	-1.488	-2.271		0.1517	-0.7557		0.3546		-0.3732	-0.6731	-0.5339	-0.2513	-0.4637	-0.768	0.3962	-0.03262		-0.4177
IMAGE:785542	NRXN3	neurexin 3	1.492	2.187	2.141	1.73	1.041		1.828	1.54			0.6706	0.2775	-0.2826	0.8893	-0.2023	1.049	1.647	2.422	1.438	2.199	0.7851		1.131	1.312		-0.966	2.169	0.3495	-0.2706	0.3612	-0.2024		-0.7293	-1.467	-1.072	-0.6964	-0.4812					-0.2347			-0.3936	0.3059
IMAGE:417983		Homo sapiens transcribed sequence with weak similarity to protein ref:NP_079370.1 (H.sapiens) hypothetical protein FLJ22184 [Homo sapiens]	1.619	1.664	1.778	2.007	1.488	2.049	1.875	1.307	0.2751		-0.4424	0.5645	1.414	2.786	1.665	2.256	3.714	1.509	4.155	1.076	-0.1479	-1.198	3.078	-0.2705		1.531		-0.2335	-0.6436	-1.802		-1.603		-0.3597	0.3247	0.8506	0.4158	1.063	0.9029	0.4021		-0.5277		0.09225	-0.4966	0.2929	-0.4017
IMAGE:79726	C17orf28	chromosome 17 open reading frame 28	1.832		0.5312	1.36	1.281	2.312	2.198	1.47	1.718	1.862	1.981	0.7075	-0.2426	-0.6607	-1.432	1.969	3.267	2.062	1.118	-1.351	1.055		2.171	0.6825	-0.9281	1.814		-0.3705	-0.3106	-1.159	-0.2324		1.511	1.023	-0.2423	0.09361	-1.231	-0.7342		-0.8049	0.3277	-0.1547	-1.279	-1.695	-0.03362	-0.1741	-0.7687
IMAGE:486279	EVI1	ecotropic viral integration site 1	-1.281	-1.686		-1.663		-1.011	-1.755		0.2951	0.2693	0.09758	0.9145	0.7244	0.7663	0.3247	2.266	3.364	2.069		0.1958			3.718	-0.2005	-2.491	1.201		-0.2235	-1.634	-2.122			3.208	0.2703	0.9147	0.8506	0.7158	0.1428		-0.1279	0.4447	-1.458	-1.202	0.01225	2.503	1.093	1.828
IMAGE:1554885	EVI1	ecotropic viral integration site 1		-1.869			-0.4647	-0.6843		-0.7859	0.2721	0.3163	-0.01542	0.8615	1.621	0.07333		2.323	2.361	2.496	2.022		0.1891	1.049	2.965	0.2765		0.688					-2.768	-3.776	1.745	0.3073			1.343	0.1998				-0.7207		-0.1208	1.77	0.8099	1.575
IMAGE:927667			0.6255	-0.5604			0.08429		-0.599	-1.067	0.09106	0.2453	0.2336	0.03051	-0.4496	0.2323	0.3007	0.8322	2.19	1.065	1.781				1.474	0.7655		0.727		1.753	-0.01757	0.8342	3.131	1.223	-1.066	-0.6237			0.2718	-0.5012	1.099	-0.4119		0.4683		-0.03175	-0.4306
IMAGE:186682	TFF1	trefoil factor 1 (breast cancer, estrogen-inducible sequence expressed in)	0.6425	0.6366	-0.1288	0.2	0.04129	0.5717	-0.392	0.7201	-0.1219	-0.6677	-0.5894	-0.6425	-1.013	-0.08067	-0.3923	1.519	3.517	2.792	4.488	0.5388	-1.125	-0.0347	2.761	0.8825	-0.7781	0.154	-0.6314	0.2295	0.5194	0.9112	1.008	1.11	-0.6993	0.1933	-0.3723	0.5636	0.06878	-0.05424	0.05588	-0.5549	-0.2123	-0.9547	-1.989	-0.7948	0.2164	-0.1941	-0.4187
IMAGE:768597	MUC1	mucin 1, transmembrane	-0.1545	-0.4704		0.043		-0.3853	-0.759	-0.1669	0.5611	0.2553	0.09358	0.1605	-0.1196	0.7723		2.902	3.56	1.965	1.741	0.08182	-1.652	0.1983	1.174	1.035	-0.6351	0.987	1.232	0.00252	-0.6876	-0.1558	-0.1494	-0.5869	-0.4563	1.666	-0.9593	-0.1434	-0.2582	0.4388	-0.7411	-0.2619	-1.049	-0.5117	-0.776	0.2882	0.3694	0.2889	0.6243
IMAGE:812227	SLC9A1	solute carrier family 9 (sodium/hydrogen exchanger), isoform 1 (antiporter, Na+/H+, amiloride sensitive)	0.1965	0.6406	-0.09476		0.2253	0.7457	1.082	0.4141	1.412	-0.2837	2.165	-0.1485		0.2933		0.4432	2.361	1.036	2.662		0.1191	1.439	1.415		0.7959	-0.462		-0.2765			-1.428		-0.3153	-0.2127	0.3617		0.05278	-1.09	0.1299	-0.2409		-0.5307	-0.545	-0.3508		0.1699
IMAGE:1637759		similar to RIKEN cDNA 2210417D09								0.1691								1.228	1.496	2.121	2.837		2.434	1.614	2.62	2.761							-1.803					0.7726	1.298					-0.2357
IMAGE:984370	PSCA	prostate stem cell antigen														-2.527	-1.698	1.763	3.281	2.816					2.105		1.636									-3.973
IMAGE:77268		Homo sapiens transcribed sequences	-1.533											-0.5475	-1.468			0.6942	2.322	1.717	3.633				1.866																					-1.31	0.1814	0.8009	3.026
IMAGE:1865579	DKFZp761G0122	hypothetical protein DKFZp761G0122	-0.2105	0.1736		-0.383	-0.7117		-0.795						-1.816			2.396	3.564	1.669					1.788											-2.18
IMAGE:117852	CLDN18	claudin 18																1.492	2.81	1.245	2.711				0.7944										-3.456												1.369	0.7189	2.174
IMAGE:824179	HIP1R	**huntingtin interacting protein-1-related	0.7625	0.8566	0.5812	0.77	-0.9287	0.9017	0.608	1.38	0.5481		1.721	0.6575	-0.9126	-0.2007	-1.912	2.259	2.337	1.692	0.5177		0.6551		1.051		0.2019	1.304		-0.1705	0.9594			0.2401		0.2733				-0.1542				-0.9547		-1.435
IMAGE:1499828	FUT1	fucosyltransferase 1 (galactoside 2-alpha-L-fucosyltransferase, Bombay phenotype included)	-0.1155	0.1286	-0.8768	0.192	-0.7967	1.434	0.53	0.9921			0.08258					1.961	2.329	0.534	1.41		-0.4229			1.004		1.156					-0.3304		-1.547				0.5508	-0.8722		-0.1629		-0.4827				2.068
IMAGE:135221	S100P	S100 calcium binding protein P	-0.8565	-1.912	-2.948	-4.719	-1.838		-0.891	-2.059		0.02326	-0.08842	0.3485	2.718	2.43		2.02	3.398	3.603	5.889		-1.654	-1.014	4.542	3.073		-0.325		4.171	0.6804		0.6386	-0.1989	-1.618	0.4643	3.229	-0.3054	1.24	-1.353	-1.153	-1.104	-0.3413	3.046	0.612	1.106	-1.723	-0.7031	0.1323
IMAGE:510116	S100P	S100 calcium binding protein P	-1.075	-2.13	-2.136	-3.407	-1.476	-1.855	-1.879	-1.517		-2.525	-1.196	-1.689	3.38	2.292	2.981	3.022	4.49	4.015	6.631	-3.718	-1.042	-0.7217	5.084	3.875	-1.355	-1.813	-1.978	2.823	-1.118	-0.5858	-0.9094	-1.407	-0.6163	-2.054	-3.319	-2.233	-0.3282	-0.3112	-0.1111	-1.432	0.2007	0.9283	-2.216	-2.492	0.4094	-0.03113
IMAGE:246997	PCSK7	proprotein convertase subtilisin/kexin type 7	-0.4225	-0.9584	-0.9438	-0.615	-0.1337	0.2967	-0.567	-1.205		-1.223	-0.5144	-1.217	0.8624	1.874	1.043	1.454	1.392	1.277	1.763	0.6238	0.1001		1.406	1.047	0.1469	-0.361		0.03452	-0.6356	0.4762	0.7326	-0.5649	0.1457	0.3083		0.6986	0.6638	-0.9192	-0.1391	-0.8399	-0.01734	0.06027	-0.444	-1.16	-0.2686	-0.3191	0.3063
IMAGE:810947	NDE1	nudE nuclear distribution gene E homolog 1 (A. nidulans)	-0.2685	0.4956		-1.271	-0.3797	-0.7893	0.807	-0.1809	-1.263		-0.3404	-1.463	2.216			1.468	1.606	1.521	2.887	-0.2822	1.044		-0.6796	3.211	2.411	-0.667								-0.8177		-1.067						1.184		-0.8958	-2.315	-0.3251	-2.69
IMAGE:200402	C20orf129	chromosome 20 open reading frame 129	-0.5635	-0.7494		-1.436		0.4357	-0.148	0.01409	-1.578	-1.494	-0.9954	-2.008	3.531	3.993	3.762	2.663	1.561	3.056	3.332	6.933	1.809	3.119	0.6754	2.726		-1.882		0.4335	0.5434	2.695	-0.3384			-0.7227	-2.028			0.2298	-0.2001	1.289	0.4017	-1.951	-4.925	-1.711	-0.2496	0.7399	0.1353
[truncated: 68 more columns]

## Sheet: Small bowel (FDR=3.4%)
CLID	SYMBOL	NAME	SHBW163 "Brain, frontal cortex 2271"	shbw196 "Brain, frontal cortex 2273"	shcn018 "Brain, frontal cortex 2272"	shbw195 "Brain, temporal cortex 2273"	shcn019 "Brain, temporal cortex 2272"	SHBW164 "Brain, occipital cortex 2271"	shbw197 "Brain, occipital cortex 2273"	shcn015 "Brain, occipital cortex 2272"	shbw151 "Salivary gland, parotid 0493"	SHBW165 "Salivary gland, parotid 1762"	shbw189 "Salivary gland, parotid 0396"	shbw149 "Salivary gland, parotid 0506"	shba117 "Esophagus 0331"	shba151 "Esophagus 0022"	shba138 "Esophagus 0406"	shba120 "Stomach, body 0328"	shba134 "Stomach, body 0468"	shbw188 "Stomach, fundus 0878"	shcn057 "Stomach, pylorus 2173"	shbw184 "Small bowel, duodenum 0825"	shcn014 "Small bowel, duodenum 2174"	shcn056 "Small bowel, ileum 0359"	shbw155 "Colon, ascending 0222"	shcn069 "Colon 2075"	shcn070 "Colon, sigmoid 0361"	shba135 "Pancreas 0432"	shcn051 "Pancreas 2650"	shba123 "Liver 0560"	shba130 "Liver 0586"	shba132 "Liver 0032"	shcn064 "Liver 1267"	shcn066 "Liver 1274"	shdp086 "Gallbladder 2131"	shba154 "Breast, lactating 0162"	shba141 "Pericardium 0465"	shba147 "Heart 0024"	shba150 "Heart 0559"	shdp084 "Heart 0477"	shdp091 "Heart 0841"	shdp094 "Heart 0980"	shdp095 "Heart 2869"	shba121 "Muscle, abdominal 0031"	shba155 "Muscle, right calf 0315"	shbw150 "Diaphragm 0366"	shbw168 "Lung 1356"	shbw175 "Lung 1351"	shbw183 "Lung 0221"
IMAGE:843259	TTRAP	TRAF and TNF receptor associated protein	0.2475	-0.0884	-0.03376	0.265	-0.2437	0.1367	-0.197	-0.5149	-0.3269	0.08726	-0.5044	0.5225	0.09235	-0.7157	-0.3673	-0.02584	-0.2684	-0.383	-0.7973	0.3138	2.96	2.01	-0.1636	1.447	0.2869	-0.201	-1.006	-0.3755	-0.8356	-0.4438	-0.8374	-0.9749		-0.3017	-0.6473	-0.9314	-0.1262	0.5708	-0.6291	-0.6099	-1.467	1	-0.364	0.3202	0.3114	-0.8291	0.09629
IMAGE:2346624	GUCA2A	guanylate cyclase activator 2A (guanylin)								0.1161													6.931	1.921		5.518	4.738						0.1236		-0.02333							-0.4389
IMAGE:845521	SCGN	secretagogin, EF-hand calcium binding protein								0.6841	1.772		2.135	1.332	-1.209		-1.188	0.9732			2.932	4.223	2.559			2.346		1.708				1.045												-0.1807
IMAGE:1161564	DMN	desmuslin	1.699	0.8636	0.5182	0.737	1.138	0.6687	-0.03496		1.235	-0.5207	0.2876	0.7045						2.759	3.615	4.866	1.912	2.742	0.7484	2.999	2.919						-2.625	-3.383	-3.342					-0.7772	1.243	-0.06795	1.615			3.162	0.01338	0.4129	-0.3617
IMAGE:784179	TAC1	tachykinin, precursor 1 (substance K, substance P, neurokinin 1, neurokinin 2, neuromedin L, neurokinin alpha, neuropeptide K, neuropeptide gamma)	0.6095	0.9036				-0.4613	-0.05496	1.617		0.5693	0.1276	2.815	-0.4756			-0.8738	0.2036		3.275	3.586	1.562	1.922	-0.3816	1.589	1.319					0.03818	-1.485		-2.092	1.72	1.935			-2.037	-0.9971	-0.9279	-0.005338	-1.358
IMAGE:324951	CKTSF1B1	cysteine knot superfamily 1, BMP antagonist 1	-1.316		-0.1368	0.642			-0.51	-0.3679	0.05006	-0.7157	0.2026	0.009514	2.899	0.2013	1.06	-0.5088	2.249	3.084	3.21	5.211	2.527	3.217	1.783	2.754				-1.978	-1.099	-0.9968	-2.52		-0.3573			-2.004		-0.3722				-2.023
IMAGE:324690	CKTSF1B1	cysteine knot superfamily 1, BMP antagonist 1	-0.9755			1.212	-1.027		-0.44	-0.1179	0.3201		0.5326	0.8995	2.319	1.641	1.5	0.3512	3.219	3.624	4.22	5.101	1.967	3.697	2.523	3.084		-0.364		-0.5285	-1.079	-1.367	-3.54		-2.627	-1.185		-1.654	0.05078			-0.8729		-0.8927		-0.3528
IMAGE:1665349	CKTSF1B1	cysteine knot superfamily 1, BMP antagonist 1	1.134						0.5	-0.1379	-0.7699			-1.5	1.839					3.134		3.791	1.317		1.233	1.444	1.544								-1.187					0.1278	0.9479
IMAGE:43933	MAOA	monoamine oxidase A	-1.101	-0.5764	0.1882	-0.623	-0.3817	-0.9713	-1.355	-0.4229	2.585	1.459	1.618	2.685	2.384	1.616	1.285	0.8062	0.7236	-0.07104	0.4647	2.336	3.422	2.532	-0.5416	0.7495		-0.08904	-0.6844	-1.343	0.07643	0.1782	-0.6754	0.7271		-1.43	1.355	0.9006	0.3258	0.7228	0.6429	1.032	0.4047	0.9423	-3.062	1.502	0.8634	0.2829	1.518
IMAGE:359661	MAOA	monoamine oxidase A	-0.9785	-0.8144	-0.7098	-1.491	-0.3597	-1.269	-1.763	-0.4609	2.387	1.891	2.1	2.147	2.776	1.028	1.537	1.058	0.0556	-0.369	0.5467	1.158	3.064	3.014	-1.08	1.401	0.1409	-0.387		-0.4015	0.3284	1.09	0.6566	1.499	-1.71	-1.238	0.09673	0.8726	0.7978	-0.8152	-0.05512	0.3341	0.1067	1.654		1.254	0.5654	0.1049	0.4803
IMAGE:783696	OAT	ornithine aminotransferase (gyrate atrophy)	0.5095	0.8736	1.158	1.277	0.4283	0.09873	0.225	0.5271	2.355	2.069	1.868	3.215	1.074		0.5147	-0.1238		-0.641	0.6247	1.366	2.302	2.822	-0.1516	-0.7105	-1.111		-2.354				-1.425	-0.8429	1.878					-0.2372	-1.817	-0.9779	-1.175		-0.352	-0.1678	-0.9166	-0.8871	-1.172
IMAGE:49597		**Sapiens full length insert cDNA clone YU79H10	0.7155	2.01		0.663			1.351	2.033			1.144	-0.2895	0.4004		-0.7493	-0.5078	-0.6004		0.2607		3.138	1.818		0.6355		-0.513		0.2025	0.6224					-0.3537	0.1507	-0.07339	-0.3582					-0.1517		-0.5318		0.2189
IMAGE:48404		**Sapiens, clone IMAGE:3859404, mRNA	1.446	2.261	1.755	2.614	0.5953		0.982	1.664			1.645	1.762	-1.049	-7.317					-1.138		3.099	3.549		0.7965				0.3135		-0.2348	-0.3784		0.8947	0.3473	-1.288	-1.542		-1.56	-0.3301	-0.5109		-1.061	-0.545			0.9099
IMAGE:530359	FNTA	farnesyltransferase, CAAX box, alpha	-0.8585	-0.9644	-0.4798	-0.211	-0.09971	-1.129	-0.753	-1.201	-0.03294	-0.1787	-0.7004	0.2465	0.05635	-0.1617	0.2567	-0.1618	0.0456	-0.629	-1.253	0.5678	1.994	2.654	-0.1796	1.901	-0.4891	-0.05704	-1.482	0.7185	1.148	1.39	2.337		1.84	0.3423	0.06673	-0.4374	0.2378	-0.1252	-0.1151	0.00405	-0.2433	-0.05573	-0.26	0.3742	0.04538	-0.8151	-0.1197
IMAGE:200402	C20orf129	chromosome 20 open reading frame 129	-0.5635	-0.7494		-1.436		0.4357	-0.148	0.01409	-1.578	-1.494	-0.9954	-2.008	3.531	3.993	3.762	2.663	1.561	3.056	3.332	6.933	1.809	3.119	0.6754	2.726		-1.882		0.4335	0.5434	2.695	-0.3384			-0.7227	-2.028			0.2298	-0.2001	1.289	0.4017	-1.951	-4.925	-1.711	-0.2496	0.7399	0.1353
IMAGE:190732	SLC2A5	solute carrier family 2 (facilitated glucose/fructose transporter), member 5	1.145	-0.2204	0.1342	0.163	-0.005712	-0.08527	-0.289	-0.1269	-2.449	-3.545	-2.066	-1.679	1.28	1.472		1.372				0.3518	3.948	4.488	-0.5256				0.9516		1.582	1.304	-0.02944		0.4137				2.092	-1.281	-0.01112	0.3481	0.4707	1.428	1.374	1.578		-3.451	-1.646
IMAGE:1523475		Homo sapiens transcribed sequence with moderate similarity to protein pir:I60307 (E. coli) I60307 beta-galactosidase, alpha peptide - Escherichia coli	-0.7945	-0.3004		-0.417			0.361					-1.049		-0.1777						-0.5082	3.888	2.948	-1.276					1.313		1.334				3.286									-1.946
IMAGE:1560053	SLC26A3	solute carrier family 26, member 3													-3.948							-1.406	5.81	4.35		1.177	0.5369								1.256
IMAGE:1897247		Homo sapiens transcribed sequences													-3.47								3.858	1.518											-0.6063												0.2294		-0.4057
IMAGE:1630974	SULT1A3	sulfotransferase family, cytosolic, 1A, phenol-preferring, member 3	0.1995	-0.4264		-0.033	0.7883	0.3987	-0.115	-0.5829	-1.425		0.07758	0.004514	-0.2156	-0.5837		0.8162		0.159		0.6358	2.062	3.322	0.8284	0.7095	-0.02106	-0.449		-0.4435	2.266	1.588			0.2877	0.1203		-0.6894	-0.2242	-1.037	0.3629	-0.03795	-0.8553	0.09227	-0.622	-1.088	0.4634	0.7729	1.428
IMAGE:725533	SULT1A3	sulfotransferase family, cytosolic, 1A, phenol-preferring, member 3	0.5575	-1.098	0.2962	-0.195	0.8563	0.9867	-0.347	-0.6549	-0.8169	0.1373	-0.6244	-0.05749	-1.048	-0.09567	-0.9873	0.3142	0.0416	-0.213	-0.03731	0.8838	1.7	3.38	1.186	0.7075	-0.8131	-1.031	-0.2564	-0.4155		1.256	0.2326	2.905	0.4557	0.08833	-0.1973	0.6086	-0.7062	-1.419	0.3609	-0.6099	-1.407	-0.2997	-0.594	-0.7298	0.8914	0.4209	0.9163
IMAGE:503583	LOC152573	hypothetical protein BC012029	0.07947												-0.5556	0.4663	-0.6053		1.124			4.046	1.862			1.359				-1.433						-3.99	1.485	0.4806		1.363				-1.438		0.3222		1.293
IMAGE:2300123	DHDH	dihydrodiol dehydrogenase (dimeric)	0.5355						0.891														1.768	3.468																0.6188	0.9789	0.3281	1.461
IMAGE:1891516		Homo sapiens transcribed sequence							1.177				0.9496										3.284	9.744
IMAGE:1739598	ABCG5	ATP-binding cassette, sub-family G (WHITE), member 5 (sterolin 1)													-0.1026	-0.9407							1.995	4.385						1.09	2.429	2.531		2.31										-1.445				0.4159
IMAGE:1663354	SSTR1	somatostatin receptor 1		1.663	1.557	1.596			-0.436						-1.387			-0.01484	1.973				0.9811	4.361	2.357										1.407					0.4918					-0.893			0.6619
IMAGE:742874															-1.132	-1.13							5.406	3.486														1.595			1.827			-0.8137
IMAGE:1559827	OSTbeta	organic solute transporter beta																					2.746	2.076		-0.1665									-0.6683
IMAGE:1608888		similar to KIAA1201 protein					1.017			2.016					-0.7266			0.4852	1.323				2.721	4.151		-1.272	-3.312	-0.1								-1.101								-0.8887
IMAGE:1502009				0.1176		0.821	-0.08771		0.02904	-0.7589					-1.362		-1.801	-2.32					3.556	2.066				-1.545				-0.5678		1.011	3.402										-2.438
IMAGE:1677231	SLC5A1	solute carrier family 5 (sodium/glucose cotransporter), member 1	-0.1215	-0.6274				-0.5823	-1.166	-0.8639	0.3641		0.2866	0.003514	-1.037	-1.175		-1.315		-0.532	-0.4163	1.385	4.611	5.281		1.158				-0.1945		0.2372	-0.3564		3.317	1.049		1.33	1.665	1.722	3.162	2.981	1.944	-1.039		-1.089			0.3173
IMAGE:1869545			-0.09353		1.395				0.332						-0.4786	-0.8767	-1.028	-0.1568	-0.0394				2.749	3.689				-0.612		-0.6365	-0.1466	0.2052		-0.3959	2.185	-1.283	0.1017	-0.5924	-0.4672	0.4798				-0.6407	-0.855				1.695
IMAGE:435218	KIAA1594	KIAA1594 protein	-0.3135	0.2106		0.524		-0.1243	0.03204	-0.09591	0.1121	-0.9937	-0.5354	0.4515	-0.4086	0.003329		-0.7968	-0.2694	-0.174	-0.3583	0.02282	2.579	3.729		0.8765		-0.06204		0.4835	-0.3766	-0.2448	-0.5084	-0.1259	2.615	-0.1427	-0.9883		0.1328	-0.8202	-1.08	-1.011	-0.08834	-0.06073	-0.08498	-0.2108	0.1104	-0.5401	-0.1647
IMAGE:926992	REG-IV	regenerating gene type IV													-1.449				2.881		1.362		3.119	4.999	-0.3446	4.296		1.738							4.745							-0.6909
IMAGE:2559292	USH1C	Usher syndrome 1C (autosomal recessive, severe)			-0.1648		1.675	0.2857	0.982	0.8041				1.232							1.072	0.5428	3.489	3.259	0.5154	2.306	1.076						0.3516	-2.096	2.735					-1.23	-1.11	-0.2409	0.5017					0.2399
IMAGE:2312470	GW112	differentially expressed in hematopoietic lineages	-1.306									-0.9757		-0.03049	-0.7406			2.081	1.829				4.287	4.727		4.734		5.896		0.1415			-2.58		4.213	1.395				-0.7522		-1.173
IMAGE:509731	TM4SF3	transmembrane 4 superfamily member 3	-1.982	-2.947		-2.524		-2.842	-1.886	-2.244	2.344	2.478	3.057	2.474	0.2634	-0.4747	-1.126	1.985			4.064	1.435	5.101	5.471	3.397	4.978				-0.9045	0.2254	0.6072	-0.7764	0.1661	6.507	-0.6107	0.5437	0.02961	2.055	-0.8882	-1.228	-0.6689	-0.9963	2.441	0.137	-1.269	0.1624	1.162
IMAGE:594770	FLJ13593	hypothetical protein FLJ13593							-1.739	-1.147	-1.029			-1.569	-0.7596			1.602	1.78				3.298	3.948	0.9844	1.825				0.3725		-0.4658	-0.5794		3.014	0.6563								0.08827				0.7989	1.964
IMAGE:277196	CDKN2B	cyclin-dependent kinase inhibitor 2B (p15, inhibits CDK4)	-1.796									-1.266			1.609	2.161	2.07	-0.8388	-1.531				3.557	1.927		1.574				-0.7985		-0.02682				-3.865	0.1097	-1.514	-2.079					0.8273	1.213	1.157	1.718	2.508	1.773
IMAGE:204478	DQX1	DEAQ RNA-dependent ATPase DQX1												-0.1285		1.713		1.323					4.189	4.329	2.595	2.646					0.9534	1.205	-1.608		2.125	-5.473		-1.632						0.5193
IMAGE:2509539	FUT3	fucosyltransferase 3 (galactoside 3(4)-L-fucosyltransferase, Lewis blood group included)	-0.2975	-0.6734					-0.452				2.431	0.4275									2.965	3.115	0.8214	2.812									3.201						0.2159	0.3851	1.188					1.786
IMAGE:192521	FLJ20207	hypothetical protein FLJ20207	0.06347	0.4276	1.912	0.501	0.9723		-0.111	0.06109								-0.9998					2.966	2.936		1.663										-4.146
IMAGE:1502206	MGAM	maltase-glucoamylase (alpha-glucosidase)	-1.448						-1.142			-0.2077		-1.412				-1.261				1.379	5.795	5.685		0.4125						-0.03882	-0.8524	-1.63	3.001					-1.174	-1.104		0.1977	-0.2647				-0.2541
IMAGE:609620		Homo sapiens transcribed sequence								-1.195		0.5873		-0.3475	0.3724	1.764		-0.1558	1.112			0.4338	2.69	2.2	2.086					-0.7555				-0.4649	2.316					-0.2292	-0.6291	-0.7199	0.1827			-1.02
IMAGE:1555233		similar to hypothetical protein MGC21688	-2.156						-2.4	-1.558	-0.5099			0.4095	-1.101	-2.569	-2.2	-2.599					3.017	3.637							-0.4486	-0.07682			1.693	0.7453	0.3497	-3.024			-0.5621	-0.9429		0.5173	0.003019	0.6972	1.928	-0.05213	0.1533
IMAGE:1916019	FABP6	fatty acid binding protein 6, ileal (gastrotropin)	0.7295	1.234	1.738	0.987	1.118		1.125				-0.2824	0.1945	-1.016	-1.184	-1.245		-0.8864				7.652	0.2023	0.6784	5.159		-1.119		-0.2735	0.4764	-0.09182	0.4046		1.518	-2.28	-0.7553		-2.284	-0.4372	1.213	0.3821		-1.278	-1.482			1.313
IMAGE:35299		Homo sapiens transcribed sequences	0.5415												-0.1636			-0.3518					3.024	0.4443		0.6215							-0.7934		0.4797									-0.7757
IMAGE:2296720	SLC10A2	solute carrier family 10 (sodium/bile acid cotransporter family), member 2								-0.4299													7.205	1.645		-3.168							1.588		0.5007					0.1058		0.1951				-0.02475
IMAGE:140210		Homo sapiens transcribed sequences	0.5615					1.051	0.457						-0.5436								3.714	0.9043																				-0.5157				1.825	3.51
IMAGE:968898	REG-IV	regenerating gene type IV																			1.81		2.857	4.467	-1.497	2.024		2.186																	-1.617			1.378
IMAGE:1075334	APOBEC1	apolipoprotein B mRNA editing enzyme, catalytic polypeptide 1													-1.206			-1.524					3.422	4.612											2.108	-1.08
IMAGE:882028	KRT20	keratin 20							-3.503											-2.739	1.987	1.158	2.944	3.574	-1.98	3.261	0.2609								3.18
IMAGE:376080	XPNPEP2	X-prolyl aminopeptidase (aminopeptidase P) 2, membrane-bound													-0.8486	-0.5667		-1.057					3.989	4.799						0.3235	1.423			1.214	3.135				-0.1572					-0.4507		-0.9908
IMAGE:2449674	DMBT1	deleted in malignant brain tumors 1									4.594	4.098	6.707	4.814									3.321	6.801		2.298	1.428						0.3336		3.387					-1.418	-0.8481						2.412	1.702
IMAGE:1869490	MYO7B	myosin VIIB														-1.591	-2.202	-1.131					1.705	4.885				-1.506							1.341			-0.3964	-1.641
IMAGE:307527			1.114	0.7286		0.082			-0.26	0.6421					0.8294	1.491	0.6297					3.081	1.667													0.4653										-0.8528
IMAGE:1753222	VIP	vasoactive intestinal peptide		1.66	0.9942	0.943			0.321	0.7931				-1.509	2.4		1.041	1.372	2.05	1.575	4.231	5.042	4.158	4.618	0.4144	2.635						-0.3558	0.06056		-1.916					-0.4012		-0.3519				-0.07175
IMAGE:39593	SST	somatostatin	0.1385	1.993		0.936			0.554	0.7661				-0.4965		-0.1047		1.155	2.223	1.678	3.804	2.425	1.111	3.291		0.3185					-0.3346	-0.3228	-1.016		0.1767	-0.7207			-1.375	-0.8982	-0.6781			0.4113	-0.813	0.9112
IMAGE:1420463	APOA4	apolipoprotein A-IV																				1.124	3.45	4.05						-1.255	1.594		-0.05744	0.8151
IMAGE:586796	KRT20	keratin 20							-2.422	-0.5999				-1.272	0.007351						5.248	2.269	6.335	7.835		6.932	2.682											-1.086
IMAGE:70827	ABP1	amiloride binding protein 1 (amine oxidase (copper-containing))	0.5435			0.011		0.1027	-0.0009567		0.3791	1.343		-0.3715	0.2584			-0.1998	-0.4724			-0.07018	3.026	3.906		3.083		-0.975		-0.9395	-0.6196	-0.2278	0.08856		-0.02833					-0.2332	0.4369	0.1961	-0.1113	-0.1737		0.7762		-0.3431
IMAGE:840266	PIGR	polymeric immunoglobulin receptor					-1.038			-2.769	3.229	2.933	2.402	3.479	-0.2016	-3.29	0.1887	2.82	3.568	1.893	3.359	2.94	4.086	5.036	2.532	3.133	2.663	-0.115		1.841	0.8304	0.8522	1.059	1.501	3.102	1.304		-4.245	-4.48	-0.6332				-3.244			2.197	1.687	3.152
IMAGE:248545	GSTA2	**glutathione S-transferase A2	3.366											0.3415	-0.8786					0.396		0.02282	4.479	5.379	1.675		-0.6641							5.414	2.075														1.295
IMAGE:66532	EDN3	endothelin 3	-0.4615		-0.7428		-1.293		-0.476	-0.3639	1.564	2.508		2.934	2.063	2.215	1.334	-1.285	-1.037			2.265	2.571	3.541		1.278	0.2579			-0.9445	-0.3046		-1.546		0.5567	-1.041			-1.915	-0.5782		-0.5889	-0.1363	-0.4087		-0.3688		-0.02813
IMAGE:2283783	CRA	cisplatin resistance associated	-0.07553		-0.6968		-0.4567	-0.2163	-0.009957	-0.6479	-0.7499		-1.987	-0.4205						0.434	0.3297	1.111	2.677	2.877	-0.03656	2.264	1.594						-1.03		3.033					-1.142		-1.073						-0.1121
IMAGE:345858	CRA	cisplatin resistance associated	0.9715	-0.6744	-0.6198	-0.181	-0.8497	-0.01927	-0.313	-0.5809		-0.08874	-0.8004	-0.6335	-0.2836	0.5683	0.4967	-0.1418	0.5556	0.371	-0.1233	1.988	2.984	2.524	-0.01956	1.571	1.491	0.03296		0.7085	-0.6616	-0.5298	-0.9834	-3.621	2.44	-1.288		-0.3074	-2.412	-0.4652	-0.3251	-0.4259	-0.8033	-0.6557	-0.28	-0.6658	-0.4146	0.07487	0.09029
IMAGE:179109	HEPH	hephaestin	0.7035	-0.2724	-0.8678		-0.8777	-0.5173	-0.221	-0.1389	-0.1309	0.2933		-0.2315								2.12	2.836	2.516	-0.7576	2.613	2.263						0.5686	-1.029	3.032					1.177	0.2469	0.8961				-1.524	-0.1226		-1.018
IMAGE:795262	SCN7A	sodium channel, voltage-gated, type VII, alpha	-2.244							-1.476	-0.1079	-0.00374	0.7646	0.4815	1.311	1.263	0.4017	-1.427	-0.1294	-0.06404		2.753	3.569			1.236	0.9659									-2.143	0.1417	1.598		0.8598	1.08	0.1191		-1.041	-1.105	0.07925	2.33	3.61	2.855
IMAGE:841621	BCMP11	breast cancer membrane protein 11																-3.466	-0.1184	-0.08304	2.793		2.65	4.25		2.247	-1.203	-1.501							3.496												3.521	2.211	2.696
IMAGE:810112		Sapiens cDNA clone MGC:59868 IMAGE:6083105, complete cds	-1.865						-1.539	-1.537	-0.8589			-0.7395	-0.7696	-1.228		-0.6878	-0.2304		2.341		2.538	2.498		0.4755				-0.6875					2.684	-0.8237	1.711	0.9266		0.008761	0.3289		1.161	-0.3317		-0.1618	1.839	0.8989	1.914
IMAGE:454670		Sapiens cDNA FLJ32287 fis, clone PROST2000274.	-0.7365						-1.891			0.7233	0.6616		-1.482								4.256	5.926				-0.595							1.832									-0.5137
IMAGE:119982	BCMP11	breast cancer membrane protein 11																	-0.8664		6.095		2.742	4.112		2.029	-1.621	-1.399							2.258													1.143
IMAGE:361659	DKFZP434D146	DKFZP434D146 protein	-1.247	0.2376		0.431		-0.2973	-0.341	0.5611	-0.2109	-0.3167	-0.1984	-1.041						-0.317	1.749	3.18	1.576	1.476	-0.6376	0.7935	0.5729						0.9486	2.211						-0.4532	-2.103					-2.094	1.387	1.387	0.9623
IMAGE:1635102	ACE	angiotensin I converting enzyme (peptidyl-dipeptidase A) 1							-0.121	0.5011	-0.6909												3.286	3.396		0.2935	0.3729								0.2317					-0.4832		-0.4239				-0.2238	1.337	2.067	3.152
IMAGE:730971	ACE2	angiotensin I converting enzyme (peptidyl-dipeptidase A) 2													-0.4616	-1.04		-2.37	-2.332				5.226	5.376		2.443				-1.189	-0.9896	-0.9178			0.8617	-0.2457		2.275	1.12					-1.514
IMAGE:154172	FCGBP	Fc fragment of IgG binding protein	-2.068	-1.923			-0.6687		-1.042	-0.2999	-1.882		-2.329	-1.192	-0.7926	-1.271		-0.7908	2.377	0.632	2.748		3.435	3.955	0.9014	4.532	2.272	0.05396	1.459	-0.3505	-0.4606	-0.6088		-1.07	1.701	-0.6967		-0.3364	0.1988	-1.814				-0.8347	-1.649	0.2352
IMAGE:487118	AADAC	arylacetamide deacetylase (esterase)								-0.5319	-2.004			-0.6445	-0.9446			-1.133	1.445		1.266		2.723	4.413	0.6594	0.04045	0.4099	3.422		0.8675	3.887	3.049	2.626		1.339	-1.809				-1.506	-0.5261		-0.4243	-1.037		-2.037	-0.5056	-0.3161	0.2293
IMAGE:593169		Homo sapiens transcribed sequences	-0.1045	-0.3604		-0.307	-0.4357		-1.029	-0.9569			-1.446	-1.209				-0.02784		-0.925			2.288	3.458	0.5244	-0.5845						2.434		4.063	0.7237	-0.2737							-0.1793						-1.196
IMAGE:2566714	DGAT1	diacylglycerol O-acyltransferase homolog 1 (mouse)	0.6355	0.1796	-1.226				0.961	-0.3769			0.2836	-1.429						0.635		1.122	2.958	3.248		1.765	2.155						2.081		1.164					0.1388	0.6989	0.2781	1.231			0.3182		0.5889
IMAGE:79808	GNA11	guanine nucleotide binding protein (G protein), alpha 11 (Gq class)	0.6155	-0.3504		-0.677		0.9347	-0.309	0.01309	-0.3389	-0.4847	-0.5064	-0.4495	-0.4796	0.3723		0.6922	1.07	-0.08504	0.6507	0.7818	2.088	2.398	-0.005563	1.585	1.465				0.2524	-0.1658	0.9406	1.243	1.484	-0.2937	0.08073	-0.6334			1.109			1.008		-0.4018	0.08938	0.2989	-0.1857
IMAGE:428804	LOC91464	hypothetical protein LOC91464	-3.302						-0.786		-1.796			-0.4065		2.025		0.2852					5.131	6.071		1.838	2.308	-0.09004				0.06718												0.5413
IMAGE:2394534	PAP	pancreatitis-associated protein							-0.836				-1.323	-0.3965								2.825	6.811	8.421		1.768			5.945											1.342	0.3519	-0.2989	1.444			-1.119
IMAGE:2449343	PTPRH	protein tyrosine phosphatase, receptor type, H		-0.4964					-0.355				-2.822	-0.7055						1.609			3.792	4.092	1.608	2.349	1.599						1.765		2.988					0.002761	0.8129	0.5921				-0.4078
IMAGE:2390004	MEP1A	meprin A, alpha (PABA peptide hydrolase)	1.623							0.3911													8.046	6.006		3.763	2.393								3.842					-0.6932	0.3369	0.3361	0.5887
IMAGE:2504305	CDX1	caudal type homeo box transcription factor 1								0.3561				0.2035									4.821	3.751		3.668	1.768							-0.01386	2.207					-1.018	-0.7981	-0.1889
IMAGE:588057	EPS8L3	EPS8-like 3	0.6255	-2.52					-2.139	-0.4869	-2.479		-1.816	-1.479	0.7404		-0.3893	1.852	3.12	1.805	4.141		4.608	5.768	3.394	4.125	3.285	0.247		0.06252			0.8206	-1.137	4.294	-0.5337		0.7566		0.8688		-0.02195	2.891	-0.2217		-1.392
IMAGE:2243166	MLN	motilin	1.102						-0.512	0.8501				-0.3025	0.2974			-0.4108					0.7451	6.355		0.6125	1.102								2.521					0.05576	0.6159	0.4451	0.3477	0.3153	1.651
IMAGE:2504913	CLCA1	chloride channel, calcium activated, family member 1	-0.7395						-0.434	-0.9819				-0.2545									5.963	6.053		5.53							-0.3444		4.239					-0.5362		0.2631						0.9939
IMAGE:1868625	MGC2865	hypothetical protein MGC2865											1.07		0.006351			-0.08184					3.914	4.524	1.39			1.503						1.329	4.94			-3.377						-1.206				1.155
IMAGE:1412300	REG1B	regenerating islet-derived 1 beta (pancreatic stone protein, pancreatic thread protein)	-0.8705	-1.246		-1.873			-0.815		-0.5949		-0.8724	0.5545						5.009	3.845	1.756	6.292	6.572	3.128				5.836				-2.045		4.288					-0.6872	-0.5171	-0.5579	0.7647			-1.668			-0.1717
IMAGE:127765			-0.7795						0.636				-0.4514	-2.044	0.4554			-0.8228					3.053	3.293							0.8574													-0.4867
IMAGE:1871082	GUCY2C	guanylate cyclase 2C (heat stable enterotoxin receptor)																					4.953	4.983		2.12	0.1699								5.049
IMAGE:936486	GUCY2C	guanylate cyclase 2C (heat stable enterotoxin receptor)																				0.3708	4.297	3.537											4.113					-0.05224
IMAGE:511909	CDH17	cadherin 17, LI cadherin (liver-intestine)	0.1695						-0.105	-2.293	-0.3649			-1.285	-1.266			0.1962	0.2636			1.446	6.052	6.572	-0.6216	5.329	1.919			-1.553		-0.3618	0.7346		5.628					0.07276	0.2929	-0.4879		-1.018		-0.8978
IMAGE:510130	CDH17	cadherin 17, LI cadherin (liver-intestine)	-0.2125	0.0216					0.253	-2.755	-2.457		-2.374	-1.547	-0.6276							2.694	6.56	7.31		6.467	3.467																			-1.95
IMAGE:2345510	GPA33	glycoprotein A33 (transmembrane)	-0.7575	-1.663		-1	-1.049	-0.5683	0.128	0.8001	-0.5919	-1.438	-2.369	0.3175						0.702		1.419	5.445	5.545	0.6214	5.292	2.912						-0.02244		5.431					-0.2442	1.356	1.095	1.438			-0.6848	1.106	-0.3741	-1.229
IMAGE:510542	GPA33	glycoprotein A33 (transmembrane)	-0.5715	-1.687		-0.704			0.344	-0.6839	-0.8759	-3.842	-1.593	-0.2665	0.04335	0.03533	-1.526	0.3852	-0.8574		-0.8063	1.815	5.441	5.441	0.2074	5.418	4.068	-1.05		0.03552	0.4254	0.3772		-3.344	5.357	-1.001	0.07373	0.8196	0.9348	0.06176	1.152	1.421		-0.02873	1.387		1.642	1.182	0.7573
IMAGE:1899496	AKR1B10	aldo-keto reductase family 1, member B10 (aldose reductase)							-0.07296						2.166	0.4083	3.237	1.608	3.796	2.481	4.267		2.284	4.374		1.491				0.5085	2.658	1.91			1.05					-2.055	-1.495	-1.516	-0.08334	-1.096	-0.17
IMAGE:1412481	SPINK1	serine protease inhibitor, Kazal type 1	-2.385	-2.83		-3.077	-1.506		-1.249	-0.5569	0.6711	-1.275	-0.4164	1.211						5.855	6.551	-1.088	5.068	6.238	3.964	2.715	1.665		7.042				5.821	2.283	5.354					-1.061	0.2189	-0.3419				-0.4118		-1.641	-0.2257
IMAGE:1900444	LOC145663	hypothetical protein LOC145663							-1.216									-0.2848					1.791	2.691						1.026	0.7654	1.447
IMAGE:193087	MSTP9	macrophage stimulating, pseudogene 9	-0.3695	-1.075	-0.1708	-2.602	-0.3607	0.3897	-0.944	-0.1719	-1.124		-0.6114	0.05551						1.69		1.377	1.843	2.943	1.869	0.8505							3.166	4.668	-0.1413					-0.7562	0.2839	-0.4769	0.1757			0.4032		-0.07613	-0.8907
IMAGE:378955	BENE	BENE protein		-1.035			0.02929														0.3557		2.523	2.933		2.15	1.82						2.086		-1.011					-0.9662	0.2439	-0.2769
IMAGE:2466211	YF13H12	protein expressed in thyroid	-0.2815	-1.157	-0.9528	-1.384	-0.6627	-0.3123	-0.556	-0.6139	-0.3259		0.1866	0.5035						-0.172	0.6937	1.125	1.091	2.591	0.3074	2.968	0.7279		1.355				1.344	2.386						-1.498		-0.6289				-0.1988	0.4024	-0.3881
IMAGE:1605142		LOC253609	-0.2045	-0.3404	-0.3458	0.143	-0.2457	0.1847	-0.269	-0.7569	-1.049	-0.8647	-1.416	-0.5695	-0.02965	0.5023	-0.1993	0.1322	0.2396	-0.605	-0.7693	0.5218	1.958	2.798	-0.8356	0.5455	-0.04506			0.02252		1.794	2.381	2.583		-1.074	-0.009268	0.1166	-0.6382					0.4883	-0.976	-0.4518	0.1794	-0.3611
IMAGE:1603560	PEPD	peptidase D	-0.6225	-0.5384	-0.7138	-0.085	-0.4937	0.02673	-0.107	-0.5549	-1.427		-1.194	-0.6975	0.1124	0.6743	0.2027	0.1642	0.4016	-1.023	-0.1773	0.4738	2.26	2.95	-0.7236	0.4875	-0.3031	-0.391		-0.1055		1.966	2.283	2.705	1.026	-0.8017	0.03273	0.2286	-0.3862				-0.2473	0.5203	-0.654	-0.7198	0.2914	-0.2591
IMAGE:741988	ACY1	aminoacylase 1		-2.439		-1.116	-0.3347	-0.6743	-1.238	-1.466	-1.548	-0.3137	-0.4254	0.5115						-0.654	0.1517	0.3528	2.889	3.659	1.225	1.196							3.232	4.574	1.225					-0.8702	0.09988	-0.3709	-0.01834			1.049	-0.4296	-0.2201	0.03529
IMAGE:711552	CBR1	carbonyl reductase 1	0.8865	0.5906	0.8252	1.084		0.005727	0.542	0.4341	-0.1279	-0.3637	-0.4354	0.5715	0.7114	0.8133	1.182	0.2032	1.011	-0.104	1.342	0.2028	2.009	3.619	0.06544	0.6465		-0.282		0.8235	1.503	2.095	0.8116	1.324	0.7547	-0.5527	-0.3183	-1.222	-0.9872	-1.44	-0.6901	-0.8909	-0.5883	-0.04073	-0.665	0.1292	-0.2896	-0.5601	-0.1847
IMAGE:2441080	ANPEP	alanyl (membrane) aminopeptidase (aminopeptidase N, aminopeptidase M, microsomal aminopeptidase, CD13, p150)	-2.071	-3.076	-2.592				-2.135	-1.523	-0.7649	-1.471	-1.792	-0.7955						-0.571			6.662	6.292	-0.6216	3.629	0.7089		3.656				3.585	3.007	3.228					-1.197	0.2929	-0.4779				-0.3578
IMAGE:447949	FLJ22761	hypothetical protein FLJ22761		-2.175	-1.061	-4.072			-0.244	-1.082			-3.121	-0.5645	-1.095	-1.363		0.3772	-0.7154				4.663	4.713		3.09	-0.02006	2.472		2.518		0.2492	0.2356	0.9581	4.899	-6.269								-0.4467	-2.281	-1.047
IMAGE:1456900	DPEP1	dipeptidase 1 (renal)	-1.633	-2.108			-1.814		-2.077	-0.5249	-0.05694		-2.094	-1.067									5.97	3.29	0.3064	-0.3225	-1.533		4.224				0.5826		2.646					0.08076	0.5909
IMAGE:460419	MTP	microsomal triglyceride transfer protein (large polypeptide, 88kDa)					-2.096			0.1531	-0.5089	-1.245		0.03051	-0.6196								4.678	6.198	0.6244	0.7455						2.224	3.951	4.293	3.704					-0.2312	0.2489	0.2481				-0.7318
IMAGE:731054	MTP	microsomal triglyceride transfer protein (large polypeptide, 88kDa)	-0.4705							-1.393				-1.275	-2.336	-1.794		-0.1538				2.516	4.742	5.672		0.8595	-0.1511			3.007	4.296	4.828	4.795	5.027	3.778		-1.885			-1.067	-0.5771	0.08205		-0.01773				1.093
IMAGE:39178	MAWBP	MAWD binding protein	-1.955			-1.587				-0.4569				-0.9495						1.615			3.298	3.498	0.1444	0.7455	-1.495						0.6506	3.623	2.064											-1.412
IMAGE:742082	PCK1	phosphoenolpyruvate carboxykinase 1 (soluble)		-3.12	-0.5858					-0.2469		0.4053		-0.1095	-1.42			-1.358				1.662	3.358	7.158		0.4655				3.093	4.232	3.594	3.701	6.763	0.7137	-1.454			-0.8282	-1.961	-1.911	-1.412	-0.8693	-1.122	-1.006
IMAGE:2297846	NR1H4	nuclear receptor subfamily 1, group H, member 4							0.761	-0.5569	-1.079			-0.6595									4.938	2.578		1.395	0.03494						4.551	4.833	3.274					-0.5912	-0.001119	-0.00195				-0.8318		-0.5511
IMAGE:1868615	SLC7A9	solute carrier family 7 (cationic amino acid transporter, y+ system), member 9	-0.9605		-0.4218				-0.08496	0.1671				-0.07549	0.1344			0.1862					5.792	4.952		1.789				0.7865	2.066	1.748	1.895	3.057	2.248						-0.4871	0.09205	0.8747		0.198	-0.8678		0.9129
IMAGE:123579	SLC2A2	solute carrier family 2 (facilitated glucose transporter), member 2				-3.27			-0.202	-0.8799						1.109		0.3792	0.5366				4.405	4.735						0.2795	2.409	3.021	2.178	6.09	0.1307	0.2533	-2.042	-1.596		-0.2942	-0.4141	1.175		1.115	-0.189
IMAGE:213607	ALDOB	aldolase B, fructose-bisphosphate	-1.061	-0.6064	-1.712		-2.092		-1.145	0.8271	-1.445		-2.952	-1.975						1.499		4.306	7.322	8.202	-0.9816	3.339			1.296				5.675	8.047						-1.987	-0.4971	-1.218				-2.278
IMAGE:208338	SLC2A2	solute carrier family 2 (facilitated glucose transporter), member 2	-0.9315	-0.7474			-1.533		0.164		-0.01594		-0.4834	-0.2365	-0.08665		-1.496	-0.5448					3.391	3.561	0.1474		1.148	1		-0.3145	2.625		1.094	4.666	-0.1133					-0.6882	0.8219	0.2011	1.134	-2.299		-0.7288		0.4719
IMAGE:2138919	VIL1	villin 1	-0.06653	-1.822		-1.169		0.3627	-0.661		-0.2309	-4.017	-2.678	-1.001	0.1684			0.1002	-0.5924	0.223		0.6398	4.976	5.436	-0.2676	2.943	1.853	1.895		0.03052	1.53	1.262	1.449							0.6268	1.297		1.829	-0.1037	-2.818	-0.03375		0.05687	-0.1777
IMAGE:1635305	UPA	uterine-specific proline-rich acidic protein	-0.5145	-1.34	-1.696				-0.319	0.4531			-0.6264	0.9205							-0.6793		4.548	5.658		2.635	1.785						4.361	4.343	3.294					-0.3912	-0.001119	-1.362				0.4482		-0.8111
IMAGE:1534710		Homo sapiens transcribed sequence with strong similarity to protein pir:A35074 (H.sapiens) A35074 gamma-glutamyltransferase (EC 2.3.2.2) type 1 precursor, short splice form - human	-0.1935	-0.1894		-1.046			0.08204		-1.128		0.5146	-0.6585	0.4114	1.673				-0.484		-0.8372	3.939	3.459	-0.8946	1.736	1.296				2.793	2.665	1.882	2.664	1.195					-0.5602						-0.5508		-0.3201	0.07529
IMAGE:1435870	ZG16	zymogen granule protein 16	-1.416		-2.257	-0.908	-1.827	-1.046	-0.49	-0.6379	-0.1499	-1.426	0.2426		-0.2206			0.3812				0.3808	6.687	7.057	-0.6566	7.814	4.924		2.441		3.821		1.7	5.302	2.133					-0.1422	0.6179	0.7071	0.9297	1.137
IMAGE:753382	LOC285733	hypothetical protein LOC285733	-0.3855		-0.1568				-0.12	0.6221	-1.12			-3.67	-0.4906	-0.5087		0.1612		0.774	0.3497		3.187	3.817	0.7834		1.384	0.316		2.892	4.971	4.333	5.17	5.142	1.593									-0.3627	-1.637	-0.8428		-1.112
IMAGE:738972	MGC3047	hypothetical protein MGC3047	-0.01853	-0.2544		-1.661			0.907	0.4291	0.6871	-1.599	-1.51	0.01651	-1.024	-0.2017	-0.4933	0.2182	-0.3444		0.07669		2.484	3.024		0.09145	-0.4291	1.093		2.109	3.148	3.47	4.017	3.949		-2.478		-0.5574						0.5543	-1.01	-0.9058		-0.5151
IMAGE:246765	POLR2J2	**DNA directed RNA polymerase II polypeptide J-related gene	-0.7695	-0.4654	-0.4108	-0.232	-0.9407	-0.02027	-0.414	-0.5219	-0.3139	-1.13	-0.9214	-0.8145	0.1254	-0.9927		-0.2528	0.0146	0.17	-0.2743	0.3868	4.363	3.793	-0.6806	-0.2795		-0.358		3.238	4.847	5.569	4.996	4.808		-0.7487	-0.9243	-2.668	-0.8032	-0.3962	-0.4961	0.1531	-0.05434	-0.5267	-0.551	-0.1768	-0.3656	0.2539	0.4093
IMAGE:1590626	ALDOB	aldolase B, fructose-bisphosphate	-0.5905	-0.8864	-0.7218	-1.603	-1.132	-1.821	-1.125	0.3871	-0.2249	-1.901	-0.7824	-0.1555	0.3544	-1.094	-6.315	2.396	-0.6664	1.369	-1.555	2.886	6.932	7.592	0.5084	3.219	-0.01106	0.141	1.416	7.067	8.716	8.158	8.435	10.74		-1.08	-4.025		-2.944	0.3328	0.05288	0.5521	1.845	0.1623	-1.192	-0.3378	-3.667	-0.2171	-2.352
IMAGE:68557	FABP1	fatty acid binding protein 1, liver	0.7945	-2.421	-1.827	-2.388	-0.3467	-0.2963	-0.91	-1.178	0.07006	-1.306	-1.317	0.2795	-1.041	-1.859		0.5112	-1.461	-1.076	-1.19	4.971	8.147	9.197	0.6934	7.294	4.064	-0.694	-0.2694	4.832	7.911	7.543	8.04	9.392	7.193	-2.385				-0.2622	0.1479	-0.3629	1.34	-0.3127	-2.697	-0.4228	-1.642	-0.1321	-2.117
IMAGE:852577	MGC8974	hypothetical protein MGC8974	-0.8075	-0.7834	-2.149	-1.77	-0.7287	-0.9583	0.498	-0.8399	-1.202	0.06226		-0.6425	0.05735	0.4593	-1.782	-0.4708	-0.0834	0.862	-5.092	2.499	6.395	6.075	-2.289	1.232	1.652	0.624	1.159	7.52	7.549	8.111	7.328	9.04	3.551	-1.337		2.024	0.1588	2.686	1.216	1.755	2.308	0.1553	-2.609	-0.9148	-1.694	-0.1241	-0.3687
IMAGE:68504	APOB	apolipoprotein B (including Ag(x) antigen)	-0.8475	-0.7834	-2.159	-1.79	-1.309	-2.658	-1.032	-1.43	-0.6919	-0.6677	-0.08942	-0.7325	0.1674	1.739	-0.5623	0.6092	-1.353	0.772		3.139	7.395	7.355	-0.7286	0.5825	0.8719	0.744	0.3986	8.41	8.799	9.081	8.168	10.27	4.821	-1.687		2.374	1.559	3.156	1.586	1.645	1.838	0.4753	-3.129	-0.7448	-1.924	0.9159	-2.479
IMAGE:199358	TM4SF5	transmembrane 4 superfamily member 5	-0.8325	-1.488		-1.295		-0.6533	-0.757		-0.7069	-0.9927	-1.304	-5.127	0.8424		-0.4373	0.7542	1.502	-0.01304		0.03382	3.91	5.75	0.1464	1.787	0.6869	0.179		5.345	5.654	3.986	5.113	4.695	2.236	-2.612				0.3908	0.8809	0.9401	1.463			-1.25	-3.319	0.8209	-2.624
IMAGE:1583462	APOA1	apolipoprotein A-I	-1.318	-1.623	-4.499	-3.11	-2.309		-0.802	-1.01		-1.038	-1.499	-5.762	0.06735		-0.6923	1.669	0.6766	-1.038	-1.842	1.499	2.885	6.985	0.1914	0.1325	0.1019	-0.276		5.04	7.839	8.431	7.598	9.26	-1.209	-1.877		2.764	1.199	-0.3842	3.456	0.5951		0.6353	-0.599	-2.415		0.4859	-0.3187
IMAGE:200263	APOA1	apolipoprotein A-I	-0.9415	-0.4074	-2.113	-2.484	-1.813	-0.9623	0.294	0.06609	0.3341		-1.143	0.1835	-0.2566	-0.6247	-1.396		-0.0274	0.928	-0.6863	0.7648	2.501	6.591	1.747	0.3185	-0.5121	-1.83	0.2246	4.246	7.385	7.757		8.186	-0.2033	-1.141	-1.006	1.82	0.3248	-0.2882	3.022	1.081		0.1413	-1.123	-0.01875	-1.988	1.252	-0.2827
IMAGE:2350947	UGT2B17	UDP glycosyltransferase 2 family, polypeptide B17							-1.572					-1.402						1.102		0.7488	4.995	6.275		5.142	1.192						2.348	6.94	0.8107					-0.7742		-1.155	-0.8023
IMAGE:78294	UGT2B15	**UDP glycosyltransferase 2 family, polypeptide B15	0.09647							-0.6059	-0.9979			-0.4585	-0.6086	-0.7567	-1.348	1.383	0.0606	2.516		1.123	4.389	5.429	1.665	3.416	1.206	1.908		0.9535	5.663	3.865	4.302	6.004	1.565	-0.3827		-1.552	-0.5272	-0.07024	0.1799	-0.5409	-0.07834	-0.000731	-2.875	-1.031			0.6853
IMAGE:2462838	SLC3A1	solute carrier family 3 (cystine, dibasic and neutral amino acid transporters, activator of cystine, dibasic and neutral amino acid transport), member 1								0.5801													4.495	2.405		0.5125								2.72	1.971					-0.2142		-0.01495
IMAGE:452708	FLJ21934	hypothetical protein FLJ21934	-1.302	-0.5974		-1.194		-2.482	-0.176			-0.7017	0.7166	-1.746	-2.347			0.07516	0.5926	0.518		-0.5852	5.851	6.041	0.7674	2.468		4.19		1.596	4.685	4.087	2.974	5.096	5.567	-2.781				0.08176	-0.5281	-1.059	2.344	-2.389	-2.083				-0.1127
IMAGE:924209	GUCY2C	guanylate cyclase 2C (heat stable enterotoxin receptor)																					3.474	3.654		1.981
IMAGE:2075805	APOBEC1	apolipoprotein B mRNA editing enzyme, catalytic polypeptide 1			-0.3048		0.5653		-2.318	-0.5059	-1.208	-1.264		-0.2385								-0.05718	4.669	5.169		2.226							3.332		3.855					-0.6402		0.7391	1.192
IMAGE:1161036		LOC148280													0.2504				1.73				3.258	3.788											2.884													1.469
IMAGE:511234	PDZK2	PDZ domain containing 2	-1.387															-0.6898					2.796	3.486	1.592	1.333	1.613
IMAGE:1871508	TM4SF5	transmembrane 4 superfamily member 5	-1.857	-2.432	-1.318	-1.489			-2.211	-1.269			-2.958	-0.9515						0.09296	1.869		4.706	5.016		0.6835							4.669	5.361	2.722					0.4468		1.046	1.259					-1.723
IMAGE:194949	CYP3A7	cytochrome P450, family 3, subfamily A, polypeptide 7								-0.7089				-1.941	0.08835	0.6403		0.6202	0.2576				4.056	4.516	0.7824			0.335		1.691	1.69	1.832		6.031	2.812	-0.6657		0.5546	0.1098		-0.6231		0.3087	-0.4637		-3.194
IMAGE:193606		Homo sapiens transcribed sequences	0.5515				0.2503		0.127	2.279					-2.544								2.584	3.594		1.481				0.7385	2.858	2.63	2.477
IMAGE:454466	OTC	ornithine carbamoyltransferase		-0.7174		-1.514			-0.206		-2.446		-0.9834	-0.6265						2.758			4.211	6.571	-0.4526						4.505	3.657	3.404	6.206	5.717					0.3318						-1.839
IMAGE:1325751	CYP3A5P2	cytochrome P450, family 3, subfamily A, polypeptide 5 pseudogene 2	-1.797	-1.522							-0.6309	-1.037	0.09158	-0.9015						2.273	3.869		3.936	4.406	3.202	1.823	0.1629						0.5686	3.981	3.462					-1.593	-1.223	-1.664	-0.4813			-1.584		0.4769
IMAGE:85180	CYP3A4	cytochrome P450, family 3, subfamily A, polypeptide 4	-0.8515					-0.6323	-0.976	-0.9239	-0.2759		-0.4234	0.2635						1.108	2.904	0.8448	5.311	5.641	2.247		0.1379						3.534	6.526	3.807					-1.438	-1.288	-1.369				-1.079	-0.5776	0.3819
IMAGE:34031		Homo sapiens transcribed sequence								-0.8349				-1.137	-0.01765			1.584	2.282		2.563		3.49	2.87	1.736	0.6175	-1.693			1.505	2.894	4.916	1.383	3.955	1.956					-1.779	-1.599		0.1327	-0.4197
IMAGE:128306	CYP3A7	cytochrome P450, family 3, subfamily A, polypeptide 7	-0.1495						-0.754	-1.112					1.245		1.336	1.727	2.655			0.3268	4.523	3.383	2.079	0.08045	0.6899	1.672		2.828	3.547	5.509	1.536	5.308	3.689					-1.236	-1.036	-1.077						0.1139
IMAGE:1455641	PSMA7	proteasome (prosome, macropain) subunit, alpha type, 7	-0.8535	-1.489	-1.155	-1.226	-1.115	-1.024	-1.438	-1.466	-0.6479	-1.324	-0.9654	-0.5885						1.026	2.802	1.163	1.939	2.879	2.195	1.846	1.266		-0.1374				0.7716	2.204	1.845					0.3198		0.1491				0.4192	-0.07962	-0.07013	-0.3647
IMAGE:1076422	MUC13	mucin 13, epithelial transmembrane	-2.884	-3.799	-4.605		-1.565		-1.028	-3.676		-3.694				-1.127			1.831	0.336	3.502	3.383	6.259	8.219	2.225	6.446	4.576			2.844			0.1116		6.895				-2.567		-0.4001	-0.1909	2.312	0.2293		-3.811
IMAGE:1161662	MUC13	mucin 13, epithelial transmembrane	-1.774	-2.119	-2.165		-1.165	-5.924	-0.798	-1.646	-2.068			-1.698	1.321	-0.6767	-1.118	1.253	1.971	0.466	3.432	3.353	6.059	7.979	2.305	5.836	3.776		0.9826	2.444		0.9952		-2.806	5.935			-0.9424	-0.3172	-1.45	-0.3301	1.009	0.1817	0.4193	-2.975	-1.621		-0.4801
IMAGE:511068	LGALS4	lectin, galactoside-binding, soluble, 4 (galectin 4)	-0.3225	-2.648	-1.244	-4.095	-0.2737	-1.353	-2.277	-2.305	-3.327	-1.713	-1.634	-1.887	-0.7576	-1.416		1.924	3.262	3.027	6.113		7.1	8.76	4.626	7.467	4.477	3.149	2.654	3.345	2.884	1.936	4.503		7.826	-3.292			-3.326	0.8808			0.1727	0.7003	-1.434	0.1902	-4.139	-0.2191	0.3463
IMAGE:511045	LGALS4	lectin, galactoside-binding, soluble, 4 (galectin 4)	-0.4255	-3.391	-1.417	-4.608	-0.7967	-2.136	-1.91	-3.168			-1.837	-2.81	-0.5806	-1.549	-2.73	1.421	2.749	2.704	5.42	3.851	6.857	8.357	4.213	7.324	3.874	2.876		3.182	2.661	1.133	4.46	4.482	8.173					1.388			-0.01034	-0.6127	-1.317	-0.8628		-1.222	0.05329
IMAGE:586685	LGALS4	lectin, galactoside-binding, soluble, 4 (galectin 4)	-0.4085	-2.034	-1.81		-0.9097	0.09073	-1.583	-1.581	-0.1229	-1.049	-1.89	-1.073	0.01635	-0.6517	-1.203		2.706	2.351	5.117	3.208	6.304	7.814	3.68	6.451	3.691	2.383	2.848	2.719	2.338	0.5602	3.647	3.739		-2.288	-1.303	-1.627	-2.672		0.5449	0.8441	1.107		-1.79	-0.1658	-0.02462	-0.5851	-0.02971
IMAGE:1572630	FLJ21302	hypothetical protein FLJ21302	-1.618												-1.313				-0.5334				3.055	3.295		2.242	0.6519	-0.746							5.131	-0.9967			-1.151	-1.584	4.086			-1.995
IMAGE:2029248	TREH	trehalase (brush-border membrane glycoprotein)		-0.9114					-0.16	0.3021				-1.04									4.157	3.917					0.6306		-0.4886		0.9696
IMAGE:1322823		Sapiens cDNA: FLJ21569 fis, clone COL06508.									-0.3029				-0.4536								5.874	5.354	1.41	1.931								1.269	5.44
IMAGE:2509616	CES2	carboxylesterase 2 (intestine, liver)	-0.5915	0.0426	-0.3228		-0.7827	0.2477	0.194	0.006094			0.6166	-0.04649						0.648			4.021	3.961	0.8974	1.988	0.9679						2.224		1.297					-0.8882		0.4611	0.7037			0.1812		-0.8481
IMAGE:1057796	FLJ38819	hypothetical protein FLJ38819	-0.4035						-2.728						-1.519								2.829	2.679		0.7965				1.294						-2.983
IMAGE:1635591		Homo sapiens transcribed sequences														-1.57							2.516	2.336			1.193	0.465										0.3746						-0.1137
IMAGE:295323		**Homo sapiens transcribed sequence with moderate similarity to protein sp:P07900 (H.sapiens) HS9A_HUMAN Heat shock protein HSP 90-alpha (HSP 86)												-5.05									3.767	2.837									3.11	5.122	2.313						0.08788
IMAGE:1870937	NAT2	N-acetyltransferase 2 (arylamine N-acetyltransferase)													-0.3576	-1.966	-0.9673	-0.6758	-0.7884				2.44	3.75		1.857	0.7569	0.119			1.184	2.746		3.685	4.196	-1.692		-1.911		0.0007613				-1.38	-2.024
IMAGE:745343	REG1A	regenerating islet-derived 1 alpha (pancreatic stone protein, pancreatic thread protein)	-1.231	-2.236	-2.202	-1.973			-2.095	-1.623	-0.2849	-0.1507	-0.7424	1.035	-1.666	-0.1637	-3.215	4.666	5.814	3.929	4.155	1.896	5.032	7.952	2.028	-0.1405	-2.211	7.331	7.126	2.067	0.3764	-0.3918	-0.005445		2.838	-0.4697	1.845	0.5906	-0.3242	-2.037	-0.3171	-0.9179	-0.9153	-1.088	-2.342	-1.228		-1.567
IMAGE:1682573	SLC15A1	solute carrier family 15 (oligopeptide transporter), member 1	-1.192	-1.017	-0.7528		-0.9027		-0.536	-0.3939	-0.07594		-0.9534	-0.1165				0.2952			0.3437		4.341	5.521	0.2974	0.1685	1.618			-0.03448		1.877	0.9736	1.006	1.517					-1.148	-0.1681	-0.2789		-0.5187		-1.489		-0.4381
IMAGE:1713117	CHM	choroideremia (Rab escort protein 1)	-0.3795	0.4046	-0.5608	-0.422	-1.101	-0.6703	0.166	0.2581	0.05606	-0.5697	-0.3514	1.116	0.2754	-0.8927	-0.09431	0.4172	0.2746	0.55	-0.4943	-0.2332	3.383	3.663	0.4094	-0.4695	0.2699	1.222		0.7375	1.437	2.259	0.4656	-0.2119	2.019	-0.7787		-0.3084		-0.2362	0.3539	0.2631	1.086	0.1133	-0.661	0.03325		0.1839	-0.8307
IMAGE:448628	FLJ90586	hypothetical protein FLJ90586	-0.5075	-0.9134		-1.63			-0.05196			-0.6977	1.031	0.7075	-0.04265		-0.6823	0.3792					3.305	3.755	0.1714	1.592	0.7619	1.204		0.2195	1.059	2.151	0.5076			1.913								-0.1247	-1.969	-1.805		0.6059
IMAGE:626348	FLJ90586	hypothetical protein FLJ90586	-0.02853	-0.3944	-0.9798		-0.5697		-0.413	-0.9909			1.34	1.847	-0.3736	-1.122	-3.003	0.4682	0.1856				3.944	3.194		0.8815		1.213			0.8584		-0.4834		1.62	1.922		-1.027	-0.2622		0.7149	0.8241	1.027	-1.026	-1.97			1.255
IMAGE:361028	SUPT3H	suppressor of Ty 3 homolog (S. cerevisiae)	-0.05653						1.049	0.08109	0.06906			0.1585		1.67		-0.4898		0.513			1.996	2.886	-0.01756						1.14	1.062	1.959	1.171	0.9017					-0.9032	-0.4431	-0.3339	0.2987			-1.174
IMAGE:449079		Homo sapiens transcribed sequences		0.6376				-0.9273	0.369	0.2411					0.9684			0.1602				0.8598	3.546							1.041						0.6743								0.3763		-0.3538		1.297	0.2523
IMAGE:1160966	CAPN13	calpain 13	-2.718															0.3192	1.837				3.995	1.255	0.4414
IMAGE:1535240	SLC10A2	solute carrier family 10 (sodium/bile acid cotransporter family), member 2												-0.8635				-0.7918					5.454	0.6243		1.861																1.564	-0.05334					1.695
IMAGE:1469184			-0.2275	-0.4934					-0.932	-0.5899		-1.068	0.2006	0.2375	-0.3426			-0.3008		0.862			2.215	3.065	0.8914		0.1219			-0.5605		1.141			-0.3593											0.03525	-0.1836	-0.01413	0.4613
IMAGE:302035										-0.8319	-1.064			0.2555	-0.09465			-1.053			0.8757		2.523	3.173	0.6894	0.4905				0.7075	0.3074	1.949	-0.2444	3.498	-0.01133						-1.716	-0.9069		-1.197		-0.9768	-0.5356	0.6639
IMAGE:1420245	ZG16	zymogen granule protein 16													-2.122			-1.18					7.046	5.066		5.863					0.3504	-1.318		3.121	1.342	-1.396								-1.604
IMAGE:2551147	BENE	BENE protein	-0.2285	-1.044					-0.963	-0.4209			-1.21	-1.703								0.5878	3.244	2.474		2.051	0.9009						-1.163		1.15					-0.8252	0.3249	0.02405	0.8667			-0.5258	0.8754	1.575	1.25
IMAGE:1468461	ANXA13	annexin A13	-0.4135	-0.1994		-0.366		0.08573	-0.128	-0.2559	-0.9279	-0.1837	-0.2254	-0.9985						0.916		1.093		5.579	0.3154	1.986	1.966						0.9416							-0.4702	0.3499		0.8717			-0.5908	-1.93	0.3999	-2.415
IMAGE:297107	PLA2G13	phospholipase A2, group XIII								-0.1949								-0.3058					2.36	2.97				-0.861		-0.4655	0.9844	1.686		3.345	3.766	-0.5817								-0.09973	0.786
IMAGE:1873533	SLC26A3	solute carrier family 26, member 3		-1.603					-0.542	-0.1999	-1.922			-1.062	0.1274					-0.578		1.939	5.185	6.535	-1.109	6.472	4.472						-1.212		1.521					-1.394		-0.3949		-0.1947
IMAGE:2489577	ANXA13	annexin A13							-0.198														4.349	5.279																-0.4902		-0.1909	0.7317
IMAGE:782783	MGC4172	hypothetical protein MGC4172	1.28	0.3746		0.658		1.73	0.796	0.1881	-0.4439	0.4503	-0.3614	0.1455	-0.4446	0.4373	0.3557	0.4572	0.7846	0.23		1.047	2.943	3.723	0.7094	0.3605	1.71	-0.788		-0.9825	-0.09257	0.3092				0.6913		0.1816	-0.7632					-0.2967	-0.311	1.023		-0.4461
IMAGE:150702	HOXB5	homeo box B5								-0.6199					-0.08265			0.1792	-0.9034			3.539	2.445			2.492		-0.906		-1.26	-0.3106		0.1376		0.4407	-0.8667		-2.106	-2.771	-0.9942		-0.5149		1.135	0.511		0.5964	1.686
IMAGE:626967	ALPI	alkaline phosphatase, intestinal		-1.585		-0.722			-1.964	-0.9519			1.369	1.226						-1.22	-2.194	0.4968	2.223	3.923	0.1194	0.7705	-0.9801						1.096	3.758	0.4287					-0.8062		0.1931	0.02566			0.2232		-0.5161
IMAGE:1637726			-0.7005	-0.8064		-0.733		-1.751	-1.325	-1.223	0.2251	-0.02074	0.1076	-0.7155	0.9944	-0.6337	1.425	0.6662	0.5436	0.03896		0.5858	3.542	2.662	0.3984	-0.7905		-0.499		0.4165	2.866	2.688	0.4046	3.457	-0.1323	-0.4097		-1.889	-0.7642	0.3728	-0.1171	-0.05795	-2.355	-1.738	-1.052	0.9722	-0.3366		-0.6417
IMAGE:1493107	LTB4DH	leukotriene B4 12-hydroxydehydrogenase	-1.222	-1.047		-0.704		-2.072	-1.376		-0.3359	-0.5617	-0.08342	-1.286	0.7334	-0.3847	1.334	0.9852		0.138		-0.2652	5.441	2.521	0.3874		-0.6121				3.165	2.657	1.274	3.756	0.5267	-0.1707	0.7937		-0.7052	0.01176	0.1219	0.1711	-1.526	-1.789	-1.053	0.1912	-1.218	-1.618	-0.8627
IMAGE:462325	FACL5	fatty-acid-Coenzyme A ligase, long-chain 5	-1.271	-1.246	-0.6118	-1.103	0.4083	-0.6513	-0.555	-1.413	-1.775	-2.591	-1.692	-1.675	-0.9856	-1.394	-0.7353	0.2662	0.2936	0.459	0.3547	0.8558	3.652	4.302	0.8284	1.619	0.2089	-1.209		0.1865	1.086	0.9782	1.535	2.567	3.538	-0.3397	0.7247	-0.3094		-0.9072	-1.297	-1.598	0.4847	-1.518	-1.562	-1.128	1.053	0.07287	0.9983
IMAGE:1868027		Sapiens cDNA: FLJ21569 fis, clone COL06508.	-1.04	-1.425		-1.712	-1.131	-1.86	-1.504	-1.362	0.4161	0.06026	0.05858	0.9255	-1.195	-0.4327	-0.1343	0.3972	0.3646	-0.3		0.1268	4.453	3.963	0.9694	0.6805	0.6899	1.722	1.247	0.8275	0.6774	-0.5908	-0.4144	1.268	4.929	-0.3487	-0.2043	-0.9984	-0.2532	-1.196	-0.4561	-1.397	-0.8043	-0.5867	-0.921	-0.5068	-0.8856	1.094	0.07929
IMAGE:260707	KCNJ13	potassium inwardly-rectifying channel, subfamily J, member 13			-0.1788				0.238				-0.6394	0.5075	-0.3526		-1.892	-0.6608					4.075	2.585	0.7314					-1.31	0.2694		-2.592		1.221	-0.4667		-0.4464						-0.6547	-0.369			1.156
IMAGE:773152		**similar to LDL receptor precursor - rabbit (fragment)	-0.6265							-0.3289			-0.3484	0.1885	0.1884			-0.8298	-2.042				3.186	3.996								0.6222				-0.8857								0.3563		0.6762
IMAGE:2075777	MYO1A	myosin IA		-1.98						-1.657											2.441	1.982	6.128	6.608	1.164	3.385	2.565						-0.1294		2.204					-1.301	-0.9111	-0.7519
IMAGE:2229550	MUC3B	mucin 3B	-0.009526	-1.495					-1.064	-0.8919	-3.454		-0.9714								0.5757	1.227	3.613	4.713	-0.8106	2.79	1.45						0.4656		2.579					-1.036	0.1639	-0.3469	0.04566			-0.4068		0.03387	-0.9907
IMAGE:815816	VDR	vitamin D (1,25- dihydroxyvitamin D3) receptor	-0.6045	-0.1404	-0.1558				-0.879	-0.2869			-1.316										3.398	3.718	0.7444	1.065									0.4237					-1.431	0.4689	-0.7519	0.02066			-0.1918		0.1789
IMAGE:2130772	CLDN15	claudin 15	0.3045	-0.0214					0.49	0.2421			-0.1974										1.567	3.477		0.1345							-0.2104		2.153					-0.07224	0.5279	0.4671	0.8297
IMAGE:298303	CCL25	chemokine (C-C motif) ligand 25		-0.9904		-1.927		-1.475	-0.579		-1.029		-1.096	-0.5295									3.228	6.418	-0.01556										4.334											-0.7218
IMAGE:489839	ENPEP	glutamyl aminopeptidase (aminopeptidase A)							-0.978	-0.8659	-1.788				-1.289			-2.077	-0.4594		-1.138		3.649	2.999			-1.064		1.203	-0.5765	0.2234	0.05518	-0.3984	0.7841	2.945	1.097	1.582	0.8476	0.2228	0.1898	0.5499	-0.2809	1.112	-1.781	-0.225	-0.6608
[truncated: 68 more columns]

## Sheet: Colon (FDR=3.4%)
CLID	SYMBOL	NAME	SHBW163 "Brain, frontal cortex 2271"	shbw196 "Brain, frontal cortex 2273"	shcn018 "Brain, frontal cortex 2272"	shbw195 "Brain, temporal cortex 2273"	shcn019 "Brain, temporal cortex 2272"	SHBW164 "Brain, occipital cortex 2271"	shbw197 "Brain, occipital cortex 2273"	shcn015 "Brain, occipital cortex 2272"	shbw151 "Salivary gland, parotid 0493"	SHBW165 "Salivary gland, parotid 1762"	shbw189 "Salivary gland, parotid 0396"	shbw149 "Salivary gland, parotid 0506"	shba117 "Esophagus 0331"	shba151 "Esophagus 0022"	shba138 "Esophagus 0406"	shba120 "Stomach, body 0328"	shba134 "Stomach, body 0468"	shbw188 "Stomach, fundus 0878"	shcn057 "Stomach, pylorus 2173"	shbw184 "Small bowel, duodenum 0825"	shcn014 "Small bowel, duodenum 2174"	shcn056 "Small bowel, ileum 0359"	shbw155 "Colon, ascending 0222"	shcn069 "Colon 2075"	shcn070 "Colon, sigmoid 0361"	shba135 "Pancreas 0432"	shcn051 "Pancreas 2650"	shba123 "Liver 0560"	shba130 "Liver 0586"	shba132 "Liver 0032"	shcn064 "Liver 1267"	shcn066 "Liver 1274"	shdp086 "Gallbladder 2131"	shba154 "Breast, lactating 0162"	shba141 "Pericardium 0465"	shba147 "Heart 0024"	shba150 "Heart 0559"	shdp084 "Heart 0477"	shdp091 "Heart 0841"	shdp094 "Heart 0980"	shdp095 "Heart 2869"	shba121 "Muscle, abdominal 0031"	shba155 "Muscle, right calf 0315"	shbw150 "Diaphragm 0366"	shbw168 "Lung 1356"	shbw175 "Lung 1351"	shbw183 "Lung 0221"
IMAGE:926359	MUC12	mucin 12							-0.227			0.3673		0.5625	-0.6476	0.1143				1.207	-0.05731		-0.5099	-0.009698		3.297	3.487			1.285	0.2144		1.083	-0.5849										-0.8697			-0.7386	0.3309
IMAGE:243186	MGC35274	hypothetical protein MGC35274							0.213				-0.2644	0.7425	-0.8576	-0.2757		-0.1158	-0.0384			-2.186	1.13			1.677	4.497	0.06896		-0.8655	-0.3056	0.3162	0.09256			0.1383	-0.2373		-0.2762					-0.01973	0.446			-1.429
IMAGE:587944		hypothetical gene supported by AK025404	-1.043																							4.107	2.677															-0.5799
IMAGE:306829		Homo sapiens transcribed sequences	0.2165												-0.4986		-2.238								4.605	3.026	2.526			0.1035								-0.3524	0.7228									1.94
IMAGE:275738	CA1	carbonic anhydrase I	-0.1145					0.1647		0.6831					-0.2196	0.04233		-0.3878								6.405	3.505			0.8025	0.3624	0.4042			0.3437	-1.054		0.6266	0.03178	-1.121		-0.6219	3.651	0.4983
IMAGE:1389018	CA4	carbonic anhydrase IV								0.09309																4.745	1.365						0.5906		-0.8863					-0.4712	-0.5911							1.919
IMAGE:2346624	GUCA2A	guanylate cyclase activator 2A (guanylin)								0.1161													6.931	1.921		5.518	4.738						0.1236		-0.02333							-0.4389
IMAGE:1603337		Homo sapiens transcribed sequences															-2.335	-0.5338							4.918		2.869	-0.209			-0.2936													-0.8777
IMAGE:1029200	CA1	carbonic anhydrase I	1.314										0.2526		-1.651											4.834	3.264								-0.3373								2.38						0.5933
IMAGE:1594461	CAPN9	calpain 9 (nCL-4)	0.9595	-0.4664		-0.243		3.119	-0.645	-0.2129	-1.485		-1.322					2.006	4.024	2.639			2.872		5.688	2.009	0.7989													-0.7872	-0.8571	-0.6079	0.2747			-1.168	0.7034	0.3129	2.028
IMAGE:2345510	GPA33	glycoprotein A33 (transmembrane)	-0.7575	-1.663		-1	-1.049	-0.5683	0.128	0.8001	-0.5919	-1.438	-2.369	0.3175						0.702		1.419	5.445	5.545	0.6214	5.292	2.912						-0.02244		5.431					-0.2442	1.356	1.095	1.438			-0.6848	1.106	-0.3741	-1.229
IMAGE:510542	GPA33	glycoprotein A33 (transmembrane)	-0.5715	-1.687		-0.704			0.344	-0.6839	-0.8759	-3.842	-1.593	-0.2665	0.04335	0.03533	-1.526	0.3852	-0.8574		-0.8063	1.815	5.441	5.441	0.2074	5.418	4.068	-1.05		0.03552	0.4254	0.3772		-3.344	5.357	-1.001	0.07373	0.8196	0.9348	0.06176	1.152	1.421		-0.02873	1.387		1.642	1.182	0.7573
IMAGE:1076422	MUC13	mucin 13, epithelial transmembrane	-2.884	-3.799	-4.605		-1.565		-1.028	-3.676		-3.694				-1.127			1.831	0.336	3.502	3.383	6.259	8.219	2.225	6.446	4.576			2.844			0.1116		6.895				-2.567		-0.4001	-0.1909	2.312	0.2293		-3.811
IMAGE:1161662	MUC13	mucin 13, epithelial transmembrane	-1.774	-2.119	-2.165		-1.165	-5.924	-0.798	-1.646	-2.068			-1.698	1.321	-0.6767	-1.118	1.253	1.971	0.466	3.432	3.353	6.059	7.979	2.305	5.836	3.776		0.9826	2.444		0.9952		-2.806	5.935			-0.9424	-0.3172	-1.45	-0.3301	1.009	0.1817	0.4193	-2.975	-1.621		-0.4801
IMAGE:588057	EPS8L3	EPS8-like 3	0.6255	-2.52					-2.139	-0.4869	-2.479		-1.816	-1.479	0.7404		-0.3893	1.852	3.12	1.805	4.141		4.608	5.768	3.394	4.125	3.285	0.247		0.06252			0.8206	-1.137	4.294	-0.5337		0.7566		0.8688		-0.02195	2.891	-0.2217		-1.392
IMAGE:511967		**Homo sapiens transcribed sequence with weak similarity to protein ref:NP_150296.1 (H.sapiens) ER to nucleus signalling 2; IRE1 beta; IRE1, S. cerevisiae, homolog of [Homo sapiens]	0.1445	0.2486		-0.728			0.15	-0.6979	-1.88		-0.9474	-1.45	-0.3506			2.351	3.019	1.724	3.53		2.077		3.583	3.484	3.204	-1.234			0.9714												0.6997	-0.1227		-1.593	-1.082	0.1379	0.09329
IMAGE:586685	LGALS4	lectin, galactoside-binding, soluble, 4 (galectin 4)	-0.4085	-2.034	-1.81		-0.9097	0.09073	-1.583	-1.581	-0.1229	-1.049	-1.89	-1.073	0.01635	-0.6517	-1.203		2.706	2.351	5.117	3.208	6.304	7.814	3.68	6.451	3.691	2.383	2.848	2.719	2.338	0.5602	3.647	3.739		-2.288	-1.303	-1.627	-2.672		0.5449	0.8441	1.107		-1.79	-0.1658	-0.02462	-0.5851	-0.02971
IMAGE:511068	LGALS4	lectin, galactoside-binding, soluble, 4 (galectin 4)	-0.3225	-2.648	-1.244	-4.095	-0.2737	-1.353	-2.277	-2.305	-3.327	-1.713	-1.634	-1.887	-0.7576	-1.416		1.924	3.262	3.027	6.113		7.1	8.76	4.626	7.467	4.477	3.149	2.654	3.345	2.884	1.936	4.503		7.826	-3.292			-3.326	0.8808			0.1727	0.7003	-1.434	0.1902	-4.139	-0.2191	0.3463
IMAGE:511045	LGALS4	lectin, galactoside-binding, soluble, 4 (galectin 4)	-0.4255	-3.391	-1.417	-4.608	-0.7967	-2.136	-1.91	-3.168			-1.837	-2.81	-0.5806	-1.549	-2.73	1.421	2.749	2.704	5.42	3.851	6.857	8.357	4.213	7.324	3.874	2.876		3.182	2.661	1.133	4.46	4.482	8.173					1.388			-0.01034	-0.6127	-1.317	-0.8628		-1.222	0.05329
IMAGE:159587															-0.4086	-0.4267		-0.1168								4.206	2.906	-0.372		-0.6465		0.2852						-0.8224	-0.8172
IMAGE:510130	CDH17	cadherin 17, LI cadherin (liver-intestine)	-0.2125	0.0216					0.253	-2.755	-2.457		-2.374	-1.547	-0.6276							2.694	6.56	7.31		6.467	3.467																			-1.95
IMAGE:1435870	ZG16	zymogen granule protein 16	-1.416		-2.257	-0.908	-1.827	-1.046	-0.49	-0.6379	-0.1499	-1.426	0.2426		-0.2206			0.3812				0.3808	6.687	7.057	-0.6566	7.814	4.924		2.441		3.821		1.7	5.302	2.133					-0.1422	0.6179	0.7071	0.9297	1.137
IMAGE:2504927	TFF1	trefoil factor 1 (breast cancer, estrogen-inducible sequence expressed in)	-1.108	-2.963	-1.719		-1.069	-0.8883	-1.742	-1.85	0.2481	-1.038	-1.439	-0.7825						7.562	9.878		0.3651	2.815	7.631	4.562	-0.5781						1.198	1.45						1.136	1.366	1.585	2.128			-0.06475	-0.7436	-2.894	-4.479
IMAGE:926244		similar to Mucin 2 precursor (Intestinal mucin 2)													-1.501	-0.8287		-0.8088					3.177			4.414	2.474			0.5915			1.98									-1.003
IMAGE:2259888	LEFTB	left-right determination, factor B								1				-0.6525											0.5314	4.922	2.502						1.488
IMAGE:1873533	SLC26A3	solute carrier family 26, member 3		-1.603					-0.542	-0.1999	-1.922			-1.062	0.1274					-0.578		1.939	5.185	6.535	-1.109	6.472	4.472						-1.212		1.521					-1.394		-0.3949		-0.1947
[truncated: 68 more columns]

## Sheet: Pancreas (FDR=4.3%)
CLID	SYMBOL	NAME	SHBW163 "Brain, frontal cortex 2271"	shbw196 "Brain, frontal cortex 2273"	shcn018 "Brain, frontal cortex 2272"	shbw195 "Brain, temporal cortex 2273"	shcn019 "Brain, temporal cortex 2272"	SHBW164 "Brain, occipital cortex 2271"	shbw197 "Brain, occipital cortex 2273"	shcn015 "Brain, occipital cortex 2272"	shbw151 "Salivary gland, parotid 0493"	SHBW165 "Salivary gland, parotid 1762"	shbw189 "Salivary gland, parotid 0396"	shbw149 "Salivary gland, parotid 0506"	shba117 "Esophagus 0331"	shba151 "Esophagus 0022"	shba138 "Esophagus 0406"	shba120 "Stomach, body 0328"	shba134 "Stomach, body 0468"	shbw188 "Stomach, fundus 0878"	shcn057 "Stomach, pylorus 2173"	shbw184 "Small bowel, duodenum 0825"	shcn014 "Small bowel, duodenum 2174"	shcn056 "Small bowel, ileum 0359"	shbw155 "Colon, ascending 0222"	shcn069 "Colon 2075"	shcn070 "Colon, sigmoid 0361"	shba135 "Pancreas 0432"	shcn051 "Pancreas 2650"	shba123 "Liver 0560"	shba130 "Liver 0586"	shba132 "Liver 0032"	shcn064 "Liver 1267"	shcn066 "Liver 1274"	shdp086 "Gallbladder 2131"	shba154 "Breast, lactating 0162"	shba141 "Pericardium 0465"	shba147 "Heart 0024"	shba150 "Heart 0559"	shdp084 "Heart 0477"	shdp091 "Heart 0841"	shdp094 "Heart 0980"	shdp095 "Heart 2869"	shba121 "Muscle, abdominal 0031"	shba155 "Muscle, right calf 0315"	shbw150 "Diaphragm 0366"	shbw168 "Lung 1356"	shbw175 "Lung 1351"	shbw183 "Lung 0221"
IMAGE:810761	CLDN10	claudin 10	0.5505	1.715	2.099	2.038		0.2397	0.586	1.678	3.226	3.62	3.309	4.696	-0.8046	-1.693		-1.823	-1.195				-2.117				0.1799	4.062	3.597	0.8675	-0.6326	-1.941	1.256		-3.061	-2.359		-2.278	-1.523	-2.306	-1.456	-0.9969	-1.344	-1.587	-4.521	-4.047
IMAGE:1589138	DEFB1	defensin, beta 1	-3.041	-2.576		-6.893		-2.831	-0.945	-2.443	3.345	4.109	3.718	4.055	2.404	1.296	1.945	0.05616	-0.0864	-0.841	-0.8153	-2.264	-1.298	-0.5677	-0.8916	-0.07055	-3.161	4.081	5.536	2.617	2.446	2.428		2.137	1.218	3.24				-1.397	-2.597	-1.718		-2.658	-1.012	-3.018	-1.167	-2.067	-1.562
IMAGE:1589083	DEFB1	defensin, beta 1	0.4235	-1.522	-0.5378	-0.519	-0.8077	0.3727	-1.031	-1.139	4.299	3.683		3.579	2.588	0.3903	2.069	-0.4598	-0.3724	-0.867	-2.621	-0.5502	-1.224		-0.1376			1.965	4.82	3.071	1.4		2.359	3.001	0.4417	1.154	-1.661	-1.385	-1.08		-1.413	-2.994	-2.221	-0.9037	-2.098	-0.4338	0.05738	-0.6431	-0.1377
IMAGE:1916700			-0.7075	-1.783		-2.61			-1.092	-0.7499	4.418	5.582	5.631	5.328	-0.4826	-0.9307	-0.6523	-0.6408	-0.7934				1.845		-0.3186		1.012	5.014	6.079		-0.1706	-0.7888	-0.3324		1.381	-1.197	-0.4223	-0.4064	-0.8512	-1.064		-0.6049	0.6377	-0.5047	-1.139	-1.465		-1.334
IMAGE:488945			-0.5105	-0.4364	0.06824	-0.193	-0.2317	-0.3913	-0.805	-0.7929	5.175	4.859	4.328	4.645	-0.5456	-2.984		-1.464					-1.538		-1.172	-0.7105	-1.451	3.651	4.126		-1.444				-0.1123	-0.1097				0.2428		-0.1579		-0.7777	0.138	-0.01775	-0.2666		0.4883
IMAGE:544959	C14orf47	chromosome 14 open reading frame 47							-3.065	-4.723	1.725	1.829	1.588	2.465		-1.054	-0.4053	-1.404	0.5336		0.7447	-2.214	-1.258	-0.3277	0.5884	-0.6005	-1.681	3.081	3.186	-1.323					1.028	2.25	-0.1553			-0.4572				-1.808			-0.1966	-0.5771
IMAGE:725143	B7-H4	immune costimulatory protein B7-H4	-1.711	-1.536				-1.021	0.605	0.06709	0.5551	1.059		1.445	-0.7156	-0.6537		-1.414	-1.876	1.019	-0.3253		0.7621	-0.1477	-0.4916	-0.06055	0.9989	4.501	4.326	-0.2835	1.146	1.538	-2.035	-1.143		4.94		-5.219						-0.4977	1.138	-2.568		-2.747
IMAGE:416479	FLJ32115	hypothetical protein FLJ32115							-1.678					-1.448	-2.519			-0.6568					-2.851					5.198	3.933	-2.736		-2.395	-2.718											-1.451			1.21	0.3499
IMAGE:470393	MMP7	matrix metalloproteinase 7 (matrilysin, uterine)	-3.489						-3.143	-3.681	-0.3629	0.5113	0.8496	1.527	0.1764		1.137	-2.122							-1.1	-0.7185	-1.569	5.163	2.318	-1.261		-1.76	-2.373		2.13	1.192			-3.412	-3.805	-2.615	-1.736		-1.706				-0.6151	1.33
IMAGE:755506	ANXA4	annexin A4	-1.42	-2.455	-1.851	-1.732	-1.981	-2.28	-2.674	-2.142	0.04606	0.4703		0.4155	0.7154	-0.3227	0.9957	0.01716	0.4146	-0.12	0.4957	0.7068	0.6831	2.223	0.3494	0.8305	-1.31	3.702	1.967	1.228	-0.5326	-0.9708	0.5656	0.6481	1.409	-0.07867	1.056	-1.768	-0.6932	-0.5262		-0.6769	-1.314	-0.5967	-0.101	-0.5768	1.154	0.1939	0.9293
IMAGE:1911526		BRCA2 region, mRNA sequence CG011.	-1.194	-0.5194		-0.466		-0.8143	-0.418	-0.5259		1.406	1.635	1.662	0.8514	-0.5467	0.4817	-0.2468	0.0806			-1.517			0.1354	-0.2235	-1.054	1.678	2.613	-1.316	-0.2566	0.1252	-1.398	-1.746	-0.7753	0.7273	-0.4083	0.04761	-0.7472	0.01976	-0.6501	0.00905	-0.08834	-0.07073	0.815	-0.7508	-0.2996	-0.3801	-0.6447
IMAGE:1911099	CCL8	chemokine (C-C motif) ligand 8	-1.362		-1.523			-0.6023	-1.176	-0.8639		2.818	3.177		-0.9066	-1.025	0.03369	-1.285	0.0026	0.09796		0.3048	-0.6489	1.311		0.9085	-0.2121	1.99	4.385	-0.5545	-0.9346	-0.7228	-1.676		-2.283	0.2193	0.8337	0.7496	3.115	-0.5182	0.04188	-0.9089	1.114	-0.7487	-0.853		0.2124	0.2919	-0.8327
IMAGE:1667317	SEL1L	sel-1 suppressor of lin-12-like (C. elegans)	-0.5125	0.1716	-0.4838	-0.025	-0.5437	-1.553	-1.117	-0.3149	0.3531	0.5273	0.3356	0.5425	0.2524	-0.9857	-0.3673	0.02416	-0.6484	0.787	0.5527	0.1538	-0.09995	0.3103	0.1464	-0.2125	-1.323	2.899	1.984	1.035	0.8344	0.02618	1.833		0.1157	0.2283	-0.2273	-1.351	0.3138	0.2708		-0.6799	-1.067	-0.6397	0.136	0.9102	-0.2486	-0.1391	-0.3337
IMAGE:813586	GMNN	geminin, DNA replication inhibitor	-0.4815	-0.5474	-0.08276	-0.224	0.2073	-0.4723	-0.966	-0.3539	-0.6859	-1.272	-1.013	0.2635	0.3034	-0.7547	-0.4463	0.5452	-0.1574		0.2637	-1.055	-0.5989	0.1213	0.7874	0.1285	-0.2921	2.29	2.885	0.5355	-0.2046	0.8172	-0.4364	-2.434	1.097	0.3193	-0.4563	-1.21	-0.4952	-0.6482		-0.3989	-0.3163	-0.5887	-1.493	-0.06875	-0.7076	-1.648	-1.223
IMAGE:787938	SLC4A4	solute carrier family 4, sodium bicarbonate cotransporter, member 4	1.224	1.679	1.393	1.702	0.1133	1.824	0.72	2.342	-1.49			0.9995	-1.441	-1.119	-1.78	-0.6788	1.359			-0.3892	0.8171	3.327	0.2434	0.8645	-0.3461	4.746	1.941	-0.4085	0.5114	0.1132		1.292	1.973	-1.975	1.35	-0.6244	-0.9792	1.088	-0.7821	0.00705		-1.713			0.03838	-0.1321	0.8633
IMAGE:810444	TNFAIP2	tumor necrosis factor, alpha-induced protein 2	-1.846	-2.051	-1.577	-2.018	-1.437	-1.586	-1.86	-1.808	-0.2999	-0.1357	-1.547	-0.5305	-0.5806	0.8413	0.4197	-0.3888	0.5086	-0.626		0.9108	-1.433	-1.003	-0.1666	-0.3555	-1.456	3.466	2.471	2.362	1.241	0.7032	1.4	1.382	-1.087	-0.9847	0.7397	0.2656	1.821	-1.362		-1.713		-0.9427	-0.307	0.3072	0.9584	0.6679	1.763
IMAGE:2017415	CENPA	centromere protein A, 17kDa	0.7525	0.1966	-0.4188	-0.29			-0.312	0.2501	-0.9719		0.7806	-0.6625	0.3674		-0.1123	0.5592	1.567					0.3053	0.5714	1.322	1.682	2.614	2.229		0.7794	0.8512	-0.03244		0.3307					-0.8742		1.835	0.4277	-0.5647	0.931	0.06525	-4.114		1.471
IMAGE:2060266	CTRL	chymotrypsin-like	-0.3215						0.03404	-0.9239			-1.033	0.02351	-0.2566			0.09516					-0.5789		0.4074	-0.9215		3.66	4.965	0.4055	0.005426	0.9172	0.7036		1.457									-0.4587		0.001247
IMAGE:2063284	CPB1	carboxypeptidase B1 (tissue)							-0.3					2.2	-1.591	-1.199	-0.4903	-0.8488	0.1286						-0.6866			7.786	7.191	-0.7785	0.3214						3.18	-2.304						-0.3627		-0.2128			3.283
IMAGE:328591	PNLIPRP1	pancreatic lipase-related protein 1	0.3195			-0.963		0.08873	-0.05496		-1.055			-0.3555	-0.005649	0.2963	-1.555	-0.3938					-0.00795			0.8395	1.279	8.011	6.996	0.5065	0.5764		-2.555		-2.012	-0.3897	1.335	-0.1294		-1.087		-0.1179	-0.1653	-0.2077		-0.6278		1.213	0.5683
IMAGE:73782	CLPS	colipase, pancreatic	-1.337											1.849	-0.3516	-0.8397	-1.661	-0.7598	-0.3124									6.945	7.26	-0.5895	-0.009574	-1.258	-0.8814		-1.478	-0.1857	2.039	1.135	-1.31	-1.333	-0.2231	-0.5839	-0.3013	-0.7037		-0.3438			2.692
IMAGE:136536	PCDHGA8	protocadherin gamma subfamily A, 8							1.006	0.5581				0.3555	0.7254	0.7673	-0.02431	-0.2128										1.272	3.497	1.098	1.907	-0.06082	-1.864		-0.6413	-0.8087		-0.4684	-2.003	0.1538		0.8031		-0.2067
IMAGE:375827	PTP4A3	protein tyrosine phosphatase type IVA, member 3	0.3105				-0.7607	-0.01027		-0.1219					-0.6946			2.247	2.135			0.6368	-1.397					3.452	2.117		-1.173					-0.3387		3.632	2.487	0.7438	1.684			1.973	1.429	1.363	-0.3456
IMAGE:745343	REG1A	regenerating islet-derived 1 alpha (pancreatic stone protein, pancreatic thread protein)	-1.231	-2.236	-2.202	-1.973			-2.095	-1.623	-0.2849	-0.1507	-0.7424	1.035	-1.666	-0.1637	-3.215	4.666	5.814	3.929	4.155	1.896	5.032	7.952	2.028	-0.1405	-2.211	7.331	7.126	2.067	0.3764	-0.3918	-0.005445		2.838	-0.4697	1.845	0.5906	-0.3242	-2.037	-0.3171	-0.9179	-0.9153	-1.088	-2.342	-1.228		-1.567
IMAGE:1660409	PDIP	protein disulfide isomerase, pancreatic	-0.1255	0.8086		0.622	1.303	0.8937	1.45		-0.9399	-0.6057	-0.09742	-0.8505	0.8294			3.321	3.809	2.384		-1.579			0.7434			6.016	5.681				0.5496		0.1227	-0.7147				-0.7422	0.4679	0.2671		1.287		-1.503		-0.4321
IMAGE:2017658	PDIP	protein disulfide isomerase, pancreatic	0.9955	0.8396				1.635	1.631	0.1831			0.8736	-1.399	-1.34			3.642	4.25	2.735		0.4118		0.6583	2.224		0.8149	6.747	5.232						-0.2963					-1.201	-0.1311	0.3781				-1.402
IMAGE:358936	FLJ90254	hypothetical protein FLJ90254	1.106	0.5706	0.4152	0.114	-0.3847	1.286	0.292	0.09409	-0.8179		-1.635	-0.9685	-0.05865	0.5633	0.3517	1.473	2.091	0.926		-0.6172	1.569	1.919	1.515	1.186		1.848	3.523	0.4935	1.283	0.6152	2.822			-0.2427	0.6817	0.9376	-0.7272		0.2999	-0.8609		-0.05073	-0.635	-0.9208		0.2099
IMAGE:725709	PRSS2	protease, serine, 2 (trypsin 2)	0.7055	0.6596	0.9242	0.733	0.5643	0.8647	0.651	0.7931	-2.339	-2.045	-1.216	1.361	1.75	1.912	2.121	1.632	1.86	0.215	1.071	-0.5182	4.008	4.718	1.104	2.085	0.09494	10.86	9.932	2.583	0.6424	2.484	1.351	-1.237	6.344	-3.584	4.421	1.597	-0.3782	0.3588	-0.7211	-1.432	0.03066	-1.682	-2.336	-2.642	-3.191	-2.331	1.344
IMAGE:1913366	PRSS3	protease, serine, 3 (mesotrypsin)	1.082	1.367	2.261	1.4	1.891	1.332	1.178	0.6901	0.1781	-1.158	-0.8694	0.6175	1.317	2.059	2.868	0.9692	1.527	0.06196	0.4177	-0.2112	3.845	4.505	1.101	2.602	0.9519	9.534	7.759	-1.33	-0.2506	0.6512	2.018	-0.8899	5.271	-2.277	2.838	0.6736	-1.081	0.8658	-1.054	-1.005	0.03766	0.6053	-3.149	-0.9848	-3.634	-2.534	1.001
IMAGE:140150		Homo sapiens transcribed sequences								1.187								0.9462					1.972					0.811	3.616				-0.5354
IMAGE:135791	TNFRSF12A	tumor necrosis factor receptor superfamily, member 12A		-2.468	-2.524		-2.254		-0.977	-0.3349	-0.4969		-0.6544	-0.2375			-3.087	0.1842	1.832		1.393	1.314	-0.1199	2.02		0.1875		2.219	3.464	1.715	2.174	0.05618	0.7526	4.035	1.016	-0.5117	0.2427	0.9286	0.9738	-1.139	1.901	0.5801		2.07	0.156	1.14	0.4914	1.701
IMAGE:1501914	P4HB	**procollagen-proline, 2-oxoglutarate 4-dioxygenase (proline 4-hydroxylase), beta polypeptide (protein disulfide isomerase; thyroid hormone binding protein p55)	-1.465	-2.12	-3.146	-2.307	-1.476	-0.9453	-1.669	-1.797	1.671	1.385	1.724	1.451	-0.2696	1.282	0.6607	2.172	1.83	0.235	1.251	-0.2982	0.2581	2.018	2.054	0.7655	-0.4751	2.517	3.522	3.133	2.562	3.074	3.821	2.683	1.084	0.6663	0.1407	1.317	1.462	-1.181	0.8889	-0.8919	0.4707		-1.386	-0.2818	0.2094	-0.3711	-0.1657
IMAGE:366541	FGA	**fibrinogen, A alpha polypeptide	-1.012	-1.307	-1.753		-1.553		-0.986	-0.8139			-0.1334	-0.09649	-0.4766	0.1553	-0.3963	0.1052	0.8026	0.198	0.5437	0.8148	0.7011	0.4113	0.6874	0.9385		1.39	3.245	0.9755	1.595	1.097	2.524	2.776	-1.503	-0.5507	1.534	0.5196	1.105	-0.6182	0.4119	-0.3689		-0.7887	-1.253	0.2112	-0.4276	0.6019
IMAGE:84750	HF1	H factor 1 (complement)	-1.392	-0.9074			-1.983		-1.126	-0.9439	-0.4759	-1.062	-0.8734	0.6235	0.1134	-0.8147	-0.2263	-1.215	0.1926			0.5248	-1.269	-0.9087	0.04744	-1.192	-1.532	3.15	2.665	2.256	3.745	2.817	2.094	4.746	-1.393	-0.2807	2.104	-0.5604	0.5348	0.6818	-0.4481	-0.3389	-0.2363	-1.239	0.387	1.211	0.7324		0.7273
1292541		Homo sapiens transcribed sequence										-0.7527		-0.2875									0.1401					3.269	3.964	-0.8355					4.176									-2.76
IMAGE:1032774	SERPINA4	serine (or cysteine) proteinase inhibitor, clade A (alpha-1 antiproteinase, antitrypsin), member 4		-0.5804					-0.07896					-3.049				-0.01784	1.48				-0.09195					3.507	3.792		2.752	4.274	1.841	4.623															1.724
IMAGE:307094	GCAT	glycine C-acetyltransferase (2-amino-3-ketobutyrate coenzyme A ligase)	1.064	0.6886	-0.006758	-1.398	0.2933	-0.5663	0.92	0.6321		0.8143	1.003	-0.2705	0.5494	0.7313		1.231	1.109			0.7208	-0.4229		0.5334			1.966	3.701	0.2015	1.281		3.58		-0.4173	-0.4447				0.03776	1.358	0.7771	0.7197	-0.8727		-1.113			3.143
IMAGE:1868551	TTR	transthyretin (prealbumin, amyloidosis type I)	-0.06953	-0.8954	-2.091	-0.962		1.56	0.146	-0.9819	-1.324	-0.4797	-0.2814		-0.8746	-0.06267	-0.3543	3.147	1.235		1.326	-1.743	0.1731	0.4333	2.419	-0.2795	0.4299	4.952	3.877	3.528	8.037	7.779	6.956	10.07	1.579	-5.619				-0.03624	0.4039	0.6031	1.156	-0.1267	-3.141	-0.2968	-2.186		-0.9407
IMAGE:112397		**Homo sapiens transcribed sequences	-0.3445	-0.0604	-0.4258	-0.937	-0.2557	-1.625	0.551	-1.227	-1.639	-1.885	-0.5664	-2.099	0.2104	-0.03767	-0.6393	-0.01784	-1.31	-0.315	-0.8693		-0.2219		-1.566	0.8555	0.4949	5.527	2.202	5.693	7.252	7.044	3.871	11.34	-1.476	1.846	-1.829			-2.111	-0.4911	-0.1519	1.471	-0.9517	-2.386	-1.032	-3.891	1.149	0.4343
IMAGE:454771	FGL1	fibrinogen-like 1	0.1345	-1.201	-1.477	-1.838	-1.037	-0.7663	-0.19	-1.228	0.2301	-0.2857	-1.267	-0.3205	-0.04065	-0.5287	-1.14	1.401	-0.5614	0.394	-0.3303	-2.599	-0.4429	-3.273	1.003	-0.1255	0.9539	8.086	4.961	8.192	7.431	7.933	8.64	9.312	-0.2873	-1.715	0.4497			-0.5022	-0.4121	-0.08295	0.9597	0.5673	-5.377	-0.3028	-2.112	-0.1021	-0.5267
IMAGE:129024	FGL1	fibrinogen-like 1	-2.401	-1.916	-0.8018	-2.843	-0.2017	-3.731	0.175	-0.7029	0.4151	-1.041	-0.5524	-0.7255		-1.504		0.8262	0.0036	-1.921			-1.728	-2.838		-0.6305	0.2789	8.681	6.316	8.987	8.836	8.398	10	10.5	-0.4423	-0.2097				0.6528	-0.7571	-1.838		0.5323	-0.172	-0.1278		-1.027
IMAGE:296123	ITIH4	inter-alpha (globulin) inhibitor H4 (plasma Kallikrein-sensitive glycoprotein)	-1.308	-0.0534	-0.4588			0.01173	0.528	0.03009	-1.172		0.2806	0.2275	-1.083	-0.1807	-1.562	0.8492	2.927				0.5251		-0.1486	0.2125		5.344	2.639	4.55	6.229	5.441	4.638	6.02	-1.279	-0.02667	-0.6123	-0.1764	-0.6412		-0.7941	-0.3249	0.5177	2.285	2.911	-0.3048	-1.004	0.2459
IMAGE:234559	TM4SF4	transmembrane 4 superfamily member 4	0.5445						-2.06	-0.9279				-1.35	-0.4106			1.371		1.524		3.311	4.377		1.813	0.3445	0.3039	5.776	2.601	3.752	4.041	2.503	3.95	6.442	1.823					-0.9322		-0.8729	0.1697	-0.6427		-0.9028			0.9133
IMAGE:450533	SERPINA3	serine (or cysteine) proteinase inhibitor, clade A (alpha-1 antiproteinase, antitrypsin), member 3	2.716	-2.169	0.9152	-2.156	0.6153	1.246	-1.848	0.6141	-1.458	-0.3437	1.905	-0.5585	0.7314	-0.3767	0.3217	3.043	0.6906	-1.414	0.2917	-1.177	-1.001	-0.7907	-1.185	-0.8435	-0.3941	6.648	3.903	6.914	4.853	4.855	6.692	7.864	0.6447	1.227	2.782	-0.2124	2.593	-1.1	1.34	-2.101	-0.5783	-1.071	-2.545	5.089	-0.6796	0.8099	-0.8847
IMAGE:795543	PRDX4	peroxiredoxin 4	-1.618	-2.003	-1.999	-2.31	-2.269	-2.178	-2.042	-1.89	0.3581	0.08226	0.6506	0.8675	-0.3626	-0.7307	0.2777	0.4592	0.5966	0.342	-0.1123	0.1088	-0.9549	-0.0347	0.5314	-0.09755	-0.5481	2.574	2.139	1.85	2.059	0.3812	2.568	2.27	0.5607	0.7033	0.1677	-0.4964	0.5988	0.2958		0.07505	0.2277	-0.8747	-1.359	-0.5148	-0.4636	-1.014	-0.8187
IMAGE:1942197	FLJ22833	hypothetical protein FLJ22833	-2.57	-0.9654		-3.552			-1.234		-2.544	-1.78	-1.271	-1.344	0.8854			0.1372	0.8746				2.033					0.412	5.267	0.9375		0.7792	-0.6944		-0.6313	0.3013				-1.046			0.05566	-0.5167		-0.8968		1.394
IMAGE:768622	G3BP	Ras-GTPase-activating protein SH3-domain-binding protein	-1.041	-0.3064		-0.493		-0.6213	-0.345		0.2351	0.2493	-0.4024	0.7045	0.4644	-0.2037	0.2547	-0.8238	0.2436	-0.07104		-5.114			0.1184	0.2195	1.509	0.541	4.676	0.1765	0.6564	0.7682	0.08456		0.1377	0.5903		-0.2494	1.106	0.2428	-0.4571	0.2021	0.5747	1.082	0.358	0.8722	-0.9566	-0.8271	-2.602
IMAGE:1901754	ESDN	endothelial and smooth muscle cell-derived neuropilin-like protein	-0.4675	-0.6134	-0.6888	-0.87	-1.259	-0.6683	-0.492	-0.1999	0.8881	0.5323	0.2806	0.6375	0.9574	-0.4307	0.7577	0.2592	-0.0234	0.562	-0.2123	-0.001177	-0.03495	-0.3747	0.3914	-0.06755	0.3819	2.244	2.519	0.06952	-0.8106	-0.01882	-0.5524		-1.899	-0.1567	-0.05227	0.2536	-0.08122	1.156	0.4259	1.455	-0.09234	-0.6347	-0.169	-0.07475	-0.7036	0.01587	-0.6087
[truncated: 68 more columns]

## Sheet: Liver (FDR=0.1%)
CLID	SYMBOL	NAME	SHBW163 "Brain, frontal cortex 2271"	shbw196 "Brain, frontal cortex 2273"	shcn018 "Brain, frontal cortex 2272"	shbw195 "Brain, temporal cortex 2273"	shcn019 "Brain, temporal cortex 2272"	SHBW164 "Brain, occipital cortex 2271"	shbw197 "Brain, occipital cortex 2273"	shcn015 "Brain, occipital cortex 2272"	shbw151 "Salivary gland, parotid 0493"	SHBW165 "Salivary gland, parotid 1762"	shbw189 "Salivary gland, parotid 0396"	shbw149 "Salivary gland, parotid 0506"	shba117 "Esophagus 0331"	shba151 "Esophagus 0022"	shba138 "Esophagus 0406"	shba120 "Stomach, body 0328"	shba134 "Stomach, body 0468"	shbw188 "Stomach, fundus 0878"	shcn057 "Stomach, pylorus 2173"	shbw184 "Small bowel, duodenum 0825"	shcn014 "Small bowel, duodenum 2174"	shcn056 "Small bowel, ileum 0359"	shbw155 "Colon, ascending 0222"	shcn069 "Colon 2075"	shcn070 "Colon, sigmoid 0361"	shba135 "Pancreas 0432"	shcn051 "Pancreas 2650"	shba123 "Liver 0560"	shba130 "Liver 0586"	shba132 "Liver 0032"	shcn064 "Liver 1267"	shcn066 "Liver 1274"	shdp086 "Gallbladder 2131"	shba154 "Breast, lactating 0162"	shba141 "Pericardium 0465"	shba147 "Heart 0024"	shba150 "Heart 0559"	shdp084 "Heart 0477"	shdp091 "Heart 0841"	shdp094 "Heart 0980"	shdp095 "Heart 2869"	shba121 "Muscle, abdominal 0031"	shba155 "Muscle, right calf 0315"	shbw150 "Diaphragm 0366"	shbw168 "Lung 1356"	shbw175 "Lung 1351"	shbw183 "Lung 0221"
IMAGE:1256764	SF3B1	splicing factor 3b, subunit 1, 155kDa	-1.288	-0.9234	-0.3588	-0.63	-0.6987	-1.498	-1.252	-1.3	1.288	1.422	0.7906	1.328	1.077	-1.461	0.1177	0.8192	-0.9934	0.302		0.02882	0.03505		0.9914	-1.148		0.534		-1.74	-3.731	-2.099	-3.092	-6.42	-0.8393	1.493	-0.05227	-2.446	-0.2712	0.5458	-1.504	-0.8249	-2.242	-1.545	0.921	0.6052	0.1064	-0.3641	-0.1287
IMAGE:129606	WAC	WW domain-containing adapter with a coiled-coil region	-0.03453	0.7996	0.4342	0.683	0.2043	-0.2353	0.08104	0.4731	0.5911	0.4753	0.7636	1.031	0.9804	-0.4777	0.1507	0.03216	-1.01	0.07496	0.3007	0.8718	0.08805	0.2083	-0.3456	-0.4545		-0.07304	-0.2084	-0.8375	-1.328	-2.086	-3.919	-7.447		0.3963	-0.1793	-1.193	-0.08822		-0.9011	0.1081	-1.019	-0.9617	-0.106	0.5182	-0.8006	-0.1111	-0.6357
IMAGE:347035	KIAA0476	KIAA0476 gene product	0.8175	0.9916	0.7062	1.325	0.2063	0.4067	0.403	0.5251	0.3331	0.4873	-0.004418	0.9525	0.1524	-1.556	-0.1573	-1.186	-1.628	-0.513	-0.5973	0.5938	-0.6899	-1.12	-0.2436	-0.6625	-0.6231	-1.541		-1.085	-1.866	-2.714	-5.167	-6.745	-4.364	0.5783	1.393	-0.7714	1.414	1.181				-0.2197	0.986	0.9602	1.451		0.2763
IMAGE:1602730		Homo sapiens transcribed sequences	-0.9315	-0.4174	0.1172	-0.084	-0.4127	-0.8423	-0.476	-0.5639	0.3941	0.6883	0.06658	1.004	0.9034	-0.6347	0.4437	-0.4448	-1.187	-0.352	-0.5763	0.5048	-0.9789	-1.699	-0.9426	-1.202	-1.132	-0.11	-2.055	-1.104	-3.015	-2.293	-8.706	-2.484	-1.393	1.169	-0.04627	-1.73	0.5548	0.9818	-0.5481	1.451	2.124	-0.1187	0.927	1.281	-0.3376	0.06187	-0.7627
IMAGE:292939	KAISO-L1	KAISO-like zinc finger protein 1	0.3495	0.4736	0.2682	0.797	1.178	0.09873	0.365	0.2471	0.7951	0.2693	0.1776	0.004514	0.3544	0.6863	0.6347	-0.1638		-0.341		1.316	-0.5479		0.1684	-0.4305	-1.511	-1.439		-1.923	-3.194	-3.002	-3.815	-4.043	-0.9823	-0.4297	-0.6853	0.09061	-0.2742	0.1928	-0.7771	0.3421		-0.3477	0.178	-0.3778	0.3834	-0.1271	-0.1117
IMAGE:297604		Sapiens, clone IMAGE:5288080, mRNA	-0.1275	0.1166		0.32	0.8013	-0.02827	-0.05196	0.09009	1.868	1.732	1.671	1.328	1.517	0.5393	1.678	0.6592	-0.0834	0.482		1.199	-0.3249		-0.6086		0.8519	0.224		-3.35	-3.461	-4.599	-4.902	-6.17	-1.729	0.4133	-0.002268	-1.946	-2.441	0.2558	-1.554	-0.5449	-2.912	-1.515	0.271	0.9452		-0.004131	-1.129
IMAGE:71902	CKAP2	cytoskeleton associated protein 2		0.2136	0.4882			0.2387	2.015	1.037	-0.3549			0.5145	0.6644	-0.6937	0.3147	-0.4538	-2.076		-0.2153	-3.034	-0.5079			-1.171	0.2089	0.781		2.077	4.056	2.058	4.985		-0.2023	0.8303	0.01473	-3.719	-0.5742	0.3028	-1.987	-0.5779		-1.438	0.908		-1.437	0.2229
IMAGE:795213	RNAC	RNA cyclase homolog	-0.3705	-1.476		-0.653		-0.8013	-0.775	-0.7029	-0.2749	-0.2007	-0.1924	0.2145	-0.5056	-1.494	-0.7353	-0.1038	-1.696	0.309	-0.05531	-1.904	-1.168	-1.138	0.1384	-0.4505	-0.9511	0.411		2.757	1.286	2.438	1.335	3.577	0.2877	-0.1497			-0.2842	-0.1872		-0.07795	0.1847	-1.068	0.478	-0.08775			0.1483
IMAGE:195903	AHSG	alpha-2-HS-glycoprotein	0.3605	-4.075	-0.7508	-0.382	-0.02071	0.4297	-3.434	-1.072	0.5461	-0.4797	-3.801	-0.05449	1.255	0.4073	-1.064	-0.2528	-2.435	-2.72	0.3057		-1.437	0.3133	1.189	-1.85	-1.91	-1.898	1.077	1.778	4.237	2.869	2.686	5.428		-0.7787	1.146	-1.198	0.07678	0.6438	1.334	1.153		1.073	-0.561	0.8532	-0.3556	-1.306
IMAGE:243100	ACADSB	acyl-Coenzyme A dehydrogenase, short/branched chain	-0.2485	-0.8744		-0.651	-1.01	-0.4593	-1.533	-0.2609	0.8671	0.6213	0.5896	1.037	0.4264	0.4683	0.2167	-0.3418	-0.1644			-0.03218	-1.126	2.094	-0.07956	-0.3885		-0.697		0.5885	2.548	3.16	2.287	3.509	-0.4203	0.01233	-1.023		-0.3122	0.7648		1.004	0.03666	-0.6257	1.21	0.9542	-0.7146	-1.075	0.3103
IMAGE:1917741	AOX1	aldehyde oxidase 1	-2.204	-2.229		-2.356	-2.115	-2.154		-2.116	-0.4879	-0.7337	-0.6654	-0.5685	0.8914	-0.02667	-0.2683	-0.3768	-0.4794	-0.954	-0.8983	-0.07718	-0.4209	-0.5107	-0.3446	-1.044	-1.654	1.928		1.574	2.873	3.785	3.362	4.074	-0.4853	-1.373	1.182	-0.1724	0.01278	-0.7502	-0.2701	-0.8309	-0.1183	0.2193	-0.915	0.4592	-0.5796	-1.28	-1.375
IMAGE:296640	PLGL	plasminogen-like	-0.5945	0.5396	0.8342	0.753		0.3647	0.131		0.07106	-0.2647	-0.1164	0.06051	-0.3796	-0.04767	-0.9493	-1.208		0.545			-1.002		0.7444					1.293	2.292	2.794	2.351	5.423	-0.4563	-0.2237	-2.009	-0.07339	-1.878	-0.3712				-1.082	-0.005981	-1.332	-0.2006		-0.4757
IMAGE:1471822	FLJ20581	hypothetical protein FLJ20581	-1.438										-0.1394	0.6775	-2.333			-0.07084												-0.01048	2.009	3.331	2.108	5.51											1.721	-0.9948
IMAGE:85561	CYP2A6	cytochrome P450, family 2, subfamily A, polypeptide 6							-0.118	-1.066					-0.7086			-0.8568					0.3591									4.215	2.302	5.634	0.5147						-0.7301			0.3193
IMAGE:1032774	SERPINA4	serine (or cysteine) proteinase inhibitor, clade A (alpha-1 antiproteinase, antitrypsin), member 4		-0.5804					-0.07896					-3.049				-0.01784	1.48				-0.09195					3.507	3.792		2.752	4.274	1.841	4.623															1.724
IMAGE:809383	FLJ11286	hypothetical protein FLJ11286	1.349	0.0436	-0.3118	0.337	0.6383	2.079	0.695		-1.365	-1.161	-1.372	-1.075	-0.6156	0.1663	-0.5653	-0.2838	-0.1564		-0.7053	0.7658	-0.3479	0.3123	0.9084	-0.4105				1.277	2.446	1.388	3.105	3.037	0.1077	-0.4297	0.04473	-0.07939	-0.4142	-1.257	-0.007119	-1.268	-0.7053	-1.038	-1.182	-1.148	0.5234	-0.1471	-0.02171
IMAGE:1572233	G0S2	putative lymphocyte G0/G1 switch gene	-1.876	-2.181	-2.917	-3.038		-1.476	-0.96	-1.078	0.5801	0.5943	-0.01742	1.35	-2.201	-2.049		-0.4688	0.7986	0.854			-0.07295	2.687	-0.09656	-0.1255	-1.206	-0.544		4.162	4.521	1.893	3.54	5.482	-0.7373	-1.815	0.1897	2.316	3.681	0.7778	1.148	1.107	1.44	-0.3427	1.973	0.7072	-0.2816	0.8679	-0.7067
IMAGE:505059	HSD11B1	hydroxysteroid (11-beta) dehydrogenase 1	-0.4705	0.5636		0.397		-0.4213	1.085		-1.785	-0.8107	-1.162	-1.155	-1.326	-0.8637		-1.404	-0.4364			0.5158	-1.098		-1.062	-0.7105	-0.04106	0.201		3.137	4.186	3.948	0.7146	2.977	-1.872	-1.97		-1.049	3.006	0.4528	0.5829	-0.8179	-0.1853	-0.5077		-1.298	0.4734	0.2329	0.3383
IMAGE:809588	GGH	gamma-glutamyl hydrolase (conjugase, folylpolygammaglutamyl hydrolase)	0.4215	0.3856	1.01	0.419	0.7303	0.2907	0.327	1.319	0.1371	0.5113	0.3596	0.4965	0.6964	-0.3517	1.087	-0.6018	-0.3944	-0.459	-0.8433	-0.1922	-2.006	-0.4157	-0.3496	1.151	-0.7691	0.603	-0.1024	3.079	3.658	2.23	3.607	3.469	1.42	1.842	0.05673	-1.257	0.2578	-1.065	0.6649		0.7667	-0.9757	-0.88	-0.5858	-0.3146	-0.3051	-0.4097
IMAGE:2017947	HMX1	homeo box (H6 family) 1	2.38	2.575	1.929	3.308	1.859	1.69	2.146	2.628	0.6561	0.7703	1.079	1.246				-0.07284		-0.82	0.2857	-0.9932	-1.447	-1.107	0.4294	-3.42	-1.36	0.582		2.418	2.567	2.839	3.156	3.688	-1.131	1.241		2.092	0.7968	0.6338		-0.02695		1.183	-0.0009811	0.7832	-1.546	-2.096	-2.971
IMAGE:323806		Homo sapiens transcribed sequences		0.9026	1.777	1.166	2.027	0.08773	-0.186	1.326	-0.1759	-0.1717	-0.4134	1.164	0.1434	-0.8147	-0.03631	-0.1548	-0.4374		-1.396	-0.4452	-0.7089	0.2613	-0.4426	-0.6915			-1.385	3.276	3.165	4.507	3.434	4.726	0.6867	0.3693	-0.5263	0.2396	-0.1952	1.052	1.002	0.3611	-0.6463	0.7113	1.337	0.9812	-0.8876	-2.068	-1.553
IMAGE:240248	TF	transferrin	5.781	5.106	6.35	6.039		4.021	5.327	4.779	2.107	1.141	1.94	1.617	-0.1236	1.098	-0.04331	-0.6218	-0.9544	0.06096		-0.7222	-1.456		-1.52			-0.657		5.989	7.638	9.54	7.127	7.709	-1.22	-0.07767	-1.783		-3.132	0.1748	-1.295	-0.9059		-0.1957	-2.84	-6.176	-3.635		-0.6797
IMAGE:212429	TF	transferrin	5.319	5.234	4.968	6.167	5.588	3.549	5.445	4.477	3.225	1.679	3.138	2.485	0.6044	1.036	-0.07531	-0.2738	-0.8964	-0.881	-3.015	-0.1842	-1.848	-5.478	-1.162	-1.051	-0.5211	-1.189	0.7156	5.097	7.946	8.208	6.565	9.597	-2.612	0.7303	1.025	-1.599	1.236	-0.1272	-0.9971	-0.4879	0.2847	-0.1677	-0.432	-1.298	-4.707	-0.7071
IMAGE:1911706	GA	liver mitochondrial glutaminase	2.357	2.212	2.366	2.415	2.606	2.877	2.353	2.335		-2.423		-2.417	-0.5676			-0.1258												-0.1355	2.524	4.196	2.363	4.395	-0.8043					-1.179	-1.299	-0.8499		-0.5897		-2.9
IMAGE:415962	PACE4	paired basic amino acid cleaving system 4	2.178	1.403		2.246	1.847	0.6677	1.654	1.476	-1.176	-1.582	-1.963	-1.536	-0.2766	-0.4147		-0.3348	-0.7174			0.5948	-0.8789	-0.7987	0.1174	0.4585				2.326	3.255	2.817	3.694	5.056	0.2367	3.069		1.1	0.6148	0.3818	1.272	1.501	0.5837	1.731	0.137	0.7112		-0.6881
IMAGE:193518	KMO	kynurenine 3-monooxygenase (kynurenine 3-hydroxylase)	-1.62	-1.845		-2.782			-0.454	-0.3619	-0.8239	-1.73	-2.411	-1.214											-0.4806		1.39			2.568	2.567	3.359	2.866	4.758		3.001				-0.4562						-1.737	0.2044	-0.5761
IMAGE:242062	APOB	apolipoprotein B (including Ag(x) antigen)	-1.168	-0.3734	-0.3888	-2.73	-0.6287	-0.2583	-0.882	-0.4399	-0.2819	-2.338	-3.639	-0.9325	1.157	-2.521		0.3292		1.112		-2.281	5.295	5.755	0.3014	2.362	1.082	-1.156	2.419	3.39	5.449	4.271	1.368	4.73	1.021				-2.061	2.236	1.556	1.765	1.808	0.4453		-0.2448	-1.534	-0.4441
IMAGE:471729	SLC25A15	solute carrier family 25 (mitochondrial carrier; ornithine transporter) member 15	-0.7505	-1.026	-1.152	-0.683	-0.4917	-0.7713	-0.545	-1.303	-1.055	-0.4907	-1.692	-0.09549	-0.09565	0.5763	0.4647	0.09616	0.9936	-0.161	-0.1453	-2.054	2.062	3.992	0.4384	-0.5805	-0.3111	1.521		3.297	1.576	4.718	1.435	3.497	2.098	0.7403		-0.06939	0.1558	-0.1872		-0.1779	-0.7953	1.322	0.648	0.6522		-1.077	-2.422
IMAGE:211417	SLC25A15	solute carrier family 25 (mitochondrial carrier; ornithine transporter) member 15	-0.2975	-1.463	-1.129	-1.22	-0.7187	-0.9083	-0.882	-1.33		-2.048	-1.399	-0.06249	-0.2426	0.2093	0.03769	0.2092	0.8366	-0.878		-1.481	1.955	3.905	1.031	-0.5275		1.364		3.05	1.469	4.271	0.9176	3.6	2.141	0.6533	-0.4923	-0.5764	-0.1612	-0.4342	-0.3141	0.06505	-1.312	1.055	0.391	1.455	-1.064		-1.029
IMAGE:359119	CKS2	CDC28 protein kinase regulatory subunit 2	-1.271	-1.476	-1.142	-2.403	-1.822	-0.9813	-1.295	-0.5629	-1.485	-2.081	-1.502	-1.435	0.7644	-0.9337	0.4047	0.2462	-0.6064	0.01896	0.08469	-1.834	-1.048	1.562	0.1784	0.1395		1.801	0.8556	2.387	2.806	3.188	1.315	3.747	1.558	0.3203	0.3047	-0.2294	-0.1842	-1.707	-0.9871	-0.9479	0.6147	-0.5377	-0.412	-0.1578	-0.09662	-0.3471	-0.05171
IMAGE:247816	C5	**complement component 5	-0.7335	-0.8194	-0.5548	-0.036		-0.7743	-0.558	-0.1559	-1.138	-0.2837	-0.5854	-0.6285	0.7714	-0.05667	0.1917	1.283	0.8206	1.386		-1.887	0.4591	-0.7307	1.315	-0.2935	1.006	1.578		1.874	2.383	2.825	1.352	4.474	-1.155	-0.02267	-0.2683	-3.782		-0.3902	0.3099	0.4291	0.3017		-0.775	-0.5608		0.5399	0.09529
IMAGE:525926	SDC1	syndecan 1	-1.443	-2.768	-1.954	-3.885			-1.397	0.2851	0.003062	-0.5627	-0.5144	0.5325	1.982	3.274	2.693	0.7942	0.5216	0.307			1.31		0.7864	0.3175	-1.063	-0.03104		2.055	3.604	3.256	2.253	2.715	0.8757	-0.1617	-1.537			-0.2192	1.041	1.15		0.2203	-4.664	-0.8898		0.2509
IMAGE:587847	GPX2	glutathione peroxidase 2 (gastrointestinal)	-0.5765	-1.812	-3.018	-2.439	-1.958	-2.247	-1.381	-1.869	3.549	2.303	-0.4684	-1.411	4.398	3.34	3.689	4.47	5.248	3.033	5.179		2.006	4.236	3.382	4.373	1.173	3.335	0.6196	4.611	6.08	4.272	6.559	3.951	6.612	-3.326				-0.7232	-0.4631	-0.3539	0.6587	-1.394	-5.298	-1.704	-1.903		-1.038
IMAGE:1553696	VNN1	vanin 1	-2.143	-2.278			-2.624		-0.967	-0.2549	-1.677	-2.093	-4.934	-0.9475								-1.716	2.88	5.93	-0.9136	1.527	-0.3831			3.195	4.924	2.816	4.043	6.795	4.316					-0.7692	-0.04912					-1.71		-0.4291
IMAGE:2029250	VNN1	**vanin 1													-3.754			-3.302					3.674							1.509	2.498	0.5802	4.507	5.559	0.8797									-2.946				1.195
IMAGE:781139	ABCC3	ATP-binding cassette, sub-family C (CFTR/MRP), member 3	-2.342	-3.477		-2.284		-1.322	-0.456		-1.676		-3.443	-1.416	-0.1266	0.07533		2.165	3.173	0.988		-1.865	1.861	2.801	2.387	2.378	1.278	1.78		2.916	3.545	4.067	3.054	4.196	3.797		1.094	-3.3	-0.7152	-1.128	1.522	-0.6889	-0.3063	-2.579	-3.643		0.1724	-0.1681	0.7473
IMAGE:232933	DPYS	**dihydropyrimidinase	0.1175		-0.2538				0.05304						-1.238	-0.9057	-4.317	-1.806					0.2101		-0.1036			-1.041		1.565	5.264	5.376	2.403		-0.9043	-1.452				-0.7592		-0.3999		-2.42		-0.3498		0.7409
IMAGE:126413	ITIH2	inter-alpha (globulin) inhibitor, H2 polypeptide	0.3875	-1.358	-1.884	-1.255	-0.9337	-0.5233	-1.447	-0.7649	1.603	-1.023	-2.364	-0.1775	2.232	1.724	-1.857	1.764	0.4616	-0.803			-0.8899		0.05644	-1.723	0.05694	-0.661	3.284	2.665	3.844	2.996	1.943	5.685	1.486	-1.062			-1.016	0.9508	1.511	1.3	0.7427	3.13	-0.274	-0.4098		0.1709	-2.144
IMAGE:2029114	PTPN9	protein tyrosine phosphatase, non-receptor type 9	0.7885	0.3026		-0.003999		0.4277	0.104	-0.2139	-0.7359		-0.5334	-0.9265	-0.2066			-0.3148	-0.0074	0.07796			-0.9289		-0.05256	-0.4415	0.4579	0.26		0.8155	2.765	2.167	2.484	3.046	0.3567	-0.07067			-2.755		1.102	0.9411	0.6037	0.7813	0.02702	0.5112			0.04729
IMAGE:686667	GCDH	glutaryl-Coenzyme A dehydrogenase	0.2655	-0.4204	0.004242		0.3743	-0.8053	-0.449	-0.9169		0.2653	0.1136	0.06051	-0.2096			0.4522	0.9896	-0.365		-0.1582	-0.4819	-1.092	0.5244	-0.1945		-0.653		0.9525	2.092	2.914	3.491	3.043	-0.2463			1.577		-0.3712	0.7489	0.8281	0.2307	0.8083		-0.8418		-0.2911	-0.01571
IMAGE:2028294	MTHFD1	methylenetetrahydrofolate dehydrogenase (NADP+ dependent), methenyltetrahydrofolate cyclohydrolase, formyltetrahydrofolate synthetase	0.4635	-0.3324	0.6122	0.221	0.2323	0.2227	-0.351	-0.3889	-0.2209	0.05326	0.001582		0.2884	-0.09967	0.3887	-0.2098	-0.1324	-0.597	-1.161	-0.4202	-1.544	-0.5537	-0.1276	-0.9665	-1.257	-0.06504	-0.03037	1.331	3.05	2.782	3.499	3.831	0.8917	0.4243	-0.01127	1.105	0.09978	-0.03324	1.097	0.5361	0.5087	1.116	0.482	0.7962	-0.5126	-1.043	-1.018
IMAGE:769857				0.3286	-0.2868	0.622	0.2033	0.5437	0.59	0.3021	0.07006	-0.2757	0.8726	-0.2305	-0.3306	-1.029	-0.8403	1.671	1.069	0.874	-0.9403	-0.9792	0.4871	-1.653	0.2434	-0.1055	0.3739	2.266	2.751	1.982	4.181	4.113	4.53		-0.7173	1.855	0.4497	0.4156	-0.06922	-0.3722	0.2979	0.3571	3.34	0.07727	-1.397	-1.013	-1.732	-0.09213	-0.04671
IMAGE:510608			-0.4395	-0.0454	-0.7008	-0.372		-0.5203	-1.004	-0.3619	-0.8239	-0.9597	-1.461		0.1754	-0.6127	-0.5343	-0.5428	0.0746	-0.92		-0.3032	-0.9069		-0.6306	-1.67	-1.01	0.822		1.368	3.457	3.379	2.646	4.148		-1.119	0.9957	0.001609	0.5968	-1.176	-1.296	-1.407	-0.7843	-0.2167	-1.591	-0.3668	0.9244	0.5339	1.459
IMAGE:83995	APOE	apolipoprotein E	0.08447	0.5786	-0.1268	0.262	-1.007	0.07373	-0.29	0.2521	-1.48	-1.076	-0.7474	-0.5605	-1.431	-1.649	-0.6303	-1.219	0.2986	-0.196	-1.06	-1.689	-0.6529	-1.213	-0.7666	0.01445		1.156	-0.05937	2.212	4.281	4.403	3.66	4.832	-1.627	-1.245			0.4308	-1.552	-1.222	-1.393	-0.3103	-0.4527	-1.777	-1.473	1.388	-0.5921	2.263
IMAGE:1609752	APOC1	apolipoprotein C-I	-0.5735	-1.489	0.1352	-1.766	-0.9947	-0.9643	-1.648	-1.476	-1.978	-0.3937	-2.225	-1.068	-2.209	-2.787	-0.4883	-1.447	-1.129	-0.904		-3.767	-2.281	-3.091	-1.185	-1.744	-1.774	2.918		5.574		6.825	7.022	7.724	-0.1553		-0.4183	-1.742	-0.8972	-2.13	-1.15	-2.311	-0.2183	-0.9107	-0.465	-0.7208	3.94	2.28	5.595
IMAGE:756687	SCARB1	scavenger receptor class B, member 1	-0.3135	-0.2094	0.2052	-0.576	-0.07471		0.892	0.6341	0.4821		-0.4954	-0.1685	-1.569	-0.3367	-0.9383	-0.3368	-0.6494	-0.204	-0.02831		0.4291	1.049	0.05544	-0.09355	-0.5741	-0.612		3.014	2.463	2.955	3.382	2.434	0.1547	-0.4927	-0.5483	-0.6224	0.09278	-0.6602	0.3199	-0.3909	1.692	-0.5007	-1.715	-0.5708		-2.02
IMAGE:132702	P4HB	procollagen-proline, 2-oxoglutarate 4-dioxygenase (proline 4-hydroxylase), beta polypeptide (protein disulfide isomerase; thyroid hormone binding protein p55)	-1.492	-2.037		-2.534		-1.192	-1.586		1.504	1.138	1.737	1.234	-0.5066	0.9753	0.6137	1.845	1.513	0.348		-0.6852	0.2711		1.687	0.8685	0.007938	2.21		3.006	2.705	2.707	3.154	2.366	0.7667	0.6493	-0.1663	0.9196	1.375	-1.258	0.2319	-0.8789	0.3037	0.6913	-1.713	-0.5388	-0.1376	-0.4981	-0.07271
IMAGE:1501914	P4HB	**procollagen-proline, 2-oxoglutarate 4-dioxygenase (proline 4-hydroxylase), beta polypeptide (protein disulfide isomerase; thyroid hormone binding protein p55)	-1.465	-2.12	-3.146	-2.307	-1.476	-0.9453	-1.669	-1.797	1.671	1.385	1.724	1.451	-0.2696	1.282	0.6607	2.172	1.83	0.235	1.251	-0.2982	0.2581	2.018	2.054	0.7655	-0.4751	2.517	3.522	3.133	2.562	3.074	3.821	2.683	1.084	0.6663	0.1407	1.317	1.462	-1.181	0.8889	-0.8919	0.4707		-1.386	-0.2818	0.2094	-0.3711	-0.1657
IMAGE:248454	ERP70	protein disulfide isomerase related protein (calcium-binding protein, intestinal-related)	-1.038	-1.413	-2.089	-1.26	-2.089	-0.8183	-0.482	-1.13	-0.8019		-0.1594	0.03751	-0.5726	-0.09067	-0.3623	0.2992	0.3066	0.232		-1.211	-0.1349	1.085	0.4314	0.7925				2.29	2.679	1.161	3.868	2.63	0.0006726	0.1733		-0.06639	1.039	-0.7642	-0.2641	-0.5849	0.5377	-1.015	-2.159	-0.7248		0.02587	-0.6187
IMAGE:199648		Sapiens cDNA FLJ37920 fis, clone CTONG1000181.							-0.855		-0.07494		1.168	1.045		-1.234	1.765	3.166	2.284		1.895	0.2758	-0.09795		0.5784			-0.169		2.857	5.116	1.998	3.355		0.6477	-1.33		-1.669		0.6028	1.733	-1.118	-0.8453	3.842	0.478	2.522			1.068
IMAGE:196992	AKR1C3	aldo-keto reductase family 1, member C3 (3-alpha hydroxysteroid dehydrogenase, type II)	-0.9315	-1.607	-0.7428	-0.904	-0.7227	-1.122	-1.336	-1.024		0.5683	0.5466	1.664	4.193	0.8353	2.384	2.695		1.368	2.534	0.1948	1.501	2.501	0.5874	0.4885	-0.8621	0.11	-1.815	2.836	4.455	2.477	3.494	4.656	1.557		2.454	0.1096	1.385	1.282	0.2219	0.1211	-1.946	4.271	2.587	3.311		-0.3981	-0.1727
IMAGE:212620		Sapiens cDNA FLJ37920 fis, clone CTONG1000181.	-0.03053	-0.1064		-1.373			-0.485	-0.4529		0.6893	0.4076	0.5945	3.024		2.455	2.156	2.764	1.289		-0.2342	1.082	-3.358	0.8984	1.039		0.971		1.797	3.266	2.528	1.335	4.427	-0.3423	-1.76				0.8528	0.1329			0.5223		0.7622
IMAGE:297392	MT1X	metallothionein 1X	1.451	-0.7644		-0.451	-0.8397	1.221	-1.443	-0.9409	0.2571	0.6813	1.86	0.3065	1.166	0.1683	0.6167	1.078	1.486	1.911	0.4767	1.428	-1.476	2.504	1.82	-0.3285		0.103		3.079	3.988	2.7	3.327	5.659	-0.9003	-1.268	1.897	0.04261	2.538	-1.105		-1.556	-1.093	3.694	0.18	3.324	-0.3446	0.02487	-0.2797
IMAGE:1900149	RNF41	ring finger protein 41	1.478	0.6726		1.006		1.518	0.554	0.2061	-1.166	-0.8517	-0.03342	-0.5065	0.4334	-0.4347	0.3837	0.8652	1.353	1.498	0.4537	0.3848		2.781	0.8274	-0.07155	-0.6221	0.02996		1.946	2.545	2.237	2.404	3.756	-0.4733	-0.6907	1.084	0.5896	1.945	-0.1982	0.3519	-0.1589	-0.2863	2.011	-0.843	0.8212	-0.3076	-0.04813	-0.5627
IMAGE:247117	AGXT	alanine-glyoxylate aminotransferase (oxalosis I; hyperoxaluria I; glycolicaciduria; serine-pyruvate aminotransferase)	1.046	-0.5994		-0.136	-1.805	0.8657	-1.068	-0.2759	-0.8779	-0.7837	0.2846	-0.3285	-0.2686	-0.6967	0.3417	0.8732	2.061	1.766	0.5117	1.103	-1.391	2.449	1.535	-0.3035		0.548		2.244	4.273	2.945	2.602	4.574	-1.095	-0.9127	1.792	-0.2224	2.383	-1.35		-0.8809	-0.7783	2.109	-0.495	1.729	-0.3796	0.3699	0.2253
IMAGE:126458	MT1K	metallothionein 1K	1.434	0.0386	0.2632	0.592	0.3733	2.074	-0.45	-0.03791	-2.1	-0.7657	0.4726	-0.3605		-0.9987	0.05969	0.9912	1.589	2.074	1.43	2.101		3.987	1.883	0.4845		0.516		3.452	3.291	2.473	4.24	5.402	0.4327	-1.285	1.62	-0.4944	2.111	-0.7622	0.2079	-1.453	-1.29	2.467	-1.037	1.827	0.6484	0.8479	0.9833
IMAGE:1899230	NUTF2	nuclear transport factor 2	1.537	0.2816	0.1762	0.675	-0.2137	1.527	-0.157	0.04509		-0.5127	0.3956	-0.4975	-0.08765	-0.5257	-0.1473	1.094	1.802	1.927	0.8227	1.434	-1.06	3.48	1.646	0.05745	-1.133	0.219	0.05363	2.365	3.444	2.066	3.543	4.565	0.1757	-0.8317	1.213	0.08861	2.294	-0.6992	0.7109	-0.8199	-0.5573	2.68	-0.854	1.49	-0.05862	0.5209	0.2063
IMAGE:202535	H19	**H19, imprinted maternally expressed untranslated mRNA	1.248	0.1026		0.776		1.298	-0.246	-0.07391	-1.246	-1.322	0.1466	-0.9265	-0.5166	-0.9147	0.8237	1.745	3.183	3.448	1.054	0.9548	-1.289	4.551	2.837	0.6485	-1.712	1.4		3.146	4.935	3.717	4.334	6.056	0.4167	-0.7207	1.624	-0.6304	2.235	-1.408	0.7319	-1.799	-0.9963	2.171	-1.263	1.601	-0.3176	0.1019	0.1873
IMAGE:78353	MT1F	metallothionein 1F (functional)	0.8145	0.0986	0.1432	0.592	0.2233	1.084	-0.2	-0.06791	-1.37	-0.8257	0.1226	-0.4805	-0.6706	-1.259	0.2397	1.251	2.309	2.544	0.4397	0.5108	-1.663	3.787	2.343	0.06445	-1.226	0.916		2.102	4.281	2.903	3.91	4.652	0.4927		1.38	-0.8144	1.711	-1.262	0.1479	-1.453	-1.07	1.927		1.217	-0.3716		-0.3367
IMAGE:245990	MT1F	metallothionein 1F (functional)	1.173	0.3176	-0.3278	0.981	0.2523	0.7327	-0.261	0.1511	-1.821	-1.127	0.2416	-0.9615	-0.5716	-1.18	-0.08131	1.18	2.128	2.563	0.7387	0.4698		4.026	2.212	0.1235	-1.287	0.845	0.9096	1.851	4.55	2.712	4.059	4.501	0.5917	-0.8657	1.759	-0.7654	1.93	-1.463		-1.444	-1.621	2.016	-0.928	0.7562	-0.4826	0.05687	-0.2977
IMAGE:214162	MT1H	**metallothionein 1H	1.254	-0.1714	-0.3568	0.302	-0.7567	1.114	-0.85	0.05209	-0.4499	-0.9357	0.7826	-0.3205	-0.1306	-1.019	-0.06031	0.9712	2.269	2.784	1.14	2.101	-1.473	4.357	2.873	0.5145		0.646	0.1806	1.872	3.801	2.623	4.38	5.332		-1.215	1.01	-0.9244	1.851	-1.352	-0.5821	-1.633	-1.16	1.947	-1.297	2.217	-0.1216	0.4979	0.4333
IMAGE:796694	BIRC5	baculoviral IAP repeat-containing 5 (survivin)	0.7785	-1.257	-1.163	0.326		0.8777	-1.366	0.02609	-1.006	-0.9217	-1.023	-0.7865	0.1134	-1.515	0.2237	0.7352	1.233	1.588	0.5537	0.5048		3.121	1.447	0.008451	-1.162	-0.24	1.055	2.036	3.085	2.047	3.204	3.716	0.3267	-1.071	1.734	-1.82	0.7148	-1.178	-0.07812	-1.329	-0.2863	1.751	-2.143	1.181	0.4424		-0.1827
IMAGE:120707	WRNIP1	Werner helicase interacting protein 1	0.7535	-0.3624	0.9522	0.021	0.7123	-0.1673	-1.291	-0.2989	0.5791	0.5033	0.4916	0.9285	1.518	-0.07967	1.729	0.1702	0.7876	-0.547	0.1587	-0.1302	0.09605	1.106	-0.2476	0.7135	-0.4271	0.445	-0.1504	2.671	3.28	3.822	2.759	4.241	1.352	1.624	2.109	-0.1754	2.02	-0.5932	-1.873	-1.864	-1.411	-1.044	-2.338	-0.1438	0.6574	-0.5931	1.122
IMAGE:754218	LOC148738	LOC148738													-1.281																2.991	4.353	3.61	4.962		-2.085		1.896	0.1708	1.728		2.147		4.067	4.373	4.687
IMAGE:416325		similar to xenobiotic/medium-chain fatty acid:CoA ligase					-4.675							-5.178				-3.557					-2.321							0.4935	2.963	4.765	4.282	5.484
IMAGE:611407	NRAP	nebulin-related anchoring protein	-1.105	-1.15	-1.086				-0.639	-0.2469	-0.8089		-3.126	-0.2595	-0.9296	-0.4277	-1.979			1.015	0.3107			0.3183	0.1244			2.167	1.712	2.073	3.852	2.744	4.381	4.823		-0.8337		5.007	4.352	2.069	3.869	2.638	4.281	6.048	4.624	3.598	-2.291	-0.02113
IMAGE:161456	SAA1	serum amyloid A1								-2.303	0.9151	2.679	3.038	3.085	-0.9556	-1.144		0.07616	-0.1364	-0.491		-5.864	1.162	-0.1677	1.138	0.5595				5.117	4.616	4.558		6.417	-2.272	2.41	1.435		1.316	-2.567	-0.1971	-2.778	-1.105	1.922	1.058	4.322	0.2434	-0.9371	0.3983
IMAGE:1917449	SAA4	serum amyloid A4, constitutive	-2.219			-1.711				-1.861	-0.1129	1.091	1.27	1.937	-0.7636				-0.1044	-0.439	-0.5833	-1.522	-0.04595	-1.046	0.5504	0.08145				3.749	4.798	4.58	4.797	5.599	-1.09		1.097			-1.235	-0.1351	-0.8259		2.344		2.244	-0.7346	-0.08513	-0.2497
IMAGE:1680246	SAA1	serum amyloid A1								-2.698	-0.5799	1.044	0.9826	3.01	-2.541		-1.97	-0.6088	-1.551				-0.1729		-0.1666	-1.056				2.882	3.341	4.093	3.81	6.492		1.065	-0.7103		-0.5392					1.037	-0.03698	3.937
IMAGE:246246	C6	complement component 6	0.7345			-0.798		-0.2763	-1.45	-0.9279		0.7443	-0.4074	0.07951	-0.5706	-0.4887	-1.37	-0.5088	-0.6214	-0.566		-0.2992	-0.2029			-0.6455	-0.1061	3.226		1.252	2.861	3.213	2.67	4.712	-0.7473	-1.725		1.026	1.041	0.7978	0.9279		-0.2603	-0.6427	-0.817	0.6872
IMAGE:1868590	GALK2	galactokinase 2	-0.8075	-0.9534	-2.119	-0.93		-1.008	-0.992	-1.45	0.008062	0.4523	-0.05942	1.028	-0.09265	-1.401	-0.2523	0.2692	-0.4934	0.01196		-0.4612	1.305		-0.1286	0.2925	0.8819	0.944		0.5995	2.739	3.071	2.848	3.37	1.181	0.5833		-1.076	-0.4612	0.3558	0.1959		-0.2023	-0.5147	-0.179	0.1052	-0.4036		-0.5287
IMAGE:128306	CYP3A7	cytochrome P450, family 3, subfamily A, polypeptide 7	-0.1495						-0.754	-1.112					1.245		1.336	1.727	2.655			0.3268	4.523	3.383	2.079	0.08045	0.6899	1.672		2.828	3.547	5.509	1.536	5.308	3.689					-1.236	-1.036	-1.077						0.1139
IMAGE:34031		Homo sapiens transcribed sequence								-0.8349				-1.137	-0.01765			1.584	2.282		2.563		3.49	2.87	1.736	0.6175	-1.693			1.505	2.894	4.916	1.383	3.955	1.956					-1.779	-1.599		0.1327	-0.4197
IMAGE:448093	CYP3A5P2	cytochrome P450, family 3, subfamily A, polypeptide 5 pseudogene 2		-2.412		-1.659			-1.541	-1.539				-2.881	0.6284	0.1403	0.4187	1.56	2.318	2.033	3.459		3.946		2.872	1.223	1.463			2.071	3.11	4.752	1.489	4.901	3.142					-1.563	-0.9731	-1.074	-0.6513			-2.284		0.3169
IMAGE:195712	CYP2C9	cytochrome P450, family 2, subfamily C, polypeptide 9							-1.634	-0.2519				-2.034	0.2854	-0.002671	0.5457	-0.09284	1.655		2.096		2.613	3.193	2.109	1.36				0.1475	4.457	3.279	3.696	6.428	1.469			-0.9984	-1.783	-1.696		-0.5469		-1.177	-0.961
IMAGE:234559	TM4SF4	transmembrane 4 superfamily member 4	0.5445						-2.06	-0.9279				-1.35	-0.4106			1.371		1.524		3.311	4.377		1.813	0.3445	0.3039	5.776	2.601	3.752	4.041	2.503	3.95	6.442	1.823					-0.9322		-0.8729	0.1697	-0.6427		-0.9028			0.9133
IMAGE:731054	MTP	microsomal triglyceride transfer protein (large polypeptide, 88kDa)	-0.4705							-1.393				-1.275	-2.336	-1.794		-0.1538				2.516	4.742	5.672		0.8595	-0.1511			3.007	4.296	4.828	4.795	5.027	3.778		-1.885			-1.067	-0.5771	0.08205		-0.01773				1.093
IMAGE:1576468	HSD17B2	hydroxysteroid (17-beta) dehydrogenase 2		-0.0864									0.2776	-0.04549	-0.9356			-0.7338				0.8258		4.612	0.5984	2.259		1.861		1.897	2.516	2.118	2.885	4.647	2.918	2.58				-1.967	-1.137	-1.338	-0.2753	-0.9077		0.1722	-0.1266		-0.03171
IMAGE:195340	GC	**group-specific component (vitamin D binding protein)														-0.9817		0.4582					0.04405					2.103		2.949	2.388	2.39	1.307	7.259										-0.6557
IMAGE:214816	FMO3	**flavin containing monooxygenase 3			-2.127					-1.308	-0.3099	0.7843	0.8726	3.13		-1.259		-0.7288			-1.27		-1.353		0.3834					0.6215	3.141	4.393	2.46	5.882						-0.1222		-1.603		-0.3127	0.843		2.428	2.828
IMAGE:1525691		Homo sapiens transcribed sequence with strong similarity to protein prf:2105189A (H.sapiens) 2105189A Tyr aminotransferase [Homo sapiens]												-0.3545				-0.2028												0.9075	2.777	6.109	1.716	5.698	-0.2913						0.6039	0.2831		0.4133		-1.527
IMAGE:201383	BAAT	bile acid Coenzyme A: amino acid N-acyltransferase (glycine N-choloyltransferase)			-1.48									-0.9435	-0.3036	-1.582		0.1082	-1.154											4.369	5.428	6.9	3.477	6.879	-1.48	-1.108	-1.073	-0.8574	-3.662	0.3648	-0.5551	-0.6259	-0.1833	0.7043	0.89	-0.7858
IMAGE:430471	PROZ	protein Z, vitamin K-dependent plasma glycoprotein	0.5375	0.001595	-2.544					1.015				0.5325											0.9964	0.3375	0.06694				3.044	4.096	4.403	4.485						-0.09924	0.4909	1				-1.22
IMAGE:85509	APOC4	apolipoprotein C-IV	0.7095						0.865	0.3471				-0.1355	-0.3356			0.5262	0.4736				-0.1479			-0.1305	0.9089			2.147	4.556	4.678	4.525	6.087	-1.142					-0.7972	-0.2071			0.3023
IMAGE:85202	SDS	serine dehydratase	0.7155	0.2696		0.063	1.024	0.8747	0.331	0.6031	-0.02894			-0.7195									-1.052			-0.7145				3.373		2.494	4.961	6.913	-0.4163	-0.1137				-0.5012	0.6789		0.4807			-0.2318			1.864
IMAGE:241179	FGB	**fibrinogen, B beta polypeptide	-0.8175						0.08804						-1.583			-0.9308					0.1751							3.82	4.329	1.371	5.468	6.39											-0.929			1.166
IMAGE:301817	LEAP-2	liver-expressed antimicrobial peptide 2	-1.396				-0.1567	-0.3263	-0.46	-0.4579				-1.22		-0.8787		0.5212					1.537	0.8373	-0.04656					2.992	3.991	1.523	4.17	5.782	0.1827									-1.233		-0.5528
IMAGE:122140	GC	group-specific component (vitamin D binding protein)	-1.142	-1.947					-1.826		-0.01594		-0.1034	0.02351	-0.5466			0.6052		1.868					0.2474			2.62		4.556	5.265	3.227	3.254	6.966	0.5667					-1.098	-0.2381	-0.3889	-0.09634	-1.999		-1.139
IMAGE:83388		Homo sapiens transcribed sequence with weak similarity to protein ref:NP_060312.1 (H.sapiens) hypothetical protein FLJ20489 [Homo sapiens]							-0.991	-1.699								-1.58					-1.564			-1.627				4.881	4.49	3.002	3.859	6.831										-1.574
IMAGE:812187	MGC3279	hypothetical protein MGC3279 similar to collectins													-2.241													1.786		2.542	3.651	1.963	3.27	3.102
IMAGE:248599	MGC35366	hypothetical protein MGC35366						-4.233			-2.217			-2.067	-0.8776	-0.7857		-0.2658							-1.514					2.435	4.194	4.006	3.763											0.3403		-2.73
IMAGE:193386	CPB2	carboxypeptidase B2 (plasma, carboxypeptidase U)	-4.534	-3.219						-0.6559							1.882	-1.007	-2.169				-2.301							5.354	6.043	6.145	6.742	8.794		-0.7127				-2.4				-1.641	-1.625		2.9	1.67	3.505
IMAGE:241821	MGC15937	similar to RIKEN cDNA 0610008P16 gene							-1.64	-0.9579				-3.01	-0.8406								-0.5029								3.671	4.433	3.81	3.792		-0.5947
IMAGE:294255	ALDH8A1	aldehyde dehydrogenase 8 family, member A1	0.5925	0.0466		-0.9		0.3217	0.258						-1.253															2.6	4.009	4.351	4.178	4.56		-1.587
IMAGE:193979													0.3266		-1.427			-2.275						2.931							4.165	4.177	3.634	6.956										-2.039	-1.123			-0.3781	1.007
IMAGE:198045			-2.353						-1.357					-2.977			-0.3873	-1.986	-2.028											3.395	3.574	4.356	3.533	8.175										-1.56
IMAGE:839672			-0.9385						-0.543				1.2		-0.9636			-1.592					-1.006							1.799	3.408	2.3	3.487	6.169				-2.717						-1.806
IMAGE:126513	MGC35366	hypothetical protein MGC35366								-0.1829													0.2621							2.007	2.276	2.378	2.835	3.907										-1.858
IMAGE:1850354	CYP4F3	cytochrome P450, family 4, subfamily F, polypeptide 3	0.1135						-0.551						0.6084		-0.3413	-1.39										-0.975		2.121	2.98	2.562	3.539	4.871	2.312									-0.9637
IMAGE:396822		similar to RIKEN cDNA 0610012D14	0.8465	2.141		0.884		1.786	1.942	1.224	-1.318				-0.2686		-0.08831	0.3032	-0.0494						-1.225	-2.314		-0.03204			3.173	2.325	3.452	4.254		-0.6927	-0.04827	1.118	-0.6172					0.6193	-0.675	0.4792
IMAGE:233679	FRCP1	likely ortholog of mouse fibronectin type III repeat containing protein 1	1.27		1.169	0.698		1.91	1.056	1.498	-2.814		-1.101	-1.314	-0.7946	0.5973	0.8957		0.3846						-1.891			0.502		3.428	3.707	2.479	4.006	5.198		-2.069	0.4557		0.2668					-2.597		0.1632		-1.376
IMAGE:1583526		Homo sapiens transcribed sequence								-1.582				-2.444				0.1672					0.08305	3.353		-0.8295		-0.728		1.538	2.427	2.489	3.756	6.618					-0.7432					-0.3767
IMAGE:858877	FCN3	ficolin (collagen/fibrinogen domain containing) 3 (Hakata antigen)		-1.353					-1.662		-2.502		-1.349			0.04933		-0.0008351							-1.579	-1.678				1.84	2.579	1.821	3.748	4.48				3.044	0.6988		1.766		1.978	0.7853		1.175	2.106	2.126	3.201
IMAGE:460496															-2.52		-2.139													2.903	2.892		5.461	8.083					-2.148						-0.326
IMAGE:452544		Homo sapiens transcribed sequences	1.048						-1.146					-1.846	-1.057															1.286	1.805	2.797		5.286															1.687
IMAGE:1915280	ANGPTL3	angiopoietin-like 3																												0.2945	2.734	2.696	4.643	6.525						-1.049
IMAGE:436297															-1.73											-0.3345				1.413	3.142	2.554	4.871	5.473
IMAGE:1901819		Sapiens cDNA FLJ30050 fis, clone ADRGL1000038.	-1.138						-1.042						0.2274	-0.1007		-0.2008	-0.1534											2.17	4.299	2.881	3.718	3.99		-0.5467								-0.03473
IMAGE:460179	NPC1L1	NPC1 (Niemann-Pick disease, type C1, gene)-like 1							-0.582					-0.8325	-0.1826			1.139						5.035	-1.669		1.292			2.77	1.819	2.731	4.168	4.28								2.745
IMAGE:207735	SERPINA1	serine (or cysteine) proteinase inhibitor, clade A (alpha-1 antiproteinase, antitrypsin), member 1	-0.5945						-0.849				-1.186		0.06035	-0.6877		0.2422							-1.666		0.9349			1.893	3.242	2.994		5.513		-0.6137								0.7383		-1.232		0.8789
IMAGE:240663	SERPINA1	serine (or cysteine) proteinase inhibitor, clade A (alpha-1 antiproteinase, antitrypsin), member 1		-2.558					-1.757				-2.954	-2.507	0.1424	-0.07567		0.4642										0.709		3.555		4.056	3.313	7.545		-1.672
IMAGE:195905	HPD	4-hydroxyphenylpyruvate dioxygenase		-1.228					-1.027				-3.644					-0.2558	-1.488							-2.633	-0.4931	-0.661		2.905	5.704	5.046	4.293	6.415		-1.272					2.771			-0.3597
IMAGE:241516	HPD	4-hydroxyphenylpyruvate dioxygenase	-0.05653	-1.532					-1.031				-3.968	-1.351	-0.2916												-0.5571	0.235		1.691	4.69	3.942	4.089	5.511											0.602
IMAGE:454466	OTC	ornithine carbamoyltransferase		-0.7174		-1.514			-0.206		-2.446		-0.9834	-0.6265						2.758			4.211	6.571	-0.4526						4.505	3.657	3.404	6.206	5.717					0.3318						-1.839
IMAGE:66534	GCKR	glucokinase (hexokinase 4) regulatory protein	0.2655	-1.2					-0.629	-0.3769			-2.146	-1.479	0.3004			1.022	1.93						2.124			0.717		2.603		3.624	3.331			-3.334	-0.02927	-0.6334	-0.9682						-1.356
IMAGE:418138	NR0B2	nuclear receptor subfamily 0, group B, member 2		-3.02					-0.499	-0.4569	0.3811		-2.686	-0.2295	-0.4396				3.24	0.625			0.6681	4.418	2.284	-0.7845	-1.045	1.037		1.593	3.182	2.924	3.031	4.383	2.244					0.1888	0.8489	0.7181	1.271	0.4983		-1.392
IMAGE:971372	NPTX2	neuronal pentraxin II	0.7925	0.1566	0.04124	-1.12	-1.279	0.3817	0.268	-0.2999	0.3081	0.3823	0.1506	1.428	0.1274	0.7293	-0.5623	0.7492	0.9666	-0.03804	1.078	0.6788	-0.4149	0.6353	-0.1086	0.08245	0.3119	0.644		2.64	3.329	3.911	3.198	4.6		-1.167	0.8077	0.6236	1.979	-0.6542	0.4659	-0.9649	0.3277	-0.2547	-2.309	-0.3648	-0.7536	-1.114	-0.7887
IMAGE:461761	ANG	angiogenin, ribonuclease, RNase A family, 5	-2.936	-2.961	-1.647	-3.348	-2.017	-1.886	-1.71	-1.758	0.9501	1.184	0.4726	2.12	0.3494	-0.6587	0.1197	0.8112	1.699	0.544	1.35	-0.1692	-0.1929	0.3173	0.1034	0.1845		1.166		3.822	4.781	5.153	4.09	5.222	1.863	-0.6547		-1.314	-0.6192	-0.1022	-0.9621	-1.293		-1.083	-1.277	-1.553	0.07838	-0.6521	-0.4367
IMAGE:245242	CPB2	carboxypeptidase B2 (plasma, carboxypeptidase U)	-0.1875						0.06804	-1.7					0.02735			0.4092					-1.445							3.43			4.738	7.65	-0.6793					-1.364	-0.3641	-0.5049	0.4077				2.006
IMAGE:199180	PON3	paraoxonase 3							-1.255	-1.513	1.955	1.939	2.338	2.345	-0.2656	-1.114	-2.385	-0.3638	-0.9164				-1.178			-1.281		0.181		2.177	4.346	3.718	3.025	5.657	-0.6523	-0.2797				-0.5272	-0.4271			-0.9977			0.7534	0.1529	1.108
IMAGE:81203	PON3	paraoxonase 3							0.01004		2.07	0.7243		2.42	-1.061	-2.289		0.02116	-0.4214				-0.8429			-2.356		-0.01404	1.781	2.172	4.461	4.183	3.16	5.112		-0.2547		-1.334	-0.6092	-1.262		-1.003		-0.8627				-0.3921
IMAGE:84079	NACT	sodium-coupled citrate transporter	0.1465	-0.7094		-0.716		0.8357	-0.738	-0.005906	1.922	4.436	4.475	1.262	-0.6186	-1.107		-0.04684	-0.7994	-0.884		-1.777	-0.8109		-1.595	-1.514	1.086	-0.592		5.094	4.063	3.795	4.492	5.574	0.6447									-0.9407	-3.795	-1.431	-1.76	-1.05
IMAGE:460470	C4BPB	complement component 4 binding protein, beta	-1.012	-1.187	-1.763		-1.203	-1.342	-0.986	-1.024	0.3541	-0.3917	-0.4734	0.1835		-0.6547	-1.666	1.905	0.8126	1.808			0.7111	1.851	1.297	0.6385	-0.4421	1.74		5.676	6.855	5.107	6.084	6.756	1.257	2.709	-1.546			-1.018	0.1819	0.09105	0.6337	-0.2187		0.09125		-0.5781	-0.7027
IMAGE:1649374	HGD	homogentisate 1,2-dioxygenase (homogentisate oxidase)	-0.9045	-2.27	-2.516	-2.567		-1.795	-1.419	-1.637	1.701	2.025	1.924	1.241	-0.9296		-2.029	1.712	1.21	1.135	1.201	-1.608	2.188	1.768	2.264	0.4855	0.5849	0.557		3.433	4.692	5.454	4.101	5.973	1.814			-1.173	-2.998	-2.071	-1.791	-0.6719		-1.172	-2.116	-1.852	-2.341	-0.6211	-0.3457
IMAGE:770267		Homo sapiens transcribed sequence	-1.7	-3.385	-3.631	-3.772	-2.571	-3.07	-2.914	-2.852	1.336	0.9503	1.289	0.7555	-0.7846	0.4273	-0.6643	2.487	2.795	0.93	3.156	-2.933	1.503	3.213	2.849	2.42	-0.2601	2.772	3.137	3.078	4.167	2.199	3.026	4.858		1.421	1.196	-2.018	-4.823	-1.816	-1.216	-1.187	0.5957	-2.467	-1.391	-2.067	0.6344	1.234	0.5393
IMAGE:433253	FBP1	fructose-1,6-bisphosphatase 1	-2.318	-2.923	-2.209	-3.84	-3.179	-2.698	-2.772	-1.96	0.01806	1.442	1.471	1.208	-2.063	-1.701	-2.172	1.889		1.292	1.718	0.2188	2.765	4.685	1.481	0.5225		1.104		2.16	5.179	5.041	4.198	6.31	2.141	1.553		-2.586	-2.041	-1.754	-1.084		-0.9923	-1.465	-3.129	-2.195	3.236	1.706	3.321
IMAGE:858644	PLGL	plasminogen-like	-0.6995	0.0546	0.1492	0.278	-0.7507	-0.8403	0.496		-0.1439	0.6303	-0.5514	-0.8345	0.2854			-0.2028		0.66		-2.993	-0.3969		-0.5006		-6.19e-05	0.252		2.508	2.147	3.129	2.566	4.858	-1.271			-1.858		0.1538				-0.08673	0.979	-0.09675	-1.176	-0.1361	-0.3107
IMAGE:195040	PLG	plasminogen	-1.727	-1.172	-0.6578	-1.509	-0.8977	-1.987	-0.701	0.3611	1.009	-0.1567	-0.1484	-0.8415	0.6784	-1.34	0.1887	0.7902	0.4576	-1.647	-1.221		0.06605	0.6063	0.4224	-0.006549		-0.125	-3.51	3.371	5.33	5.332	3.979	6.421		0.2643	-1.011	0.9446	-0.6402	-1.223	-0.7231	0.1661	0.2987	-0.1137	-1.108	1.086	-1.453	-1.123	-2.098
IMAGE:1873834	RRAS	related RAS viral (r-ras) oncogene homolog	-0.1355	0.2186					0.53	-0.8979	0.8401		-1.997	0.5295	0.2894	-1.379	0.03969	0.2212	-0.0214	1.764			1.367	2.857	1.943	1.564		-1.014		0.5515	3.221	3.243	2.77	4.052	2.983	-2.125				0.4078	0.6079	0.7271		-0.1127	-0.06698			1.228
IMAGE:119882	FGG	fibrinogen, gamma polypeptide													-2	-2.828	-5.079	-0.3678	-0.1804				2.328					2.407		8.233	8.442	6.094			-1.616	-1.304	-3.559		-1.478	-1.251	-1.191	-0.7019	-0.06934	-0.7917	-3.736
IMAGE:1656062	F12	coagulation factor XII (Hageman factor)	0.3045	-0.2214		-0.378		0.4637	0.1	1.332	-0.1799	-0.4657	-0.7174		-0.8806							-0.1792			0.3334					2.362	4.211	4.403		4.202	-0.2373				-1.149	-0.7522	-0.04212	-0.2429	0.3097	0.05727		0.4872		-0.7821
IMAGE:294578	SERPINA1	serine (or cysteine) proteinase inhibitor, clade A (alpha-1 antiproteinase, antitrypsin), member 1	-1.637	-3.132	-1.918	-4.009	-2.258	-2.387	-1.431	-1.749	-1.481	-2.837	-2.188	-2.331	-1.952	-2.75	-1.971	4.03	1.398	-0.217	-3.201	-2.94	2.296	2.966	0.3724	1.643	-0.7271	3.105	1.84	7.951		8.002	8.859	9.541	2.382	-2.696	0.4987	-1.295	-0.8902	-0.7132	-0.4731	-1.794	0.6887	-1.374	-3.278	-1.834	3.647	2.087	3.562
IMAGE:123561	SERPINA1	**serine (or cysteine) proteinase inhibitor, clade A (alpha-1 antiproteinase, antitrypsin), member 1	-2.616	-1.951	-2.127	-3.738	-1.167	-2.246	-2.29	-1.868	0.2601	-2.286	-2.617	-3.05	2.769	-1.399	-0.1503	1.411	0.4786		-3.21		1.787	1.327	-0.5566	-0.3455	-1.206	3.136	2.431	5.192	3.821	3.133	3.15	7.812	1.003	-0.8847	1.97	-0.6944		0.6078	-0.6321	-0.8129	0.04966	0.6173	-1.647	-1.603	1.618	0.6779	2.283
IMAGE:280782		similar to Ceruloplasmin precursor (Ferroxidase)	-1.302	-0.7674			0.9973		-0.186	0.05609		-2.452	-1.133	-1.226	-0.08665			-0.9548	-2.737			0.01482	-0.6089	-0.1987		-1.532	-0.4521			2.966	3.325	2.987	3.374	5.196	-1.923	-0.5707	0.03373	-1.02		0.9018				-1.369	-1.043	-1.559		-0.9181
IMAGE:223350	CP	ceruloplasmin (ferroxidase)	-1.375		0.02424	-1.547	0.08429	-0.8653	-0.139	-0.1469					-0.5096	-1.838	-0.9393	-1.028	-1.64		0.6707		-0.9119	-0.4917		-2.015	0.9849	0.247		4.293	4.132	3.764	2.241	5.333	-1.166	-0.3137	-0.03927			0.7488	-0.9211	-0.6919	0.07066	-1.722	-1.876			-0.4211
IMAGE:86220	TDO2	tryptophan 2,3-dioxygenase	-0.1195					-0.7203		0.008094	-0.3639			-0.5945		-0.4127		-1.053		-0.43	-0.5043		-0.02695	-0.0467		0.5305	-1.62	-0.02804		1.058	2.827	4.219	3.516	6.218	-0.1413	-0.3787			-0.6132	-1.336		-0.5769	0.03566			-0.3768	-0.03562
IMAGE:755301	PRKCD	protein kinase C, delta	-1.383	-0.5684	-0.09376	-1.035		-1.903	-1.627	-0.9749	-0.5269	-0.7827	-0.1944	-0.3875	-0.1076	-0.06567	0.002691	0.8442	0.3516	0.147	0.1327	-1.126	0.5801	0.6003	0.6764	0.1475	-0.9831	-0.271		2.845	4.104	3.646	4.083	5.145	-0.9543	-0.06167	-0.5173	0.3386	-0.08622	-0.7792	-0.1091	-0.3899		-0.5797	-1.494	-0.7798	-0.8086	-0.4791	-0.2937
IMAGE:753076		Sapiens, similar to proline-rich protein 48, clone MGC:45043 IMAGE:5216297, mRNA, complete cds	-2.037	-1.812	-1.948	-3.409	-2.498	-2.997	-0.901	-1.619	-2.751	-1.517	-1.688	-1.671	0.7084	1.46			0.7776	0.233	-1.541		-1.244	-0.5337	1.262	-1.667	-0.8871	1.005	-0.8704	6.051	6.64	6.892	8.129	8.971	1.692	0.9343			0.8998	-1.193	-0.3931	-0.4939	1.759	0.7063	0.642	-1.654	-0.6226	-0.8631	-0.6777
IMAGE:123441	GALNT2	UDP-N-acetyl-alpha-D-galactosamine:polypeptide N-acetylgalactosaminyltransferase 2 (GalNAc-T2)		-1.303		-1.51			-0.08196		-1.772		-0.2794	-1.162	-0.3626			0.2292	-0.4734				0.07505			0.6825		1.404		3.16	2.779	1.631	4.248	3.43		-1.737								1.225		-0.05475
IMAGE:452374	ORM2	orosomucoid 2	-1.77	-1.275	-3.701	-2.672	-2.631	-0.6903	-1.524	-1.012	-1.604	-1.95	-0.9314	-0.3345	-1.455	-1.633	0.03569	0.6772	1.905	1.49	0.6557		0.9731	-0.4467	2.679	-0.4595	-0.2001	-0.288	0.05663	10.33	10.29	10.38	10.74	11.32	0.6287	-1.999	0.9357		-0.9032	0.8838	-0.05612	0.2631	1.666	1.513	-4.341	-1.147	-0.2856	0.8739	0.2693
IMAGE:201288	FOXA3	forkhead box A3	-1.431	-1.196		-2.333			-0.04496	-0.5529	-0.9949		-2.172	-0.3655	-0.6256	-0.07367		1.426	3.994	1.639	3.745		0.9921	1.902	1.618	1.109	0.3989	2.511	2.456	2.667	2.306	2.248	3.965	4.687	2.668	-0.9697		-0.5994	0.4758	-1.247	-0.6571			0.5923	-1.252	-0.8378		-2.117
IMAGE:206841		**Homo sapiens transcribed sequences		-1.767		-1.464			-1.696	-1.994			-1.993	-1.796	-0.3266	-0.9547	-2.956	1.355	2.493	0.808		-1.465	4.471	4.991	2.357	2.918	2.728			3.476	2.875	4.107	4.054	4.766	5.547	-1.141		0.1996	-0.2752	-1.368	0.5719			-0.1787				-0.5181	-5.613
IMAGE:279302	LOC91614	novel 58.3 KDA protein		-0.8704			-0.1057		0.201	-0.3169		-0.3347	-1.276	0.4405				0.5822		-0.825			3.438	2.918		1.055	-0.09506			1.963	2.942	3.604	3.561	4.613	3.834					-0.6212	-1.851		-0.4993	0.2583				-4.311
IMAGE:757222	HMGCS2	3-hydroxy-3-methylglutaryl-Coenzyme A synthase 2 (mitochondrial)	-1.412	-1.787		-2.084			-1.456	-1.414	-1.116	-0.6317	-0.8534		0.1334			0.6252	3.383	2.288	1.414	-0.1152	1.241	4.321	3.277	2.948	0.8879				5.925	5.747	5.614	8.146	4.187					1.182	0.01188	0.2711	2.884	0.1813		0.8412		-1.168
IMAGE:470279	CNTNAP1	contactin associated protein 1	1.244	2.539	1.343	1.532	2.913	1.894	2.31	1.342	-0.9499	-0.6957	-1.877	-0.9105	-0.7006	-0.7887	-1.5	0.2912	1.149	0.834		0.04082	0.2671	2.897	1.743	1.694	0.5639			-0.6085	3.891	3.943	3.62	4.992	1.553	-0.9047	-0.7003	-0.1344	1.011	-0.1622		-0.8229	1.26	-0.3227	-0.697	-0.1628		-1.212	-1.167
IMAGE:460043	DMGDH	dimethylglycine dehydrogenase precursor	-0.0005256						-0.605		-1.785			-1.185				-1.264							-2.512	-0.3105	0.3489				2.546	3.798	2.825	5.807						1.163				-0.3277		-0.3078
IMAGE:206781	BHMT2	betaine-homocysteine methyltransferase 2													-1.051	0.7513	0.07969	-0.2588	-0.3214			0.9708								0.8115	2.491	3.843	1.68	4.642		-2.335		-1.534	-1.499		0.9779			0.4073	-0.497	-0.8628
IMAGE:47853	STARD4	**START domain containing 4, sterol regulated	0.2925	0.4266		-0.79		0.4817	-0.332	0.4901	-1.582		-0.7294	-1.122	0.08735	-0.07067		-1.131	-0.1034	0.001957		-0.4012	-0.00495		-0.5486	1.692	1.142	-0.666		1.54	3.279	3.051	4.248	3.86	-1.329	-0.2967		0.7436		-0.2242	0.1759	-0.1149	1.448	0.3853	-0.519	0.5952
IMAGE:1574058	AGPAT2	1-acylglycerol-3-phosphate O-acyltransferase 2 (lysophosphatidic acid acyltransferase, beta)	-1.236	-0.5314	-1.077	-0.968	-1.297		-0.61	-0.6379				-0.02049	0.7594								0.7871		0.2934	0.7645	-1.486			1.712	3.011	2.393	3.6	1.622	1.433					0.1278	0.9379	1.047	1.44	1.877		-0.1028		0.09787
IMAGE:66721	SERPINA7	serine (or cysteine) proteinase inhibitor, clade A (alpha-1 antiproteinase, antitrypsin), member 7	-1.345	0.0696	-1.636	-1.767			0.311	-0.5669	-2.679		-0.1464	-0.5395	0.6604	1.442	0.5807	1.062	-1.34	1.435	0.8607		-0.2519	-0.8517	-0.5756	1.665		-0.05304	2.682	3.623	5.622	3.434	5.821	6.493		0.4063	0.8707	1.807		0.2288	0.3089	0.5181	0.7507	0.1883		-0.5418	-1.991	-0.8311	-0.6257
1240385	GGCX	gamma-glutamyl carboxylase	-0.04153	-0.6374		-0.604		-1.622	0.08404	-0.3839		-0.5017	-0.7334	0.1735	-0.4766			0.2452			-0.01631	-3.245	0.06105		-0.2126	-0.06155				1.656	2.185	2.367	2.484	2.286		0.4293								0.03127		-0.5688
IMAGE:84586	FLJ11320	GDP-fucose transporter 1	-0.3405	-0.8964		-0.683			-0.305		-0.5349	-0.3107	-0.2224	-1.015	0.1644	2.386		0.1562		0.04896					-0.3816	1.109				2.857	3.846	1.058	3.075	3.187	1.698	1.86			0.3658					0.4523	-1.452	-0.7278	-0.7566
IMAGE:207920	SLC17A2	solute carrier family 17 (sodium phosphate), member 2	-0.7245	-1.8	2.284	-2.217	1.444		-1.409		-1.939	-1.705	-1.366	-0.8395	1.72	1.192	1.901	1.232	0.3696	-0.255			-1.282		0.1144	-1.685		0.147		2.663	3.102	2.364	4.761	5.903	-1.106	-0.4137	-1.439	0.6866	0.4218	-0.5712	0.4889	0.6181	0.9307	2.368	-1.416	-0.8818
IMAGE:2028135	BICD1	Bicaudal D homolog 1 (Drosophila)	1.988	2.503	1.937	1.546	1.357	1.518	1.494	2.276	-1.106		-4.433	-1.236				0.1952	-0.6874	-0.262			-0.00895	-2.259		-1.382	-0.04206			3.376	3.865	4.357	4.864	6.006	-0.8633	-1.051		2.32		1.622	1.932	0.1611		0.7213		0.8312		-1.078
IMAGE:2018758	PEX7	peroxisomal biogenesis factor 7	2.185	1.86	2.144	1.913	1.774	1.735	1.141	2.473	-0.3489	-0.3747	-1.306	0.4005	-0.9596	-1.068	-1.439	-0.9278	-0.3904	-0.385	-0.2393	-1.988	-0.01195	-0.7317	-0.1856	0.2255	-0.3051	-0.003039	0.4216	5.013	5.102	5.254	5.501	5.873		-1.144	-1.409	3.427	0.4418	1.699	2.399	1.128	1.231	0.9383	0.02402	1.208	-1.071	-0.8111	-0.9857
IMAGE:2028725	ACK1	activated p21cdc42Hs kinase	2.206	2.271		2.344	2.365	2.226	1.432	2.814	-1.018		-2.585	-1.148	-0.7286	-0.5867	-0.8883	-0.4768	-0.8894	-1.524	-0.01831		-0.4709	-1.171	0.3254	-0.3635		0.03796		5.284	5.293	5.705	6.232	6.294		-3.053	-0.8083	3.528	0.9428	2.17	2.77	1.609	1.372	0.6893	0.425	1.629		-0.9501	-0.7147
IMAGE:2019116	SOX3	SRY (sex determining region Y)-box 3	2.258	2.173		2.496	1.027	1.878	1.394	2.646	-0.5659	-1.452	-2.703	-0.5765	-2.127	-0.3447		-0.9948	-0.6974	-1.502		-3.175			-0.04256	-0.9515		-0.06004		4.806	5.345	5.707	5.474	5.366	-0.6833	-2.691	-0.2263	3.79		1.582	1.802	0.6211	1.394	0.8013	0.397	1.071	-1.518	-1.368	-1.513
IMAGE:1573778	C11orf13	chromosome 11 open reading frame 13	2.924	2.799	3.233	3.182	3.973	2.474	2.29	3.652	-0.6899	-1.776	-3.387	-1.53	-0.9506	-0.9187	-1.11	-1.379	-1.351	-1.186	-0.8203	-5.049	0.2971		0.1234	-1.036		0.716	1.351	6.462	6.551	7.053	6.43	7.272		-4.345	-1.26	4.796	1.871	2.468	3.108	1.887	2.19	1.337	1.223	1.677	-2.142	-0.7621	-2.117
IMAGE:210789	AGT	angiotensinogen (serine (or cysteine) proteinase inhibitor, clade A (alpha-1 antiproteinase, antitrypsin), member 8)	3.502	3.167	4.161	3.97	5.041	3.572	2.498	4.43			-2.659	-2.232	-1.363	-0.08067		-0.4608	-0.3734	-2.218			0.6551		0.5614	-0.7375	-1.598			6.65	6.699	7.421	7.508	7.94	-0.3393	-3.687	-1.642	5.064	2.329	2.876	2.986		1.638	1.835	1.641	2.575	-2.924	-1.934
IMAGE:2019101	AGT	angiotensinogen (serine (or cysteine) proteinase inhibitor, clade A (alpha-1 antiproteinase, antitrypsin), member 8)	2.628	2.923	3.437	3.496	3.637	2.608	2.094	3.436	-0.6259	-2.132	-2.853	-0.4265				-0.5648	-0.9674	-1.532	0.02369		-0.07895	-1.399	0.3974	-1.482	-0.8621	0.9	0.3746	5.946	6.285	6.827	6.844	7.386	-1.063	-1.341	0.1637	4.61	1.675	2.802	2.892	1.471		1.811	1.067	1.821	-1.318	-1.078	-1.953
IMAGE:83083	ITIH3	pre-alpha (globulin) inhibitor, H3 polypeptide							1.634						-0.8566	-1.875	-1.656	-0.2248	-0.9374									-1.2		6.586	6.575	6.447				-2.521			-1.305	-0.5482	-0.5581	-0.3589	0.4637	-0.3187	-2.883	2.591
IMAGE:2020582			2.158	1.533	-0.06276	0.726	0.2073		0.594	1.716	-1.856		-0.9034	-0.7765	-0.8666					0.938	-0.5263		0.9011	-1.189	-0.7126	0.9685				3.716	4.255	4.547	4.054	4.286				2.03		0.8518	1.232	0.9011	1.264			0.9312		-2.268
IMAGE:625623	SLC5A6	solute carrier family 5 (sodium-dependent vitamin transporter), member 6	0.4235	-0.5924		0.311		0.5627	0.08904		-0.4309	-0.9767	-0.8284	-0.9315	-0.6816	0.1203	-0.7813	0.1102	-0.3424	-0.807	-0.2613	-0.06018	0.2461		0.3924	0.003451		-0.755		3.371	3.08		2.949	3.801	0.9317	2.114	0.1487	-0.4654	0.07978	-1.153	-0.5331	-1.034	-0.3213	0.9663	-1.268	1.226	-0.5626	-0.2531	-0.6077
IMAGE:951117	SHMT2	serine hydroxymethyltransferase 2 (mitochondrial)	-0.2095	-1.915	-1.301	-0.892	-0.5007	0.01973	-1.574	-1.052	0.05606	-0.6497	0.3386	-0.01449		1.127	-0.03431	0.8672	-0.2454	-0.58	0.4257	-0.7732	-0.9669	0.5633	0.7794	-0.8895	-1.52	-0.128	1.417	3.318	2.517	3.269	4.086	3.268	1.899	0.7113	0.2657	0.8316	1.547	-1.366	0.2739	-0.2969		0.5233	-0.06098	0.003247	-0.5456	-0.8161	-0.7607
IMAGE:85497	C2	complement component 2	-0.7565	-1.772	-1.728	-1.429	-1.698	-0.4573	-1.881	-1.079	-0.2009	-1.387	-1.878	-1.171	-0.4716	-0.2597	0.3687	-0.4098	-0.6124	-1.157	-1.091	0.02982	-0.05395	0.7963	0.4524	0.3935	-0.9871	-0.865		3.851	4.48	3.812	5.409	5.171	0.2517	-0.8257	1.459	-0.6654	0.03978	-1.213	0.3269	-0.6639		-1.234	-0.618	-0.09375	2.847	0.3969	3.032
IMAGE:208499			-1.185		-1.266		-0.7657		-1.039	-1.357	1.231	0.3953	0.8036	0.07051	-1.54	-1.768		-0.6178	-0.1404	1.155			-1.012		1.054	1.045		-0.383		2.773	4.032	3.714	4.851	6.343	-1.126			-1.533	-1.418					-1.582	-2.316	-0.5418	2.149	0.7389	1.724
IMAGE:85624	C4BPA	complement component 4 binding protein, alpha	-0.9875	-0.8534		-0.94		0.02173	-0.762	-0.1199	0.4081	-0.3477	-0.1294	0.4875	-0.8126	0.1693		-0.3908	-0.3234	-0.148		-1.081	0.1351		0.4014	0.3925		0.544		5.48	5.909	4.991	5.858	7.02	-0.8693	1.503		0.6536	-1.551	-1.194	-1.064	-1.025	0.4777	-0.9347		-0.1148	4.836	2.436	5.101
IMAGE:429323	ADH4	alcohol dehydrogenase 4 (class II), pi polypeptide	0.7155	0.3796		-0.947			-0.289	-0.9269	-1.869	0.1953	-0.1564	-0.09949	1.03	-2.288	-1.499	-1.588	-1.3	0.645		1.812			-0.6656	2.675	3.515	-0.733		0.1225	4.702	5.674	4.331	6.813	6.874	-0.6237	-1.459	0.2066	-1.898	0.9088	0.9589	0.4081	0.2107	-2.492	-5.006	-1.042			-0.3457
IMAGE:208542	ADH4	alcohol dehydrogenase 4 (class II), pi polypeptide	-0.3015	-0.6974		-1.204			-0.07596	-0.8039	-1.046	0.9083	0.5166	-1.246	0.3634			-1.215	-1.497	0.358		0.8448	0.1511		-0.7226	1.978	1.808			0.8755	6.465	6.527	3.434	6.996	4.857	-2.081				0.2418	-0.2481	0.01105	0.5537	-0.6887	-6.613	-0.6288			0.04729
IMAGE:432210	CPN1	carboxypeptidase N, polypeptide 1, 50kD	0.8675						-0.327				-0.7144	-1.117	0.4624			-0.7458	-0.4484			-0.2762				1.017	1.627			4.145	4.234	1.696	4.103	5.045	-0.3243	-1.192		-0.09139	-1.776	-0.02924	0.3909	0.1601	0.3827	0.1703	-1.664	-0.02975	-2.609
IMAGE:85514	SERPINA7	**serine (or cysteine) proteinase inhibitor, clade A (alpha-1 antiproteinase, antitrypsin), member 7	0.1355	0.9896	-0.8558			0.5647	1.281		-2.099	1.675		0.04051	0.5704			0.7522	-0.7204			1.362	1.368		0.1144			0.937		4.153	5.722	4.954	5.911	7.103	-1.106		-0.7093	-3.793		-0.3512	-0.4811	0.3181	0.3407	-0.7817	-2.266	-0.8518	-2.491	1.049	-0.4057
IMAGE:24850		Sapiens clone 24850 mRNA sequence	0.2745			-1.218			0.48	0.2121	-0.5899			-1	0.1594			-0.1388	-0.0514			0.1708	-0.5729		-0.9166					1.192	2.801	1.513	3.84	3.922	0.07267	-0.1947		-1.014		0.5678	-0.9221	0.2171		-0.3927		-1.143			0.4133
IMAGE:756442	POR	P450 (cytochrome) oxidoreductase	-0.02553	-0.7714	-0.7068	-0.678	-1.417	0.4237	-0.47		-1.09	-1.636	-1.167	-1.47	-0.4306	0.4113	-0.9903	-0.2788	0.0986	0.534		-0.8992	1.217		-0.4966	-0.2155	0.2139	-0.584		2.062	4.061	3.523	3.11	4.022	0.7327	-0.8747	-0.6403	0.6956	0.7408	-0.9822	0.7179	-0.4829	1.23	0.9373	-2.317	0.5472	-0.1716	0.2479	0.2633
IMAGE:724609		Homo sapiens transcribed sequences	0.6925	-1.053	-0.02876	-1.28	0.02129		-0.662				-2.179	-2.502	-0.4226		-0.8323						0.4951	0.8153		-0.4575	-0.3581			1.66	3.309	3.051	2.698	3.78		-1.117							0.4877	0.7653		0.4752		-0.1041	0.3613
IMAGE:247546	VTN	vitronectin (serum spreading factor, somatomedin B, complement S-protein)		-2.339	-0.7348		0.7353		-0.708	-0.9459	-0.4379	-1.644	-3.595	-1.108	0.2514	-0.6267	-1.138	0.9332	-1.309	-0.534			-1.641	-0.7407			-2.164	1.358		6.094	7.823	7.155	7.172	7.084	-0.7453	-1.653		1.318	4.093	-0.5702	3.45	1.769	1.592	0.3293	-2.595
IMAGE:243603		Homo sapiens transcribed sequence with strong similarity to protein prf:1814460A (H.sapiens) 1814460A p53-associated protein [Homo sapiens]	-0.4935	-0.9194		-0.276	-0.8347	-0.9843	-0.638	-0.4059	0.01206	-0.3937	0.3746	-0.5085	0.5914	-0.04667	0.05169	-0.6768	-0.1594	-0.254	-0.7783	-0.7672	-0.6209		-0.6946	0.5865	0.4259	-0.572		1.554	3.033	2.935	2.712	3.094	-0.01533	0.1173		0.7776	0.1028	-0.5202	0.8199		0.2817	0.2093	0.135	0.2392	-0.3596		0.1553
IMAGE:183200	FAH	fumarylacetoacetate hydrolase (fumarylacetoacetase)		-1.275	-1.301	-1.362	-0.6907	-2.11	-0.474	-0.6319	0.1161		-0.3514	0.2455	-0.3446	-0.1427	0.1657	-0.06284	-0.0854	-0.22		-1.263	-0.7669		0.1194	-0.8195	0.2999	-0.408		1.308	3.157	2.909	3.306	4.168	-1.311	0.2813	-0.004268	0.03161	0.3968	-0.5362				0.3033	0.379	0.4532		-0.7961
IMAGE:124597	EHHADH	**enoyl-Coenzyme A, hydratase/3-hydroxyacyl Coenzyme A dehydrogenase	-0.9875	-0.6034		-1.12		-0.6383	-0.722	-0.9399	0.7581		0.3906	1.018	-0.02265	-0.1307	0.3677	0.3892	0.5466	0.522	-0.1223	-0.6912	0.4851	1.685	0.7814	0.4625		-0.926		-0.1105	3.379	4.651	3.638	4.53	1.361	0.05333	-0.4023	-0.2564	-0.8212	0.9158	0.4559	1.295	0.05766	-1.545	-2.139	0.1352	-0.1836	-0.2741	0.1313
IMAGE:753382	LOC285733	hypothetical protein LOC285733	-0.3855		-0.1568				-0.12	0.6221	-1.12			-3.67	-0.4906	-0.5087		0.1612		0.774	0.3497		3.187	3.817	0.7834		1.384	0.316		2.892	4.971	4.333	5.17	5.142	1.593									-0.3627	-1.637	-0.8428		-1.112
IMAGE:757143	DP1L1	polyposis locus protein 1-like 1	-0.1425				-1.044	-0.2833	-0.237	0.6151	-0.9469	-0.4227		-1.417	-0.2976			-0.7458	-0.1084			0.1438	2.08	2.87					2.394	1.195	2.894	3.366	4.143	3.975	0.5857	-0.2617		-0.1314		0.2608	-1.009			-0.8697		-1.14
IMAGE:212021	ADH6	alcohol dehydrogenase 6 (class V)	-0.6085	-1.214	-1.47	-1.561			-0.06296	0.3791				1.017	0.4464	0.5383	-2.683	0.09816	-0.1344	-0.229	0.03669	-1.182	1.944	3.424		1.861	1.521	0.573		1.239	5.118	5.1	3.687		4.47	-0.08767	-0.5033	1.313	0.9278	-0.3852	0.6449	0.3741	1.147	0.3843	-1.34	-0.1258		0.8149	0.04029
IMAGE:2151449	NAT2	N-acetyltransferase 2 (arylamine N-acetyltransferase)							-0.496	-0.4139	-0.7559			-0.3565				0.5352					1.991	3.871	-0.1826			1.15		1.026	3.085	3.967	2.664	3.816	2.587					-0.3382	0.1119	0.01105		0.7013		-1.749
IMAGE:731241	MPST	mercaptopyruvate sulfurtransferase		-0.3064	-2.292	-0.623			-0.635	-0.7429	-0.5949		0.5976	0.3745	0.9044	1.136		1.576	2.114	1.209					0.4584			1.461		1.367	3.496	3.688	3.265	2.997		-0.01967				0.2028				2.032	-1.032	-0.8478		0.1529
IMAGE:452304		Homo sapiens transcribed sequences	-0.7105	-0.0664		-1.513		-0.4013	-0.325		-1.275	-0.8807	0.2676	-0.8455	0.5544										-0.8816		1.699			3.067	4.066		6.245											0.09227		-0.7578		-0.3371	-0.4017
IMAGE:432212	FLJ31300	hypothetical protein FLJ31300					-0.1207								0.3854			-0.9128					-0.7469							1.338	1.587	1.959	3.516	3.028											-0.131
IMAGE:447173			-1.357						-0.991						-1.112	-0.04967		-0.3598									0.2929			1.751	4.28	1.672	3.999	4.481		-2.226			-0.2502					-0.8137				-0.7831
IMAGE:1492463	SEPX1	selenoprotein X, 1	-0.8015	-1.337	-1.793	-1.464			-1.156	-0.09391	-0.6759	-1.642	-1.423	-0.5265	0.05335	1.665	0.7937	0.7852	0.4326	-0.08204		-0.9952	1.171		-0.3326	0.7585		1.75		1.866	2.545	3.717	3.324	2.636	0.4367	0.009333		1.48			1.072	-0.1789	0.6437	2.701	0.667	0.07125	-0.6376		-0.9727
IMAGE:784126	TST	thiosulfate sulfurtransferase (rhodanese)		-0.8004	-0.7758	-0.737	-0.1457	-1.045	-0.789	-0.6769		-0.2447	0.4936	0.5405	0.2704	1.282		1.102	2.16	1.125	1.931	-1.178	1.888	2.438	1.474	2.375	0.6849	0.637			3.232	3.584	3.581	3.783	1.684	0.1663		2.237		-0.4612	0.8989		1.081	0.6983	-0.886	-0.1318	-0.5206		-0.4957
IMAGE:462144	ARSE	arylsulfatase E (chondrodysplasia punctata 1)		-1.273					0.648		-1.082			0.1175				1.219					1.675			0.6925				1.59	3.029	3.621	3.048	3.85	0.3907					-1.024		-0.07495		0.1753		-1.335
IMAGE:730942	DECR2	2,4-dienoyl CoA reductase 2, peroxisomal		-0.3834		-0.73	-0.1787	0.2417	-0.332	0.02009	-0.4519		-0.7094	-0.6225	-0.1026	1.059		0.9792	0.9466				0.9451		0.2814	0.8025	1.032			2.28	3.149	3.071	4.358	4.14	1.681	-0.08667		0.8936	-0.3312	-0.6142	1.676			0.8353	-0.05898	-0.3448		-2.084
IMAGE:1587863	DLEC1	deleted in lung and esophageal cancer 1	0.2755	-0.3404	-0.2458	-0.467	0.5643	0.5247	-0.008957	-0.1669	-1.229	-0.9847	-0.4064	-0.2595	-0.5996	0.3823		0.8022	0.6796	-0.305		-0.3882	0.4681		0.3744	-0.04455	-0.2151	0.337	0.8416	0.8425	2.922	3.924	2.881	4.213	0.7637	-0.3437		1.647	0.1818	-0.6012	0.9689	-0.05195	0.5207	-0.1017	-0.816	-0.3118	-0.4806	-0.7811
IMAGE:2297114	KLKB1	kallikrein B, plasma (Fletcher factor) 1	0.07747		-0.2138	-0.145	0.02629		-0.267	0.5851	-1.527		-1.104	-0.7475		0.7543		0.5742					1.9		-0.9236		0.7069			1.225	3.804	4.696	4.243	4.955	-0.7143	0.09833				-0.4292	-0.2391					-0.5898
IMAGE:436318	DKFZP761M1511	hypothetical protein DKFZP761M1511	-0.4315	-0.1374		-1.084	-1.033	-0.6023	-0.306		-2.326	-2.332	-1.123	-1.186	-0.1466	0.4953		-0.9448	0.5126	-0.382		-0.08518	1.711	3.151	-0.4726					1.336	2.305	2.577	1.024	5.056		-0.1907	1.204	1.53	0.04478						-0.743	-0.08875	-0.3376	-0.5381	-0.3927
IMAGE:123579	SLC2A2	solute carrier family 2 (facilitated glucose transporter), member 2				-3.27			-0.202	-0.8799						1.109		0.3792	0.5366				4.405	4.735						0.2795	2.409	3.021	2.178	6.09	0.1307	0.2533	-2.042	-1.596		-0.2942	-0.4141	1.175		1.115	-0.189
IMAGE:1324438	UGT2B7	UDP glycosyltransferase 2 family, polypeptide B7	-3.925	-2.24	-3.226		-3.346		-1.429		-0.6389	0.2353	0.3336	1.641		-1.058	-0.8893	-0.5678	-0.7404	0.05496			3.838	3.668		3.755				1.613	6.052	5.494	4.801	7.693	2.694				-1.208	1.219	0.3189				-1.586	-3.402		-3.461
IMAGE:1591643		**Homo sapiens transcribed sequence with weak similarity to protein ref:NP_060265.1 (H.sapiens) hypothetical protein FLJ20378 [Homo sapiens]	-1.284	-1.819		-2.366			-1.408	-3.576	-0.6679		0.7446	1.332	-1.669			-0.3868		-0.624		-0.6572	3.469	3.839		3.136				1.714	6.293	5.685	4.892	7.874	2.745	-1.043				0.8698	-0.2201		-0.6183			-2.811	-5.44		-0.2447
IMAGE:1636606	UGT2B7	UDP glycosyltransferase 2 family, polypeptide B7	-1.668	-0.5834		-2.24	-1.519	-0.7783	-1.552	-0.5499	0.5881	-0.3177	0.9006	1.558	-2.413	-2.371			-2.143	0.08196	-2.792	-2.131	3.335	3.865	0.6414	2.902		0.844	1.479	1.99	6.019	4.621	5.438	7.45	2.031	-1.167		-3.566		0.5158	0.5359	0.1451		-1.765	-1.139	-1.745		-0.5841
IMAGE:246430	UGT2B4	UDP glycosyltransferase 2 family, polypeptide B4	-1.426	-0.7714	-2.717	-1.928			-0.71	-1.438	-0.2099	-0.2657	-0.1274	0.9695	-0.7106	-1.249	-1.14	0.01116	-0.9414	0.684	-1.1	-0.3792	3.417	4.987	-0.9166	3.764	0.1939	1.366		3.142	6.711	5.783	5.12	7.562	3.013	-0.1347	-2.21	-0.1344	0.9308	2.098	2.448	0.1371	0.2997	-1.043	-0.667	-1.273	-2.652	-0.002131	-0.7067
IMAGE:452708	FLJ21934	hypothetical protein FLJ21934	-1.302	-0.5974		-1.194		-2.482	-0.176			-0.7017	0.7166	-1.746	-2.347			0.07516	0.5926	0.518		-0.5852	5.851	6.041	0.7674	2.468		4.19		1.596	4.685	4.087	2.974	5.096	5.567	-2.781				0.08176	-0.5281	-1.059	2.344	-2.389	-2.083				-0.1127
IMAGE:78294	UGT2B15	**UDP glycosyltransferase 2 family, polypeptide B15	0.09647							-0.6059	-0.9979			-0.4585	-0.6086	-0.7567	-1.348	1.383	0.0606	2.516		1.123	4.389	5.429	1.665	3.416	1.206	1.908		0.9535	5.663	3.865	4.302	6.004	1.565	-0.3827		-1.552	-0.5272	-0.07024	0.1799	-0.5409	-0.07834	-0.000731	-2.875	-1.031			0.6853
IMAGE:1848877	F7	coagulation factor VII (serum prothrombin conversion accelerator)		-0.5664		-0.973			0.08504	-0.6529	-3.615		0.1076	-1.545	0.3944			0.5762					0.6721		-1.692	1.529	1.869			4.357	4.416	5.308	5.535	6.597	-1.082					-0.4872		0.08205				-1.608
IMAGE:897619	DXYS155E	DNA segment on chromosome X and Y (unique) 155 expressed sequence							0.618						-1.563	0.1393		0.04916	-1.163											4.44	5.519	5.301			-0.7393		-1.392	0.3836	0.1988	-1.084	-0.1741	-0.06495	0.2677	0.3553	0.351
IMAGE:195723		**Homo sapiens transcribed sequence with strong similarity to protein ref:NP_003964.2 (H.sapiens) ribosomal protein L14; 60S ribosomal protein L14 [Homo sapiens]	-1.122	-0.2274		-1.084			-0.116		-2.486		-0.3734	-1.896	-0.1866	0.02533	-0.9263	-0.1148	-1.197				1.071		-2.243		0.6679	-0.49		4.586	6.905	6.367	5.494	6.326		-0.8807	-0.4463			-1.228		-0.4889	0.2437	-0.3187		-1.109
IMAGE:1535106	HAO2	hydroxyacid oxidase 2 (long chain)			-2.415				-0.918	-0.2159	-2.898			-2.578	-0.5786	-0.2467		-0.6068					-0.1709			0.9665	1.326	0.108		0.4435	3.993	4.485	4.492		-0.3253									-0.2507		-2.271
IMAGE:83466	SLC22A7	solute carrier family 22 (organic anion transporter), member 7							0.196		-1.294				-1.035			-0.3628	-0.9254				-0.1469		-2.331			-0.418		-0.6725	4.097	4.909	5.516	4.128										-0.3567
IMAGE:293045		Homo sapiens transcribed sequences							-0.447					-2.547	-1.208	-0.1657		-0.7158												1.345	4.934	4.336		4.665										-0.4097	-0.214	-2.96
IMAGE:296498	FTCD	formiminotransferase cyclodeaminase							-0.629						-0.9296	-0.08767	-0.6993	-0.09784	-1.04									-1.243		1.753	4.712	3.544		4.383		-0.8937	-0.9093	-1.453	-1.088					-0.5417		-2.112
IMAGE:435161		Homo sapiens transcribed sequences		-1.654					-0.433		-3.283				-1.304		-3.403	-1.202					-0.6959			-2.689		-0.637		4.579	6.808	4.78	7.577	8.599				-1.667						-0.2657	-0.32	-2.506		-1.225
IMAGE:435558	F7	coagulation factor VII (serum prothrombin conversion accelerator)							-0.896					-3.476	-1.777			-0.7648							-3.573			0.21		2.306	4.315	4.207	5.564	6.316										-0.3087
IMAGE:1553550	LOC123876	hypothetical protein LOC123876									-1.545			-1.855	-1.826	-2.014	-1.665	-0.7838	-2.516											2.077	4.226	6.248	5.465	7.207	-0.6023						-1.337
IMAGE:213280	KNG	kininogen	-1.056						0.06004						-0.9706			-1.069											2.331	1.252	2.531	2.083	4.08	5.832	-0.9773			-0.6744		-0.9022	-0.3221	0.03705		-1.873	-0.577			1.108
[truncated: 142 more rows]
[truncated: 68 more columns]

## Sheet: Heart (FDR=0.2%)
CLID	SYMBOL	NAME	SHBW163 "Brain, frontal cortex 2271"	shbw196 "Brain, frontal cortex 2273"	shcn018 "Brain, frontal cortex 2272"	shbw195 "Brain, temporal cortex 2273"	shcn019 "Brain, temporal cortex 2272"	SHBW164 "Brain, occipital cortex 2271"	shbw197 "Brain, occipital cortex 2273"	shcn015 "Brain, occipital cortex 2272"	shbw151 "Salivary gland, parotid 0493"	SHBW165 "Salivary gland, parotid 1762"	shbw189 "Salivary gland, parotid 0396"	shbw149 "Salivary gland, parotid 0506"	shba117 "Esophagus 0331"	shba151 "Esophagus 0022"	shba138 "Esophagus 0406"	shba120 "Stomach, body 0328"	shba134 "Stomach, body 0468"	shbw188 "Stomach, fundus 0878"	shcn057 "Stomach, pylorus 2173"	shbw184 "Small bowel, duodenum 0825"	shcn014 "Small bowel, duodenum 2174"	shcn056 "Small bowel, ileum 0359"	shbw155 "Colon, ascending 0222"	shcn069 "Colon 2075"	shcn070 "Colon, sigmoid 0361"	shba135 "Pancreas 0432"	shcn051 "Pancreas 2650"	shba123 "Liver 0560"	shba130 "Liver 0586"	shba132 "Liver 0032"	shcn064 "Liver 1267"	shcn066 "Liver 1274"	shdp086 "Gallbladder 2131"	shba154 "Breast, lactating 0162"	shba141 "Pericardium 0465"	shba147 "Heart 0024"	shba150 "Heart 0559"	shdp084 "Heart 0477"	shdp091 "Heart 0841"	shdp094 "Heart 0980"	shdp095 "Heart 2869"	shba121 "Muscle, abdominal 0031"	shba155 "Muscle, right calf 0315"	shbw150 "Diaphragm 0366"	shbw168 "Lung 1356"	shbw175 "Lung 1351"	shbw183 "Lung 0221"
[truncated: 326 more rows]
[truncated: 68 more columns]

[truncated: 19 more sheets: Skeletal muscle (FDR=0.2%), Lung (FDR=0.8%), Kidney (FDR=1.1%), Bladder (FDR=3.1%), Prostate (FDR=0.2%), Seminal vesicle (FDR=1.2%), Testis (FDR=0.2%), Ovary (FDR=0.2%), Fallopian tube (FDR=4.9%), Uterus (FDR=1.5%), Cervix (FDR=3.0%), Thyroid (FDR=0.9%), Parathyroid (FDR=0.2%), Adrenal (FDR=0.2%), Lymph node (FDR=0.2%), Tonsil (FDR=0.2%), Thymus (FDR=3.5%), Spleen (FDR=4.1%), Buffy coat (FDR=0.1%)]
