# Supplementary material for: A DNA microarray survey of gene expression in normal human tissues
Source: Genome Biol. 2005 Feb 14;6(3):R22. doi: 10.1186/gb-2005-6-3-r22 (PMC1088941; doi:10.1186/gb-2005-6-3-r22)
Supplement: Additional File 4 — A table listing functionally annotated gene sets [file gb-2005-6-3-r22-S4.xls]

## Sheet: Tyrosine kinase
CLID	SYMBOL	NAME	SHBW163 "Brain, frontal cortex 2271"	shbw196 "Brain, frontal cortex 2273"	shcn018 "Brain, frontal cortex 2272"	shbw195 "Brain, temporal cortex 2273"	shcn019 "Brain, temporal cortex 2272"	SHBW164 "Brain, occipital cortex 2271"	shbw197 "Brain, occipital cortex 2273"	shcn015 "Brain, occipital cortex 2272"	shbw151 "Salivary gland, parotid 0493"	SHBW165 "Salivary gland, parotid 1762"	shbw189 "Salivary gland, parotid 0396"	shbw149 "Salivary gland, parotid 0506"	shba117 "Esophagus 0331"	shba151 "Esophagus 0022"	shba138 "Esophagus 0406"	shba120 "Stomach, body 0328"	shba134 "Stomach, body 0468"	shbw188 "Stomach, fundus 0878"	shcn057 "Stomach, pylorus 2173"	shbw184 "Small bowel, duodenum 0825"	shcn014 "Small bowel, duodenum 2174"	shcn056 "Small bowel, ileum 0359"	shbw155 "Colon, ascending 0222"	shcn069 "Colon 2075"	shcn070 "Colon, sigmoid 0361"	shba135 "Pancreas 0432"	shcn051 "Pancreas 2650"	shba123 "Liver 0560"	shba130 "Liver 0586"	shba132 "Liver 0032"	shcn064 "Liver 1267"	shcn066 "Liver 1274"	shdp086 "Gallbladder 2131"	shba154 "Breast, lactating 0162"	shba141 "Pericardium 0465"	shba147 "Heart 0024"	shba150 "Heart 0559"	shdp084 "Heart 0477"	shdp091 "Heart 0841"	shdp094 "Heart 0980"	shdp095 "Heart 2869"	shba121 "Muscle, abdominal 0031"	shba155 "Muscle, right calf 0315"	shbw150 "Diaphragm 0366"	shbw168 "Lung 1356"	shbw175 "Lung 1351"	shbw183 "Lung 0221"
IMAGE:78845	CSF1R	colony stimulating factor 1 receptor, formerly McDonough feline sarcoma viral (v-fms) oncogene homolog	0.5965	-1.019	-0.1148	-0.366	0.1253	0.05573	-0.848	-0.9159	-0.8979	0.2163	-0.1954	-0.2385	-0.5286	-0.01667	-0.1783	0.6832	-0.0594	-0.234	-0.2983	0.6128	-0.6409	-0.7707	0.4254	-0.5935	-0.8541	0.368		1.204	0.01343	-0.6748	1.632	0.5941	0.4647	-0.08267		-0.3224	-0.2872	-1.22	-0.1001	-0.1209	-1.278	0.1293	-0.165	0.5992	0.1504	-0.4101	0.1353
IMAGE:2549448	FYN	FYN oncogene related to SRC, FGR, YES	1.99	0.2546	0.9992		1.169	1.17	-0.104	1.218	-2.634	-0.8197	-1.361	-1.954						-0.48	0.1857	0.9468	0.03305		0.3694		-0.8501						-1.094		-1.071					0.2238	0.3739	-0.1069	0.1557			0.03325	-0.4856	0.6039	0.05929
IMAGE:278501	FYN	FYN oncogene related to SRC, FGR, YES	1.762	0.9366	1.571	1.55	1.521	2.002	0.918	0.8201	-2.282	-1.298	-1.349	-2.072	-0.7026	-1.411	-0.6523	-0.3108	0.0766	-0.588	-0.01231	0.8488			-0.03856	-0.2075	-0.7081	-1.116		-0.4805	-0.8106	-1.119	-0.5124	0.2001		-0.8767	0.7077	0.5036	0.9488	-0.1742	0.2259	0.1051	0.1377	-0.8847	-1.219	-0.3348	0.4464	0.7359	-0.01871
IMAGE:267431	FYN	FYN oncogene related to SRC, FGR, YES		1.011		1.434	1.215	1.836	0.902	0.7241	-1.958	-1.304	-1.255	-2.148	-0.5086	-1.267	-0.6283	-0.2768	0.0906	-0.614		0.8428			-0.5746	0.02645	-0.2241	-1.242		-0.4765	-0.6666	-0.9648	-0.6184		-1.335	-0.9227	0.6317	0.4276	0.9228	-0.0002387	0.03988	-0.0009498	0.2717	-0.8507	-1.325	-0.4008	0.4504	0.6199	0.1553
IMAGE:746229	MAP4K4	mitogen-activated protein kinase kinase kinase kinase 4	0.2795	0.7936	0.9482	1.477		0.7887	0.715	0.5871	-1.815	-1.361	-1.802	-1.175	-0.01565	0.6063	0.3547	-0.1538	-0.4364	-0.871	-0.2453	0.005823	-1.858	-1.458	0.01844	-0.8905	-1.101	-0.07904		1.657	-0.9436	-0.001821	-0.2854	-0.1529	0.01767	0.1103	0.9347	1.031	1.786	-0.4772	0.4629	0.6721	0.1447	1.262	0.938	1.012	0.7334	-0.2071
IMAGE:33826	MAP2K1	mitogen-activated protein kinase kinase 1	1.879	1.654		1.597	0.7083	1.639		1.967	-0.6249	-0.6407	-0.6524	-0.4055	0.1644	0.3663	0.7047	-0.4338	-0.7764	-1.281		0.1558	-0.5579	-1.058	-0.7816	-0.1605	-0.1311	-0.719		1.487	-0.2436	0.5182	-0.5454	0.9371	-0.5723	-0.04967	0.06473	-0.1794	0.7458	-0.3872	-0.09712	0.2721	-0.1053	1.192	1.528	1.312	0.09338		-0.3717
IMAGE:2164126	PRKCQ	protein kinase C, theta	0.5525	0.6366	1.111	0.93	0.2413	0.5717	0.648	0.6101	-0.5519		-2.909	-0.5725								-1.061	-0.06495	-1.345	0.4514	-1.188	-2.238						-2.902		-0.07933					-0.9142	-0.5941		0.1377			3.725			1.291
IMAGE:205239	PRKCQ	protein kinase C, theta	-0.7585	1.166	1.01	1.429	0.3903		0.607	0.7691				-1.693	-0.2136		-0.4933	-1.342			0.1067		-0.9359	-1.016		-4.069	-0.5991			-1.481			-0.2934		-1.31	-2.818				-0.8552		-0.3759		2.824	5.03	3.804
IMAGE:2106955	STK18	serine/threonine kinase 18	-0.7685	-1.984	-1.16			-1.109	-0.623	-0.9609	0.05706	1.691	1.21	0.2965	0.3264			0.1582	-0.3244	-0.369	-0.3033	0.09782	-0.1259	-1.536		0.3915	-0.3291	0.903		-0.7415		-0.4998	0.1966	-2.281	-0.8503	2.342				-1.985	-0.8251	0.05405		-0.4057	0.09002	0.5742		1.505
IMAGE:2108002	JAK1	Janus kinase 1 (a protein tyrosine kinase)	-1.413	-0.5884	-0.6038	-0.405	-0.8437	-1.493	-1.147	-0.9749	0.2131	0.9073	0.7156	-0.8675				0.5242		0.487	0.6627	-0.1162	-0.8199	-0.6397	-0.5436	-0.3925	-1.193	0.549		1.555		0.7662	0.1526	-1.975	-1.254	0.2483		-3.841		-0.05924	-0.1791	0.4901		-0.1297	1.656	1.36	-0.02862	-0.06913	-0.5637
IMAGE:713193	JAK1	Janus kinase 1 (a protein tyrosine kinase)	-0.9925	-0.2184	-0.5238	-0.605	-0.8437	-0.9233	-0.997	-0.1049	-0.3169	0.3773	0.5456	-1.127	0.9324	-1.466	-0.2273	0.07416	-1.098	0.777		-0.4562		0.8003	-1.164	0.1875	0.6269	0.399		-0.2655	-1.186	-2.524	-1.857		-1.204	-0.08167	0.4127	-0.8814	0.5638	0.2408	-0.1091	0.3101	-0.04734	-0.3797	1.566	1.71	-0.1186	0.4009	0.006291
IMAGE:2491271	DYRK2	dual-specificity tyrosine-(Y)-phosphorylation regulated kinase 2	-1.636	-1.161	-1.347	-0.588		-1.246	-1.06	-1.208		-0.2457	0.2826	-0.3205						-0.006043	-0.6303	0.2708	1.067	0.5773	0.04344	0.6845	-0.3161						-0.8104	-3.648	0.3127					1.408	-0.3221	1.357	0.2797			-1.463		0.5579	0.4733
IMAGE:138737	DYRK2	dual-specificity tyrosine-(Y)-phosphorylation regulated kinase 2	-0.5905	-0.0864	-1.442	-1.503		-1.471	-0.445	-0.4029		0.2493		-0.7955	0.7944	-1.104	-0.8953	-0.2738	-0.2464	1.219		0.2458	1.272	0.6123	-0.5116			1.191		-0.4535	-0.3036		-0.8754		0.2977	0.5303		-0.9794	-0.2642	2.053	-0.02712	1.142	0.1147	-1.928	2.828	-0.03775	-1.187	0.3629
IMAGE:1743654	DYRK2	dual-specificity tyrosine-(Y)-phosphorylation regulated kinase 2	-0.9975	-1.013		-0.79			-1.232	-1.43	0.008062	-0.5477	-0.01942	-0.4025	-0.4226			0.03916			0.1477	0.5788	0.7351	0.8153	1.231	1.042							-3.522		1.701					1.666	-0.2641	0.8351	-0.3323			-0.8148	-0.6036		-0.1487
IMAGE:50884	DYRK2	dual-specificity tyrosine-(Y)-phosphorylation regulated kinase 2	-1.083	-0.4484				-1.013	-0.187		-0.2769	-0.7927	-0.4944	-0.1575	0.6424	-0.6157	-0.4773	0.04416	0.0916	0.817		0.03382	1.2		0.4664			0.499		-0.8355	-1.536	-0.4538	-0.4774		1.006	0.5483	-0.5673	-0.5714	0.2738	1.671		0.7701	-0.1873	-0.6797	2.146	-0.5798	-0.4286	-0.2491	-0.5037
IMAGE:1638550	PRKX	protein kinase, X-linked	-0.5395	-1.995	-0.7808	-0.572		-1.17	0.116		-1.354	0.3603	0.7986	-0.6245	0.6354			0.8972				0.1868	-1.027	-1.107	-0.5706	0.4805							0.3656		-0.2213					0.01376	0.3039		0.2657			-0.4168	-1.636	0.8739
IMAGE:209066	STK6	serine/threonine kinase 6	-0.9945	-0.6304	-0.9758	-0.607	-1.236	-0.5553	-0.469	-1.767	-0.4689	-0.08474	-0.6364	-1.529	1.48	0.1923	-0.01931	0.4822	0.1096	0.405	0.02069	-1.858	-0.1519		0.6944	1.035	0.4949	0.267	0.00163	0.4025	-0.1276	-0.5358	0.2406		1.284	0.6463	0.1807	0.3466	-0.09822	0.5588	1.599	0.3181	0.09066	0.4283	0.434	1.618	-0.3706	-0.2611	-0.1957
IMAGE:2062329	TTK	TTK protein kinase	-1.562	-1.047	-1.043	-2.864	-1.743	-1.072	-0.136	-0.2539	-0.2259	-2.152	-2.303	0.03351	1.353		1.524	0.2952	0.2526	0.528	0.9037		0.3711	0.9213	1.147	-0.6815	-0.002062	1.64	0.2946	1.006	0.6454	1.857	-1.476		1.797	1.299	0.9437	-0.07039	1.225	-0.1182	0.8219	-0.4389	0.6137	-0.06873	-0.143	-0.9688	-1.808	-3.658	-1.513
IMAGE:1517595	MELK	maternal embryonic leucine zipper kinase	-1.675	-1.95	-1.376	-3.207	-1.366	-1.155	-0.719	-1.577	-0.07894	-2.225	-1.496	-0.8095	2.05	0.9923	1.251	0.2222	-1.5	0.895	1.481		0.1381	1.008	0.8944	0.4455	-0.7351	1.007	1.942	1.053	0.2024	1.184	-0.6994		1.914	1.146	0.1407		-0.9682	0.2688	1.009	0.8181	1.351	-0.7417		-0.3118	-0.3706	-0.6111	-0.9757
IMAGE:327289	MELK	maternal embryonic leucine zipper kinase	-2.739	-0.5844	-0.02976		0.9503	-3.869	-1.053	-1.391	-0.4729	-2.609	-1.98	-1.093						1.451	0.8967		-0.6559	1.504	1.42	-1.349							1.047		2.2					-0.4552	0.5649	0.9041	1.307			-1.216	0.8154	-1.975
IMAGE:129865	STK6	serine/threonine kinase 6	-1.037	-1.512	-0.5378	-2.299	-0.9377	-1.047	-0.911	-1.149	2.549	-1.987	-1.648	2.739	0.6084	-0.5997	0.2087	0.3602	1.238	-0.05704	0.1187		-0.2839	1.026	1.492		-0.8171	-0.395	0.8296	0.3505	0.8104	-0.6678	-2.051		0.07167	0.8243	-1.151	-4.985	0.07978	0.6168	0.5369	0.6361	1.009	1.566	0.652	2.156	-0.2426	-1.213	-0.8077
IMAGE:428733	PRKCD	protein kinase C, delta	-1.347	-0.6724		-0.809	-1.058		-1.731	-0.6589	-0.2509		0.02158	-0.1315	-0.3516	0.3503		1.19	0.3776	0.283		-1.2	1.086	1.226	0.8024	0.3535	-0.9971	-0.155			-0.6996	-0.8678	-0.9814		0.05167	-0.1057		-0.04539		-1.093	-0.5431	-0.8839	0.1587	-0.4937	-1.808	-1.204		0.1069	0.6523
IMAGE:47306	PRKCD	protein kinase C, delta	-0.4845	-0.7304		-0.497	-1.306	-0.9853	-1.489	-0.6569	-0.2389	-0.6247	-0.1964	-0.1395	-0.4296	-0.04767	0.02069	0.9122	0.1996	0.05496		-0.8482	0.8181	0.7283	0.7644	-0.1245	-1.485	-0.423		-0.6375	-0.4776	-0.9258	-0.1394	-0.7269	0.1737	-0.2937	-0.6093	-0.8634		-1.161	-0.2911	-1.632	-0.5693	-0.9817	-2.066	-1.102	0.01938	-0.1011	0.2343
IMAGE:592125	RIPK1	receptor (TNFRSF)-interacting serine-threonine kinase 1	-1.218			-0.74		-0.7583	-1.212			0.5023	0.8406	0.6775	-0.2626	-0.5107	-0.03231	-0.05084	-0.0434	0.572		0.6088			0.5414		0.8419	0.474			-0.3206	-0.2788				0.3933		-1.396	-0.4212	-0.5242		-0.05495		-0.2447	0.171	0.3052	0.9964	0.7959	0.5413
IMAGE:769019	RIPK1	receptor (TNFRSF)-interacting serine-threonine kinase 1	-0.8825	-1.198	-0.5838	-1.015	-0.3437	-0.5233	-0.747	-1.435	0.2331	0.4273	0.3256	0.3025	-0.2476	0.7443	0.7827	0.5642	0.2616	-0.103	0.3027	0.9338	0.1401	-0.4597	0.6264	-0.3325	-1.363	0.169		-0.1155	0.01443	0.06618	0.9526	0.9051	-0.3043	0.3583		0.1886	-0.2462	-1.099	-0.4691	-1.53	-2.377	-0.1497	-0.03398	0.06025	0.6414	0.5809	0.2363
IMAGE:2563099	RPS6KA3	ribosomal protein S6 kinase, 90kDa, polypeptide 3	-0.6095	-0.1154	-0.1308	-0.442	-0.7107	-1.19	-0.544	-0.6019	0.1561	0.2203	-0.3614	0.2855						-0.18	0.2857	0.6668	0.1031	0.6433	-0.5806	-0.6395	-0.9101						-1.574	-1.222	-0.4613					0.1538	0.5339	1.093	0.3957			2.153	0.01438	0.08387	0.1893
IMAGE:204148	RPS6KA3	ribosomal protein S6 kinase, 90kDa, polypeptide 3	-0.8035	-0.4394	0.01524	-0.566	-0.5847	-0.9843	-0.638	-0.7059	-0.2579	-0.1137	-0.3554	0.1215	-0.6786	-0.7767	-0.1483	-0.1668	-0.3394	-0.454	0.4617	0.4828	-0.1709	0.5693	-0.2746	-0.4035	-0.4941	0.318	-0.8774	0.1035	-0.3066	-0.5948	-1.328	-0.9659	-0.09533	-0.2227	0.6917	-0.1824	0.6828	0.1198	0.4999	0.4791		0.8993	1.485	2.049	0.2804	-0.09013	0.07529
IMAGE:199198	RPS6KA3	ribosomal protein S6 kinase, 90kDa, polypeptide 3	-0.7205	-0.3164	-0.4718	-0.513	-0.7817	-0.6113	-0.325	-0.7929	0.6851		0.1176	0.4545	0.1744	-1.144	-0.1553	0.3662	-0.4064	0.07896	0.2247	0.2458	0.7221	0.3623	-0.4116	0.4495	-0.1811	0.521	0.2656	-0.7135	0.9164	0.1082	-1.575	-1.073	-0.4223	-0.3597	-0.1953	-0.4394	-0.5042	-0.1672	0.01288	-0.3079	-0.8353	0.1623	1.098	1.542	0.08338	0.1729	0.3083
IMAGE:898070	PRPF4B	PRP4 pre-mRNA processing factor 4 homolog B (yeast)	-0.6355	-0.6814	-0.6568	-0.358	0.5233	-0.4263	-0.26	-1.048	0.4701	-0.4657	-0.2174	0.03951	0.2694	-0.04867	-0.7203	0.4112	-0.2814	-0.236	-0.3603	0.2008	-0.3029	-0.5427	1.013	-0.6355	-0.3561	-0.274		-0.7585	-0.7686	-0.03682	-0.9204	-0.3379		0.2553	-0.03027	-0.1744	0.0007799	-0.3722	-1.332		0.03966	-0.01273	-0.547	0.3172	-0.1416	-0.8321	-0.4067
IMAGE:1935573	RFP	ret finger protein	-0.7465	-0.8124	0.1022		-0.2177	-1.157	-0.981	-0.7289	0.2391	0.05326	-0.2284	0.6785	-0.7216	-0.3197	-0.1213	0.2902	0.0976	-0.287	0.2487	-0.3202	-0.9639	0.2363	0.2624	-0.8165		0.385	0.5596	1.371	0.3904	0.7622	1.159	1.101	0.6517	1.004	0.02873	-0.6454	0.5198	-0.6332	-0.2731	-0.4539	-0.2513	-0.3737	-0.998	-0.3938	-0.002623	-1.203	-0.5477
IMAGE:45525	RFP	ret finger protein	-0.6215	-0.7474	-0.3828	-0.384	-0.5227	-0.9723	-0.996	-1.034	0.6841	0.2683	-0.1434	0.8735	-0.4066	-0.2847	-0.4063	0.2052	0.1826	-0.132	-0.3063	-0.09518	-1.329	-0.2487	0.7774	-0.4115	-0.9721	0.07996	-0.7454	0.5955	0.4554	-0.2828	0.3336	1.196	0.4367	0.9493	0.5837	-0.5304	0.1048	-0.7682	-1.018	-0.5789		-0.4287	-1.153	-0.2188	-0.1376	-0.6181	-0.1127
IMAGE:509800	CASK	calcium/calmodulin-dependent serine protein kinase (MAGUK family)	-0.5795	-0.2954		0.268		-0.6903	-0.504	-0.5119	0.8961	0.01026	0.1086	1.146	0.3554	0.1373	0.2557	0.1772	-0.2054	-0.13	-0.1043	-0.1732	-0.5969	0.0833	-0.08056	-0.6795	-0.7801	0.272		0.03752	-0.5826	-1.271	-0.5244	-0.1219		0.3613	0.2457	-0.7184	0.4068	-0.05624	-0.6261	-0.1869	-0.004338	-0.3567	-0.371	0.04325	-0.5056	-0.7561	-0.5907
IMAGE:788511	RPS6KA1	ribosomal protein S6 kinase, 90kDa, polypeptide 1			-1.266		-1.226			-1.827					-0.1096	-0.3277	0.03069	0.2322	-0.0704		0.4607		0.1281	1.098		-0.08455	-0.6151	0.437	0.09163	-0.4175	-1.038	-1.796	-0.06944	-0.3669	0.3737	-0.08367	-0.3393	-0.5934	0.3618	-0.4312	-0.5011	-0.2719	-0.2493	-1.132	-1.056
IMAGE:133178	YES1	v-yes-1 Yamaguchi sarcoma viral oncogene homolog 1		-1.313				-1.038	-0.972	-0.6399	0.2981	-0.2677	-0.1694	0.4775	0.1774	-0.1607	0.3577	-0.3108	0.1466	0.03196		0.1088	-1.325		0.05144	-1.358	-0.8481	-0.336		0.1395	-0.1206	-0.9588	0.08756		-0.1793	0.4933	0.2577	0.4136	0.6488	-0.5242	-0.5341	0.09505		-0.6747	0.361	-0.3848	0.3764	-0.09413	0.3213
IMAGE:160664	RET	ret proto-oncogene (multiple endocrine neoplasia and medullary thyroid carcinoma 1, Hirschsprung disease)	-1.127	-1.502		-1.209	-1.298	-1.307	-1.611	-1.139	-0.09094	-0.5667	-0.02842	-0.1615	-0.1916	0.3303	0.3487	-0.07984	0.0076	-0.477	0.2087	0.8198		0.0263	0.2324	0.1135	-0.3771	-0.455		0.3205	0.2004	-0.5578	0.06856	0.7211	0.07167	-0.4957		0.3846	0.4598	-0.2632	-0.07312	-0.5339	0.1887	0.3363	-0.558	0.2162	0.8474	0.8169	-0.007709
IMAGE:219976	ABL1	v-abl Abelson murine leukemia viral oncogene homolog 1	-0.8835	-1.499	-1.615	-0.996	-0.9547	-1.044	-1.268	-1.116	0.1321	-0.4437	0.09458	0.2115	-0.2086	0.1033	-0.008309	-0.01684	0.2606	-0.414	0.6217	0.5528			0.5554	-0.03355		-0.252		0.3235	0.02343	-0.1048	1.002	0.8141	0.03467		0.9517		0.08278	-0.5802	-0.1901	-0.9009	-0.1583	0.06927	-0.585	0.05925	0.6404	0.4399	-0.03471
IMAGE:2514804	CHUK	conserved helix-loop-helix ubiquitous kinase	-0.4345		-0.05576	-0.047	-0.2657	-0.3153	-1.029	-0.6169		0.02526	-0.1364	0.8805							0.01069	-0.2582	-0.03195			-0.7145	-0.9351						0.07056	0.7831	0.4537					-0.2912	-0.1511	-0.4419	-0.09934			0.4382	-0.04062	-0.4411	-0.9957
IMAGE:488499	CHUK	conserved helix-loop-helix ubiquitous kinase	-0.1795		-0.2208	0.208	-0.5907	-0.1603	-0.454	0.05809	0.3761	-0.1897	0.04858	1.136	0.4254	0.1673	-0.2443	0.2772	-0.2754	0.009957		0.6668	-0.1369	0.0533	0.2094	-0.09955	-0.6201	0.142	0.05663	0.01752	-0.5526	-0.6408	-0.8244	0.03814	0.1287	0.1513	0.1057	-0.6884	0.08678	-0.4562	-0.7161	-0.4769	-0.7443	0.3633	-0.311	0.9132	-0.1056	-0.5961	-0.1407
IMAGE:1358393	MAP2K3	mitogen-activated protein kinase kinase 3	0.04147	-0.9844		-0.581	-0.08971	-0.3093	-0.193	-0.6009	0.1971	-0.2987	0.3796	-0.6935	-0.2936	0.1483	0.05669	0.3382	0.8456	0.151	-1.413	0.2778	-1.236	-1.236	0.6604	-0.1185		0.543	-0.2324	0.4585	0.2084	0.1402	0.6866	0.8391	0.3297	0.4423	-0.03327	0.2026	0.7678	-0.2952	0.1149	0.3841	0.2867	1.084	0.51	0.9442	-0.5446	-0.5451	-0.01971
IMAGE:123730	SCAP1	src family associated phosphoprotein 1	-2.009						-1.713	-2.051	0.8471	0.3913	0.9096	2.187	-1.074	-1.522	-1.933	-0.9718	-2.464				-0.7859					-0.617		-0.4515	1.588	0.8602	0.8666		0.6997	-0.3677	-1.333	-1.237		-1.495		-0.8759	-0.6233	-0.7657	-3.74		0.5254	-0.1551
IMAGE:205633	CCL4	chemokine (C-C motif) ligand 4	-2.065						-1.119	-1.837	0.04106	-0.9347	0.8536	1.761	-1.39	-1.838		-2.498												1.763	-0.1676	-1.016	-0.5694		0.2237	-0.7637		-2.923	2.112	-2.171	-2.081	-2.642	-0.8093	-2.872			2.349	2.049	3.524
IMAGE:45578	MAP2K6	mitogen-activated protein kinase kinase 6	-0.2175	-0.5034	-0.8788	-0.009999	-0.5387	-0.3183	-0.892	-0.1699	-0.6119	-0.7077	-0.3594	0.1875	-0.8726	-0.4507		-0.1308	-0.3134	0.422	-0.9223	0.07882	-0.1449	0.3753	0.1014	0.2525	-1.208	-0.386		-0.1805	-0.06057	0.2112	0.3276	0.3401	1.081	0.9633			-1.021	-0.7242	-0.08412	-0.7549	-0.1823	1.775	1.291	0.8852	0.5064	-0.2941	0.1813
IMAGE:756452	TYK2	tyrosine kinase 2	0.1775	-0.8384	0.3462	-0.635		0.8767	0.02304	-0.3249	-0.4369		-0.7144	-1.167		0.5443			0.0516	0.277	-0.4173	0.7138	-0.01995	0.3603	1.186	0.2575		-0.321				0.4262	1.293		-1.204	-0.2717		0.8086		-1.009	-0.09912	-0.4799	0.5627	0.02027	-0.364	-0.4698	0.4714	0.5009	0.6863
IMAGE:824523	JAK3	Janus kinase 3 (a protein tyrosine kinase, leukocyte)	-0.1395	-0.6654	-0.4608	-0.472	-0.5207	1.1	-0.324	-0.3119			-1.281	-1.004		-1.473			-0.0654	0.75	-0.3043	-0.5032	-1.147	-0.6367	0.06944	0.1605			0.2566	0.1875		-0.3008	0.7656		-1.101	-1.469			0.7168			-1.847		-1.457		-1.117	-0.5856	0.2339
IMAGE:681906	FGR	Gardner-Rasheed feline sarcoma viral (v-fgr) oncogene homolog	-0.7765						-0.291	0.05109	-0.5809					-0.5697		-0.1498	-0.9824								0.1929	0.165		0.5105	-0.4896	0.1222	0.1686		0.001673	-1.756		-0.3054	-0.2602			-0.2339		-0.4437	-0.678	-0.5938	0.6074	0.8069	1.582
IMAGE:897822	SYK	spleen tyrosine kinase	-1.963	-2.478	-1.664	-4.775	-2.114	-2.143	-1.407	-1.875	-0.1169	-1.383	-0.6744	-0.2575	0.5024	0.8443	0.7027	-0.1158	-0.3884	0.247	0.2627	-0.9062	0.9401	1.24	0.2464	-0.3525	-0.9831	0.609		-0.1555	-0.03557	0.4362	-0.3574	-2.845	1.376	-0.4717	0.7027	0.3886	-0.1162	-0.6792	-0.3391	-1.02	-0.5573	-0.8097	-1.144	-0.9898	0.9714	-0.05913	1.056
IMAGE:71545	MAP4K1	mitogen-activated protein kinase kinase kinase kinase 1	-0.7145	-1.37		-1.747	-0.9257	-1.335	-0.969	-0.7369	-0.6489	-0.8347	-1.986	-0.5095	0.02035	0.08233			0.2796						-0.04556					0.08252		-0.09582			0.1437	0.1263		0.8066	0.5418	-0.6612	0.3189	0.1281	1.131	1.108	0.364	-1.042		-0.2711
IMAGE:730410	LCK	lymphocyte-specific protein tyrosine kinase	-0.8425	-2.538	-1.694	-2.205		-1.483	-1.347	-1.495	-0.2669	-0.7027	-1.424	-0.2275	0.05235	-0.8257		0.5442	-0.3184	0.917			0.3301	-0.1497	0.7564	0.06745	0.6669	-0.241		0.2945	0.8644	0.5962	1.603	0.2551	0.9457	-1.512	-1.737	-4.961	-3.596	-0.2792	0.3409	-0.02995	0.6227	0.1203	-2.044	-0.2598	0.6014	0.5809	0.4963
IMAGE:120015	STK4	serine/threonine kinase 4	-0.5915	-0.1574	-0.2928	-0.424		-0.8623	-0.286	-0.2439	0.4641	0.2183	-0.5734	0.06351	0.8934	-0.02467	-0.3763	0.7752	-1.017	0.158	-0.6663	-1.835	0.5611	-0.4187	0.7774	-1.282	-0.7321	-0.27		-0.1045	0.2854	0.4372	-1.996	-3.124	-0.5333	-0.4807		-0.6904	-0.4752	-0.4282	0.1219	0.03105	0.5637	0.4213	-0.553	-0.6788	-0.07762	0.7019	0.09729
IMAGE:193913	LYN	v-yes-1 Yamaguchi sarcoma viral related oncogene homolog	-0.6585	-0.9844	-0.6198	-1.041	-0.3997	-1.339	-1.003	-0.8109	-0.3729	-0.6887	-0.6004	-0.1335	-0.5236	-0.3717	0.3767	-0.3618	-0.2844	-0.279	-0.4433	0.007823	-0.8559	-0.0657	-0.3896	0.1115		0.133		0.3385	-0.7516	-1.06	-1.233		0.3297	0.6323	1.507	0.7226	0.01778	-0.6652	0.07488	-0.4459	1.517	-0.3457	-0.98	-0.03575	1.635	0.8649	0.7903
IMAGE:1536014	LYN	v-yes-1 Yamaguchi sarcoma viral related oncogene homolog	-0.5205	-1.626		-2.343			-1.675	-1.863		-0.4407		-0.6255	-1.026			-1.214	-0.4764	-0.321	-0.2853	-0.3542	-1.018	0.4123	-0.5716			0.691		2.437	0.1164	-0.7818	0.4846		1.138	0.9203		-1.439		-1.427		-1.278	-2.445	-2.088	-1.562		1.723	0.4429	0.9283
IMAGE:73418	LYN	v-yes-1 Yamaguchi sarcoma viral related oncogene homolog	-1.008	-1.843		-1.5		-2.688	-1.992	-1.37	0.1081	-0.5677	-0.4594	-0.02249	-0.4926	-1.501	-1.122	-0.4008	-0.6334	-0.01804		-1.631	-0.5249	1.755		-0.1875	-1.218	0.844		1.2	-0.8506	-1.299	-2.452			1.293		-4.106	0.9088	-0.7442	-1.014	-2.795	-2.582		-3.009	-1.415	1.516	0.6959	1.351
IMAGE:246748	BTK	Bruton agammaglobulinemia tyrosine kinase	-1.649	-1.114	-0.3298	-1.181	-1.19	-0.8593	-0.583	0.05909	0.9671	0.07126	-0.06042	0.8565	-0.9836	-1.162		-0.001835	0.3156	0.421	-0.6233	-0.7322	0.1041	-0.6457	0.2204	-0.5485	-0.4091	0.353	0.4876	-0.00148		-1.52	0.006555	-1.671	-0.9203	0.2023	0.6167	-1.267	-0.5222		0.3249	-0.5059		-0.4757	-0.53	-0.5258	1.605	0.4349	1.11
IMAGE:358689	EPHB2	EphB2	-0.01653	-0.6824	-1.538	-0.809					-0.3609	-1.037	-0.8884	-0.7615	0.7084			0.7802	-0.3424	-1.867		-1.96		1.276	-0.2176	1.003	0.3829	0.635		1.161	0.6204	1.202	1.089		1.192	0.01433				-0.7132	0.7569		0.4687	-0.1737	-1.588	0.02625		-0.1431
IMAGE:45641	MAP2K3	mitogen-activated protein kinase kinase 3	-0.2745	-1.18	-1.696	-0.887	-0.2857	-0.1653	-0.669	-0.5269	-0.1189	-0.07474	0.1736	0.05051	0.04035		-0.04931	-0.1478	-0.2504	-0.175	-0.009309	0.2718			0.2044	0.5255	-0.6151	0.01696			0.7524		1.251	1.883	0.5837	0.07633				-0.3912	0.7389	0.1081	0.6507	0.3583		0.2582	0.1394	0.3889	0.1043
IMAGE:526282	CSK	c-src tyrosine kinase	-0.6245	-1.36	-1.906	-1.487	-1.626	-0.4453	-0.799	-0.3669	-0.1889	-1.625	-0.5864	-0.4995				1.182		0.01496	0.5807	-0.1282	-0.7019			-0.03455	-0.07506			1.963	1.442	0.6342	1.441	1.333	0.01367	0.02633			0.8518	-0.7612	0.1689	0.7081		1.238		-0.4918	-0.04062	0.03887	-0.3357
IMAGE:755301	PRKCD	protein kinase C, delta	-1.383	-0.5684	-0.09376	-1.035		-1.903	-1.627	-0.9749	-0.5269	-0.7827	-0.1944	-0.3875	-0.1076	-0.06567	0.002691	0.8442	0.3516	0.147	0.1327	-1.126	0.5801	0.6003	0.6764	0.1475	-0.9831	-0.271		2.845	4.104	3.646	4.083	5.145	-0.9543	-0.06167	-0.5173	0.3386	-0.08622	-0.7792	-0.1091	-0.3899		-0.5797	-1.494	-0.7798	-0.8086	-0.4791	-0.2937
IMAGE:323185	PRKR	protein kinase, interferon-inducible double stranded RNA dependent			-0.6368			-0.4763	0.44						0.3794	0.2713	0.2497	0.2312	0.1386			-1.289	0.4171					0.146		0.4115	0.1614	-0.8768	-0.7804			0.1753	-0.1703	-0.6244		-0.2222	-0.2021	0.00705	0.3697	-0.2127	0.03302			-1.842	0.3333
IMAGE:359184	PRKR	protein kinase, interferon-inducible double stranded RNA dependent		0.3726	-0.5328	0.336	-0.2827	-0.4123	0.364	0.2661	0.3141	0.2783	0.1666	0.1335	0.6334	0.4753	1.104	0.6152	-0.2474	0.558		-2.115	0.7211	0.2213	-0.6326	-0.8615	0.7679			0.1555	0.3054	0.4172	-0.7364	-1.254	-0.8633			0.8396	0.1748	-0.4882	-0.2981	0.1911	-0.6163		0.447	-0.1588	-0.07762	0.1119
IMAGE:292679	MARK3	MAP/microtubule affinity-regulating kinase 3	-0.2965	0.2876	-0.4478	0.131		0.4127	0.579	-0.1289	0.3291		0.04158	-0.2615	-0.03165	-0.4597	-0.8513	0.4702	0.1976	0.773		-5.97	0.6761		0.7624	0.4435				-0.4095	-0.2596	0.1022	-0.6614	-0.7189	-1.368	-0.2057	-0.1513	1.285		-0.003239	-0.2731	-0.2239	-0.2113	-0.1537		0.4362	-0.7126	0.5369
IMAGE:342720	SNRK	SNF-1 related kinase	-0.4885	-0.4544	0.2102	-0.861	-0.1297	-0.5693	-0.193	-0.2009	-0.6629	-0.5887	-1.22	-0.7535	-0.06365	-0.1117	0.2167	-0.3318	-0.4044	-0.739	0.1967	0.5978	-0.5759	-0.4857	-0.5596		-0.9491	-0.187		1.139	-1.022	-1.23	-1.343	-0.01086	-0.6603	-0.5677	0.9267	0.03261	1.338	-0.2952		0.2541	-0.2533	-0.2257	-0.3	0.1842	0.5954	0.4149	0.02029
IMAGE:489535	NRP1	neuropilin 1	-0.9825	-1.878		-2.405		-1.643	-1.347	-0.2549	-1.087	-0.08274	-0.4844	0.4825	-0.3476	-0.6057	0.4927	-0.2158	-0.0684	0.357		0.5038	-0.6799		-0.8436	0.1675	0.2369	0.389		0.1845	0.1244	0.1962	-0.1574		-1.444	0.9383		0.4286	1.684	0.3708	1.371	1.78	0.2027	-0.009731	0.02602	0.08025	0.3314	0.8409	0.1763
IMAGE:79712	IGF2R	insulin-like growth factor 2 receptor	-1.086	-1.351	-0.5668	-1.278		-1.596	-1.11	-0.8879	0.3501	-0.3157	-0.1074	-0.4505	0.7094	0.2013	0.1697	0.2912	-0.1314	-0.376		-0.009177	0.5971	-0.6227	0.3834	-0.5555	-1.006	-0.224		-0.1185	0.2114	0.4932	-1.59	-0.4879	-0.9173	0.1653		-0.9344	0.7608	-0.03224	0.2379	0.2571	-0.04034	1.437	0.793	2.307	0.6084	0.1179	0.1033
IMAGE:454918	RFP	ret finger protein	-0.5675	0.8166	0.3412		1.431	-1.448	0.238		0.06806	1.142		-0.9125	-1.053	-0.6107		-0.2608				-0.06118	-0.4149	0.3653						-0.02048	1.319			0.4101		1.333		-1.296	-0.02122		-1.424	-1.135		-1.195	-1.089	-1.305	-1.404		0.6113
IMAGE:2490442	MARK3	MAP/microtubule affinity-regulating kinase 3	0.2955	-0.1504	0.1242	0.323	0.5143	0.5647	0.131	-0.1469	-0.2389	-0.5547	-0.8964	-0.7195						-0.315	-0.1193	0.09182	-0.7319	-0.5417	0.6244	-0.3945	-1.225		-0.5584				-0.8394	-0.4669	0.06367					-0.3412	2.599	-0.6719				-0.3418	0.07938	-0.2611	-0.1457
IMAGE:45556	MARK3	MAP/microtubule affinity-regulating kinase 3	-0.06953	-0.0254	0.7392	0.318		0.2197	0.436	0.3481		-1.18	-0.6914	-0.06449	0.02535	0.2873		0.2372	-0.0654	0.07996		-0.2732	-0.5069			-1.38	-1.47	0.102		-0.3725	1.407	1.139	0.6556	0.2881	-1.461	-0.008667		0.4616	-0.1132	-0.2562	0.1539	-0.7569	0.5557	0.1633	-0.251	0.2232		0.2239	0.4693
IMAGE:290199	ARK5	KIAA0537 gene product	3.191	2.886	3.09	2.969	2.25	2.881	2.367	2.249		-0.8987	-0.5004	-0.8435	-0.1836	-0.9217	-0.5733	-0.6018	-1.154	-0.669		0.6378	-0.9659	-2.276		-0.2885		-1.327		-0.3415	-0.9916	-3.24				-0.5777	1.307	0.5926	0.6478		0.9049			0.4843	0.81	2.744	1.545	0.9949	0.07029
IMAGE:180263	ARK5	KIAA0537 gene product	1.463	1.748		1.751	0.1323	1.523	1.419	1.871	-0.9709	-0.3367	-1.498	0.1385						0.153		-0.1602	-1.064	-1.284	0.3624	-1.397							-0.6614	-3.189						0.8568	1.277	1.136	0.9487			1.626	0.4474	0.7069	-0.02771
IMAGE:970743	ARK5	KIAA0537 gene product	1.817	2.782	1.636	3.005	0.8963	1.327	2.053	1.865	-1.107	-0.2627	-0.3044	-0.9975	0.2724			-0.2158		-0.213		-0.04618	-0.8199	-0.0497	-0.9336	0.6475				-1.545	-0.7156	-0.2438	0.1226	-3.175	-2.094	0.6583			-0.1162	1.161	0.9709	1.92	-0.03734	0.4903	1.766	2.57	0.8414	1.331	-0.2537
IMAGE:726147	MAP2K4	mitogen-activated protein kinase kinase 4	1.536	1.591	1.285	1.744	0.8553	1.446	1.382	1.524	0.2221	-0.6337	-0.3754	-0.3385	0.3114	-0.3067				-0.964	-0.1783	-0.07718	-0.6709	-0.3507	-0.1946	-0.6035	-1.464		-1.287	0.03352	-0.3866	0.1752	-0.4284	0.4541	-0.07533		0.08173	0.7376	0.08278	-0.1702	-0.3201	-0.06095	-0.008338	0.9393	0.325	-0.2808	-0.1496	-0.3101	-0.6247
IMAGE:2148736	CRKL	v-crk sarcoma virus CT10 oncogene homolog (avian)-like	0.8355	1.35	2.274	2.303	1.504	0.4347	1.041	1.653	0.3111	-0.8947	-0.2464	0.7005						-0.02504	0.01069	-1.098	-0.7619	-0.3517	0.3044	-1.025	-1.145						-0.5594	-1.147	-0.03633					1.019	0.4489	0.1681				0.7982	-1.021	-0.7511	-0.9257
IMAGE:1635272	CRKL	v-crk sarcoma virus CT10 oncogene homolog (avian)-like		0.5276	1.292		0.7823	0.2527	0.169	0.5211	0.06906	-0.09674	-0.03842	-0.6415						-0.667	-1.131	0.3498	-0.5839	-0.6137	-0.2376	-0.6365	-0.4871		-1.27				-1.041	-0.6489	-0.6183					0.3068	-0.8131	0.9661	-1.591			1.576
IMAGE:504877	MAP3K5	mitogen-activated protein kinase kinase kinase 5	0.08547	-0.1104	0.6142	0.463	0.3043	-0.5953	-0.149	0.1231	0.2011	0.2153	0.1036	0.7505	-0.02965	-0.9477	-0.1993	-0.5778	-0.4704	0.145	-0.5193	0.5818	-0.6019	-0.1817	0.09444	-0.2145		-0.393		-0.8275	-1.028	-1.506	-0.3394	-0.7569	0.01367	-1.024		-2.173	-1.178	0.3088	0.1289	0.2481	-0.6093	-1.292	-1.426	-0.2518	-0.4206		-0.7757
IMAGE:150361	IGF1R	insulin-like growth factor 1 receptor	0.3575	0.0316	0.3462	0.405	0.3463	0.01673	-0.147	-0.4549	0.5531	0.1373	-0.2644	0.4625	0.2924	-0.3457	-0.06731	-0.2258	-0.6484	-0.393	-0.6473	0.5238	-0.9899	-0.6497	-0.01356	-0.4025	-0.4831	-0.801	-0.9764	-0.4155	-0.9256	-1.104	-1.337	-0.4349	0.02567	0.1483		-0.6014	-0.1762	0.6508	-0.2591	-0.2999	-0.8573	-0.03973	0.236	0.1802	0.1114	-0.8291	-0.8537
IMAGE:810010	PDGFRL	platelet-derived growth factor receptor-like	-0.9205	-2.186	-0.7618		-1.442	-1.631	-1.395	-1.413		0.04926	-0.08242	1.205						0.159		1.906	-1.438		-0.5816	-0.2505							-1.255		-2.912					-1.947	-0.3371	-0.2579	-0.6153			1.182		-0.4371
IMAGE:1606300	BMPR1A	bone morphogenetic protein receptor, type IA	-0.3225	-0.7884	-0.3638	-0.685	-0.1237	-0.6633	-0.857	-0.9049	1.453		0.7956	1.743	0.8624	1.224	0.5927	0.6942	0.3516	0.347	1.063	2.104	0.1301	-0.0797	0.3364	0.3975		-0.821		-0.6955	-2.196	-1.784	-3.857	-2.725		0.01833	-0.02727	-0.4414	-0.3262	1.231	-0.3191		-0.5773	-0.09973	0.806	0.3802		-0.2791
IMAGE:2316602	PRPF4B	PRP4 pre-mRNA processing factor 4 homolog B (yeast)	-1.045	-0.2604	-0.1858	-0.507	-0.5057	-1.105	-0.659	-0.7269	1.121	0.5553	0.9736	1.021	0.8704	-0.5477	-0.3293	0.06216	-0.7804	0.465	0.7907	0.3718	-0.5519	-0.0917	0.6144	-0.6345	-0.6951	0.257	-1.738	-1.397	-1.438	-1.066	-2.969	-2.787	-0.3663	0.7363	-0.3793	-1.803	0.2918	0.3288	-0.9711	-0.1319	-0.1493	-0.2417	0.944	0.2982	-0.3806	-0.7411	-0.3657
IMAGE:108815	RYK	RYK receptor-like tyrosine kinase	-1.711	-1.356	-0.7718	-1.243	-0.8817	-1.751	-1.375	-1.553	0.5751	-0.02074	0.07758	0.8245	0.8344	0.3263	0.9747	0.1062		0.01896	0.1247	1.076	-0.5279	-0.8077	0.1084	-0.7805	-0.8811		-0.4344	-0.5335	-1.724	-1.532	-2.245	-1.683	0.1977	0.6503		-0.2894		0.5028	-0.5071	0.1021	-0.4453	-0.4677	-0.242	0.03225	0.1134	-0.3671	-0.5017
IMAGE:265060	KIT	v-kit Hardy-Zuckerman 4 feline sarcoma viral oncogene homolog	-1.578	-1.483	-1.129	-1.28	-1.659	-1.828	-1.792	-1.34	1.098	1.142	1.751	2.218	1.167	0.1193	1.068	0.02916		-0.318	0.1077	0.5888	-1.185	-0.7847	-0.6686	-1.068	-1.448		-1.341	-0.1605	-2.091	-2.019	-1.492	-1.04	-0.02933		-0.8923	-1.536		-0.4742	-0.9841	-1.025	-0.7023			0.1052	0.8864	-0.4141	-0.3987
IMAGE:2048524	JAK2	Janus kinase 2 (a protein tyrosine kinase)	-0.4425	-0.2484		-0.455	-0.7637	0.01673	-0.337	-0.4349	-0.6869		-0.9244	-0.1475	1.372	0.2143		-0.8358	-0.2984	-0.213	-0.1673	0.1738	-0.4399		0.1664	-0.3625	-1.713			-0.8955	-1.136	-1.304	-1.587	-1.465	0.7257	-0.4017	0.8727	0.2786	-0.3662	-0.1492	0.4509	1.53		-0.2397	1.476	-0.1898	0.4014	0.5109	0.1563
IMAGE:897006	DYRK1A	dual-specificity tyrosine-(Y)-phosphorylation regulated kinase 1A	-0.06253	0.1216	0.1062	0.125		-0.04327	-0.07696		0.2931	-0.2127	-0.2644	-0.3375	0.3124	0.2543	-0.04731	0.1242	-0.2984	-0.533	-0.5073	0.1638	-0.6399	-0.3297	-0.3936	-0.5925	-1.573	-0.991		-0.6155	-1.556	-0.7438	-1.677	-1.065	-0.04433	0.2483	0.04273	0.4586	0.1638	0.1308	-0.1191	0.2001	-0.3373	1.17	1.046	0.5102	-0.05862	-0.5391	-0.4837
IMAGE:686594	STK38L	serine/threonine kinase 38 like	-0.4805	-1.406					-0.715	-1.823		-0.07074	0.5676	0.6645	1.794	-1.024	1.455	-0.03384	-0.1864	0.269		2.606	-1.708		0.09844			1.081		-0.8435					-0.2323	0.1303			0.8558	1.363	-0.03712	1.282	-0.9553	-0.04773	-0.202	0.3422	-0.8166	-0.09713	0.07829
IMAGE:307304	STK38L	serine/threonine kinase 38 like	-0.3115	-0.3374	-0.2928	-0.524	-0.1327	-0.5623	-0.656	-0.7839	0.2141	-0.1517		0.2335	1.003	0.04533	0.9937	0.6852	0.1026	0.258	0.9437	3.195	-0.5089	-0.2087	0.6174			0.44		-2.694	-2.035	-2.463	-2.686	-2.604	0.5367	0.1193	1.364	0.5196	0.5148	1.322	-0.1381	1.191	-1.266	-0.5887	-0.423	0.8312	0.2024	-0.2781	-0.6027
IMAGE:824758	ROCK1	Rho-associated, coiled-coil containing protein kinase 1	-1.039	-1.604	-0.8898	-1.161	-1.28	-1.199	-1.453	-1.201	-0.07294	-0.8687	-0.5804	0.1765	1.436	0.7883	0.1567	0.1782	-0.4144	0.01096	0.03669	0.8578	-0.9059	-0.1557	0.1704	-0.06855		-0.657		-0.02148		0.05018	-0.4434	-0.5809	0.01967	0.1323	0.5867	-0.04739	0.2278	0.2148	-0.4651	-0.7659		-0.5357	-0.92	-0.3458	0.05538	-0.08513	0.1803
IMAGE:80649	ROCK1	Rho-associated, coiled-coil containing protein kinase 1	-1.431	-1.046		-0.943		-0.9613	-1.095	-0.8629	0.06506	0.06926	-0.1824	0.5345	2.004	0.04633	0.6947	0.3762	-0.0864	0.399	0.3547	0.2158	0.3021	-0.1477	-0.2516	-0.6005		-0.04904		-0.9335	-1.414	-0.2718	0.04456	-1.193	-0.6523	0.3503	0.7447	0.2406	-0.4742	0.8128	-0.3171	0.5621	-0.1553	-0.2977	-0.01198	-0.2478	0.003377	0.1529	-0.2817
IMAGE:1435481	NEK7	NIMA (never in mitosis gene a)-related kinase 7	-1.04	-0.7554	-0.7708	-0.732	-0.9307	-1.38	-1.444	-0.7519	0.6761	-0.4097	-0.1214	0.9255	0.7154	0.2373	0.3557		-0.7454	-0.35		1.027	-0.7469	-0.6167	-0.2606	0.1105		-0.678		-1.062	-1.953	-1.281	-1.874	-1.062	0.08867	-0.4287	0.06573	2.752	2.107	1.794	1.694	1.953		0.8533	0.669	0.6732	0.1344	0.1739	-0.08071
IMAGE:198690	OSR1	oxidative-stress responsive 1	-0.6505	-1.036	-0.2918	-0.463	-0.3117	-0.7113	-0.845	-0.8429	0.07506		-0.5924	0.05451	0.2844	0.2463	0.1547	-0.4538	-0.8764	-0.651	0.3147	0.6958	-0.7079	-0.1277	0.5384	-0.2005		-0.689	-1.824	-0.3035	-0.6036		-2.105	-0.5729	0.7577	-0.3697	-0.4553	0.05061	0.01578	0.5128	-0.7871	0.07205	-0.8253	0.6023		1.282	0.1334	-0.2871	-0.1017
IMAGE:200916	OSR1	oxidative-stress responsive 1	-0.6355	-0.8614	-0.6268	-0.538	-0.1267	-0.6663	-0.75	-1.098	-0.06994	-0.4357	-0.3174	0.1695	0.8094	1.041	0.7397	-0.4688	-0.3614	-0.926	0.4397	0.2108	-0.9329	0.0273	0.2734	-0.4655		-0.324	-1.479	-0.2585	-1.349	-0.5768	-1.45	-0.9579	0.3827	0.03533	-0.04027	0.4056	0.6108	0.3578	-0.6521	-0.03295		1.027	0.723		-0.07162	-0.4221	-0.2767
IMAGE:470144	NEK9	NIMA (never in mitosis gene a)- related kinase 9	-0.5755	-0.8214	-0.5568	-0.038	-0.6967	-0.7063	-0.78	-0.4379	-0.6299	-0.6457	-0.7574	-0.6605	-0.4806	0.7913	0.3597	0.07116	-0.2614	-0.446	-0.4103	1.031	-0.7529	-0.6927	-0.3866	-0.5355		-0.984		0.03152	-0.6886	-0.4568	-0.1104	-0.1079	-0.8173	-0.2147	0.03973	1.126	0.5608	0.1778	-0.002119	0.08705		0.5973	0.983	0.4872	-0.1516	-0.6721	-0.5267
IMAGE:788286	DYRK4	dual-specificity tyrosine-(Y)-phosphorylation regulated kinase 4	0.01147	-0.6044	-0.5298	-0.871	-0.3197	-0.3693	-0.333	-0.4709	-0.3429	0.3513	-0.3404	0.5265	-0.2136	-0.04167	0.07669	-0.3018	-0.0644	-0.219		0.6678	-1.106	-1.916	-0.3696	-0.4785	0.2609	0.213		0.3785	-0.6916	-1.08	-0.1034		0.4097	1.122		-0.3274	-0.1822	0.1048	-0.005119	0.3041	-0.7933	-0.7157	-0.2	-0.5758	-0.4046	-0.5151	-0.3297
IMAGE:269806	KIT	v-kit Hardy-Zuckerman 4 feline sarcoma viral oncogene homolog	-0.1585	-0.0244		-0.241		-0.4593	-0.743	0.1991	1.267	0.7413	1.98	2.237	0.6564	0.8883	0.7167	-0.1718	1.486	-0.02904		1.898	-0.1559		-0.3196	-0.1985	-0.5991	-1.297		0.1485	-2.292	-3.5				2.872			-0.2722	-1.395	-1.355	-1.506	-1.943	-2.916	-2.48	-2.176	1.975	0.4549	0.8403
IMAGE:796599	STK24	serine/threonine kinase 24 (STE20 homolog, yeast)	0.3215	-0.6344	-1.02		-0.9997	1.001	-0.213	-0.6309	-0.06294	-0.3687	-0.9304	-1.443	0.5164	1.398	0.9967	-0.07184	-0.3044	-0.639	0.5467	0.7478		0.3443	0.3704	0.1515	-0.09906	-1.097		-0.3015		-0.3498	-0.5034		1.08	-0.06767	-0.003268	0.4026	-0.00222	-0.5952	0.6149	-0.2359	0.4267		-0.85	-0.8658	0.2354	-0.5151
IMAGE:272812	STK24	serine/threonine kinase 24 (STE20 homolog, yeast)	0.1585	-0.3774	-0.04276	-0.014	-0.2327	0.4377	-0.306	-0.2639	0.4141	-0.2717	-0.3534	-0.2365	0.4934	1.305	0.8937	-0.1148	-0.3174	-0.442	0.4237	0.7748	-0.03895	0.1613	-0.04256	0.2285	-0.5521	-0.62	-1.835	-0.03448	-0.6746	-0.9328	-0.4564	-0.3539	0.5567	-0.1707	-0.1463	0.2296	0.01478	-0.3282	-0.5281	-0.9489	-0.4263	-0.1487	-0.753	-0.5488	-0.2676	-0.5881	-0.3827
IMAGE:258072	LOC149420	casein kinase	-0.4045	0.1496		0.593		-0.1453	0.01104	-0.4369	0.9811	0.4253	0.3136	1.611	0.3904	-0.2977	0.3607	0.01216	0.5196	-0.005043		-1.128	-0.4519		-0.2856	-0.1545		0.107		-0.6075	0.1224	-0.3358	1.291	-0.7269	0.2737	0.4663	-0.7293	0.1366	-0.00822	-0.3212	-1.001	-0.7519		0.2183	0.224	-0.6418	-1.371	-1.261	-0.8657
IMAGE:1416035	STK33	serine/threonine kinase 33	-1.339	-1.194		-1.651		-3.019	-0.983	-1.181	-2.863	-1.079	-1.41	-2.293	-0.6636	-0.2117	-0.06331	0.7182	0.4756			-0.02218			-0.5596			0.603		-1.221		-0.7498			1.95	-1.978		0.8326	-0.5022	2.095	2.705	1.594		-0.4057	0.57		-1.505	-0.1051	-1.47
IMAGE:1632011	NPR2	natriuretic peptide receptor B/guanylate cyclase B (atrionatriuretic peptide receptor B)	-0.4245	0.0396		0.053		-0.04527	-0.109	0.3831	-0.8889		-0.5964	-0.4995	0.6404	0.8323	0.7407	-0.2578	-0.0504	-0.135		0.6818	-0.3619		-0.3556	-0.01455	0.7149	-0.583		-0.1375	-0.2576	0.6242	1.481	1.123	-0.2863	-0.1737	-0.4593	-0.4234	0.1818	0.03876	0.3989		-0.2393	0.4583	1.264	0.6382	-0.4506	-0.08113
IMAGE:84823	EPHA2	EphA2	-0.3025	-0.7584		-0.275			-0.437		0.5231	0.5573	0.2156	0.3325	1.352			0.6942	0.4916	0.597		-2.316	1.22		0.1164	0.8575	1.127								0.5457	-0.1117				0.1408	0.4109	0.04005	1.043	0.4903		-0.4298		0.7609	0.06629
IMAGE:49318	AXL	AXL receptor tyrosine kinase	-0.3865	0.7076				0.2527	1.009	-0.09891			1.572	-0.6615	0.1984	0.5303	-0.4713	-0.1298	1.058	0.743		-1.62	0.5361		-0.5476	0.8935	0.4929			0.01052	0.4804	0.1422			0.05167	0.5243		0.2746	-1.4	-0.8332	-0.1531	-0.4939	0.8487	-0.1637	-2.598	-1.284		0.3069	-0.3477
IMAGE:435075	KIAA0781	KIAA0781 protein	-2.419	0.4256	-0.1298	-0.841	-0.2197		-0.03296	-0.1209	-1.643		1.42	-0.7335		0.5083		1.198	1.116		1.717	-5.552	0.04405			0.04145	0.1009			1.819	1.118	1.8	2.247	0.4291					1.118					1.084
IMAGE:1869486	PRKX	protein kinase, X-linked	-0.6125	-0.4384				0.1667	0.373	0.5351	-0.7369	0.08726	-0.3844	-0.2375	-0.4676	0.1443		-0.3258				-5.006	0.3101					0.249		0.4445	0.7644	1.446			0.4257	-0.03167		0.4486		-0.4492	0.6909	2.13	1.393	0.2703	0.08602	-1.28	-0.7586	-0.06913
IMAGE:376316	WEE1	WEE1 homolog (S. pombe)	-3.579	-2.194			-1.29		-2.383				-0.5004		0.5264	-0.08167	-0.1933	0.6282	-0.7044	0.06096								-0.757		0.4585		1.26	0.8566		0.1097		0.5067	1.083	0.5178	0.2548	0.9249	0.9441	0.8967	-1.036	0.1	-1.106	0.1354		-0.1297
IMAGE:754509	MET	met proto-oncogene (hepatocyte growth factor receptor)	0.4745	0.2586		-0.778			0.91	0.7021					0.3494	0.01133	-0.3303	0.1112	-0.8314			-2.179	0.2771	0.8673		-0.1055				0.3615	0.6014	0.7032	-0.6904		-0.2873	-0.6347	0.6297	0.2056	-1.279	-0.3122	0.5279	0.5571	0.4197	-0.2227	0.413	1.177		0.3979
IMAGE:147414	MAP3K10	mitogen-activated protein kinase kinase kinase 10	0.1375	-0.6884		-0.125			-0.297	-0.5649	0.3731	-0.2327	0.1556	0.6425	0.9124	1.094	0.5027	0.1842	-0.3384	-0.563	-2.437	0.6538	0.5501	-0.2097	0.3864		-0.5231	-0.761		1.425	0.7144	1.156	2.263	1.395	-0.3843	0.5083		0.9686	1.064	-0.6992	1.291	0.3201	0.9727	0.7803	0.496	0.6602	0.5914	-0.3491	-0.1337
IMAGE:2028725	ACK1	activated p21cdc42Hs kinase	2.206	2.271		2.344	2.365	2.226	1.432	2.814	-1.018		-2.585	-1.148	-0.7286	-0.5867	-0.8883	-0.4768	-0.8894	-1.524	-0.01831		-0.4709	-1.171	0.3254	-0.3635		0.03796		5.284	5.293	5.705	6.232	6.294		-3.053	-0.8083	3.528	0.9428	2.17	2.77	1.609	1.372	0.6893	0.425	1.629		-0.9501	-0.7147
IMAGE:742595	CDK5	cyclin-dependent kinase 5	0.9045	0.5986	0.3332	0.362	-0.1567	1.084	-0.15	0.9221	-0.9699		0.03258	-0.5205	-0.2006	-0.6387	-0.01031	1.101	1.499	1.994	1.26	0.3108	-0.6529	3.137	1.673	0.4845		-0.02404	1.421	1.542	3.171	1.393	2.86	3.452	-0.1173	-1.205		-0.8544	1.111	-0.6322	-0.5321	-0.7929	-0.7903	1.497	-1.797	0.6772	-0.7116	0.04787
IMAGE:769579	MAP2K2	mitogen-activated protein kinase kinase 2	0.007474	0.1216	-0.3338	-0.065	-0.6637	0.8967	-0.06696	0.2751	-0.5469	0.2073	0.09558	-0.9075	0.5624	1.044	0.4227	0.6542	0.9816	0.527	-0.8373	-1.456	0.1801	1.13		0.5375	-0.2431	0.369	0.9036	0.2045	0.9144	0.06618	1.503	-0.2349	-0.1943	0.1483	0.6527	2.159	0.9838	0.07076	0.8409	0.07005	1.533	2.39	0.826	0.6902	-0.9586	-0.5991	-1.434
IMAGE:739235	STK25	serine/threonine kinase 25 (STE20 homolog, yeast)	0.1385	1.313	0.9772		-0.2627	-0.07227	1.384	0.7461	-0.2259		0.4266	0.2535	-0.006649			0.4752	0.9426		-0.01631		0.03105	0.3613	0.7774	-0.4215	0.7779	0.93		0.03552			-0.8664		0.6567					-0.7082	0.3219	-0.1789		3.051	1.007	1.021		-0.2181
IMAGE:855391	STK25	serine/threonine kinase 25 (STE20 homolog, yeast)	0.5855		-0.3258	-0.057	-0.8857	1.065	0.651	0.5531	-0.5689	-0.7747	-0.6764	-0.5195	0.5304	0.4423	-0.3393	0.5422	0.8796	0.395	0.2007	-0.3182	-0.2719	-0.4517	1.094	-0.06455		-0.413		0.1825	-0.04757	0.4242	1.411	-0.03686	0.6637	-0.4237	0.1807	1.457	0.4018	-0.8712	0.4089	-0.6019		2.578	0.324	1.328	0.009377	0.1489	0.004291
IMAGE:82897	PINK1	PTEN induced putative kinase 1	2.051	1.656	1.46	2.009	1.71	1.981	1.517	2.099	0.1171	-0.2387	-0.02042	0.6765	-0.4236	0.2783	-0.04331	-0.1118	-0.5544	-0.739		1.468	0.04405	-0.0157	0.1404	-0.2585	-0.5391	-1.597		-0.1315	0.3284	0.6202	1.767	1.239	-0.6103	-0.4577	-1.473	1.863		-0.4852	0.4949	-0.01595	0.2367	2.224	2.04	2.614	-0.3246	-0.9851	-0.5797
IMAGE:729929	PINK1	PTEN induced putative kinase 1	1.733	2.048	1.482	1.471	1.592	1.473	1.679	1.801	-0.7809	-0.4667	0.4216	0.8285	-0.7416	0.01033	-0.8913	0.2902	-0.3524	-0.107		0.7898	-0.01395		-0.6176	0.05345	0.1929	-0.775		-0.3395	0.4204	0.4622	0.9286		-0.5883	-0.2857		0.9446	0.9898	-0.6832	1.277	0.9861	0.9287	1.246	1.912	1.586	-0.6926	-0.7631	-0.6277
IMAGE:289428	NTRK2	neurotrophic tyrosine kinase, receptor, type 2	2.303	3.048	2.142	2.311		1.383	1.069	3.361	0.1091	0.09326	0.4416	1.229	0.3084	0.4203	0.3487	-0.8098				-0.9802	-0.7539		-0.6876		-1.377	1.525		1.131	0.2104	0.9022	0.2286	-2.729	-1.808	4.334	1.809			-0.03324	-0.2431	-0.6439		-0.8437	-0.007981	-0.8338		-0.8831
IMAGE:452016	NTRK2	neurotrophic tyrosine kinase, receptor, type 2	0.3615	2.666	1.79	2.999	2.26	1.781	1.087	3.539		0.1213	-0.1304	-0.3735	-0.08365		0.9467	-1.362	0.8856						-3.11		0.0009381	1.283								3.442	1.397			2.885		-0.3259		-1.166	-0.14	-2.326	-2.385	-1.835
IMAGE:1540433	BMPR1A	bone morphogenetic protein receptor, type IA		-0.0424	0.5922	-0.319	0.08229		0.249	1.031	-0.4909		-1.558	0.3685	0.7684	0.7303		0.7202	0.1676	-0.267		-2.67	0.4361		-0.5276	0.5635	0.9729	-0.485		-0.1595	0.1504	0.02218	0.2186	-1.699	0.8817	0.7843		-0.07539	0.7898	0.5368	0.5069	0.6461	-0.04134	0.5163	1.012	-1.354	-3.723		-0.9977
1343971	STK18	serine/threonine kinase 18	0.9685	0.3826	-0.05276	0.946	-0.4227	0.08773	-0.346	0.4361	-0.005938	-0.1717	-0.1034	-0.7565						0.04796	-0.1563	-0.2452	-0.2889	0.4513	-0.7726	-0.1515	-0.6121						0.4836	-0.5739	0.5967					-0.1582	0.4219	0.2211	0.3737			-0.4188	0.03238	-0.1081	-0.1627
IMAGE:306813	ROS1	v-ros UR2 sarcoma virus oncogene homolog 1 (avian)	0.2895	-0.2464	0.03824	-0.083	0.1883	0.4987	0.135	-0.2229	0.3351	-1.321	0.1976	0.4945	-0.3056		0.6247	0.5862	0.9136	-0.01104		-0.9942		-0.2477		-0.1705	-0.5111	0.291			1.806	1.818	2.095		-0.002327	0.3103			0.1858	-1.157	0.1529	0.6021	0.1447	1.032	0.278	0.4722		-0.7671
IMAGE:1031552	EPHB6	EphB6	2.166	2.481	2.875	2.294	4.035	3.166	3.332	2.724	-1.138		-0.9054	-0.6785	-0.01865	1.643		0.3332	-0.1794	-1.344		-0.5772	-1.361		-0.1946	-1.264	-0.2641	0.408		-1.226		-0.1348	0.5116	-4.126	-1.655	-2.723		-0.3024		-1.41	1.15		-0.9283	0.2493	-2.095			-0.07013
IMAGE:810998	DKFZP434C131	DKFZP434C131 protein	1.397	0.6516		0.235		2.637	2.003		0.4231		0.2156	-0.7675	-0.7676	1.444		0.4742	0.9316	0.09696		-0.2762	1.29		0.3864	1.307		-0.151					0.5026		0.7857					-1.549				0.9103	-0.334	-0.8098	-0.5386		-0.3537
IMAGE:752631	FGFR3	fibroblast growth factor receptor 3 (achondroplasia, thanatophoric dwarfism)	1.746	1.581	1.365	1.964	1.725	1.586	1.392	1.264	-0.6479	-1.054	-0.8654	-0.4685	0.9114	3.303	1.752	0.1032		-0.114	0.01169	-0.4572	0.2091		0.6854	0.7465	0.7559			-0.2665	0.7634	1.615	0.6916		0.3847	-1.063	-0.6483	-0.5524	-1.347	-0.03024		-0.9909	-0.1483	0.2993	-1.995	-0.3708	-0.1196	0.2599	0.07529
IMAGE:142532	DKFZp761P0423	hypothetical protein DKFZp761P0423	0.8975	0.0716	-0.05376	0.165	0.9863	1.947	0.833	0.1851	-1.297		-0.9544	-0.9075	0.2124	0.4543	-0.06731	-0.2458	-0.2884	0.157		-3.136	0.7701		0.5064	0.9375	0.1269			-0.3055	0.2044	0.1162	-0.8574		1.426	0.8383	-0.6973	-0.1614	-3.126	-0.6492				0.4603	-0.844	0.000247	0.6514	0.6009	0.1563
IMAGE:594123	MAP2K1	mitogen-activated protein kinase kinase 1	1.161	0.3856	0.8802	-0.461	0.8703	-0.1393	-0.06296	-0.4909			-0.3004	0.3465	-0.2536	0.05833	-0.7633	0.09816	-0.2244				-0.4159		0.3204	0.07145		-0.287		-0.4415	-0.04157		-0.9334	0.1391	0.3397	-0.8577	-0.2633	-1.197				-0.5759	-0.5733	-0.5157	0.25	-1.056
IMAGE:2018084	STK39	serine threonine kinase 39 (STE20/SPS1 homolog, yeast)	1.447	1.232	0.9462	1.865	1.146	1.027	1.233	1.365	2.373		1.526	2.603	0.6424	1.004		-0.02584	0.2416	0.08696	1.203	0.7338	1.06	1.36	0.3364	0.4875		-0.101	0.7536	-0.9855					2.316	-1.792	-0.4173	-0.09139	0.2038	-0.6192	0.3609	0.2501	-0.3773	-2.23	-1.474	-0.7698	-0.7086	-1.109	-0.9537
IMAGE:249603	STK39	serine threonine kinase 39 (STE20/SPS1 homolog, yeast)	0.4215	0.8556	0.6802	1.179	0.7703	0.3307	0.527	0.8091	2.277	1.651	1.58	2.577	0.9164	1.278	0.9667	0.4482	0.0056	0.04096	1.047	0.4978	0.6741	1.344		-0.1585	-0.7191	0.393	-0.1124	-0.7715	-0.2416	-0.09982	-0.8534		1.79	-1.008	-0.4433	-0.2574	0.1178	-0.4852	0.3349	0.3141	0.01666	-1.036	-0.94	-0.3258	-0.8646	-0.7451	-1.14
IMAGE:153541	EPHB1	EphB1	1.362	2.087	1.811	2.34	1.911	2.182	1.478	1.41	0.2781		-0.5094	-0.05249	-1.383	1.679	-2.682	-1.201	-1.593		-0.7023	1.569	-0.2249	-0.1647	-1.319	-0.9975		-0.936		-0.02048	-0.2906	0.2712	-1.442	0.03014	2.821	1.573	-1.652		-1.521		2.506	0.6051	1.258	0.1453	1.241	-0.1948		-0.9041	-0.5687
IMAGE:2273013	TESK2	testis-specific kinase 2	0.5125	0.3166	-0.9788	0.5	-0.8487	0.2017	0.168	9.4e-05	0.4381	0.2023	1.361	1.088	-0.1826					0.592		-0.8612	0.1551	-0.1547	0.6214	-0.8675	-0.4381				0.2494	0.7412	-0.2024		1.121	0.06333		-0.6964		-0.7942		-0.6449	0.1777			-0.6248	-0.5836	-0.7541	-0.1687
IMAGE:1641012	FER	fer (fps/fes related) tyrosine kinase (phosphoprotein NCP94)	-0.4215	-0.4774		-0.544		-2.142	-0.686	-0.2739	-0.01594	0.04826	0.2066	-0.1165	1.593	0.5653			-3.157	0.898		-1.065	-0.1289		0.5974	1.308	-0.5221			1.016	0.7454		-0.1864		-0.2033	-0.05067		-0.1004	0.1748	0.001761	0.4819	0.3211	1.624			-0.2388		0.8119	-0.5427
IMAGE:417403	BRAF	v-raf murine sarcoma viral oncogene homolog B1	0.08447	-0.3814		0.082	-0.5967	-0.1263	-0.12	0.1821	0.4601	-0.09574	-0.2674	0.1795	0.05935	0.3913		0.1912	-0.1214	-0.556	-0.3203	-1.069	-0.3929	-0.0327	0.5334	-0.1455		-0.414		0.04152	0.4414	0.6832	0.02956	0.2321	-0.1873	-0.01467	-0.3903		0.4708		0.3879	-0.2229	0.6297	1.337	0.193	0.3072	-0.4116	-0.3921	0.03329
IMAGE:204634	YES1	v-yes-1 Yamaguchi sarcoma viral oncogene homolog 1	-1.337	-1.242	-1.298	-0.879	-1.488	-1.197	-1.181	-1.349	0.9691	0.3933	0.7116	0.6585	0.5484	-0.009671	0.7187	0.1202	-0.0524	-0.137	-0.3213	-0.4602	0.3761	0.9063	-0.2276	0.6335		0.195			-0.3496	0.3422	1.339	1.731	0.6817	0.6443		-0.5354	1.06	-0.2632	-0.6031	-0.3939	0.03866	-0.2937	-0.198	-0.6838	-0.002623	-0.1131	0.4423
IMAGE:273435	YES1	v-yes-1 Yamaguchi sarcoma viral oncogene homolog 1	-0.9685	-0.9944		-1.081		-0.9293	-1.303	-0.6309	0.6171	0.2713	0.5096	0.6065	0.2964	-0.02167	0.3567	0.03816	0.0956	-0.309		0.2678	-0.3159		-0.2496		0.06094	0.423		0.9285	-0.04157	-0.3098	-0.4834		1.09	0.8023	0.5167	-0.4174	1.118	-0.2452	-0.6951	-0.6659	-0.2233	-0.6457	-0.46	-0.4258	0.1954	-0.1551	-0.3997
IMAGE:841384	DDR1	discoidin domain receptor family, member 1	0.4725	-0.1534	-0.01876	0.29	0.4513	-0.1083	-0.162	-0.2399	0.4981	0.2023	0.1106	0.4775	0.3374	1.089	-0.05231	0.6592	0.1966	-0.368	-0.1323	-0.4712	-0.4249	-0.1447	0.03144	-0.1975	-1.148	-0.316		-0.4905	-1.491	-1.329	-1.462	-1.13	0.9807		-0.4423	-0.006391	-0.08122	-0.5442	-0.4241	-0.7849	-0.2823	0.2053	0.471	0.08525	-0.3336	-0.7841	-0.7487
IMAGE:182288	DDR1	discoidin domain receptor family, member 1	2.136	0.7606	1.025	1.324	1.945	1.446	0.742	0.1541	0.8321	0.5263	0.3346	0.2415	0.1214	1.953	0.4617	0.9832		-0.324		-0.5172	-0.3509	0.9993	1.605	-0.2535	-0.9441	0.698	0.5326	-0.4765	-2.247	-2.575		-1.636	1.655	1.327	-2.148	-0.5624	-0.6272	-1.05		-1.381	-0.6783	-0.8207	-1.015	-0.3908	0.07038	-0.01013	0.02529
IMAGE:324861	EGFR	epidermal growth factor receptor (erythroblastic leukemia viral (v-erb-b) oncogene homolog, avian)	-1.661	-0.4164	-0.6318	-1.273	-0.3317	-0.8913	-1.235	-0.3329	1.515	0.6493	1.808	-0.4955	1.074	0.6363	1.225	0.07616	-0.1164		0.3147	0.2158	0.8521	-0.2377	-0.7916	1.099		-0.479	-0.4944	1.657	1.056	1.388	0.6146	1.467	-0.5923	-0.7297	0.3647		0.2858		-1.527	-0.6979	-0.7153	0.2423	-1.132	0.2322	-0.1266	0.2229	-0.1517
IMAGE:669485	EGFR	epidermal growth factor receptor (erythroblastic leukemia viral (v-erb-b) oncogene homolog, avian)	-0.8395	-0.7254	0.09924		0.3293	-1.25	-0.814	-0.2819	1.786	2.13	2.199	-1.254		-0.5127		0.4272	-0.0154		0.7957	0.1668	1.433	0.1133		0.5005	-0.2801	-0.998			0.1074	-1.021		-0.8719		-0.5687		-2.978	-0.8032			-0.8469		0.2533	-0.381	0.5732		1.004
IMAGE:626841	MET	met proto-oncogene (hepatocyte growth factor receptor)	-0.5315	0.4326	0.6972	-0.344	1.087	0.6577	0.924	-1.254	0.1241	0.2383		0.2035	0.1434	-2.865	-1.186	0.02516	0.1526	-0.332	0.4837	-0.3752	-0.5389	-0.6987	0.1374	0.6785		1.69	-0.6954	0.7355	0.6354	0.8272	0.3536	1.786	2.307	-0.3707	1.914	-1.25		-0.1482	-0.4281	0.5211	-0.04634	0.7813	1.167	1.381	0.9824	-0.06813	1.157
IMAGE:590615	ILK	integrin-linked kinase	-0.3225	-0.9684	-0.8738	-0.865		0.2267	-0.757	-0.2549	0.2931		0.8456	0.02251	0.2824	1.034	0.3527	-0.01584	-0.3284	-0.453		-0.3362	0.7501	1.7		0.6975	0.08694	0.659	1.564	0.3045	-0.2456	-0.6138	-0.8674	-0.3449	1.396	0.1583	-0.1873	-0.2514	-0.1662	-0.7992	-0.1391	-0.9199	0.4027	-0.07973	-0.604	-0.08975		-0.03913	0.2463
IMAGE:344854	ANKRD3	ankyrin repeat domain 3	-2.508	-4.313				-2.398	-2.352	-1.1	0.9381	0.1123	0.6306	0.6775	1.157	3.469	2.178	0.6492	1.317	0.732	1.808		0.4951		2.061	0.5725		0.844		1.17	2.009	1.411	2.798	2.64	1.701	0.9433	-1.522	-0.7864	-0.7712	-1.624	-1.194	-1.165		-0.3747	-0.679	-1.345	0.1464	-0.5641	-0.7887
IMAGE:756253	ERBB2	v-erb-b2 erythroblastic leukemia viral oncogene homolog 2, neuro/glioblastoma derived oncogene homolog (avian)	-1.076	-2.261		-1.628	-0.05671	-1.316	-2.05	-1.318	0.1601	0.1343	0.2326	-0.05049	0.01935	1.871	0.7097	0.6712	0.7086	-0.446	0.5297	0.1208	0.1771	0.9773				-0.154		0.9615	-0.2686	-0.07682	0.5096	0.4621	1.153	0.7453		1.896	0.3708	-0.2222	0.2979	-0.7429	0.5397	-0.1727	-1.497	-0.1728	0.3984	-0.2821	-0.02671
IMAGE:141768	ERBB2	v-erb-b2 erythroblastic leukemia viral oncogene homolog 2, neuro/glioblastoma derived oncogene homolog (avian)	-1.26	-2.015		-1.952		-1.24	-1.114	-1.072	-0.1139		0.6286	-0.1845	-0.5046	1.387	0.2057	0.5272	0.6446	-0.36		-0.04318	0.08305		0.6194	0.1905	-0.1901	-0.168	1.297	1.008	0.1174	0.7792	0.2356		1.419	0.4213	-0.3243	1.552	0.5368	-0.4162	0.5939	-0.6469	1.186	-0.4767	-1.331	-1.217	-0.05562	0.2539	0.4193
IMAGE:1160531	ERBB3	v-erb-b2 erythroblastic leukemia viral oncogene homolog 3 (avian)	1.24	0.6646		1.538	1.719	0.2697	0.836	0.7481	3.646	3.28	2.599	2.976	1.395	2.337	2.256	2.217	1.805	1.01	1.386	0.9368	2.433	2.303	2.189	0.9105	0.7299	1.092		1.088	0.6074	2.009	1.696	1.598	3.949	2.091		-2.538	-5.883	-0.8262	-2.516	-1.797	-2.434	-3.097	0.07902	-1.987	0.9544		1.099
IMAGE:783729	ERBB2	v-erb-b2 erythroblastic leukemia viral oncogene homolog 2, neuro/glioblastoma derived oncogene homolog (avian)	0.1495		-0.6518	-0.063	-0.4817	-0.001273	-0.885	-0.2529	0.3551	0.3693	0.5976	0.2845	0.8144	1.416	1.775	0.3462	0.4736			-0.1442	-0.1879	-0.1377	-0.2116	-0.09055	-0.2411	-0.119		-0.5635	-0.6136	0.06818	0.8846	0.3771	0.8577	0.2403		0.2006	-0.2242	-0.3572	-0.7571	0.5021	-0.5653	2.432	-0.142	3.152	-1.087	-0.05713	-0.3117
IMAGE:2343851	CASK	calcium/calmodulin-dependent serine protein kinase (MAGUK family)	0.1565	-0.5194	-0.2948	-0.306	-0.3347	-0.5443	-0.668	-0.5359	0.6521	0.6863	0.3646	0.6815						0.516	-0.008309	0.2228	0.1491	1.369	0.6054	0.4365	-0.7041						-0.1984	-0.6259	2.345					-1.04	-1.36	-0.7609	1.352			-1.021	0.1704	0.2699	0.2953
IMAGE:305606	EPHA1	EphA1		-2.705			-1.181		-1.214	-1.162			-0.4014	-0.2945	0.4354	2.807	1.256	0.1572		0.4	0.2057		0.8331	1.623	0.5094	0.04045	-1.01	-0.538		0.7875	0.5974	1.599	1.016	0.7781	0.9087	-0.2487		-2.118	-2.133	-2.066		-0.6869		-0.8267	-1.991		-0.1956	0.05387
IMAGE:2566105	MAP3K12	mitogen-activated protein kinase kinase kinase 12	0.5745	-0.3314	-0.3168	-0.818	0.3333		0.25	-0.6079	0.06006		-0.2974	-0.09049						0.234		-0.3892	0.2471		0.9034	-0.5255	-0.8261		-0.3494				0.5596	0.9521	1.193					-0.9522	-0.4521	-0.9629	-0.3903			-0.2328		-0.07213	-0.03671
IMAGE:711857	FGFR1	fibroblast growth factor receptor 1 (fms-related tyrosine kinase 2, Pfeiffer syndrome)	-0.3325	-0.6384	-0.6538	-0.395	-0.1537	-0.6633	-0.747	-0.7149	0.02306		-0.6644	-0.3075	0.7624	1.384	0.7127	0.2442	0.0916	-0.143	-0.04731	2.174	0.03005	-0.3997	-0.4036	0.7575	-0.1131	0.199		-0.2955	-0.8256	-1.274	-1.497	-1.005	-2.454	0.7083	1.913	1.789	1.034	0.4808	0.4009	0.2801	0.5027	0.1203	-0.724	0.3702	-0.1286	0.03087	-0.9037
IMAGE:154472	FGFR1	fibroblast growth factor receptor 1 (fms-related tyrosine kinase 2, Pfeiffer syndrome)	-0.3445	-0.8004	-1.106	-0.727			-0.459		-0.5789	-0.4947	-0.3564	-0.06949	0.4504	-0.1077	0.5907	0.08216		0.04496		1.232	0.2281		-0.2156	0.7555	0.3149	0.687		0.1525					-1.596	0.4963			-0.1082	0.2688	0.5889	0.5381	1.881		0.334	-0.3418	-0.2606	0.1189
IMAGE:502536	NRP2	neuropilin 2	-0.4305	-0.5964	0.1882	-0.653	-0.1917	-0.6113	-0.615	-0.7629	-1.965	-1.801	-1.842	-1.775	1.354	1.796	0.7647	0.6362		0.699		1.656	-0.6379		-0.6416	0.6995	0.2389	-0.679		1.147	-0.3936		-0.7954		-1.462	-0.8797		-1.049	0.5958	-0.5072		-0.6379	-0.1753	-1.598	-1.812	-1.108	0.4834	0.5629	0.9283
IMAGE:269354	NRP2	neuropilin 2	-0.9445	-0.7904					0.161	-0.8169	-0.9489	-1.435	-1.856	-0.4195	1.42	1.282		0.9022	0.0096			0.5318		0.2583	-0.9056			0.267		0.7925		0.2042			-1.236	0.3763	0.8107	0.7866	0.9918	-0.6412	-1.141		-0.8193	0.6683	0.794	-0.5418		-0.5911	0.2643
IMAGE:668442	DDR2	discoidin domain receptor family, member 2	-1.365	-0.9504		-1.277		-1.315	-1.449	-0.8969	-0.1189	-0.4347	-0.2764	-1.109	1.28	-0.5177	0.4907	0.8522	0.1796	0.935	1.781	2.702	1.238	0.4583	0.2344	1.065	0.6549	-0.683	1.302	0.1625	0.2724	0.1242			-0.8863	-0.4937	1.211	1.347	1.272	0.9688	0.1989	0.4581	0.4007	0.2983	0.254	-0.1218	-0.7006	0.5289	-0.8157
IMAGE:151501	TEK	TEK tyrosine kinase, endothelial (venous malformations, multiple cutaneous and mucosal)	-0.1895	0.1646		-0.642		-0.8903	0.156	0.2881	-1.054			-0.004486	0.7654	-0.1527		-0.9628				0.7068	0.5631	-0.4067	-0.5306		-1.3				-0.4226	-0.3808	-1.154	-0.5819	-1.841	0.2413	1.896	1.262	0.9168	0.7038	0.8639	0.9531	1.056	1.473	0.779	0.6832	1.444	1.074	1.529
IMAGE:68534	KIAA2002	KIAA2002 protein	0.1565	0.5706	0.7252	0.674	0.8653	0.2757	0.432	0.05409	-0.9379	-1.674	-1.345	-1.068	0.6214	0.6933	-0.02831	-0.4568	-0.6994	-0.554	-0.3983	0.6428	-0.2409	-0.6007	0.2754	0.02645	-1.134	-1.222	-1.057	-0.05648	-1.417	-0.9748	-1.998	-2.186	0.2147	-0.1927	1.072	1.598	1.583	0.7598	0.2399	1.099	0.4717	-0.3007	0.735	0.9092	1.71	1.37	1.035
IMAGE:196282	CSF1R	colony stimulating factor 1 receptor, formerly McDonough feline sarcoma viral (v-fms) oncogene homolog	-1.106	-0.2114		-0.388		-1.506	-0.54	-1.498		-0.4857	-0.02742	-0.1205	-0.4806	-0.1187		-0.4988	0.4386	0.02396	0.4397	1.031	-1.053		-0.3866	0.3045	-0.7961	0.136		0.4615	0.09143	-1.107	0.2196	1.172	-0.4573	0.1853	1.3	0.9156	-0.3392		-0.6021	-1.193	-0.1903	-0.8327	-0.587	-0.7928	0.8584	0.7579	0.8833
IMAGE:713974	CSF1R	colony stimulating factor 1 receptor, formerly McDonough feline sarcoma viral (v-fms) oncogene homolog	0.1985	0.8626		0.556	-1.073		0.864	-0.7739	-1.706	-1.092	-0.05342	-0.3965	-1.147	0.6853	-0.06631	-0.6948	1.473	0.428		0.6148	-1.109	-0.3187	-0.3426	-0.4515	-0.3121	1.56		1.436	0.7154	-0.7928	0.1836	1.666	-2.273	0.7493	1.564	1.1	-0.3352	-1.408	0.1619	-1.319	-0.3763	-0.9787	0.387	0.07125	1.742	0.5919	1.887
IMAGE:271215	NRP2	neuropilin 2	-0.8855	0.4386		-2.068			0.19	0.6321	-0.2899	-1.276	0.4626	0.1995	0.9894	0.5213		0.7412				0.04082	0.9271	-0.3027	0.5134			0.02596			0.5114	0.7132	0.4396		-0.4573			-0.5044	0.0007799	-0.4622	0.007881	-0.3029	0.3297	0.04727	-0.947	-0.1028		0.1279
IMAGE:232973	CLK1	CDC-like kinase 1	-0.1515	-0.3174		-0.514	-0.4027	-0.3523	-0.726	-0.1539	0.2841	-0.4217	-0.08342	0.3635	0.4134	-0.3547		0.4252					0.3511	0.1513	0.1874			-0.11		-0.04448	-0.1246	0.2272	-0.6764		-0.2733	0.07933	0.3937			-1.038	-0.4181	-0.6889	0.04366	0.5413		-0.5088	0.002377	0.4519
IMAGE:1880757	MAP3K5	mitogen-activated protein kinase kinase kinase 5	0.1265	-0.1894	0.2552	-0.046	0.01529	0.3757	-0.02796	0.5841	-1.208	-0.7537	-1.405	-1.018	-0.2086			0.02316	1.001	-0.234	-0.1383	-1.067	-0.9309	-0.5407	0.7954	-0.9735	-2.214			0.3035	0.003426		1.002	1.074	0.9447	0.3073			0.4928	-1.09	0.04988	-0.2409	0.4217	-0.2307		-0.9308	-0.6296	-0.4701	-0.004709
IMAGE:784224	FGFR4	fibroblast growth factor receptor 4	0.1125	-0.6934	0.02124	-0.19	-0.03871	-0.1283	-0.742	0.2801	-1.062	-2.458	-2.249	-0.8225	1.057	0.4693	-0.6823	0.8992		-0.488	0.8577	0.07882	1.065	0.2753	-0.02856	0.7625		0.114		0.9795	1.139	2.151	1.778	1.58	0.3907	-1.447	-1.192		-0.3312	-0.8142	-0.4441	-0.6249	-0.4023	-0.7347	-1.739	-0.8448	1.426	1.266	1.011
IMAGE:1860922	PSK	prostate derived STE20-like kinase PSK	0.2625	-0.0634	-0.4788	-0.33	-0.06871		-0.132	-0.2099			-0.9894	-1.342	-0.3326	-0.01067			0.2566		0.2677	0.1488	0.2651	0.4453		0.2925				0.1195	-0.04057	0.05118				-0.5167		1.644	0.6288					0.09527	-0.529	-0.6348	0.2564	0.3759
IMAGE:795827	TESK1	testis-specific kinase 1	0.03547	-0.3204		-0.257		0.7947	-0.149					-0.3495	-0.3496	0.2723		0.1622	0.6796			0.2218			-0.1556	0.6555				0.2425	0.3924	0.3842	0.4206		-0.9763	-1.004				-0.02124	-0.3311	-0.7219		1.578	-0.146	-0.1718		0.4289	0.4543
IMAGE:787861	DYRK2	dual-specificity tyrosine-(Y)-phosphorylation regulated kinase 2	0.07447	-0.4214	-0.8968		-0.6867		-0.42	0.6621	1.18		-0.9174	0.2395				0.2112	0.0286	0.254	0.4497		0.9971	-0.2027	0.7534	0.6045	-0.2261	0.296		-0.1285	-0.4486	-0.7568	-1.56		0.7827	-0.1047			0.1608	-0.6522		0.1971		0.4073	0.953	0.02725		-0.002131
IMAGE:843046	MKNK2	MAP kinase-interacting serine/threonine kinase 2	-1.171	-2.366	-1.892		-1.152	-0.7813	-1.155	-1.433	1.025	0.6093	0.01758	0.2345	0.7944	1.166	0.5347	0.9362	0.3536	-0.571	-0.3153	0.1458	0.02205	0.4623	0.2284	-0.1505		-0.219	0.7756	0.7565	-0.3536	-0.03182	1.095	0.2271	-0.2423	0.1103	0.3247	1.241	0.01578	-1.257	-0.2471	-1.498		3.372	0.528	2.222	0.05338	0.4729	0.5183
IMAGE:241530	EPHA2	EphA2	-0.1275	-2.023	-1.779	-0.91			-2.332	-0.2799	1.198	2.192	0.5906	0.3475	0.5074	1.559	1.768	-0.4508	0.3866	-0.02804			0.5151		0.5714	0.5025	0.5019	-0.366		0.3095	0.8394	-0.8188	0.1976		0.4607	0.2533	0.9677	-0.08639	0.3388	-0.5542	0.2659	-0.3349	0.7377	0.6753	-1.239	-0.5848	0.7264		1.411
IMAGE:241029	STK12	serine/threonine kinase 12	0.5265	-2.169	-1.045	-0.886	-0.6147	-0.09427	-1.608	-1.446	-0.09794	0.7063	-1.125	-0.8285	0.1914	0.2333	0.3817	2.493	0.6406	-0.764	0.9017	0.3028	-0.05095	2.469	1.015			-0.752		-0.8365	0.2834	0.08518	1.262			0.09733	1.352			-0.5602	0.1799	0.3091	2.092	1.479	1.545	-0.5708	-0.4696	0.09987	0.8153
IMAGE:612616	MST1R	macrophage stimulating 1 receptor (c-met-related tyrosine kinase)	-1.993			-2.105			-0.667	-0.4749	0.06306	-0.9427	-0.4444	0.002514	-0.1076	0.5843	-0.2473	1.104	2.262	1.437	3.043		0.8701	3	2.356	1.747				-0.1555	0.01443	-0.6338	-1.167			-0.3917		1.389	1.144			0.3201		0.7203	-0.484	-0.6098	-0.2686	0.6409
IMAGE:148379	IGF1R	insulin-like growth factor 1 receptor	-1.076	-1.131					-0.25	-0.1379			0.1326		-0.8006	-0.1087	-0.3403	0.2112	0.1886	0.664		-1.909	-0.03295			0.3145		-0.424		0.6115	1.201	-0.07682	0.6496		-0.9073	0.1653	0.7497	-0.4044	1.511	-0.8022	0.1979	0.05705	1.16	0.6573	0.713			-0.5521
IMAGE:46318	KIAA0781	KIAA0781 protein	0.1925	-0.0334	-0.3088	-0.2	-0.1687	-0.5583	-0.272	-0.1499	0.2181		1.421	0.4175	-2.113	-0.1807	-0.8323	1.099	0.9366	0.282	0.4177	0.2588	-0.3249		1.021	0.3725	-1.388	-0.696		0.9295	-0.05057	-0.1388	1.068	1.46		-0.7067		0.3736	0.8988				0.8877	0.9653	-0.559	0.7352	0.5564	0.7059	0.5513
IMAGE:126445	KIAA0781	KIAA0781 protein	-0.1925	-0.0584	-0.5238	-0.105	-0.3337	-0.4333	-0.367	0.2551		0.07726	1.516	0.3625		-0.4657		0.3742			0.1527		0.1201		0.7964	0.02745				0.4745	-0.08557	-0.1338	0.7926			-0.6117									-0.564	0.8302	0.4214
IMAGE:746119	KIAA0781	KIAA0781 protein	-0.1775	-0.003405		-0.52	-1.309		-0.302	0.4701	0.1081		1.751	0.8575	-1.153	-0.3207	-0.3623	0.7192	1.167	1.072		0.1988			0.6514			0.09396		1.11	0.2394	-0.3488			0.1507	-0.3967		-0.3764	0.9688	-0.7042	0.6959	-0.05495	1.418	0.3053	-0.159	0.4452	-0.5636	-0.8241	0.4513
IMAGE:322860	KIAA0781	KIAA0781 protein	0.4265	0.1106		-1.006	-1.015	0.05573	-0.608	-0.005906			0.8946	0.3615	-1.149		-1.088	0.9232	1.241	0.196		0.8028	-0.1109		1.335	0.06645	0.04594	0.308		1.454		-0.05482				-0.9027			0.8428			-0.5909		0.7993		0.6192			0.5653
IMAGE:427812	INSR	insulin receptor	-0.07453	-0.4904	-0.8058		-0.5157	0.3847	-0.239	-0.4569	-0.5489	0.4153	0.8336	-1.259	-0.6196		-1.229	0.1522	-0.6104	-0.815	-0.01931	0.8118	1.598	0.3883	-0.3356	-0.5645	-0.8251	0.517		0.9925	1.192	0.1442	1.751	1.633		-0.6937		1.017	0.8418	-0.4312	0.9789	0.2381	0.9607	0.1383	-0.346	-0.8818	-0.1106	-0.2811	-0.3457
IMAGE:773478	ACK1	activated p21cdc42Hs kinase	0.2455	-0.7304	-0.3458			0.1047	-0.03896	-0.5469	0.3411	0.3553	1.114	0.3805	0.3704	0.7323	0.4107	0.1322	0.0896			0.2118	-0.1419		0.3644	-0.4545				-0.3375	0.1024	0.2642	0.9806			-1.294	0.07073	-0.08339	-0.5682	-0.5012	0.7589	0.06805	0.5407	0.6683	-0.536		2.429	2.329
IMAGE:2516430	FGFR4	fibroblast growth factor receptor 4	0.1185	-0.9874	-1.233	-5.264	-0.5527	-0.6023	0.174	-0.6039	0.3341		-1.513	0.03351						0.828	0.1937		1.261	2.361	2.427	1.438									1.377					-0.4282	0.9019	1.031				0.4812	2.432	2.672	1.987
IMAGE:531319	STK12	serine/threonine kinase 12	-0.1645	-0.7204	-0.8258	-0.067	-0.4157	-0.1653	-0.389	-0.2969	-0.1389	-0.6647	-0.07642	0.2605	-0.5896	0.3223	0.1007	-0.007835	-0.2104	-0.575	-0.3893		0.1281	-0.0917	0.5944	0.05545		-0.373	-0.2984	0.2225		-0.4058	0.9506	0.5731	-0.1163	0.04633		0.1166	0.5818	0.03876	0.8389	0.4281		0.04827	0.304	-0.2718	-0.1106	-0.5311	-0.5257
IMAGE:823794	NEK3	NIMA (never in mitosis gene a)-related kinase 3	-0.2295	0.6346	-0.3308	0.188		-0.3203	-0.06396	-0.5319	-0.2939	-0.6897	-0.3014	0.4555	-0.1246	-0.2027	-0.05431	0.03716	-0.2854	-0.47		-0.08318	-0.5969		0.05944			-0.04804		0.2975	0.5474	-0.1608			1.029	0.1813	0.04573	-0.3484	0.5968	0.3438	-0.1161	0.05305	0.5557	-0.05673	-0.341	0.5632	-0.2856	-0.9261	-0.5707
IMAGE:745218	TBK1	TANK-binding kinase 1	0.1105	-0.0154		-0.332	0.1593	0.2497	0.396	-0.1219	-0.3739	-0.8497	-0.8614	0.1955	0.2954	0.3073	-0.03431	0.03716	-0.6554	-0.25	0.2457	0.2868	-0.2069	-0.2467	-0.2006	-0.2095	-0.6501	-0.418	0.1366	0.7675	-0.1726	-0.5408	-0.7344	0.3281	0.8987	-0.1387	0.2857	-0.08839	0.4068	-0.1262	-0.6361	-0.5569	0.1557	1.043		0.7432	-0.4256	-0.3561	-0.3307
[truncated: 68 more columns]

## Sheet: Kinase
CLID	SYMBOL	NAME	SHBW163 "Brain, frontal cortex 2271"	shbw196 "Brain, frontal cortex 2273"	shcn018 "Brain, frontal cortex 2272"	shbw195 "Brain, temporal cortex 2273"	shcn019 "Brain, temporal cortex 2272"	SHBW164 "Brain, occipital cortex 2271"	shbw197 "Brain, occipital cortex 2273"	shcn015 "Brain, occipital cortex 2272"	shbw151 "Salivary gland, parotid 0493"	SHBW165 "Salivary gland, parotid 1762"	shbw189 "Salivary gland, parotid 0396"	shbw149 "Salivary gland, parotid 0506"	shba117 "Esophagus 0331"	shba151 "Esophagus 0022"	shba138 "Esophagus 0406"	shba120 "Stomach, body 0328"	shba134 "Stomach, body 0468"	shbw188 "Stomach, fundus 0878"	shcn057 "Stomach, pylorus 2173"	shbw184 "Small bowel, duodenum 0825"	shcn014 "Small bowel, duodenum 2174"	shcn056 "Small bowel, ileum 0359"	shbw155 "Colon, ascending 0222"	shcn069 "Colon 2075"	shcn070 "Colon, sigmoid 0361"	shba135 "Pancreas 0432"	shcn051 "Pancreas 2650"	shba123 "Liver 0560"	shba130 "Liver 0586"	shba132 "Liver 0032"	shcn064 "Liver 1267"	shcn066 "Liver 1274"	shdp086 "Gallbladder 2131"	shba154 "Breast, lactating 0162"	shba141 "Pericardium 0465"	shba147 "Heart 0024"	shba150 "Heart 0559"	shdp084 "Heart 0477"	shdp091 "Heart 0841"	shdp094 "Heart 0980"	shdp095 "Heart 2869"	shba121 "Muscle, abdominal 0031"	shba155 "Muscle, right calf 0315"	shbw150 "Diaphragm 0366"	shbw168 "Lung 1356"	shbw175 "Lung 1351"	shbw183 "Lung 0221"
IMAGE:79712	IGF2R	insulin-like growth factor 2 receptor	-1.11	-1.357	-0.545	-1.285		-1.622	-1.091	-0.903	0.351	-0.174	0.003	-0.482	0.632	0.106	0.161	0.204	-0.139	-0.345		0.056	0.633	-0.749	0.278	-0.576	-0.86	-0.154		-0.166	0.352	0.611	-1.507	-0.347	-0.928	0.087		-0.922	0.652	0.107	0.29	0.322	-0.097	1.396	0.925	2.216	0.626	0.176	0.143
IMAGE:52435	TLK2	tousled-like kinase 2	0.943	0.436		0.508		0.501	0.172	0.03		-0.101	-0.014	0.191	-0.545	0.809	-0.666	-0.563				0.639	-0.194		0.311					-0.763	-0.255	-0.456	-0.444			-0.44								0.949	0.738	1.129	-0.201	-0.301	0.276
IMAGE:205239	PRKCQ	protein kinase C, theta	-0.755	1.188	1.06	1.45	0.407		0.654	0.782				-1.697	-0.263		-0.474	-1.401			0.044		-0.872	-1.114		-4.061	-0.425			-1.501			-0.182		-1.293	-2.868				-0.688		-0.283		2.811	5.19	3.741
IMAGE:768358	PHKG1	**phosphorylase kinase, gamma 1 (muscle)	-0.507	-0.924	0.378	-0.302	1.075	-0.039	-0.848	0.01	0.044	-0.311	-0.674	0.371	-0.915	-0.361		-0.593	-0.506	-0.412	-0.088	-0.601	0.396	-0.026	0.371	-0.543	-0.607	0.419		-0.013	0.115	0.714	-0.154	-0.014	-0.085	0.19	-0.091	1.031	0.135		-0.297	-0.665	0.296	0.499	2.248	2.199	0.309	-0.191	0.146
IMAGE:45578	MAP2K6	mitogen-activated protein kinase kinase 6	-0.242	-0.509	-0.857	-0.017	-0.55	-0.344	-0.873	-0.185	-0.611	-0.566	-0.249	0.156	-0.95	-0.546		-0.218	-0.321	0.453	-1.013	0.144	-0.109	0.249	-0.004	0.232	-1.062	-0.316		-0.228	0.08	0.329	0.411	0.481	1.07	0.885			-1.13	-0.585	-0.032	-0.69	-0.239	1.734	1.423	0.794	0.524	-0.236	0.221
IMAGE:1645668	PDK1	pyruvate dehydrogenase kinase, isoenzyme 1		-0.378		-0.836		-0.983	-0.512	-0.614	1.03	0.115	-0.438	0.367	-0.199	-0.045	-0.27	-0.177	-0.57	-0.026		-1.965			0.247	0.643		0.095		0.013		0.91	1.112	0.252	0.021	0.126		-0.663	-0.099	1.966	0.579	2.321	0.372	-0.355	-0.316	-0.285	-1.395	-0.345	-0.738
IMAGE:436761	PDK1	pyruvate dehydrogenase kinase, isoenzyme 1	-1.166	-0.493		-1.091		-1.128	-0.417	-0.539	0.675	0.35	-0.393		-0.234	-0.12	0.455	-0.392	-0.105	0.109		-1.35	-0.753		-0.338		0.494	-0.04		1.838	-1.144	-0.165	-0.733		0.666	0.511	-0.05	0.432	0.976	2.451	1.104	2.346	-0.303	-1.14	-0.171	-0.83	-1.02	-1.98
IMAGE:361190	PDK1	**pyruvate dehydrogenase kinase, isoenzyme 1	-0.349	-0.476		-1.134		-0.641	-0.85		0.802	0.137	0.024	0.959	-0.177	0.087	0.272	-0.515	-0.538	-0.324		-0.913			0.389			0.107		1.815	-0.107				1.213	0.248	-0.023	1.419	1.193	2.058		2.463	0.524	-0.763	-0.644	-0.433	-0.933	-1.233	-1.106
IMAGE:413068	C20orf64	chromosome 20 open reading frame 64	-1.052	-0.309		-0.297			-0.063	-0.055	0.229	-0.606	-0.519	-0.234	0.18	0.144	-0.041	-0.178	-0.141	-0.917	1.227	-0.196	-0.079		-0.204	-0.588		0.244		-0.338	-0.37	-0.581	-0.609		-0.08	-0.165	0.074	0.406	-0.46	0.395				0.394	-0.317	0.004	-0.616	-0.056	-1.029
IMAGE:295985	CDK6	cyclin-dependent kinase 6	-1.17	-0.697		-0.235		-1.112	0.029	-0.323	-0.209	-0.384	-0.747	0.088	0.482	0.716	0.351	0.994		0.755		0.346	0.833	0.031	1.148		1.01	0.916		-0.416	-0.828	-0.599			0.792	1.527	0.636	-1.232	0.772	-0.193	-1.31	-0.398	1.203	-0.114	-0.875	-1.134	0.176	0.216	-0.247
IMAGE:470781	CDK6	cyclin-dependent kinase 6	-0.896	-0.873	-0.381	0.299	-0.134	-0.908	-0.097	-0.799	-0.565	-0.56	-1.093	-0.238	0.426	0.55	0.205	0.488	1.095	0.669	-0.377	0.25	-0.323	-0.285	1.362	-0.722	-0.496	0.81		-0.982	0.046	0.395		-1.183	2.116	1.511	0.26	0.182	0.866	-0.079	-0.506	-0.214	-0.023	-1.46	-1.251	-1.27	0.36	0.28	-0.233
IMAGE:305606	EPHA1	EphA1		-2.697			-1.178		-1.181	-1.163			-0.277	-0.312	0.372	2.726	1.261	0.084		0.445	0.129		0.883	1.511	0.418	0.034	-0.85	-0.454		0.754	0.752	1.731	1.113	0.933	0.912	-0.313		-2.092	-2.228	-1.913		-0.608		-0.854	-1.845		-0.164	0.126
IMAGE:897822	SYK	spleen tyrosine kinase	-1.987	-2.484	-1.642	-4.782	-2.125	-2.169	-1.388	-1.89	-0.116	-1.241	-0.564	-0.289	0.425	0.749	0.694	-0.203	-0.396	0.278	0.172	-0.841	0.976	1.114	0.141	-0.373	-0.837	0.679		-0.203	0.105	0.554	-0.274	-2.704	1.365	-0.55	0.619	0.401	-0.225	-0.54	-0.287	-0.955	-0.614	-0.851	-1.012	-1.081	0.989	-0.001	1.096
IMAGE:502910	PRKCH	protein kinase C, eta	-2.399	-1.776	-1.264	-2.004	-1.707		-1.86	-0.552	1.212	0.607	1.294	0.879	0.413	0.747	1.092	-0.625	-0.658	-0.444			-0.776	-1.088		0.545		-1.213		-0.285		-2.148	-0.736	-1.026	-1.357	0.448	0.757	0.509	0.863	0.618	-0.499	-0.667		-0.073	0.016		0.847	0.637	0.394
IMAGE:487086	SPEC2	non-kinase Cdc42 effector protein SPEC2	-0.285		-0.27			-0.097	-0.066	-0.478	0.246		-0.002	0.643	0.207	-0.759	-0.034	-0.191	-0.224	-0.38	0.214	-1.659	-0.492	0.146	0.303	0.249		0.211	1.413	0.249	0.297	-0.794	1.008	-0.092	0.837	-0.158	-0.229	-0.327	-0.263	-0.858	-0.155	-1.433	0.828	-0.389		-0.329		-0.239	-0.422
IMAGE:123730	SCAP1	src family associated phosphoprotein 1	-2.027						-1.688	-2.06	0.854	0.539	1.026	2.161	-1.145	-1.611	-1.936	-1.053	-2.466				-0.744					-0.541		-0.493	1.735	0.984	0.956		0.695	-0.44	-1.411	-1.219		-1.35		-0.805	-0.674	-0.801	-3.602		0.549	-0.091
IMAGE:756452	TYK2	tyrosine kinase 2	0.154	-0.843	0.369	-0.641		0.852	0.043	-0.339	-0.435		-0.603	-1.198		0.45			0.045	0.309	-0.507	0.78	0.017	0.235	1.082	0.238		-0.25				0.545	1.377		-1.214	-0.349		0.822		-0.869	-0.046	-0.414	0.507	-0.02	-0.231	-0.56	0.49	0.56	0.727
IMAGE:824523	JAK3	Janus kinase 3 (a protein tyrosine kinase, leukocyte)	-0.147	-0.654	-0.422	-0.462	-0.515	1.091	-0.288	-0.31			-1.154	-1.019		-1.551			-0.056	0.798	-0.378	-0.421	-1.094	-0.746	-0.019	0.157			0.421	0.157		-0.166	0.866		-1.095	-1.53			0.625			-1.765		-1.481		-1.191	-0.551	0.309
IMAGE:149934	STK17A	serine/threonine kinase 17a (apoptosis-inducing)	-1.277	-0.964	-0.712	-1.032		-1.669	-1.098	-1.07	-0.596	-0.791	-1.144	-0.799	-0.475	-0.331	-0.266	-0.013	-0.206	0.348	0.022	-0.141	-0.564	0.344	0.151	-0.263	-1.047	0.829		-0.033		-0.706	0.156	-0.534	0.055	-0.98	-0.481	0.631	0.715	-0.61	0.713	1.105	0.316	0.469	-0.782	0.519	0.179		0.206
IMAGE:1475493	STK17A	serine/threonine kinase 17a (apoptosis-inducing)	-0.46	-0.577		-0.165		-1.472	-0.791	-0.323	-2.369	-0.044	-0.287	-0.772	-0.248	-0.724	-0.319	0.194	0.501			0.406	-0.777	-0.959	0.408			0.676		-0.726	0.352	0.341	-1.087		-0.828	-0.763	0.116	0.148	0.492	-0.143	-0.27	1.202	-0.507	0.136	-0.085	0.116	0.176		0.143
IMAGE:120230	STK17A	serine/threonine kinase 17a (apoptosis-inducing)	-0.1			-0.505			-0.411		-1.909		-1.217	-0.792	0.032	-0.074	-0.569	0.254	-0.029			-0.614			-0.682			0.356		-0.896	0.032	-1.499				-0.533	0.476	-0.802	0.142			1.132	0.143	0.226	-0.055	-0.144		-0.184
IMAGE:486386	STK10	serine/threonine kinase 10	-0.379	-2.176		-1.554		-0.321	-1.79		-2.198	-0.863	-0.966	-0.491	-0.847	0.367		-0.045	0.502	-0.174	0.58	-0.303			0.609	-0.195	-0.049	-0.033		1.315		0.752	1.764		0.393	-1.022			0.373				0.614	-0.523	-1.154	-1.013	1.107	1.137	1.184
IMAGE:681906	FGR	Gardner-Rasheed feline sarcoma viral (v-fgr) oncogene homolog	-0.793						-0.264	0.044	-0.572					-0.657		-0.229	-0.982								0.347	0.243		0.471	-0.341	0.248	0.26		-0.001	-1.826		-0.285	-0.361			-0.161		-0.477	-0.538	-0.677	0.633	0.873	1.63
IMAGE:71545	MAP4K1	mitogen-activated protein kinase kinase kinase kinase 1	-0.719	-1.356		-1.734	-0.917	-1.341	-0.93	-0.732	-0.628	-0.673	-1.856	-0.521	-0.037	0.007			0.292						-0.131					0.055		0.042			0.153	0.068		0.839	0.453	-0.502	0.391	0.213	1.094	1.087	0.516	-1.113		-0.193
IMAGE:364448	IKBKE	inhibitor of kappa light polypeptide gene enhancer in B-cells, kinase epsilon	-0.672	-0.989	-0.917	-1.327	-1.11		-0.483	-0.985	-0.221		-1.009	0.226	0.31	1.844	0.339	-0.218	0.079	0.913	-0.323		0.021	0.199	0.696	0.042		0.104		1.322	0.42	-0.451		-2.939		0.615	-0.686	-0.084	0.88	0.065	0.478	0.36	1.071	-0.426		-0.696	0.204	-0.076	0.571
IMAGE:810372	PIK3CG	phosphoinositide-3-kinase, catalytic, gamma polypeptide	-0.408			-2.863			-0.069	-0.901	-0.277		-1.635	0.49	-0.076	-0.572	0.193	-0.004					-0.505	-2.047	0.85	0.626		0.118		0.446		1.463	0.365		-0.126	-0.801		-2.02		-0.371	0.742	0.884	1.605	-0.482	-0.113	-0.252		1.328
IMAGE:730410	LCK	lymphocyte-specific protein tyrosine kinase	-0.865	-2.542	-1.67	-2.21		-1.507	-1.326	-1.508	-0.264	-0.559	-1.312	-0.257	-0.023	-0.919		0.459	-0.324	0.95			0.368	-0.274	0.653	0.049	0.815	-0.169		0.249	1.007	0.716	1.688	0.398	0.937	-1.588	-1.819	-4.947	-3.703	-0.138	0.395	0.037	0.568	0.081	-1.91	-0.349	0.621	0.641	0.538
IMAGE:1536014	LYN	v-yes-1 Yamaguchi sarcoma viral related oncogene homolog	-0.543	-1.63		-2.348			-1.654	-1.876		-0.297		-0.655	-1.101			-1.299	-0.482	-0.288	-0.374	-0.287	-0.98	0.288	-0.675			0.763		2.391	0.259	-0.662	0.57		1.129	0.844		-1.425		-1.286		-1.211	-2.5	-2.127	-1.428		1.743	0.503	0.97
IMAGE:73418	LYN	v-yes-1 Yamaguchi sarcoma viral related oncogene homolog	-1.03	-1.847		-1.505		-2.712	-1.971	-1.383	0.111	-0.424	-0.347	-0.052	-0.568	-1.594	-1.129	-0.486	-0.639	0.015		-1.564	-0.487	1.631		-0.206	-1.07	0.916		1.154	-0.708	-1.179	-2.367			1.217		-4.092	0.802	-0.603	-0.96	-2.728	-2.637		-2.875	-1.504	1.536	0.756	1.393
IMAGE:193913	LYN	v-yes-1 Yamaguchi sarcoma viral related oncogene homolog	-0.679	-0.986	-0.594	-1.044	-0.407	-1.361	-0.98	-0.822	-0.368	-0.543	-0.486	-0.161	-0.597	-0.463	0.372	-0.445	-0.288	-0.244	-0.53	0.077	-0.816	-0.188	-0.491	0.095		0.207		0.295	-0.607	-0.938	-1.146		0.323	0.558	1.427	0.739	-0.087	-0.522	0.131	-0.377	1.464	-0.383	-0.844	-0.123	1.657	0.927	0.834
IMAGE:746148	STK17B	serine/threonine kinase 17b (apoptosis-inducing)	-2.108	-0.515	-1.113	-2.653	-1.446	-1.8	-0.169	-0.711	1.593		2.015	1.91	-0.736	-7.722	-3.007	-1.484	-1.657	1.127	-0.639		0.405	1.513	0.66	0.116		0.138		-0.694	-0.016	0.243	-1.355		-0.486	1.139	0.668	-2.25	-1.506	-0.581	-0.738	0.434		-1.192	-1.683	-0.962	1.388	1.708	0.785
IMAGE:246748	BTK	Bruton agammaglobulinemia tyrosine kinase	-1.674	-1.121	-0.309	-1.189	-1.202	-0.886	-0.565	0.043	0.967	0.212	0.049	0.824	-1.062	-1.258		-0.09	0.307	0.451	-0.715	-0.668	0.139	-0.773	0.114	-0.57	-0.264	0.422	0.634	-0.05		-1.403	0.089	-1.531	-0.932	0.123	0.532	-1.256	-0.632		0.376	-0.442		-0.518	-0.399	-0.618	1.622	0.492	1.149
IMAGE:795869	ATM	ataxia telangiectasia mutated (includes complementation groups A, C and D)		-0.267				-1.692			0.981	0.466	1.183	1.698	-0.168			0.304				-1.184	0.333	-1.489		0.244						-0.189	0.303	-1.537	-1.618					-0.233	-1.04	0.022		-1.054	-0.635	-0.814	0.106
IMAGE:1589998	NME6	non-metastatic cells 6, protein expressed in (nucleoside-diphosphate kinase)	-1.035	-0.392	-1.22	-0.88	-1.083	-0.507	-0.436	-0.488	-0.054	-0.259	0.088	0.543	-0.063		0.326	0.329	0.186	0.24	-0.306	-0.239	0.198	-0.814	-0.047	-0.601	-0.065	0.091		0.539	0.387	0.746		0.058	-0.193	0.302		-0.457	-0.533	-0.338	0.615	0.187	0.648	0.321	0.83	0.091	0.641	0.341	0.638
IMAGE:127199	BMP2K	BMP2 inducible kinase	-1.037	-0.464		-0.252		-0.689	-0.368	-0.59		-0.361	-0.444		0.565	0.019	0.804	-0.333	-0.026	-0.412		-2.091			-0.209			0.629		-0.373	-0.885	0.094	0.266		0.275	-0.29		-0.359		0.74	-1.177		-0.374	-0.171		-1.851	-0.501		-0.134
IMAGE:417863	BMP2K	BMP2 inducible kinase	-0.97	-0.257		-0.605	-0.918		-0.511	-0.733		0.196	-0.667	-1.262	0.802							-1.034	0.313	-0.729		-0.726	-1.42						-0.807		-1.138					1.497				-0.094		-0.084		-0.584	0.193
IMAGE:770837	PASK	PAS domain containing serine/threonine kinase	-0.15	-0.147	-0.145			0.408	0.549	-0.103			-1.047	-1.642		-0.064		0.014	-0.789	0.285	-0.241		-0.177	-0.219		0.354	0.1	-0.824		-1.126	-0.478	-0.059	-1.177		-0.388			-1.672		-1.293	-0.7	-0.408	0.383	-1.124
IMAGE:1536172	PIK3C2B	phosphoinositide-3-kinase, class 2, beta polypeptide	0.631		-0.024	0.406	-0.257	0.129	0.13	-0.272	0.062	-0.833	-0.456	-0.281	-0.427	0.177	-0.168	-0.405	0.252	0.796		0.747	0.394		0.579	0.285	-1.189	-0.763		-0.065	-0.587	-1.298	0.494		1.443	-0.452		0.459	0.703	0.078	0.541	-0.297	0.024	-1.043	0.366	0.017	0.827	0.227	0.504
IMAGE:142532	DKFZp761P0423	hypothetical protein DKFZp761P0423	0.88	0.073	-0.025	0.165	0.982	1.928	0.859	0.177	-1.289		-0.837	-0.932	0.142	0.366	-0.069	-0.326	-0.289	0.195		-3.064	0.813		0.408	0.924	0.28			-0.346	0.352	0.241	-0.767		1.422	0.767	-0.774	-0.142	-3.228	-0.503				0.426	-0.705	-0.084	0.676	0.666	0.203
IMAGE:366525	MAGI-3	membrane-associated guanylate kinase-related (MAGI-3)	-0.558	-0.115		-0.253	0.054	-0.19	-0.119	0.299	-0.397	0.008	-0.275	0.46	0.064	-0.512	0.403		-0.407	0.237		-0.602	1.145	-0.107	0.41	1.516		0.198		-1.134	-0.386	0.193	-1.105		0.874	0.389		-1.09	-1.286	0.089	-0.968			-1.462	-0.703		-0.112	0.218	0.425
IMAGE:450801	CSNK1G1	casein kinase 1, gamma 1	-0.15	-0.007		0.055		-0.172	-0.441		0.241	-0.294	0.093	0.318	0.352	-0.114	-0.069	-0.096	-2.099	-0.045		-0.374	-0.407	-1.409	-0.302	0.384		0.356		-0.366	-0.198		-0.967		1.152	0.157	0.026		-0.858	-0.273		-0.558	-0.657	-0.524	-0.155	-0.214	0.296	-0.264	0.143
IMAGE:530545	VRK1	vaccinia related kinase 1	0.033	0.616		-0.592	-0.275	0.671	0.582	0.47	-0.046		-0.324	0.301		0.099	-0.416	0.167	0.274	1.048	0.802	-2.981	-0.244	0.214	0.741	-0.513	0.603	-0.731	1.861	0.017	0.185	0.004	-1.724		0.855	0.58	-1.121	-4.579	-1.665	0.78	0.693	0.505	1.406	-0.861	-0.992	-0.611		-0.941	-0.334
IMAGE:744047	PLK1	polo-like kinase 1 (Drosophila)	-0.211	-1.368	-1.236	-0.306	-0.429	1.087	0.148	0.446		0.155	-1.208	0.337		0.315		0.883	-0.35	0.344	1.178		1.202	0.22	2.197	1.223	0.479	-1.545	0.387	-0.387	0.131	0.98			0.921	-1.174	-0.545	-2.153	-0.829	-0.104	0.729	0.991	2.622	-0.245	-3.456	0.275	-0.105	0.245	0.232
IMAGE:1070324	MASTL	microtubule associated serine/threonine kinase-like	-0.118	-0.605	-1.353	-0.383	-0.876	-0.23	-0.639		-0.147	-0.142	0.535	0.44	0.444	-0.122	-0.777	0.026	-0.667	-0.553	-0.109			-0.187	0.1	0.286	0.262	0.318	0.16	0.216	-0.106	0.133	-0.585		1.074	0.789		-0.61		-0.341	0.052	-0.316	-0.755	-0.872	-0.533	-0.502	0.228	0.268	0.275
IMAGE:129865	STK6	serine/threonine kinase 6	-1.062	-1.519	-0.517	-2.307	-0.95	-1.074	-0.893	-1.165	2.549	-1.846	-1.539	2.706	0.53	-0.696	0.199	0.272	1.229	-0.027	0.027		-0.249	0.899	1.386		-0.672	-0.326	0.976	0.302	0.95	-0.551	-1.969		0.06	0.745	-1.236	-4.974	-0.03	0.755	0.588	0.7	0.951	1.524	0.783	2.064	-0.226	-1.156	-0.769
IMAGE:781047	BUB1	BUB1 budding uninhibited by benzimidazoles 1 homolog (yeast)	0.181	0.694		-1.144		-2.041	0.96	-0.622	0.402	0.177	-0.326	-0.691	1.053	-3.653	-1.088	-1.195	-1.758			-2.303	-0.216		0.619		3.991	0.457		-0.045	0.463	0.312	1.624		1.093	-0.022		-0.211	-1.447	-0.972	0.141	0.773	1.184	-0.253	-5.454	-0.603	-0.993	0.377	-0.156
IMAGE:898286	CDC2	cell division cycle 2, G1 to S and G2 to M	-1.716	-1.033	0.089	-1.261	-0.404	-1.988	-1.037	-0.729	-0.725	-1.03	-1.613	-0.868	1.396	-0.26	1.405	0.128	0.505		0.663		-0.113	0.225	1.622	0.128	-0.566	0.02		0.308	0.236	-0.415	-0.103		1.956	1.301	0.65	-2.408	-0.224	-0.869	0.584	-0.304	0.847	-1.16	-1.821	-0.74	0.09	-0.7	-0.553
IMAGE:712505	CDC2	cell division cycle 2, G1 to S and G2 to M	-1.315	-0.172	-1.6	-0.89	-1.673	-0.297	0.594	0.192	-0.784	-0.659	-0.272	-0.837	1.267	-0.219	1.236	-0.701	-0.664	0.85	1.294	-1.469	0.108	1.306	0.453	0.919	0.405	0.481	0.323	-0.901	-0.433	0.676	-1.542		1.807	1.372	0.681		0.147	-0.468	0.355	0.037	1.288	-2.459	-1.96		0.001	-0.899	0.608
IMAGE:1517595	MELK	maternal embryonic leucine zipper kinase	-1.691	-1.948	-1.346	-3.206	-1.369	-1.173	-0.692	-1.584	-0.07	-2.075	-1.378	-0.833	1.981	0.905	1.25	0.143	-1.5	0.934	1.398		0.182	0.89	0.797	0.433	-0.581	1.085	2.097	1.013	0.351	1.31	-0.608		1.911	1.076	0.065		-1.069	0.416	1.069	0.891	1.302	-0.775		-0.395	-0.345	-0.545	-0.928
IMAGE:209066	STK6	serine/threonine kinase 6	-1.022	-0.639	-0.957	-0.617	-1.25	-0.584	-0.453	-1.785	-0.471	0.054	-0.529	-1.564	1.4	0.094	-0.031	0.392	0.099	0.433	-0.073	-1.796	-0.119		0.586	1.012	0.638	0.334	0.146	0.352	0.01	-0.421	0.321		1.27	0.565	0.094	0.356	-0.21	0.695	1.648	0.38	0.031	0.384	0.563	1.524	-0.356	-0.206	-0.159
IMAGE:2062329	TTK	TTK protein kinase	-1.582	-1.049	-1.017	-2.867	-1.75	-1.094	-0.113	-0.265	-0.221	-2.006	-2.189	0.006	1.28		1.519	0.212	0.249	0.563	0.817		0.411	0.799	1.046	-0.698	0.148	1.714	0.446	0.962	0.79	1.979	-1.389		1.79	1.225	0.864	-0.054	1.12	0.025	0.878	-0.37	0.561	-0.106	-0.007	-1.056	-1.786	-3.596	-1.469
IMAGE:842968	BUB1B	BUB1 budding uninhibited by benzimidazoles 1 homolog beta (yeast)	-0.861	-1.508	-1.246	-1.886	-0.579	-0.703	-1.462	-0.684	-0.23	-1.695	-1.678	-0.503	1.561	1.985		1.253	1.13	-0.346	-1.592		-1.328	-0.7	0.617	-0.817		0.365	-0.513	0.333	1.761	2.02	-0.448		0.671	1.056				0.266	0.729	0.701	-0.098	2.865	2.634	-0.035	-1.285	-2.395	-1.528
IMAGE:725454	CKS2	CDC28 protein kinase regulatory subunit 2	-1.564	-1.921	-0.579	-2.239		-1.116	-1.915	-0.817	-1.243	-1.828	-1.141	-0.856	-0.032	-0.598	0.317	-0.1		-0.539	-0.085	-1.378	-1.131	1.207	-0.536	-0.2	-0.384	0.132		0.37	1.078	2.207	0.259	1.159	1.328		0.112	-0.766		-1.227	-0.134	-0.312	0.269	-1.208	-0.879	-0.498	-0.288	-0.948	-0.541
IMAGE:359119	CKS2	CDC28 protein kinase regulatory subunit 2	-1.299	-1.486	-1.124	-2.414	-1.837	-1.011	-1.28	-0.582	-1.488	-1.943	-1.396	-1.471	0.683	-1.033	0.392	0.155	-0.618	0.046	-0.01	-1.773	-1.016	1.432	0.069	0.115		1.867	0.999	2.335	2.943	3.302	1.394	3.884	1.543	0.238	0.217	-0.221	-0.297	-1.572	-0.939	-0.887	0.554	-0.583	-0.284	-0.253	-0.083	-0.293	-0.016
IMAGE:287749	CDC7	CDC7 cell division cycle 7 (S. cerevisiae)	1.115	0.778	0.93	0.75		1.183	1.184	0.952	-0.784	-1.349	-1.312	-0.597	0.167	-0.759	0.666	-0.521	-0.804	0.13	1.254		-0.342	-0.354	0.363	-0.831				-0.181	0.667	1.136	0.338		1.007	3.482	0.341	-2.617	-1.463	-0.798	0.225	0.067	1.258	-1.909	-2.49	-1.089	-0.469	-0.229	-0.972
IMAGE:43198	DCK	deoxycytidine kinase	0.201		0.376	-0.264	-0.227	0.689	0.47	0.168	0.192		-0.756	0.069	0.143	-0.123	-0.298	-0.075	-0.418	0.136	0.35	-0.333	-0.146	-0.388	-0.131	0.465		-0.833		0.785	0.193	1.642	-0.116		0.953	-0.352	-0.013	-0.421	0.353	0.608	0.241	0.963	1.084	0.017	-2.144	0.467		0.377	-0.366
IMAGE:726658	NME3	non-metastatic cells 3, protein expressed in	-1.224	-0.291	-0.759	-1.449	-1.282	-0.626	0.175	-0.477	-1.353	-0.808	-0.541	-0.656	0.118	-0.258	0.297	-0.04	-0.163	-0.119		-1.298	-0.941	-0.613	-0.586	-0.59	-0.804	-0.608		0.34		0.717	2.579	3.979		-0.347	-0.598	-0.046	-0.562		-0.214	-0.822	0.169	-0.058	-1.119	-1.378	0.382	0.422	0.349
IMAGE:145743	CRK7	CDC2-related protein kinase 7	-0.989	-0.686		-0.404			-0.45		-0.188	0.247	0.184	-0.501	0.233	0.347	0.182	-0.005	0.122	0.316		-0.083	0.494		0.109			0.417		0.455	0.923	0.862	1.044		0.203	0.068	0.137	-0.881	0.123	-0.092	-1.159	-0.377	-0.176	0.027	-1.064	-0.433		-1.133	0.134
IMAGE:209167	CSNK2A2	casein kinase 2, alpha prime polypeptide	-0.262	-0.159		-0.007		-0.934	-0.463	-0.615	-0.071	0.154	0.221	-0.374	0.59	-0.306	-0.001	0.102	-0.391	0.413		-0.446				0.352		0.134		0.112	0.24	0.149	0.391		0.46	0.355			-0.56	-0.245	-0.192	-0.48	0.261		-0.967	-1.226			0.201
IMAGE:301018	CDKL5	cyclin-dependent kinase-like 5	-0.229	-0.136	0.266	0.076	-0.447	-0.341	0.08	-0.422	0.092	-0.223	-0.776	0.549	-0.427	-0.613	-0.128	-0.785	-0.448	-0.154		-1.473	0.484	0.022	-0.111	-0.515	-0.409	0.847		0.355	-0.257	-0.298	-0.806	-0.016	0.173	0.278	-0.583	0.649	1.383	1.478	-0.019	-0.117	0.154	-0.033	-0.324	-0.123	0.697	0.347	0.614
IMAGE:240748	DUSP22	dual specificity phosphatase 22	0.291	0.204	0.846	0.646	0.223	-0.001	0.08	0.478	0.292	-0.273	-0.186	-0.401	-0.067	0.297	-0.398	-0.655	-0.788	-0.214	-0.61	1.157	-0.106	-0.928	0.249	-0.005				-0.185	-0.677	-0.838	-0.676	-0.396	-0.287	-0.152		0.159	-0.307	0.078	0.421	0.123	-0.436	-0.813	0.326	1.017	0.467		0.244
IMAGE:182999	DUSP22	dual specificity phosphatase 22	0.163	-0.024	0.218	-0.192	0.255	-0.089	0.022	-0.36	-0.066	-0.621	-0.704	-0.219	0.175	0.639	0.434	-0.153	-0.276	-0.262	-0.278	0.839	-1.014	-0.396	0.071	-0.263	0.083	0.049	0.731	0.167	0.305	-0.076	1.236	0.366	-0.055	-0.29	-0.831	0.901		0.32	0.343	-0.145	-0.314	0.529	0.458	0.809	0.339	-0.431	-0.074
IMAGE:950592	FRAP1	FK506 binding protein 12-rapamycin associated protein 1	0.064	0.217		0.399		0.272	0.143	-0.129	-0.025	0.02	-0.393			-0.17	-0.145					0.56	-0.573		0.092	0.018		-0.5						-0.133		-0.429	-0.35	0.472	-0.264	-0.059	-0.046	0.326	0.337		0.009	0.99	-0.12	-0.35	-0.163
IMAGE:153541	EPHB1	EphB1	1.347	2.09	1.842	2.342	1.909	2.165	1.506	1.404	0.288		-0.39	-0.075	-1.451	1.593	-2.682	-1.279	-1.592		-0.784	1.643	-0.18	-0.282	-1.415	-1.009		-0.857		-0.059	-0.141	0.398	-1.35	0.18	2.819	1.504	-1.727		-1.621		2.567	0.679	1.21	0.113	1.382	-0.277		-0.837	-0.52
IMAGE:1569150	PFTK1	PFTAIRE protein kinase 1	1.379	1.152	1.294	1.304	-0.269	0.897	0.608	1.416	-0.61	-0.645	-1.508	-0.563	-0.409	-1.125	-0.85	-0.157	-0.08	-0.326	-1.292	0.125	-1.178	-2.07	-0.123	-1.557	0.469	0.355		0.913	1.331	1.46	1.262	1.272	-1.899	-0.564	0.915	-0.023	0.181	1.376	0.389	0.471	0.802	-1.005	-1.126	-1.155		-0.215	0.032
IMAGE:342720	SNRK	SNF-1 related kinase	-0.512	-0.459	0.233	-0.867	-0.14	-0.594	-0.173	-0.215	-0.661	-0.446	-1.109	-0.784	-0.14	-0.206	0.209	-0.418	-0.411	-0.707	0.107	0.664	-0.539	-0.611	-0.664		-0.802	-0.116		1.092	-0.88	-1.111	-1.259	0.131	-0.67	-0.645	0.844	0.046	1.23	-0.155		0.32	-0.309	-0.266	-0.167	0.094	0.614	0.474	0.061
IMAGE:271683	FYN	FYN oncogene related to SRC, FGR, YES	0.625	1.348					0.714				-1.892		-0.163	-0.869	-0.574	-0.051		-0.45		-0.219					-1.365	-0.449		-0.101	-0.403	0.236			-1.053		1.521	0.773		0.652	0.315	0.117	0.548	-0.769	-0.14	-0.679		-0.229	-0.642
IMAGE:278501	FYN	FYN oncogene related to SRC, FGR, YES	1.738	0.931	1.593	1.543	1.51	1.976	0.937	0.805	-2.281	-1.156	-1.239	-2.104	-0.78	-1.506	-0.661	-0.398	0.069	-0.557	-0.103	0.914			-0.144	-0.228	-0.562	-1.046		-0.528	-0.67	-1.001	-0.429	0.341		-0.955	0.624	0.516	0.84	-0.035	0.278	0.17	0.081	-0.926	-1.087	-0.426	0.464	0.794	0.021
IMAGE:267431	FYN	FYN oncogene related to SRC, FGR, YES		1.004		1.426	1.203	1.809	0.92	0.708	-1.958	-1.163	-1.146	-2.181	-0.587	-1.363	-0.638	-0.365	0.082	-0.584		0.907			-0.681	0.005	-0.079	-1.173		-0.525	-0.527	-0.848	-0.536		-1.347	-1.002	0.547	0.439	0.813	0.138	0.091	0.063	0.214	-0.893	-1.194	-0.493	0.467	0.677	0.194
IMAGE:746229	MAP4K4	mitogen-activated protein kinase kinase kinase kinase 4	0.255	0.788	0.97	1.47		0.763	0.734	0.572	-1.814	-1.219	-1.692	-1.207	-0.093	0.511	0.346	-0.241	-0.444	-0.84	-0.336	0.071	-1.822	-1.584	-0.087	-0.911	-0.955	-0.009		1.609	-0.803	0.116	-0.202	-0.012	0.007	0.032	0.851	1.043	1.677	-0.338	0.515	0.737	0.088	1.221	1.07	0.921	0.751	-0.149
IMAGE:949947	PRKAG1	protein kinase, AMP-activated, gamma 1 non-catalytic subunit	1.055	-0.092		0.64	-0.263	1.413	0.704	-0.378	-0.334	-0.189	-0.802	-1.457	-0.523	0.681		0.599	0.526	0.03		0.331	-0.322				0.825	-0.339		-0.271	-0.013		-0.012			-0.448	-0.129	1.063	-0.283	-1.318	-0.245		0.048	1.291	0.15	0.041		0.241	0.418
IMAGE:325111	HAK	heart alpha-kinase	-0.074	-1.851		-2.559			-2.055	-1.687			-1.181	-1.976	-1.752	-1.768		0.77	-1.413			-1.828		-2.123		0.43		-1.458		0.64	0.268		0.819			-1.027		4.544	3.648	4.833	4.556	4.778	3.369	2.652	3.381	3.612
IMAGE:2075006	MAP3K1	mitogen-activated protein kinase kinase kinase 1	-0.234	-1.581	-1.479	-1.189			-1.395	-0.897	1.527	1.942	1.519	0.384	0.138			-0.83		-0.289		-1.928	-0.711	-2.103	-0.976	-0.49	0.226					0.107	-2.971		-1.802			2.184	2.858	2.483	2.626	2.688	1.899	3.172	2.371	2.182	-1.428		-0.391
IMAGE:415820	TPK1	thiamin pyrophosphokinase 1		-0.26	0.012	0.132	0.349	-0.285		-0.406	1.228	1.033	0.99		-1.231		-0.852	-0.489	-0.762				-0.13	1.118		0.611		-0.197		-0.109	-0.931	-0.092	-1.34	-1.54	0.829	0.144				-0.036				-0.607		-0.167	1.323
IMAGE:713203	PIK4CB	phosphatidylinositol 4-kinase, catalytic, beta polypeptide	-0.748	0.595	0.557	-0.153	0.054	-0.27	-0.139	0.139	0.623	-0.322	0.775	0.03	-1.856			-0.424		0.917	-0.989		0.365	0.313	0.59		0.522	0.248			-0.116		-2.965		0.174	0.579				-0.561	0.562	-0.196			0.767			0.398
IMAGE:214572	CDK6	cyclin-dependent kinase 6	0.15	0.713		0.325		0.078	0.929		0.851	0.446	0.303	0.878	-0.228	-0.514	-1.139	-0.666	-0.139	0.565		-0.614	0.923	-1.469	0.598	0.214	0.95	-0.444		-0.356	0.082	-0.939	-0.487			-0.183	-0.404		-1.688	0.307	0.68	0.492	1.073	-0.814	-1.765	0.236	-0.354	0.856	0.173
IMAGE:49318	AXL	AXL receptor tyrosine kinase	-0.421	0.692				0.217	1.018	-0.124			1.672	-0.703	0.111	0.425	-0.49	-0.227	1.04	0.764		-1.565	0.562		-0.663	0.863	0.629			-0.047	0.611	0.25			0.031	0.436		0.277	-1.519	-0.704	-0.111	-0.439	0.782	-0.215	-2.476	-1.385		0.355	-0.318
IMAGE:450464	ACVR2	activin A receptor, type II	-0.678	0.265		-0.233	-3.906	0.41	-0.069	0.569	0.803	0.378	0.745	1.07	0.774	0.068	0.523		-0.717			-4.782	1.325		0.61	1.846		0.198		-0.314		-0.467			0.164	0.739	-0.082	-0.31	-0.756	0.779	0.492	0.584		-0.502	0.127	-0.522		0.718
IMAGE:2028132	PRKDC	protein kinase, DNA-activated, catalytic polypeptide	0.815	0.698		0.89		0.713	1.944	0.062	1.696		1.328	1.663	0.297	0.061		-0.291	-0.584	1.48		-5.059	1.518		0.943	1.469		0.171		0.269	1.047	0.796	0.838			-1.338	-2.809	-1.537			-0.835	0.037	-1.262	-0.849	0.3	-0.059		1.311	0.848
IMAGE:684338	PRKCA	protein kinase C, alpha	0.37	1.333		0.155			1.379	1.817	0.531	-1.604	0.303	1.368	-0.848	0.296				1.515		-3.594	2.383			1.214	1.39				0.722	0.491	0.133		-0.698	-1.813	-0.794		-0.338	0.687	0.12	0.162	1.353	-0.484	-0.725	-0.844	-1.074	0.436
IMAGE:1526957	JIK	STE20-like kinase	-0.664			0.361		0.374	0.505		-0.593	-0.668	-0.401	-0.546	0.328	0.192	0.367	0.36	0.377			-3.788			-0.916		2.126	0.672		0.17	1.078	1.337			0.888	0.353	0.632	-0.516	0.168	-0.207	-0.354	-0.262		0.502	0.151	-0.538		0.122	-0.691
IMAGE:1869486	PRKX	protein kinase, X-linked	-0.644	-0.451				0.134	0.385	0.513	-0.743	0.222	-0.281	-0.276	-0.552	0.042		-0.42				-4.948	0.339					0.312		0.39	0.898	1.557			0.408	-0.117		0.454		-0.317	0.736	2.188	1.329	0.222	0.211	-1.378	-0.748	-0.018
IMAGE:2051697	IKBKB	inhibitor of kappa light polypeptide gene enhancer in B-cells, kinase beta	-1.395	-1.072					0.434	-0.128	-0.414			0.413				0.129				-1.489	0.518	0.606		1.409					0.547	0.946			0.227	0.112				-0.518	0.035	0.077	1.058	0.731	0.15		-0.259
IMAGE:211202	RPS6KA3	ribosomal protein S6 kinase, 90kDa, polypeptide 3	-0.43	0.303		-0.355		-0.172		-0.223	-0.839		-0.227	0.148	0.142	-0.734		0.514	0.161	0.475		-1.764	1.163	-0.429	-0.042	0.224				0.034	0.292	0.251	0.773	-0.087	-0.988					-0.023	-0.29	0.312		0.626	0.835	0.996	-0.894		0.893
IMAGE:590774	MAPK13	mitogen-activated protein kinase 13	-0.126	-1.493	-0.701	-0.841		-0.238	-0.587	-0.089	0.485	-0.5	-0.913	0.652	1.036	0.56	0.635	0.388	-0.205	-0.631		-3.94	0.887		1.042	-0.622	-0.966	-1.13		0.738	1.116	1.095	1.007	-0.333	0.496	-0.079	-0.37	1.282	-0.334	-0.059	0.884	0.566	0.907	0.72	-0.601	0.43	-0.11	-2.272e-16	-0.253
IMAGE:137794	ACVR2B	activin A receptor, type IIB	0.154	-0.173		0.429		-0.238	0.033	0.461	0.255	0.58	-0.003	0.342	1.056	-0.01	0.505	0.698	0.525	0.549	-4.457	-1.95	0.367		0.002	-0.222	1.314			1.128	1.126	1.185	1.197		-0.224	-0.369	-0.68	0.642	0.376	-0.469	0.724	0.446	0.267	0.78	0.599	0.26	-1.08	0.49	-0.363
IMAGE:356631	KIAA1361	serine/threonine protein kinase TAO1 homolog	0.513	1.376	0.278	0.948	-0.005	-0.489	0.382	0.49	-0.626	0.619		-0.019	0.705	-2.441	0.494	-0.933	-0.096	0.418		-0.261	0.606	-0.326	-0.639	0.187		0.989		-0.683	0.195	-1.036	-1.324		-1.245	0.04	-0.741	-0.589	0.245	1.24	-0.527	0.795	-1.984	-0.271	0.368	0.239	-0.741	0.919	0.196
IMAGE:882499	KIS	kinase interacting with leukemia-associated gene (stathmin)	-0.181	0.672		1.114	0.181	-0.263		0.496	0.31		0.212	0.667	0.311	-0.365	0.33	-0.147	-0.36	-0.136		-0.515	-0.168		-0.523			0.105		-0.827	-0.889	-0.52	-1.378	-0.728	0.041	-0.134	-0.075	-0.413	0.011	0.086	-1.281	-0.129		0.345	0.084	1.945	0.055	-0.605	-0.518
IMAGE:262542	KIS	kinase interacting with leukemia-associated gene (stathmin)	0.168	1.021	0.883	0.773	-0.35	-1.394	0.097	0.895	0.149	0.704	0.371	0.116	0.73	-1.926	-0.321	-0.098	-1.911	0.053	-0.903	-2.216	1.411		-0.274	-0.688	0.088	0.864		0.202	-0.01	0.629			-0.05			-4.244	-0.08	0.035	-0.162	0.48	-0.329	0.304	0.153	2.354	-1.336	-0.546	0.111
IMAGE:160793	DLG1	discs, large homolog 1 (Drosophila)	0.299	0.432		0.534		-0.093	-0.022	0.196	1.01	0.925	0.452	0.507	1.131	-1.025	1.07	0.343	-0.1	0.404		0.295	0.392		0.677	-0.097		0.245		-1.387	-1.359	-0.4	-0.648	-2.438	-1.289	-0.544	-0.435		-0.119	-0.074	-0.941	-0.029	-1.108	0.325	-0.266	0.445	-0.525	0.255	0.082
IMAGE:826574	DLG1	discs, large homolog 1 (Drosophila)	0.337	0.85		0.772	0.029	-0.715	0.916	0.514	0.978	0.723	0.45	1.115	1.799	0.183	1.178	0.361	0.068	0.752	-1.154	-1.617	0.74	0.958	0.035	-0.369	0.207	0.903		-1.129	-0.731	-0.252	-0.16		-0.631	0.064	-0.477		-0.351	0.104	0.467	0.159	-0.82	0.313	-0.118	0.443	-1.927	-0.207	-0.84
IMAGE:71622	PRKCI	protein kinase C, iota	-0.25			-0.225			0.279	0.727	0.681	0.466	-0.107	0.758	0.972	0.496	0.281	0.164	-0.219	0.675		-2.134	0.213		0.428	-0.566	0.01	0.426		-1.466	0.382	0.601	-1.367	-5.437	-0.668	0.617	0.736	-0.662	0.642	-0.343	-0.83	0.132	-0.767	0.356	-0.145	-0.354		-1.054	-0.027
IMAGE:151595	PANK3	pantothenate kinase 3	-0.603	0.26	0.082	-0.088		-1.225	0.786		0.498		0.63		0.639	-0.607	-0.552	0.331	-1.672	1.252			0.59	1.448	0.285	0.671		1.173		-0.109	1.379	1.008	-0.28	-5.8	-0.501	1.294	-2.107	-3.645	-0.311	0.624	0.617	0.589	1.2	-0.107	0.052	-0.347		0.053
IMAGE:1881404	CDC2L5	cell division cycle 2-like 5 (cholinesterase-related cell division controller)	0.325	-0.202	-0.61	-0.38		-0.477	0.004	0.122	0.596	0.671	0.048	-0.117	-0.073	-0.579	0.306	-0.531	-0.224	0.27	-0.506		0.218	-0.104	0.013	-0.001		0.331	1.793	-0.731	-0.883	-0.294	0.428			-0.588	-1.159	-0.127	-1.213	0.282	0.295	-0.053	0.558	-0.419	-0.48	0.021		0.931	0.038
IMAGE:1558965	CDC2L5	cell division cycle 2-like 5 (cholinesterase-related cell division controller)	-0.746	0.387	0.359	-0.151	-0.074	-0.538	0.183	0.431	0.355	-0.65	0.087	0.012	0.006	-0.48	0.345	-0.622	0.525	-0.081	0.413		0.947	1.025	-0.788	0.268		0.44		-0.642	0.236	-0.345			-0.324	-0.569	-1.06	-0.948	-1.124	0.341	-0.206	0.586	0.167	-0.3	-0.121	-0.37	-1.48	0.2	-0.363
IMAGE:704690	HIPK3	homeodomain interacting protein kinase 3		-0.497				-1.082	-0.961	-0.413	0.441	1.016	1.533	-0.142	1.352		0.791	0.334	0.541		0.939	-0.914	1.223	0.821	-0.232	0.434	1.92	1.456		-1.436	-0.788	-0.439	-1.077	-2.087	-2.398	-0.223				1.117	-0.08	0.882		-1.804	2.375	0.656		0.946
IMAGE:290607	NEK1	NIMA (never in mitosis gene a)-related kinase 1	0.224	0.597		0.569		-0.868	-0.027	0.891		0.07	0.107	-0.638	1.026	-1.29	-0.715	-0.102	-0.055				0.867			0.188	1.024	0.72		-0.112	0.226	-0.635	-0.963	-1.563	-0.724	0.171	-1.16	-0.678	-1.844	0.651	-0.276	0.606	0.047	0.15	0.589		-0.88		0.037
IMAGE:746105	TRPM7	transient receptor potential cation channel, subfamily M, member 7	-1.561	-0.308		-1.426			-0.612	-1.184	-0.49	0.315	-0.038	-0.043	1.161	-0.795	-0.42	0.423	-0.05									1.205		0.103	0.611	0.45			-0.359	0.716	1.125	0.617		0.796	-0.441	0.181	0.322	0.285	0.724	-0.365		-0.615	-1.568
IMAGE:1631617	PCTK1	PCTAIRE protein kinase 1	-0.059	0.344	0.106	0.226	0.103	0.089	0.17	-0.082	-0.698	0.377	0.044	-1.271	-0.057	-0.003	0.012	0.165	0.362	0.166	-1.86	-1.233	-0.116	0.932		-0.835	-0.689	0.437		-0.465		0.552	-0.446	-1.736		0.568			-0.227	-0.072	0.761	0.343	1.134	-0.343	0.436	-0.653		-0.393
IMAGE:1540433	BMPR1A	bone morphogenetic protein receptor, type IA		-0.04	0.622	-0.318	0.079		0.276	1.024	-0.482		-1.44	0.345	0.699	0.643		0.641	0.168	-0.228		-2.597	0.48		-0.625	0.551	1.127	-0.407		-0.199	0.299	0.148	0.31	-1.55	0.879	0.714		-0.055	0.689	0.684	0.567	0.719	-0.09	0.483	1.152	-1.437	-3.697		-0.95
IMAGE:271662	CDC2L5	cell division cycle 2-like 5 (cholinesterase-related cell division controller)	-1.043	0.76		0.072	0.189	-1.125	-0.124	0.134	0.888	0.413	0.65	-0.085	0.569	-0.457		-0.139	-0.152	0.362		-5.787	1.36	1.008	-0.455	-0.319				-0.419	0.279	0.968			-1.461	-0.456		0.095		0.024	-0.553			-0.397	-0.378	0.023		-0.047	-2
IMAGE:292679	MARK3	MAP/microtubule affinity-regulating kinase 3	-0.31	0.293	-0.415	0.135		0.398	0.609	-0.133	0.341		0.163	-0.282	-0.098	-0.544	-0.849	0.394	0.201	0.815		-5.894	0.723		0.668	0.434				-0.446	-0.108	0.231	-0.567	-0.567	-1.368	-0.273	-0.224	1.308		0.147	-0.21	-0.148	-0.257	-0.184		0.356	-0.684	0.606
IMAGE:754509	MET	met proto-oncogene (hepatocyte growth factor receptor)	0.471	0.274		-0.764			0.95	0.708					0.293	-0.063	-0.318	0.045	-0.818			-2.093	0.334	0.762		-0.105				0.335	0.763	0.842	-0.586		-0.277	-0.692	0.567	0.239	-1.367	-0.152	0.601	0.643	0.384	-0.243	0.566	1.107		0.477
IMAGE:1534010	PFKFB2	6-phosphofructo-2-kinase/fructose-2,6-biphosphatase 2	-0.701	0.042		0.854			-0.312		1.02	0.305	0.512	0.927	-0.109	-1.155	0.83		0.44			-2.285			0.337			-0.415		-1.447		-2.83			1.201	-0.454		0.577		1.276	0.289	1.311		0.185	0.304	1.285	-0.035	-0.115	0.942
IMAGE:325526	PFKFB2	6-phosphofructo-2-kinase/fructose-2,6-biphosphatase 2	0.421	1.014	0.696	1.856	-0.127		0.08	-0.152	0.962	-0.193	0.604	1.129	-0.867	-0.843	0.372	0.765	0.912	0.436	-0.29		1.214	1.722	0.769	0.725		-0.923		-2.735		-1.898			1.913	-0.732	-1.903	1.239	-1.297	0.738				0.067		1.667	0.037	-0.333	1.114
IMAGE:435524	EKI1	ethanolamine kinase	-1.52	-0.917	-0.785		-1.188	-1.202	0.039			-0.314	0.073	-0.112	0.392	0.376		0.444					0.023		1.488	1.004					0.892	1.011	-0.117		1.192	0.457			0.512	0.047	-2.67		0.213			-1.904		-0.454
IMAGE:1635221	EKI1	ethanolamine kinase	-0.663	-0.18		-0.668		-0.755	-0.554	-0.216	0.148	-0.147	0.09	0.415		-0.377	0.148	0.391	1.138	0.602		-1.947	0.73		1.915			0.463		1.521	-0.221	-1.012	0.38		1.129	0.174	0.343	-1.025	0.169	-0.056	-1.123	-0.711	-0.63	-0.887	-0.498	-0.937		-1.747	0.15
IMAGE:46367	CHK	choline kinase	-0.889	1.274	0.406	0.526	-0.177	-1.091	0.78	0.708	0.922	1.217	2.584	1.389	-0.577	-2.053		1.455	1.262	1.546	0.56	-0.963	0.604	0.642	0.979	-0.275	-0.459	0.717		0.695	-0.827	-0.308	0.384	0.154	-0.577	1.858		-2.001	-1.457	-0.392	-1.349	-0.647	0.134	-0.973	-1.434	-1.023	-0.223	-0.253
IMAGE:810224	DKFZp564I1922	adlican	-4.556	-1.913		-2.651			-1.817				-1.063		-0.624		-0.365	-0.342	1.025			-2.24						1.71		-0.022	-0.014	-0.575			2.536	3.051	2.2	-3.768	1.166	-0.199	0.324	0.766		-1.72	2.199	-1.28	0.22
IMAGE:592125	RIPK1	receptor (TNFRSF)-interacting serine-threonine kinase 1	-1.26			-0.765		-0.802	-1.211			0.626	0.933	0.628	-0.358	-0.624	-0.059	-0.156	-0.069	0.585		0.656			0.418		0.97	0.526			-0.198	-0.179				0.297		-1.402	-0.548	-0.403		-0.008		-0.304	0.285	0.196	0.996	0.836	0.563
IMAGE:266777	PRKAA1	protein kinase, AMP-activated, alpha 1 catalytic subunit	-1.796	-1.513	-1.131	-2.101			-1.717	-1.579	0.245	0.45	-0.373	0.962	-1.094					-0.181	0.553	1.56	-0.813	0.435	0.402	0.138				-1.312			-0.803	-0.083				-2.298		0.701	-0.196	0.966	-0.183	-0.75		0.66	1.35	1.62	1.457
IMAGE:813426	TRB2	tribbles homolog 2	-0.545	-0.722		-0.17			-0.126		-0.324		-0.212		-0.543	-0.849	-0.974	0.539	0.256	0.36		-0.109	-1.522		1.293	-0.761	-0.295	1.091		-0.131	-1.273	-0.974	-1.412		-0.353	0.262	-0.049	1.123	0.437	-0.408	-0.255	-0.163		-0.649	-0.7	-0.609		0.141
IMAGE:380462	TRB2	tribbles homolog 2	-1.154	-0.811		-0.549		-0.246	-0.105	-0.657	-0.443		-0.271	-0.996	-0.562	-1.138	-1.303	0.56	0.297	0.231		-0.128	-0.131			-0.4	-0.774	1.332		0.2	-1.622	-0.733	-0.521		0.038	0.263	-0.398	0.844	0.708	0.083	-0.334	0.318	-0.421	-1.058	-0.959		0.202	-0.168	-0.441
IMAGE:841179	PMSCL2	polymyositis/scleroderma autoantigen 2, 100kDa	0.425	-0.582		0.15		0.313	-0.486		-0.274		-0.182	-0.687	-0.083	0.091	-0.164	0.389	-0.104	-0.28	0.174	0.411	-0.512	-0.444	0.153	-0.101		-0.549	-0.587	-0.031	-0.613	-0.754	-0.472		0.557	-0.158	-0.009	-0.127	-0.223	-0.688	-0.175	-0.643	-0.772	0.051	-0.05	-0.129	-0.119	0.101	-0.252
IMAGE:810899	CKS1B	CDC28 protein kinase regulatory subunit 1B	-1.283	-1.76	-0.928	-0.698	-0.431	-1.705	-2.214	-1.416	-0.122	-0.267	-0.35	0.375	0.439	-0.127	0.408	-0.199	-0.442	-0.228	0.486	-0.167	-0.81	-0.032	-0.915	0.401	-0.433	-0.257	1.165	0.861	0.439	1.248	1.44	0.71		0.424	0.663	-0.035	0.349	0.254	0.047	0.439	0.05	-0.947	-1.168	-0.967	-0.207	-0.977	-1.19
IMAGE:2308346	CDK2	cyclin-dependent kinase 2	-1.264	-2.131		-2.299		-1.046	-0.385	-1.527	0.057	-0.538	-0.631	-0.326		0.782	-0.233	0.1	-0.343	0.371	0.985	0.052	-0.431	0.127	0.244	-0.1		-0.088		0.47	0.568	1.137	0.659	0.279	0.448	-0.197	0.332	0.354	0.178	-0.657	0.066	-0.762	1.209	-0.568	-3.289	-0.888	0.642	0.542	0.009
IMAGE:45464	AK2	adenylate kinase 2	-0.992	-0.649	-1.037	-0.917	-0.36	-1.114	-0.663	-1.635	-1.081	0.064	-0.669	-0.094		0.314	0.429	0.652	0.309	0.503	-0.243	0.564	-0.129	0.059	0.666	-0.318	-0.942	-0.406	-1.004	0.432	0.16	1.139	0.361	1.321	0.06		0.464	-0.494	0.14	-0.645	-1.012	-0.73	-0.569	0.204	-0.567	-0.426	0.214	0.364	0.231
IMAGE:133178	YES1	v-yes-1 Yamaguchi sarcoma viral oncogene homolog 1		-1.321				-1.066	-0.955	-0.657	0.297	-0.128	-0.061	0.444	0.098	-0.258	0.347	-0.4	0.137	0.061		0.172	-1.291		-0.056	-1.38	-0.704	-0.268		0.09	0.018	-0.843	0.169		-0.192	0.413	0.172	0.424	0.538	-0.387	-0.484	0.158		-0.718	0.491	-0.478	0.392	-0.038	0.359
IMAGE:842806	CDK4	cyclin-dependent kinase 4	-0.437	-1.534	-1.052	-1.372	-0.765	-0.789	-1.428	-1.4	-0.206	0.259	-0.124	0.371	-0.335	0.059	0.004	-0.473	-0.106	-0.512	-0.588	0.759	-1.264		-0.059		-0.057	-0.041	-0.629	0.867	0.735	-0.286	0.416	0.786	0.815	0.39	-0.211	0.181	0.655	-0.16		0.215	1.036	-0.041	-1.012	-0.051	-0.221	-0.041	-0.344
IMAGE:78845	CSF1R	colony stimulating factor 1 receptor, formerly McDonough feline sarcoma viral (v-fms) oncogene homolog	0.573	-1.024	-0.092	-0.372	0.115	0.031	-0.828	-0.93	-0.896	0.359	-0.084	-0.269	-0.605	-0.111	-0.186	0.597	-0.066	-0.202	-0.388	0.679	-0.604	-0.896	0.321	-0.613	-0.707	0.439		1.157	0.155	-0.556	1.716	0.736	0.455	-0.16		-0.309	-0.395	-1.08	-0.047	-0.055	-1.334	0.089	-0.032	0.509	0.169	-0.351	0.176
IMAGE:125722	DGUOK	deoxyguanosine kinase	0.215	-0.932	0.17		-0.033	0.603	-0.636	-0.868	0.036	-0.339	-0.302	0.013						-0.67	-0.876	0.521	-1.082	-0.454	-0.207	-0.771	-1.195		-0.657				1.098	0.888	0.457					-0.738	-0.195	-0.083	-0.282			-0.889	0.021	-0.709	-0.392
IMAGE:1636148	DGUOK	deoxyguanosine kinase	0.576	-0.571	-0.019	-0.109	0.058	0.484	-0.455	-0.737	-0.403	-0.158	-0.601	-0.146	-0.202	-0.028	0.257	-0.16	-0.433	-0.549	-0.455	0.432	-0.991	0.017	-0.246	-0.64		-0.148	-0.796	0.54	0.388	-0.273	1.129	0.889	0.368	0.113	0.062	0.444	-0.042	-0.257	0.126	-0.562	-0.691	0.072	-0.369	-0.588	-0.118	-0.778	-0.451
IMAGE:1935573	RFP	ret finger protein	-0.777	-0.824	0.118		-0.235	-1.189	-0.968	-0.75	0.234	0.189	-0.124	0.641	-0.805	-0.421	-0.136	0.197	0.084	-0.262	0.152	-0.261	-0.934	0.104	0.151	-0.843		0.449	0.701	1.317	0.525	0.874	1.236	1.236	0.635	0.92	-0.061	-0.639	0.405	-0.5	-0.227	-0.395	-0.314	-0.421	-0.872	-0.491	0.009	-1.151	-0.514
IMAGE:45525	RFP	ret finger protein	-0.65	-0.757	-0.365	-0.395	-0.538	-1.002	-0.981	-1.053	0.681	0.406	-0.037	0.838	-0.488	-0.384	-0.419	0.114	0.171	-0.105	-0.401	-0.034	-1.297	-0.379	0.668	-0.436	-0.83	0.146	-0.602	0.544	0.592	-0.169	0.413	1.333	0.422	0.867	0.496	-0.522	-0.008	-0.633	-0.97	-0.518		-0.474	-1.025	-0.314	-0.124	-0.564	-0.077
IMAGE:309563	IKBKB	inhibitor of kappa light polypeptide gene enhancer in B-cells, kinase beta	-0.89	-1.217		-0.765		-0.882	-1.131	-1.123	0.091	-0.234	-0.647	-0.502	-0.458	1.006	-0.089	0.764	0.391	-0.335		1.036			0.408	-0.326		-0.694		-0.156		-0.299	-0.307		0.542	-0.483	0.506	0.268	-0.628				-0.517	-0.514	0.605	0.016	0.006	-0.704	-0.047
IMAGE:187566	TRPM7	**transient receptor potential cation channel, subfamily M, member 7	-0.67		-1.165		-0.018	-0.922	-0.941	-1.823				0.318	0.192		-0.159	0.154	-0.059		-0.961	-0.004	-0.277	-0.879	0.888			-0.574	0.168	0.024	0.262	0.741	1.293	0.693	0.622	-0.053	-0.124	0.528	-0.288	-0.073	0.06	-1.068	-1.127	-0.644	-1.005	-0.044	0.076		0.623
IMAGE:1650548	TRPM7	transient receptor potential cation channel, subfamily M, member 7	-1.24	-1.407		-0.765	-0.898	-1.362	-0.951	-1.023	0.051	0.156	-0.557	0.408	0.362	-0.064	-0.039	0.174	-0.099	-0.615	-0.491	-0.064	-0.387			-0.976	-1.35	0.046		-0.146	-0.308	0.761	-0.097		0.442	0.277	0.356	1.508	0.382	0.447	-0.22		0.403	-0.324	0.055	0.036	-0.034	-0.804	-0.687
IMAGE:267634	RAF1	v-raf-1 murine leukemia viral oncogene homolog 1	-0.575	-1.032	-1.48	-0.66	-0.673	-0.457	-0.756	-0.808	0.146	-0.109	-0.202	-0.047	-0.313	0.281	0.116	0.439	0.166	-0.28	-0.676	0.561	-0.662	-0.564	0.323	-0.741	-0.855	-0.209		0.339	0.037	0.216	0.278	0.608	-0.133	-0.218	-0.579	1.013	0.397	1.042	-0.215	-0.403	0.188	0.871	0.65	0.681	-0.019	-0.749	-0.292
IMAGE:136180	PRKAA1	protein kinase, AMP-activated, alpha 1 catalytic subunit	-0.912	-1.379		-0.827	-0.19	-0.674	-0.813	-0.865	0.449	0.214	0.091	0.506	0.51	0.144	-0.351	0.142		-0.117		0.514	-0.339	-0.371	0.516	-0.298	-0.862	-0.186		-0.178	-0.18	0.369	0.361	0.921	1.11		0.814	0.496	0.3	0.095	-0.142	-0.68	-0.939	-0.076	0.343	-0.346	0.344	-0.666	-0.459
IMAGE:136324	PAK2	**p21 (CDKN1A)-activated kinase 2	-0.452	-0.739		-0.297		-0.444	-0.413	-1.085	-0.471	-1.176	-0.599	-0.914	-0.04	0.454	-0.191	-0.168	-0.281	-0.337	0.707	0.214	-0.219		-0.484	-0.228	-0.402	-0.526		0.452	0.17	0.459	-0.019	0.701	0.37	-0.205	0.294	1.176	0.78	-0.345	-0.732	-0.59	0.121	0.814	0.263	0.094	0.294	-0.036	0.121
IMAGE:812251	MAPKAPK2	mitogen-activated protein kinase-activated protein kinase 2	-0.707	-0.324	-0.382	-1.342	-0.335	-0.649	-0.298	-0.78	-0.126	-0.091	-0.304	0.381	-0.395	-0.411	-0.606	-0.163	-0.016	-0.142	-0.778	-0.071	-0.964	-0.856	-0.009	-0.573				-0.303	0.335	0.694	0.436	0.576	0.625	-0.2	0.059	1.721		-0.12	-0.027	-0.585	0.986	1.109	0.138	0.169	0.489		0.956
IMAGE:296166	SMG1	PI-3-kinase-related kinase SMG-1	-0.116	-0.673		-0.331		-0.348	-0.327	-1.399	-0.325	0.03	-0.293	0.122	-0.234	-0.88	0.065	-0.442	0.035	-0.101		0.07	-0.903	-0.425	-0.898			-0.11		-0.242		-0.855	-0.223		0.426	0.151	-0.24	0.062	-0.044	0.101	0.054	-0.334	-1.003	0.91	0.309	0.76	-0.32	0.41	0.207
IMAGE:433490	CSNK1A1	casein kinase 1, alpha 1	-0.999	-0.476		-0.264	-0.767	-1.511	-0.69	-0.412	0.442	0.637	0.494	0.319	1.063			-0.225			-0.65	0.427	-0.476		-0.581	0.115				-0.435	0.053	0.142	-1.016	-1.296	-0.637	0.298		-1.021	0.363	0.618	0.311	0.633	0.054	-0.313	0.296	0.347	-0.353	0.057	-0.556
IMAGE:531028	PRKAG1	protein kinase, AMP-activated, gamma 1 non-catalytic subunit	-0.66	-0.597	-0.705	-0.235		-0.852	-0.951	-1.073	0.751	0.656	0.453	1.628	0.502	0.246	0.461	-0.166	-0.839	-0.445		0.816	-0.737	-0.849	-0.692	-0.446				-0.246	-0.528	-1.059	0.023	0.093	-0.758	0.637	-0.774	1.268	-0.118	0.457	0.43	0.452	0.113	0.486	2.115	1.556	-0.134	-0.944	-0.727
IMAGE:362755	PRKAG1	protein kinase, AMP-activated, gamma 1 non-catalytic subunit	-0.559	-0.726	0.106	-0.664	-0.267	-0.711	-0.99	-0.802	0.102		0.334	1.629	0.413	0.277	0.652	-0.265	-0.608	-0.084	-0.69	0.587	-1.016	-0.588	-0.141	-0.505		-0.213		-0.355	-0.637	-1.578	0.394	0.124	0.233	0.528	-0.643	1.119	0.193	1.158	1.111	1.383	-0.576	0.397	1.906	1.407	-0.463	-0.343	-0.436
IMAGE:772261	MAPK14	mitogen-activated protein kinase 14	-0.261	-0.518	0.044	-0.056	0.001	-0.333	-0.482	-0.274	0.59	0.105	-0.018	0.797	-0.089	0.565	0.16	-0.327	-0.21	-0.636	-0.252	0.185	-0.808	-0.38	-0.163	-0.757	-1.111	-0.435	-0.543		-0.129	0.02	0.672	0.762	0.311	-0.254	-0.345	0.967	0.581	0.356	0.249	0.191		0.555	0.744	0.605	-0.185	-1.165	-0.878
IMAGE:470144	NEK9	NIMA (never in mitosis gene a)- related kinase 9	-0.599	-0.826	-0.534	-0.044	-0.707	-0.731	-0.76	-0.452	-0.628	-0.503	-0.646	-0.691	-0.557	0.697	0.352	-0.015	-0.268	-0.414	-0.5	1.097	-0.716	-0.818	-0.491	-0.555		-0.913		-0.015	-0.547	-0.338	-0.026	0.034	-0.827	-0.292	-0.043	1.139	0.453	0.318	0.051	0.153		0.557	1.116	0.397	-0.133	-0.613	-0.486
IMAGE:261580	SMG1	PI-3-kinase-related kinase SMG-1	-0.8	-0.357	-0.095	-0.865	-1.058	-0.962	-0.381	0.067	0.211	0.966	0.443	-0.902	0.602	-1.664	0.061	0.054	-1.099	0.615	0.049	0.846	0.263		-0.122	0.094	0.31	0.456	-0.232	-1.826	-1.108		-0.377	-4.507	-0.968	0.297		-0.922	-0.338	0.577		0.512	-0.387	-0.024	1.155	1.536	-0.534	-0.074	-0.767
IMAGE:454440	TAF1	TAF1 RNA polymerase II, TATA box binding protein (TBP)-associated factor, 250kDa	-0.678	-0.345		-0.253		-1.07	-0.029	-0.321	0.753	0.818	0.375	0.27	-0.056			-0.314	-0.507	0.577	0.161	-0.142	-0.045		-0.01	-0.474	-1.198			-1.944	-0.326	-0.217	-0.255	-1.405	-1.096	0.509			-0.546	-0.541	-0.288	0.114	-0.375	-0.422	0.587	-0.182	-0.212	0.278	-0.035
IMAGE:134439	PAK2	p21 (CDKN1A)-activated kinase 2	-0.706	-0.153		0.289		-0.628	-0.157	-0.789	-0.285	0.12	-0.243	-1.208	0.776	-0.52	-0.065	-0.052	-0.635	-0.441		-0.1	-0.263		-1.328		0.564	0.15		0.478	0.446	-0.355	0.067	-2.153	-0.504	0.171	0.18	0.442	0.586	0.371	-0.126	0.446	0.087	0.74	0.829	1.24	-0.05	-0.41	-0.333
IMAGE:713193	JAK1	Janus kinase 1 (a protein tyrosine kinase)	-1.018	-0.225	-0.503	-0.613	-0.856	-0.95	-0.979	-0.121	-0.317	0.518	0.655	-1.16	0.854	-1.562	-0.237	-0.014	-1.107	0.807		-0.392		0.673	-1.27	0.166	0.772	0.468		-0.314	-1.046	-2.407	-1.775		-1.216	-0.161	0.328	-0.87	0.454	0.379	-0.058	0.374	-0.105	-0.422	1.697	1.618	-0.102	0.458	0.045
IMAGE:825660	PAK2	**p21 (CDKN1A)-activated kinase 2	-1.006	-0.723	-0.521	-0.351		-1.048	-0.737	-0.599	-0.155	-0.02	-0.163	-1.358	0.286	-0.46	0.205	-0.332	-0.515	-0.091		0.28	0.227	-0.305	-1.258	0.498	0.164	-0.07		0.028	0.326	-0.295	-2.743			0.131	0.05	-1.028	0.276	0.161	-0.726	0.106	-0.753	-0.34	0.669	0.79	0.04	-0.22	-0.353
IMAGE:173561	PAK2	p21 (CDKN1A)-activated kinase 2	-0.291	0.252	0.404	0.374	-0.049	-0.503	-0.282	0.206	-0.32	-0.185	-0.378	-1.253	0.391	-0.945	0.1	-0.347	-0.68	-0.386	-0.132	-0.175	-0.248	0.02	-1.193	-0.327		-0.465	-0.353	-0.327	-0.149	-0.54	-1.248	-0.128		0.026	0.155	0.307	0.381	0.406	-0.281	0.591	-0.798	0.315	1.004	0.925	-0.435	-0.395	-0.498
IMAGE:199198	RPS6KA3	ribosomal protein S6 kinase, 90kDa, polypeptide 3	-0.749	-0.326	-0.454	-0.524	-0.797	-0.641	-0.31	-0.812	0.682		0.224	0.419	0.093	-1.243	-0.168	0.275	-0.418	0.106	0.13	0.307	0.754	0.232	-0.521	0.425	-0.039	0.587	0.409	-0.765	1.053	0.222	-1.496	-0.936	-0.437	-0.442	-0.283	-0.431	-0.617	-0.032	0.061	-0.247	-0.896	0.117	1.226	1.447	0.097	0.227	0.344
IMAGE:204148	RPS6KA3	ribosomal protein S6 kinase, 90kDa, polypeptide 3	-0.833	-0.45	0.032	-0.578	-0.601	-1.015	-0.624	-0.726	-0.262	0.023	-0.25	0.085	-0.761	-0.877	-0.162	-0.259	-0.352	-0.428	0.366	0.543	-0.14	0.438	-0.385	-0.429	-0.353	0.383	-0.735	0.051	-0.171	-0.482	-1.25	-0.83	-0.111	-0.306	0.603	-0.175	0.569	0.254	0.547	0.539		0.853	1.612	1.953	0.293	-0.037	0.11
IMAGE:2108002	JAK1	Janus kinase 1 (a protein tyrosine kinase)	-1.444	-0.601	-0.589	-0.419	-0.862	-1.526	-1.135	-0.997	0.207	1.042	0.819	-0.906				0.43		0.511	0.565	-0.058	-0.791	-0.773	-0.656	-0.42	-1.054	0.612		1.5		0.877	0.229	-1.841	-1.272	0.163		-3.836		0.073	-0.134	0.548		-0.178	1.781	1.262	-0.018	-0.018	-0.531
IMAGE:488499	CHUK	conserved helix-loop-helix ubiquitous kinase	-0.21		-0.205	0.195	-0.608	-0.192	-0.441	0.037	0.371	-0.054	0.153	1.098	0.342	0.066	-0.259	0.184	-0.289	0.035		0.726	-0.107	-0.079	0.098	-0.126	-0.48	0.206	0.198	-0.036	-0.418	-0.529	-0.747	0.173	0.112	0.067	0.016	-0.682	-0.028	-0.323	-0.67	-0.418	-0.807	0.316	-0.185	0.816	-0.094	-0.544	-0.107
IMAGE:504877	MAP3K5	mitogen-activated protein kinase kinase kinase 5	0.06	-0.117	0.635	0.455	0.292	-0.622	-0.131	0.107	0.201	0.356	0.213	0.718	-0.108	-1.044	-0.209	-0.666	-0.479	0.175	-0.611	0.646	-0.567	-0.309	-0.012	-0.236		-0.324		-0.876	-0.888	-1.389	-0.257	-0.617	0.002	-1.103		-2.162	-1.288	0.447	0.18	0.312	-0.667	-1.334	-1.295	-0.344	-0.404		-0.737
IMAGE:132924	LATS1	LATS, large tumor suppressor, homolog 1 (Drosophila)	-0.706	-0.703	-0.291	-0.261	0.536	-0.468	-0.527	-0.949	0.125	0.14	-0.133	-0.048		-0.09		0.078	0.115	-0.581		0.24	-0.413		-0.098	-0.802	-0.156	-0.02		-0.492	-0.514	-0.385	-0.613						-0.444	-0.329				-0.36	0.099	-0.41	0.07	-0.01	-0.443
IMAGE:898070	PRPF4B	PRP4 pre-mRNA processing factor 4 homolog B (yeast)	-0.66	-0.687	-0.635	-0.365	0.512	-0.452	-0.241	-1.063	0.471	-0.324	-0.107	0.008	0.192	-0.144	-0.729	0.324	-0.289	-0.205	-0.451	0.266	-0.267	-0.669	0.908	-0.656	-0.21	-0.204		-0.806	-0.628	0.081	-0.837	-0.197		0.177	-0.114	-0.162	-0.108	-0.233	-1.28		-0.017	-0.054	-0.415	0.226	-0.124	-0.774	-0.367
IMAGE:360778	ATM	ataxia telangiectasia mutated (includes complementation groups A, C and D)	-1.161	-0.738	-1.286	-0.516	-1.169	-0.553	-0.502	-0.514	1.15		0.722		-0.069	-1.005	-0.28	0.083	-0.39			-0.175	0.032		0.167	0.163		-0.025		-0.657	-1.389	-1.47	-0.948		-0.609	0.616	0.695	-0.933	-0.649			-0.239	-0.528	-1.445	-0.176	-0.425	-0.405	-0.225	0.372
IMAGE:593306	MAP3K1	mitogen-activated protein kinase kinase kinase 1	-2.062	-1.549		-1.587		-1.944	-1.183	-2.035	2.369	1.944	1.301	1.856	0.05		-0.531	-0.768	-0.791	-0.337		-1.026	-1.249	-0.641	-0.184	-0.348				-0.528		-0.911	-1.449		-0.15	0.295	-0.936			-0.405	-1.962	-1.04	-1.699	-1.536	-0.907	-1.696	0.234		-0.259
IMAGE:810230	MAP3K1	mitogen-activated protein kinase kinase kinase 1	-2.653	-1.73	-1.978	-1.998	-1.521	-1.715	-1.304	-1.736	1.968	1.763	1.22	1.815	-0.191	0.433	0.158	-0.739	-0.612	-0.388	-1.364	-1.037	-0.98	-0.892	-0.025	-1.279	-1.583	0.003	-0.625	-0.209		-0.962	-0.61	-1.05	0.389	0.864	-0.687	-0.235	-0.631	-0.336	-1.863	-2.021		-1.457	-1.218	-1.867	0.013	-0.237	-0.78
IMAGE:509800	CASK	calcium/calmodulin-dependent serine protein kinase (MAGUK family)	-0.607	-0.304		0.258		-0.719	-0.488	-0.53	0.894	0.149	0.216	1.111	0.275	0.039	0.244	0.087	-0.216	-0.102	-0.198	-0.111	-0.564	-0.046	-0.189	-0.703	-0.637	0.339		-0.013	-0.445	-1.156	-0.444	0.016		0.28	0.159	-0.709	0.295	0.08	-0.577	-0.125	-0.064	-0.401	-0.242	-0.051	-0.491	-0.701	-0.554
IMAGE:788511	RPS6KA1	ribosomal protein S6 kinase, 90kDa, polypeptide 1			-1.232		-1.225			-1.83					-0.175	-0.411	0.034	0.157	-0.066		0.382		0.176	0.984		-0.093	-0.457	0.519	0.251	-0.453	-0.885	-1.666	0.026	-0.214	0.375	-0.15	-0.411	-0.569	0.265	-0.28	-0.437	-0.195	-0.294	-1.161	-0.912
IMAGE:323506	MAPK1	mitogen-activated protein kinase 1	-1.525	-1.642	-1.26	-1.55	-1.053	-1.787	-1.596	-1.058	0.186	1.671	-0.092	0.283	-0.393	-0.039	0.446	-0.221	-0.064	-0.71	-0.386	0.601	-0.642	-0.094	-0.397	-0.771	-0.655	0.391	-0.897	-0.461	-1.023	-0.544	-0.722	0.148	0.217	0.872	-0.109	-0.387	0.527	0.362	0.345	0.207	-0.112	-0.299	0.02	0.291	0.471	-0.639	-0.172
IMAGE:759164	NEK4	**NIMA (never in mitosis gene a)-related kinase 4	-1.285	-1.402	-0.41	-1.31	-0.943	-1.497	-1.326	-1.568	0.616	0.771	0.718	1.143	-0.013	-0.709	0.316	-0.281	0.066	-0.47	0.214	0.191	-1.482	-0.744	-0.387	-0.711	-1.005	1.311	-1.067	-0.861	-1.193	-1.514	-0.732	0.048	0.177	0.762	-0.349	-0.707	0.177	0.252	-0.165	0.227	-0.312	-0.429	0.35	0.131	-0.259	-0.389	-0.352
IMAGE:223128	MAP2K7	mitogen-activated protein kinase kinase 7	-1.419	-2.106	-1.304	-1.564	-0.937	-1.591	-1.77	-1.732	0.882	0.927	0.314	1.229	0.353	-0.513	0.322	0.535	0.352	-0.134	-0.27	0.187	-0.996	-0.128	0.069	-0.555	-0.359	0.587	-0.371	0.175	-0.667	-0.758	-0.176			0.688	-0.263	-0.081	-0.037	-0.002	-0.239	-0.627	-0.926	-0.443	-0.404	-0.113	-0.183	-0.683	-0.496
IMAGE:813689	STK17A	serine/threonine kinase 17a (apoptosis-inducing)	-0.566	-0.713	-0.851	-0.581	-0.534	-0.688	-0.697	-1.349	0.215	0.11	-0.073	0.762	0.446	-0.07	0.065	-0.112	-0.355	-0.431	-0.327	-0.18	-0.583	-0.735	-0.438	-1.012	-0.746	0.2	1.252	-0.012	-0.424	-0.435	-0.373	-0.103	0.596	0.351	0.11	-0.268	0.256	-0.019	-0.086		-0.273	0.14	-0.111	0.51	-0.53	-0.65	-1.043
IMAGE:811942	GTF2H1	general transcription factor IIH, polypeptide 1, 62kDa	-0.874	-0.361	0.431	0.161	-0.142	-1.196	-0.715	-0.707	0.607	0.312	0.189	0.994	0.838	-0.038	0.197	-0.04	-0.533	-0.099	-0.215	-0.128	-0.711	-0.603	0.074		-1.044	0.342	-0.686	-0.08	0.118	-0.133	-0.491	-0.411	0.098	0.473	0.402	-0.956	-0.052	0.123	-0.314	-0.322		-0.888	0.061	-0.068	-0.078	-0.748	-0.701
IMAGE:897751	TLK2	tousled-like kinase 2	-0.38	0.193	0.195	0.245	-0.178	-0.002	0.119	0.027	0.591	-0.214	-0.097	0.578	0.472	-0.174	-0.069	-0.096	-0.919	-0.115	-0.031	0.406	-0.087	-0.649	-0.482	-0.476		-0.014		-0.796	-0.818	-0.259	-2.787	-3.947	-0.388	-0.013	-1.544	-0.222	-0.088		-0.42	0.582	-0.127	0.446	0.945	0.996	-0.274	-0.344	-0.327
IMAGE:301158	APPL	adaptor protein containing pH domain, PTB domain and leucine zipper motif	-0.267	0.756	0.308	0.198			0.012	-0.24	1.124	0.999	0.846	1.011	0.895	-0.911	0.474	-0.303	-1.556	-0.102	-0.618		-0.594	-5.506		-0.973	-1.137	1.329		-1.373	-0.575	-0.806	-2.334	-3.364	-0.705	0.34	-0.271	0.441	0.305	1.63	-0.397	0.845		1.239	1.868	1.549		-0.631
IMAGE:29062	MAPK9	**mitogen-activated protein kinase 9	0.343	0.266		0.648	-0.735	0.111	0.192	0.44	0.594		0.456	1.101	0.165	-0.081	0.014	-0.303	-0.556	-0.232	-0.728	0.569	-0.864		0.121	-0.403		-0.431		-0.503	-1.725	-1.116	-1.054	-1.564	0.485	0.28	0.109	-0.939	-0.295	0.09		-0.405	-0.744	-0.731	-0.062	-0.381	-0.111	-0.301	-0.424
IMAGE:2316602	PRPF4B	PRP4 pre-mRNA processing factor 4 homolog B (yeast)	-1.07	-0.267	-0.165	-0.515	-0.518	-1.132	-0.641	-0.743	1.121	0.696	1.083	0.988	0.792	-0.644	-0.339	-0.026	-0.789	0.495	0.699	0.436	-0.517	-0.219	0.508	-0.656	-0.55	0.326	-1.592	-1.446	-1.298	-0.949	-2.887	-2.647	-0.378	0.657	-0.464	-1.792	0.182	0.467	-0.92	-0.068	-0.207	-0.284	1.075	0.206	-0.364	-0.684	-0.327
IMAGE:214133	BRD2	bromodomain containing 2	-0.823	-1.02	-0.318	-0.398		-0.825	-0.694	-0.976	0.968	0.683	0.53	-0.215	0.109	-0.287	0.098	0.131	-0.322	-0.078	-0.144	0.293	-0.15	-0.152	-0.275	-0.889	-1.143	0.043	-1.105	-2.159	-1.061	-0.962	-2.35	-0.51	-0.551	0.284	-0.047	-0.805	-0.441	-0.286	-1.533	-0.641	-1.85	-0.127	0.152	0.283	0.663	0.293
IMAGE:290555	CLK4	CDC-like kinase 4	0.342	1.115	1.297	0.547	0.974	0.06	0.221	0.919	0.303	-0.442	0.115	0.82	0.074	-0.702	-1.027	0.956	0.353	0.377	-0.179	-0.272	-0.675	-0.717	0.82	-0.654		-0.792		-1.174		-0.737		-3.025	0.104	0.099	-0.092	-1.31	-0.976	0.079	-1.688	-1.116		-0.282	0.507	-0.242	-0.512	-1.022	-0.165
IMAGE:1688510	CLK4	CDC-like kinase 4	-0.378	-0.625	0.347	-0.223	0.454	-0.24	-0.429	-0.251	0.223	0.018	0.285	1.24	-0.116	-0.772	-0.487	-0.034	-0.637	-0.183	-0.469	0.618	-0.965	-1.227	1.17			-0.472		-0.934	-2.096	-0.717	-1.975	-1.045		0.159	-0.132	-0.68	-0.606	0.519	-1.438	-0.726		-0.682	0.517	0.418	-0.262	-0.702	-0.075
IMAGE:150361	IGF1R	insulin-like growth factor 1 receptor	0.329	0.022	0.364	0.394	0.331	-0.013	-0.132	-0.474	0.55	0.275	-0.158	0.427	0.211	-0.445	-0.08	-0.317	-0.66	-0.366	-0.742	0.585	-0.958	-0.78	-0.123	-0.427	-0.341	-0.735	-0.833	-0.467	-0.789	-0.99	-1.258	-0.298	0.011	0.066		-0.593	-0.289	0.786	-0.211	-0.239	-0.918	-0.085	0.364	0.085	0.125	-0.775	-0.818
IMAGE:1583143	RPS6KB1	ribosomal protein S6 kinase, 70kDa, polypeptide 1	-0.295	-0.042	0.52	-0.52	0.827	-0.387	-0.426	-0.308	0.516	0.631	0.128	1.013	0.337	-0.859	0.036	0.389	-0.524	-0.24	-0.256	0.321	-1.462	-1.164	0.403			0.141		-0.811	-0.843	-1.304	-1.592	-0.472	-0.413	0.132	-0.419	-0.987		0.412	-1.005	-0.473	-1.372	-0.139	0.47	0.651	-0.309		-0.412
IMAGE:240589	MAP3K7	mitogen-activated protein kinase kinase kinase 7	-0.273	0.44	0.162	-1.188	-0.801	-2.315	-0.544	-0.316		0.733		0.725	-0.461	-0.907	-0.542	-0.569	-0.682			0.223	-0.9		0.255	-0.059		0.253		-0.919		-2.412	-1.84		0.429	0.274		-1.795	-0.181	0.274	-1.493	-0.351	-1.54	-0.917	0.222	-0.267	-0.117	0.193
IMAGE:796134	MAP3K7	mitogen-activated protein kinase kinase kinase 7	-0.084	-0.251	0.051		-0.302	-0.706	-0.315	-0.047	0.307	0.222	0.169	0.464	0.038	-0.738	-0.163	-0.47	-0.773	-0.269	-0.525	0.442	-0.701		0.344	-0.34	-0.504	-0.188	-0.386	-0.63	-1.362	-1.013	-2.841		-0.022	0.383	-0.038	-0.806	0.248	0.313	-0.584	0.248	-1.311	-0.568	1.081	0.472	-0.248	-0.518	-0.201
IMAGE:222460	TAF1	TAF1 RNA polymerase II, TATA box binding protein (TBP)-associated factor, 250kDa	-0.301	-0.758	0.304		0.021	-0.533	-0.972	-0.864	0.39	0.495	-0.248	-0.253	-0.409		-0.34	-0.307	0.06	0.004		0.725	-0.948		0.457	-0.567		-0.355		-0.857	-1.559	-0.49	-2.228	-0.938		-0.084		-0.403						-0.625	0.174	-0.045	0.275		-0.198
IMAGE:299093	TAF1	TAF1 RNA polymerase II, TATA box binding protein (TBP)-associated factor, 250kDa	-0.53	-0.447	-0.885	-0.415		-0.412	-0.311	-1.013	0.071	-0.124	-0.217	-0.002	-0.128	-0.094	-0.119	-0.256	-0.169	0.245		0.746	-0.447		0.418	0.904		-0.584		-0.516	-0.938	-0.389	-2.457			0.057	0.246	0.028	-0.348	0.267	-1.35	-0.288	-1.167	-0.364	0.425	-0.174	0.306	-0.034	-0.127
IMAGE:264609	BMP2K	BMP2 inducible kinase	-0.621	-0.588	0.164	-0.136		-1.483	-0.952	-0.594	1.12	0.605	0.152	0.517	0.301	-2.005		-0.087	-0.35		-2.612	0.565	0.372	-0.86	-0.033	0.193		0.225		-1.627	-0.889	-0.93	-1.178	-1.398	-1.099	-0.614		-0.283	-1.129	0.726	-1.271	-0.609		-0.755	-0.246	0.105	0.555	-0.195
IMAGE:235924	CDC2L5	cell division cycle 2-like 5 (cholinesterase-related cell division controller)	-0.487	-0.504	-1.022	0.028		0.311	-0.158		0.524	-0.291	-0.154	0.271	-0.275	0.439	-0.686	-0.543	-0.606	-0.112		-0.171	-1.034		0.631					-0.673	-1.015	-0.006	-0.834		0.625	-0.25	-0.301	0.491	-0.685	0.11	-0.617	-0.965	-1.524	-0.051	-0.072	-0.561	0.219	-0.881	-0.784
IMAGE:824937	CDC2L5	cell division cycle 2-like 5 (cholinesterase-related cell division controller)	-0.361	-0.358	-0.556	-0.006	-0.129	0.067	-0.352	-0.354	0.45	0.365	0.032	-0.023	0.271	0.195	-0.22	-0.387	-0.74	0.054		0.025	-0.528	-1.05	0.467	-0.177	-0.241	-0.495		-0.597	-0.629	-0.22	-0.468		0.091	0.266	-0.065	0.247	-0.469	-0.054	-0.711	-0.649	-1.618		-0.066	-0.015	0.175	-0.105	-0.188
IMAGE:685081	PRKCL2	protein kinase C-like 2	-1.292	-1.289	-1.147	-0.517		-1.634	-0.933		0.439	0.414	0.281	0.756	0.93		0.859	-0.168	-0.361	-0.657		-0.446	-0.029		0.216	-0.698	0.128	-0.066		-1.258	-2.11	-0.811			1.24	0.195	-0.156	-0.314		0.555	-1.142	-0.43	-1.399	-0.476	-0.117	-0.236	0.184	-0.326	-0.959
IMAGE:108815	RYK	RYK receptor-like tyrosine kinase	-1.74	-1.367	-0.755	-1.255	-0.898	-1.782	-1.361	-1.573	0.571	0.116	0.183	0.788	0.752	0.226	0.961	0.014		0.045	0.029	1.136	-0.497	-0.939	-0.002	-0.806	-0.74		-0.292	-0.586	-1.588	-1.419	-2.167	-1.547	0.182	0.567		-0.282		0.637	-0.46	0.162	-0.507	-0.514	-0.115	-0.064	0.126	-0.314	-0.467
IMAGE:265060	KIT	v-kit Hardy-Zuckerman 4 feline sarcoma viral oncogene homolog	-1.607	-1.494	-1.112	-1.292	-1.675	-1.859	-1.778	-1.36	1.094	1.279	1.856	2.181	1.085	0.019	1.054	-0.063		-0.292	0.012	0.649	-1.154	-0.916	-0.779	-1.093	-1.307		-1.199	-0.213	-1.955	-1.906	-1.414	-0.904	-0.045		-0.981	-1.529		-0.34	-0.937	-0.965	-0.764			0.009	0.899	-0.361	-0.364
IMAGE:624617	MAP4K5	mitogen-activated protein kinase kinase kinase kinase 5	-0.333	0.45	0.432	0.362	-0.381	-0.725	-0.054	0.024	0.578	0.483	1.07	1.015	0.899	-0.757	0.468	-0.119	-0.902	0.232	-0.244	0.143	-0.14	0.088	0.285	-0.419	-0.863	0.183	-0.505	-1.339	-1.511	-1.272	-1.35	-0.87	-0.661	0.434	-0.087	-1.565	0.049	-0.126	-0.763	-0.451	-0.31	-1.187	0.082	-0.187	0.553	0.353	0.08
IMAGE:683177	MAP4K5	mitogen-activated protein kinase kinase kinase kinase 5	-0.078	0.045		0.757		-0.38	0.311	-0.141	0.663	0.488	0.395	0.98	0.664	0.108	0.643	-0.194	-0.297	-0.193	-0.629	0.408		-0.447	0.37	-1.264	-0.148	0.158		-0.254	-2.006	-1.147	-0.545		-0.066	0.509	0.358	-1.01	0.144	0.089	-2.088	-1.256	-1.395	-1.002	-0.353	-0.312	0.258	-0.532	-0.565
IMAGE:397635	MAP4K5	mitogen-activated protein kinase kinase kinase kinase 5	0.21	0.493		0.935	0.672	-0.502	0.149	0.207	0.221	0.396	0.153	0.578	0.302	-0.444	-0.519	-0.196	-0.689	-0.495		0.356	-0.807	-0.639	0.338	-0.576				-0.926		-1.109	-2.017		0.182	0.237	-0.174	-1.102		0.157		-0.988	-1.097	-0.984	-0.535	-0.144	0.326	-0.384	-0.307
IMAGE:1874786	RPS6KB1	ribosomal protein S6 kinase, 70kDa, polypeptide 1	-0.568	0.055		0.027		-1.17	-0.199	-0.741	-0.217	0.388	0.935	0.92	-0.166	-0.792		0.086	-0.737	-0.283	-0.299	-0.752	-0.205		-0.11	-0.954		0.178		-1.874	-0.546	-0.607	-1.365	-0.955	-0.796	0.319			-1.396					0.118	0.487	0.788	-0.602		-0.455
IMAGE:290443	COL4A3BP	collagen, type IV, alpha 3 (Goodpasture antigen) binding protein		0.49	-0.588	0.582		-0.815	-0.174	0.024	0.268	-0.017	-0.02	0.405	0.999	-0.717	0.538	-0.029	-0.812	-0.088		0.023	-0.39		-0.205	-1.039	-0.413	-0.627		-0.929	-1.271	-0.332	-0.83	-1.01	-0.961	-0.286				0.164	-1.013	0.019		0.113	0.632	1.133	0.023	-1.027	0.09
IMAGE:796155	COL4A3BP	collagen, type IV, alpha 3 (Goodpasture antigen) binding protein	0.353	0.296	0.788	0.848	0.815	0.321	0.042	0.37	-0.046	0.159	-0.644	0.281	0.425	-0.571		-0.333	-0.406	-0.642		0.559	-0.394	-0.996	0.401	-0.333		-0.621		-1.223	-1.875	-1.006	-1.394	-0.624	-0.125	-0.6	-0.341	-1.669	-0.505	0.06	-0.447	-0.295	-1.594	0.209	0.198	1.149		-0.201	0.276
IMAGE:288840	COL4A3BP	collagen, type IV, alpha 3 (Goodpasture antigen) binding protein	0.554	0.677	-0.191	1.069	0.026	0.172	0.323	0.471	0.215	-0.38	-0.233	0.412	0.546	-0.26	-0.055	-0.632	-0.545	-0.091	-0.777	0.62	-0.143		0.162	-0.542	-1.006			-1.522	-1.294	-0.875	-0.993	-0.833	0.366	-0.469	-0.71	-0.148	-0.824	0.331	-0.456	-0.324	-1.753	0.72	0.039	0.76	0.09	-0.55	0.207
IMAGE:1563497	CSNK2A1	casein kinase 2, alpha 1 polypeptide	-0.387	-0.044		0.408		-0.779	-0.548	-0.73	0.754	0.759	0.076	0.231	0.085	0.199	0.424	-0.253	-0.326	-0.502		0.639			-0.429			-0.481		-0.933	-2.155	-1.156			0.785	0.33	-0.591	-0.279	-0.155	0.42	-0.457	0.145	-1.794	0.579	1.388	0.979	-0.241	-1.291	-1.514
IMAGE:773319	RPS6KB1	ribosomal protein S6 kinase, 70kDa, polypeptide 1	-0.783	-0.52	-0.488	-0.358	-0.451	-0.835	-0.334	-0.666	0.438	0.483	0.32	0.675	0.469	-0.027	0.178	0.081	-0.572	0.012	0.066	0.153	-0.46	-0.682	0.425	-0.519	-1.353	0.363		-0.009	-0.641	-0.102	-1.03	-1.19		0.044	-0.437	0.085	-0.041	-0.056	-0.363	-0.201		0.743	0.362	0.643	-0.417	-0.467	-0.56
IMAGE:752701	PRKCN	protein kinase C, nu	-1.036	-0.463	-0.581	-0.791	-0.604	-1.108	-0.897	-0.259	0.385	0.34	0.227	0.142	0.116	-0.71		-0.402	-0.935	-0.371	-0.227	0.1	-0.563	-0.495	0.222	-0.432	-0.486	-0.57		0.218	0.596	0.145	-0.223	-0.513	-0.514		-0.55	0.322	0.436	-0.049	-0.586	-0.714	0.227	0.1		0.26	-0.12	-0.49	-0.803
IMAGE:162262	PRKCN	protein kinase C, nu	-1.611	-1.368	-1.396	-1.296		-2.223	-1.592	-2.034	0.7	1.015	0.502	0.337	0.341	-1.285	0.11	-0.607	-0.77	0.074		0.315			-0.383	-0.377	0.019	-0.165		-0.927	-1.419	-1.49	-1.578	-3.128	-0.999	-0.034	-0.035	-2.133	0.151	0.396	-1.111	-0.459	-1.658	-0.605	0.474	0.265	-0.095	-0.685	-0.408
IMAGE:261541	PRKCN	protein kinase C, nu	-1.558	-1.215		-1.663			-0.529	-1.261	0.703	0.038	-0.145		0.124	-0.462	-0.457	-0.414	-1.077	-0.793		-0.402	-0.815	-0.607	-0.26			-0.462		-0.424	-1.126	-0.447	-0.565		-0.406	-0.261	0.208	-0.84	0.494	0.349	-0.978	-0.536	-0.695	-0.152	0.377	0.058	-0.322	0.048
IMAGE:594322	PAPSS1	3'-phosphoadenosine 5'-phosphosulfate synthase 1	-0.085	0.098	-0.04	0.32	-0.243	-0.827	-0.386	-0.698	0.836	0.821	0.798	0.873	0.067	-0.659	0.386	0.229	0.286	-0.01	-0.216	0.261	-1.522	-0.544	-0.247	-0.691	-1.175	0.091	-0.357	-0.521	-0.943	-0.694	0.238	-0.312	0.297	0.512	-0.299	-0.927	-0.393	0.362	-0.545	0.287	-1.062	-0.229	-0.15	-0.229	0.241	-0.009	0.138
IMAGE:841384	DDR1	discoidin domain receptor family, member 1	0.447	-0.16	0.002	0.282	0.439	-0.135	-0.144	-0.256	0.498	0.343	0.22	0.445	0.259	0.993	-0.062	0.571	0.188	-0.338	-0.224	-0.407	-0.39	-0.272	-0.075	-0.219	-1.003	-0.247		-0.539	-1.351	-1.212	-1.38	-0.99	0.969		-0.527	0.005	-0.191	-0.406	-0.373	-0.721	-0.34	0.163	0.602	-0.007	-0.317	-0.727	-0.71
IMAGE:754387	EIF2AK3	**eukaryotic translation initiation factor 2-alpha kinase 3	-0.608	-0.635	-0.473	-0.213	-0.216	-0.53	-0.519	-1.161	0.553	0.978	0.855	0.72	-0.216	0.058	-0.397	0.346	-0.137	0.237	-0.359	0.098	-0.475	-0.897	0.78	-0.184	-0.398	0.298		-0.444		0.253	0.165	0.315	-0.216	0.019	-0.772		-0.166	-0.151	-1.708	-0.436	-1.235	0.048	0.077	-0.022	-0.012	0.298	0.295
IMAGE:345430	PIK3CA	phosphoinositide-3-kinase, catalytic, alpha polypeptide	-0.278	-0.385	0.017	-0.173	-0.146	-0.81	-0.669	-0.731	-0.017	0.308	-0.485	0.14	0.654	-0.772	0.273	-0.374	-0.807	-0.303	-0.319	0.258	-0.545	-0.387	-0.52	-0.494	-0.188	-0.502	-1.35	0.096	-1.606	-0.757	-0.275	-0.125	-0.156	-0.731	0.168	-0.36	0.064	0.489	-0.638	-0.176	-1.055	0.428	0.197	0.468	0.218	-0.122	0.055
IMAGE:788109	ATR	ataxia telangiectasia and Rad3 related	-0.374	-0.131	-0.039	0.331	-0.052	-0.316	-0.285	-0.497	0.377	0.502	0.099	0.624	0.168	-0.658	-0.323	0.01	-0.903	-0.389	-0.765	-0.118	-0.971	-1.333	0.074	-0.95	-1.404	0.212	0.204	-0.08	-0.562	-1.383	-0.731	0.159	-0.232	0.523	-0.198	-1.156	-0.172	-0.307			-0.831	-1.328	-0.509	0.062	-0.078	-0.668	-0.541
IMAGE:200599	SPEC2	non-kinase Cdc42 effector protein SPEC2	0.402	0.665	0.107	1.057	-0.126	0.06	-0.169	0.579	0.233	-0.292	-0.475	-0.18	-0.416	-0.892	-1.287	-0.684	-0.587	-0.563		-0.382	0.505	-0.127	-0.56	0.106	-0.478	0.148		-0.344	-1.026	-1.457	-2.235		0.664	0.139	-0.872	-0.92	-1.116	-0.791	-1.618	-0.946	-1.555	0.018	-0.923	-0.382	-0.022	-0.402	-0.595
IMAGE:731318	PIP5K3	phosphatidylinositol-3-phosphate/phosphatidylinositol 5-kinase, type III	-0.049	0.154	-0.074	0.446	0.103	0.129	0.3	-0.032	-0.038	-0.023	-0.686	0.009	-0.317	-0.413	-0.598	-0.345	-0.518	-0.354	-0.87	0.037	-0.916	-0.608	0.039	-0.865	-1.119	0.097	0.389	0.005	-0.817	-0.698	-0.276	-0.346	-0.297	-0.212	0.117	-0.151	0.143	-0.162	-0.359	-0.457	-0.196	-0.303	-0.194	-0.313	-0.063		-0.306
IMAGE:824720	PIP5K3	phosphatidylinositol-3-phosphate/phosphatidylinositol 5-kinase, type III	-0.274	0.419	0.181	0.491	0.598	-0.106	0.135	-0.007	-0.073	-0.608	-0.211	0.314	-0.282	-0.438	-0.713	-0.17	-0.733	-0.039		-0.438	-0.541	-0.793	-0.056	-0.23	-0.064		0.504	-0.27	-0.782	-0.613	-1.031	-0.331	-0.462	-0.397	-0.278	-1.086	0.338	-0.187	-0.804	-0.172	-0.571	-0.668	-0.239	-0.378	0.022	-0.408	-0.321
IMAGE:150041	PIP5K3	phosphatidylinositol-3-phosphate/phosphatidylinositol 5-kinase, type III	-0.312	0.391	-1.077	0.693		-0.924	-0.493	0.075	-0.421	0.704	0.431	0.546	0.59	-1.576	-0.111	-0.608	-0.731	0.423	-1.283	-0.996	-1.029		0.086		0.188	0.694		-1.208		-0.471	-0.669			0.325	-1.296	-0.624	-0.16	0.005	-0.742		-0.149	-1.096	0.393	-0.156		0.034	-0.029
IMAGE:1750512	JIK	STE20-like kinase	0.268	0.661	1.003	0.863	0.42	0.556	0.277	-0.045	-0.141	-0.216	-0.359	0.316						-0.347		0.234	-0.349		-0.404	0.232	-0.732						-5.799		0.63						-1.282	-0.48	-1.339			0.114	0.294	-0.346	-0.159
IMAGE:1585982	pknbeta	protein kinase PKNbeta	0.199	-0.858	-0.326				-0.292	0.046	-0.7		-0.358	0.397	0.641	-0.165	0.07	0.043	0.13	0.134	-0.832		-0.418	-0.89	0.537	-0.117		-0.665		-0.497	-0.429		-3.318		0.041	0.266	0.075	0.027	0.101		-0.511			-0.595	-1.516	-0.515		0.725
IMAGE:291345	CSNK1A1	casein kinase 1, alpha 1	-0.768	-0.515	-0.823	-0.193	-0.876	-0.97	-0.549	-0.941	0.153	-0.222	-0.105	0.52	0.874	0.678	0.803	-0.094	-0.067	-0.443		0.918	-0.795	-0.217	-0.29			-0.202	-1.39	0.086	-1.376	-0.887	-1.365	-0.395	-0.006	0.459	0.168	0.29	0.554	0.239		-0.546		0.568	-0.263	0.588	-0.192	-0.352	-0.005
IMAGE:745402	CSNK1A1	casein kinase 1, alpha 1	-0.611	-0.388	-0.576	-0.296	-0.749	-0.873	-0.712	-0.604	0.22	0.155	0.062	0.317	0.851	0.665	0.76	-0.287	-0.17	-0.376	0.288	0.755	-0.718	-0.05	-0.353	-0.547	-1.001	-0.105	-0.873	0.013	-1.119	-1	-1.648	-0.688	0.401	0.266	0.365	0.367	0.781	0.556	-0.121	0.041	0.322	0.445	0.174	0.395	-0.135		-0.248
IMAGE:198690	OSR1	oxidative-stress responsive 1	-0.672	-1.039	-0.267	-0.467	-0.32	-0.734	-0.823	-0.855	0.079		-0.479	0.026	0.21	0.154	0.149	-0.538	-0.881	-0.617	0.227	0.764	-0.669	-0.251	0.436	-0.218		-0.616	-1.674	-0.348	-0.46		-2.019	-0.429	0.75	-0.445	-0.536	0.066	-0.09	0.655	-0.732	0.14	-0.879	0.564		1.194	0.154	-0.226	-0.059
IMAGE:200916	OSR1	oxidative-stress responsive 1	-0.662	-0.869	-0.607	-0.547	-0.14	-0.694	-0.733	-1.115	-0.071	-0.296	-0.209	0.136	0.73	0.944	0.729	-0.558	-0.371	-0.897	0.347	0.274	-0.899	-0.101	0.166	-0.488		-0.256	-1.334	-0.308	-1.21	-0.461	-1.369	-0.819	0.37	-0.045	-0.126	0.416	0.5	0.495	-0.602	0.03		0.984	0.853		-0.056	-0.366	-0.239
IMAGE:684073	CSNK1A1	casein kinase 1, alpha 1	-0.665	-1.352	-0.8	-0.6		-0.587	-0.836	-0.608	0.016	0.301	0.158	0.253	0.577	0.061	0.506	-1.101	0.266	-0.18	0.504	0.561	0.428	-0.234	0.473	-0.141		-0.059		-0.341	-0.673		-0.312	0.348	0.397	-0.188				0.242	-0.595	-0.463	0.408	0.391	0.11	0.121	0.001	0.441	0.428
IMAGE:502173	NME5	non-metastatic cells 5, protein expressed in (nucleoside-diphosphate kinase)	0.023	-0.504	0.568	0.258	0.205	-0.529	-0.028	0.14	-0.016	0.349	0.326	0.261	-1.295					-0.892		0.589	-0.134	-0.746	-0.029	0.117							-1.574	0.016	-0.245					0.42	-1.337	0.115	-1.894	-0.581		0.669	0.119	0.139	-0.074
IMAGE:842906	HRI	heme-regulated initiation factor 2-alpha kinase	-0.16	-0.177	0.005	0.285	0.292	-0.092	-0.121	-0.243	1.441	1.176	0.863	-0.222	-0.008	-0.684	-0.039	0.004	-0.029	-0.275	-0.481	-0.404	-0.867	-0.259	-0.132	-0.546	-1.18	-0.234		-0.886	-0.778	-0.639	-0.847	0.313	-0.958	0.147	-0.694	-0.402	-0.618	0.007		0.412	-0.487	0.236	0.165	0.546	-0.094	-0.594	-0.357
IMAGE:731231	CRK7	CDC2-related protein kinase 7	-0.73	-0.797	-0.915	-0.875	-0.458	-1.302	-0.671	-0.993	0.131	0.256	0.263	-0.292	0.122	-0.354	-0.039	-0.326	-0.279	-0.285		0.346	-0.397		0.548			0.146		0.024		-0.649	-0.697	-0.427	0.082	0.117	-0.424	-0.312	-0.158	-0.093	-0.06	-0.308	-1.247	-0.224	-0.925	-0.814	-0.014	0.126	0.143
IMAGE:823771	CRK7	CDC2-related protein kinase 7	-1.175	-0.742		-0.63	-0.363	-0.897	-0.276	-0.768	0.326	0.161	-0.202	-0.037	-0.063	-0.039	0.106	-0.391	-0.554	0.05	0.134	0.471	-0.342	-0.104	0.323	0.339		-0.299	1.053	-0.251	-0.393	-0.454		-0.642		0.002	-0.319	-0.927	-0.153		-0.405	-0.663	-0.552	-0.829	-0.68	-0.689	-0.119	-0.329	-0.112
IMAGE:824193	TGFBR1	transforming growth factor, beta receptor I (activin A receptor type II-like kinase, 53kDa)	-2.528	-1.405		-1.253		-2.5	-0.969		-0.307		-0.605	0.21		0.278	0.533	1.176	0.563	0.087		2.328	-0.425		-0.71	-0.114	0.982			-0.424	-1.496	-0.537	-1.155		0.484	0.859			0.154	0.509	-1.668	-0.716	-1.495	0.248	0.307	-0.702		0.638
IMAGE:80649	ROCK1	Rho-associated, coiled-coil containing protein kinase 1	-1.455	-1.052		-0.95		-0.987	-1.076	-0.878	0.066	0.211	-0.072	0.503	1.927	-0.049	0.686	0.289	-0.094	0.43	0.264	0.281	0.338	-0.274	-0.357	-0.621		0.021		-0.981	-1.273	-0.154	0.128	-1.052	-0.663	0.272	0.661	0.253	-0.583	0.952	-0.265	0.627	-0.212	-0.339	0.12	-0.339	0.021	0.211	-0.242
IMAGE:824758	ROCK1	Rho-associated, coiled-coil containing protein kinase 1	-1.062	-1.609	-0.867	-1.167	-1.29	-1.224	-1.433	-1.215	-0.071	-0.726	-0.469	0.146	1.36	0.694	0.149	0.092	-0.421	0.043	-0.053	0.924	-0.869	-0.281	0.066	-0.088		-0.586		-0.068		0.169	-0.359	-0.439	0.01	0.055	0.504	-0.034	0.12	0.355	-0.412	-0.7		-0.576	-0.787	-0.436	0.074	-0.026	0.221
IMAGE:841149	TGFBR2	transforming growth factor, beta receptor II (70/80kDa)	-2.869	-2.576		-2.464	-1.017	-3.021	-2.03	-2.402	-0.098	-0.213	-0.436	-0.191	0.953	0.187	0.122	-0.045	0.032	-0.634	0.35	1.767	0.054	-0.708	-0.091	0.055	-0.159	-0.373	-1.671	-0.075	-1.267	-1.458	-0.976	-0.066		1.768	2.617	1.029	1.523	1.048		0.753	-0.606	-1.143	-0.284	0.967	1.707	0.917	0.704
IMAGE:340630	MAP3K8	mitogen-activated protein kinase kinase kinase 8	-0.912	-0.769	-1.247	-0.897	-0.71	-2.264	-0.943	-1.285	0.089	-0.196	-0.299	-0.664	0.55	-0.046	0.819	0.322	-0.671	-0.697		-0.016	-0.219	0.069	-0.484	0.002	0.378	0.764		0.662	-0.4	-0.641	-1.389	-0.869	-0.27	0.485	0.914	-0.614	0.83	-0.285	-0.602	-0.68	-0.609	-0.156	-0.537	-0.666	0.824	0.754	0.541
IMAGE:897006	DYRK1A	dual-specificity tyrosine-(Y)-phosphorylation regulated kinase 1A	-0.09	0.113	0.125	0.115		-0.072	-0.061		0.291	-0.074	-0.157	-0.372	0.232	0.156	-0.059	0.034	-0.309	-0.505	-0.601	0.226	-0.607	-0.459	-0.502	-0.616	-1.43	-0.924		-0.666	-1.418	-0.629	-1.597	-0.927	-0.058	0.167	-0.044	0.468	0.052	0.267	-0.07	0.262	-0.397	1.126	1.175	0.416	-0.044	-0.484	-0.447
IMAGE:897485	DYRK1A	**dual-specificity tyrosine-(Y)-phosphorylation regulated kinase 1A	0.036	-0.391		0.101		0.214	-0.335	0.243	0.377		-0.411	-0.246	-0.032	-0.008	-0.043	-0.11	-0.493	-0.319	-0.395	0.532	-0.741		0.224	-0.4		-1.138		-0.62	-1.422	-2.193	-1.061	-0.751	0.008	-0.217	-0.158	0.454	0.168	0.453	-0.444	0.748	0.109	0.912	0.901	0.872	-0.028	-0.668	-0.151
IMAGE:823629	NEK1	NIMA (never in mitosis gene a)-related kinase 1	0.462	-0.225		0.367	0.634		0.021	0.239	-0.177	-0.342	-0.955	0.09	-0.246	-0.082	-0.687	-0.154	-0.127			0.538			-0.47			-1.322		-1.364	-1.396				-0.296	0.279	0.168	-0.19		0.879				-0.032	0.337	0.168	-0.332	-1.012
IMAGE:283878	SMG1	PI-3-kinase-related kinase SMG-1	-0.165	-0.332	0.24	0.11	0.177	0.053	-0.236	-0.538	0.056	-0.149	-0.772	-0.337	0.277	0.171	0.006	0.179	-0.484	-0.21	-0.026	0.161	0.048	-0.484	0.223	-0.341	-0.915	-0.639	-0.577	-0.341	-0.983		-0.402	-0.252	0.367	-0.218	-0.179	0.503	0.587	0.012	-1.065	-0.673	-0.342	1.331	0.21	1.091	0.171	-0.539	-0.622
IMAGE:358675	CSNK1E	**casein kinase 1, epsilon	-0.94	-0.587	-0.665	-0.665	-0.848	-1.032	-1.021	-0.993	-0.219	-0.104	-0.327	0.818	0.552	-0.764	0.351	-0.466	-0.329	-0.895		-0.164		-0.519	-0.852	-0.416	-0.14	0.426	-0.142	0.014	-0.028	-1.289	-0.717	0.573	1.402	0.627	0.136	-1.032	0.122	0.217	0.52		-0.567	0.126	-0.045	0.436	-0.614		-0.747
IMAGE:1915416	CDK7	cyclin-dependent kinase 7 (MO15 homolog, Xenopus laevis, cdk-activating kinase)	-0.765	-0.562	-0.28	-0.7		-0.747	-0.436	-0.188	-0.594	-0.089	-0.222	0.393	0.817	-0.049	0.886	-0.321	-0.094	-0.06	-0.086	-1.019			-0.317		-0.155	0.361		0.079	-0.583	-0.794	-1.332		1.137	0.672	0.421	-0.987	0.367	0.182	-0.265	-0.023	-0.892	0.241	0.53	0.371	-0.399	-0.679	-0.032
IMAGE:470621	CDK7	cyclin-dependent kinase 7 (MO15 homolog, Xenopus laevis, cdk-activating kinase)	-0.599	-0.666		-0.564		-0.421	-0.31	-0.452	0.262	-0.613	-0.406	0.909	0.633	0.097	1.452		0.032	-0.394	-0.15	-1.183	-0.836	-0.868	-0.151	0.045	-0.129	-0.333		-0.065	-0.837	-1.038				0.398	0.267	-1.421	0.493	0.248	0.231	-0.307	-0.626	0.027	0.426	0.827	-0.603	-0.883	-0.776
IMAGE:130242	CDK7	cyclin-dependent kinase 7 (MO15 homolog, Xenopus laevis, cdk-activating kinase)	-0.584	-0.491	-0.339	-0.189	-0.672	-0.406	-0.605	-0.067	0.087	0.052	-0.031	0.854	0.618	-0.098	1.027	-0.61	-0.703	-0.479	-0.465	-0.478	-1.071	-0.633	0.104	0.17		-0.198	-1.036	0.05	-0.452	-1.123	-0.251	-0.041	0.938	0.543	-0.098	-1.156	0.398	0.233	-0.174	0.098		-0.058	0.511	0.722	-0.748	-0.998	-0.871
IMAGE:504689	FLJ20604	hypothetical protein FLJ20604	-0.529	-1.026	-0.444	-0.954	-0.627	-0.621	-0.76	-0.682	0.032	0.567	0.414	1.399				-1.375		-0.044		-0.363	-0.636		0.369	0.655	0.641						0.784	1.704	0.923					0.838	0.641		-0.096			0.817	-1.173		-1.236
IMAGE:782692	PIK4CB	**phosphatidylinositol 4-kinase, catalytic, beta polypeptide	-0.651	0.052	-0.206		-0.509	-0.483	-0.102	-0.904	0.16	0.575	0.132	1.357	0.301	-0.075	-0.05	0.083	0.03	-0.346		0.265	-0.708	-0.55	-0.363	-0.177	-0.501	-0.075		0.193	-0.379	-0.52	0.002	-0.128	0.641	0.136	-0.075	0.217	0.171	0.026	0.159	0.221	-0.198	0.305	0.204	0.615	-0.375	-0.775	-0.688
IMAGE:731442	COL4A3BP	collagen, type IV, alpha 3 (Goodpasture antigen) binding protein	-0.634	0.299	-0.089	0.231	-0.882	-1.466	-0.655	0.153	-0.443	-0.018	0.159	-0.266	1.058				-0.593	-0.169	0.535	-0.578	0.339	-0.223	-1.456	-0.07	0.196		-0.086	-0.31		-1.243	-0.871			-0.367			-1.242	0.273	1.366	1.238	-0.401	-0.128	0.521	1.062	-0.578	-0.108	-0.181
IMAGE:2048524	JAK2	Janus kinase 2 (a protein tyrosine kinase)	-0.463	-0.25		-0.458	-0.771	-0.005	-0.314	-0.446	-0.682		-0.81	-0.175	1.299	0.123		-0.919	-0.302	-0.178	-0.254	0.243	-0.4		0.065	-0.379	-1.563			-0.939	-0.991	-1.182	-1.5	-1.32	0.719	-0.476	0.793	0.295	-0.471	-0.006	0.507	1.599		-0.277	1.612	-0.277	0.423	0.573	0.2
IMAGE:824527	GUK1	guanylate kinase 1	-0.598	0.315	0.307	-0.013	0.284	-0.54	0.311	-0.281	0.773	0.338	0.965	0.75		-0.032				0.237	-0.089	-0.402	-0.035	0.043	0.24	-0.044	-0.738						0.345	-0.085	0.074	-0.221		-1.32	-0.476	-0.781	-0.488	-0.496					-0.182	-0.542	-0.645
IMAGE:126447	CHEK1	**CHK1 checkpoint homolog (S. pombe)	-0.308	-1.355	0.067	-2.823	0.174	-1.41	0.531	-0.181	-0.907	-1.362	-3.975	-0.33	0.844	0.528	0.893	0.836	-0.117	0.777	-2.109		-0.095	-0.747	0.94	-6.434		0.338		0.376	0.344	1.173			1.314	0.719	-0.642	-0.73	-0.186		-1.178	0.604		0.518	-2.423	-0.572		-1.732
IMAGE:503097	PRPS2	phosphoribosyl pyrophosphate synthetase 2	-0.091	-0.678	-0.386	-0.066	-0.289	0.037	-0.582	-0.634	0.57	0.495	0.122	1.017	-0.589	-1.155	-0.32	0.663	0.41	0.284	-0.072	-0.045	-0.988	-1.02	0.487	-0.867	-0.041	0.475		-0.377	-0.069	-0.88	-0.838	-0.188	0.241	0.916	-0.825	-2.433	-0.609	-1.664	-1.361	-1.759	-1.238	-2.425	-3.656	-1.685	-0.845	-0.865	-1.188
IMAGE:627688	PRPS2	phosphoribosyl pyrophosphate synthetase 2	-0.071	-0.588	-0.306	0.004	-0.059	0.147	-0.342	-0.344	0.72	0.655	0.382	0.987	-0.489	-0.905	-0.42	0.873	0.33	0.154	0.148	0.095	-1.248	-1.18	0.327	-0.317	0.009	0.495		0.283	-0.999	0.36	0.282	-0.308	0.061	0.956	-1.005	-3.723	-0.989	-1.934	-2.041	-2.459	-2.428	-2.275	-4.726	-1.955	-0.595	-0.985	-1.838
IMAGE:246524	CHEK1	CHK1 checkpoint homolog (S. pombe)	-0.845					0.063	1.324	0.712	0.356	-1.119	-0.932		-0.033	-1.019	-6.034	0.349			0.264		-0.282		0.363	1.329		0.171		-2.141	1.507	0.406	0.058		0.837	-0.018				-0.248	0.195	0.007	1.108	-1.559	-6.12	-0.649		-0.799	-2.532
IMAGE:289666	RAGE	renal tumor antigen	-0.206	-0.673		-0.881		0.102	0.373		0.405	-0.05	0.027	0.422	-0.984	-1.39	-0.165	-0.232	0.405	-0.051		-0.44	0.107		0.682	-0.162	0.384	-0.26		-0.452	-0.724	-0.265	0.627	0.007	-0.244	-1.239		-2.108	-0.594	-0.399	-0.176	0.066	0.787	-0.44	-2.231	-0.36	-0.87	0.01
IMAGE:1643067	TEX14	testis expressed sequence 14	-0.998	-2.335		-1.723		-1.34	-0.969	-1.161	0.383	0.598	0.165	0.93	0.354	-0.292	-0.347	0.436	0.213	-0.533	-0.929	-1.102	-0.805			-0.864	-0.108	1.288		-0.464	-0.226	-1.117	0.195	-0.135	-0.436	0.489		-0.14	0.684				-0.485	-0.262	-0.023	-0.092	-0.072	-0.362	-0.115
IMAGE:878127	VRK3	vaccinia related kinase 3	-0.633	-0.32		-0.428	-0.001		-0.774	-0.076	-0.762	0.073	0.6	0.425	-1.071	-0.897		-0.099	-0.302	-0.088		-0.507	0.82		-0.435	-0.289	-1.843	-0.717		0.001		0.258	-0.61	0.3	-0.861	0.534			-0.671			-1.341		0.173	0.412	-0.207	-0.257	-0.387
IMAGE:594123	MAP2K1	mitogen-activated protein kinase kinase 1	1.156	0.399	0.921	-0.449	0.878	-0.146	-0.025	-0.487			-0.171	0.334	-0.312	-0.018	-0.753	0.03	-0.213				-0.361		0.234	0.07		-0.198		-0.47	0.118		-0.831	0.299	0.348	-0.917	-0.328	-1.166				-0.492	-0.611	-0.538	0.401	-1.128
IMAGE:856135	SRPK1	SFRS protein kinase 1	0.369	0.092	0.594	0.984	0.261	0.117	0.138	0.286	0.3	0.035	-0.358	0.397	0.471	-1.305	0.5	-0.147	-0.63	-0.226	0.458	-0.015		0.14	0.097	-0.327	-1.271	0.445	-0.913	0.153	-1.249	-0.62	-0.768	-0.108	0.681	0.076	-0.435	-2.973	-0.499	-0.034	-0.511	-0.199	0.192	-0.865	-0.536	0.515	-0.385	-0.575	-0.558
IMAGE:1951173	SRPK2	SFRS protein kinase 2	2.01	2.073		1.885		1.258	1.389	1.627			-0.067		-0.658	-0.964	0.121	0.014	-0.269			-0.094	-0.797					-0.324		-0.996	-0.128		0.123	-1.527	-1.608	-0.833			-0.978	0.387			-0.567	-0.744	0.715	0.196
IMAGE:21899	SRPK2	SFRS protein kinase 2	1.603	1.886	2.368	2.158		1.051	1.242	1.67	0.174	0.139	0.076	0.211	-0.165	-1.121	-0.106	-0.133	-0.676	-0.082	-0.498	0.639	-1.244	-0.926	-0.359	-0.223	0.123	-0.401	-1.819	-0.793	-2.105	-1.396	-1.414	-1.374	-1.005	-0.31	-0.641	-2.609	-0.625	-0.31	-0.807	0.035	0.296	-0.911	-0.132	-0.081	-0.271	-0.421	-0.374
IMAGE:140108	SRPK2	SFRS protein kinase 2	1.39	1.663	1.605	1.955	1.092	1.148	1.019	1.597	0.461	-0.104	-0.077	0.218	-0.448	-0.394	-0.089	-0.116		-0.255	-0.321	0.016	-0.477	-0.929	-0.592	-0.926	-0.94	-0.404		-0.476	-1.408	-1.359	-1.377	-2.607	-0.278	-0.193	-0.264	-1.252	-0.668	0.027	-0.84	-0.718		-0.684	-0.145		-0.314	-0.574	-0.677
IMAGE:878281	RPS6KC1	ribosomal protein S6 kinase, 52kDa, polypeptide 1	0.682			1.227	0.324	0.57	0.821	0.789	0.043		-0.455	0.6	0.204	0.298	-0.107	-0.014	-0.057	-0.103		0.198	-0.755		0.54		-0.428	-0.192		-0.404	-0.836	-0.537	-0.465		-0.086	-0.181	-0.222	-0.89	-0.306	-0.691				-0.222	0.867	0.648	-0.462	-0.712
IMAGE:590544	MAPK9	mitogen-activated protein kinase 9	-0.043	0.52	0.712	0.292	0.409	-0.295	0.106	0.524	0.398	0.353	-2.602e-18	0.485	-0.001	-0.977	0.108	0.381	-0.202	-0.258	0.096	0.193	-0.73	-0.182	-0.045	-0.649	-0.243	0.543	-0.395	-0.219		-1.552	-0.14	-0.77	0.359	0.364	0.203	-1.155	-0.071	-0.096	0.327	-0.111	-0.17	-0.607	0.312	0.173	-0.217	-0.577	-0.2
IMAGE:49687	ADRBK2	adrenergic, beta, receptor kinase 2	0.976	0.889		1.251		0.144	0.485		-1.113	0.552	-0.281	0.134	-0.682	-1.538	-1.793	-0.41	-1.303	-0.069		-0.848			-0.886	1.46	1.516	0.642		-0.51	-1.032	-2.423			-0.922	0.723		-0.986	-1.472	-0.667	-1.114	-0.002	-0.701	-2.048	-1.499	-1.558	0.862		1.069
IMAGE:40154	ADRBK2	adrenergic, beta, receptor kinase 2	1.974	2.067		2.269		1.532	1.523	1.421	-1.085	-1.03	-1.613	-0.328	-0.874	-0.56	-1.625	0.278	-1.445			-0.39					1.114	-0.05		-1.022	-0.804	-1.655	-0.443			1.281	-0.27	0.542	-1.724					-2.96	-1.261	-2.56	-0.59	-0.61	0.667
IMAGE:703930	ADRBK2	adrenergic, beta, receptor kinase 2	0.44	1.273	0.905	1.255	0.212	-0.062	0.649	0.667		0.566	-0.317	-0.582	0.022	-1.614	-1.259	-0.006	-1.129	-1.075		-2.554	-1.267		-1.082	-1.516	-0.91	0.626		0.244	-0.218	-1.589	-0.907		-0.968	0.917			-0.378				0.083	-0.784	-1.135			0.196	1.093
IMAGE:1879640	FLJ25972	hypothetical protein FLJ25972	0.842	-1.955		-1.743		0.22	-1.299	0.209	1.213	1.878	1.035	2.11	-0.446		-1.607	-1.124	-1.977				-2.005				-1.818	-0.702		-1.074	-1.276	-1.277	-2.395		-2.226	1.059				2.729			-0.475	-2.452	-1.983		2.228	2.228
IMAGE:253507	FLJ25972	hypothetical protein FLJ25972	1.123	0.596		0.928		1.231	0.692	1.21	0.644	0.869	0.056	1.271	-0.535		-1.176	-0.983								-0.763		-0.891		-0.953	0.065		-0.164		-1.625	-0.12		-1.049	-2.355	1.28				-1.421		-1.551	0.939	1.329
IMAGE:2273013	TESK2	testis-specific kinase 2	0.485	0.308	-0.96	0.49	-0.863	0.173	0.184	-0.018	0.436	0.341	1.468	1.053	-0.263					0.62		-0.799	0.188	-0.284	0.513	-0.891	-0.295				0.387	0.856	-0.122		1.107	-0.018		-0.687		-0.658		-0.583	0.118			-0.719	-0.569	-0.699	-0.132
IMAGE:1569156	STK16	serine/threonine kinase 16	0.13	-0.297		0.035		-0.102	-0.241			0.446	0.633	0.888	-0.478	-0.134	-0.049	-0.356	-0.169	0.315		0.656			0.438			0.186		0.184	-0.338	0.111				0.167	-0.784	0.258	0.062	-0.663	-0.05	-0.618		-0.044	-0.215		-0.014	-0.824	-0.037
IMAGE:283099	HIPK2	homeodomain interacting protein kinase 2	-0.714	0.029	-0.229	-0.179			-0.045	-0.617		1.072	1.529	0.234	-0.762		-0.193		-0.353	0.361	0.015	0.062	-0.581	-0.293		0.59		0.432		0.34		-0.843				0.693		-0.726	-0.552	-1.547		-0.902		-0.688	-0.549		-0.518	0.072
IMAGE:52338	ACVR2	**activin A receptor, type II	-0.479	0.014	0.006	-0.664	-1.217	0.179	-0.29	-0.572	1.062	0.447	0.494	0.749	-0.347	0.037		-0.195		-0.444	-1.03	-0.773	0.004	-0.248	0.859	0.045		-0.833		-0.325		-0.408	-0.196	-0.336	0.243	0.308	-0.143		0.483	0.048	0.621	-0.217		0.237	0.046	-0.143	-0.453	-0.233
IMAGE:487400	C20orf64	chromosome 20 open reading frame 64	-0.632	-0.439		-0.467		-1.014	-0.373	-0.605	-0.251	-0.406	0.541	0.076	0.66					-0.227		-0.096	0.221		-0.564	0.722							1.081	0.431	0.16				-0.16	-0.045	0.558	-0.64	-0.319			0.244		-0.086	-0.269
IMAGE:1204398	TLK1	tousled-like kinase 1	-1.222	-1.049	-0.997	-1.397		-1.174	-1.303	-1.895	0.759	0.464	0.381	0.156	0.42	0.264		0.462		-0.187	-0.453	-0.546	-0.879	-0.411	-0.914	0.242		0.894		0.212	-0.09	-0.591			-0.03	0.835		-0.514	-0.01	0.185		-0.88	-0.549	-0.106	0.213	0.294	-0.616	-0.716	0.141
IMAGE:713058	VRK2	vaccinia related kinase 2	-1.253	-1.1		-1.118			-0.974		-0.402		0.45	-0.005	0.879	-0.257	-0.122	-0.329	0.008	-0.428			-1.12		-0.615		1.547	0.543		-0.419		-0.982	0.42		-0.101	0.904			0.099	0.904	-0.293			-0.607	0.402	0.263	-0.837
IMAGE:1468054	STK17A	serine/threonine kinase 17a (apoptosis-inducing)	-1.4	-1.607				-0.452	-0.301		0.001	0.246	0.073		-0.048	0.346		-1.376	0.941			0.206			-0.652					-1.036			1.073	-0.157	0.032	0.617			-0.758	0.887	-0.96		0.423	-0.164	0.795	-1.984	-1.234		-0.397
IMAGE:486282	CDKL1	cyclin-dependent kinase-like 1 (CDC2-related kinase)	-0.564	0.959		0.701		-0.616	0.195	-1.277	-1.403	0.162	0.039	-0.106	0.138	-1.048	-0.063	-0.67	-0.633			-0.908	-1.491	-2.333	-0.476					-1.84		-0.113	0.149			-0.307			-1.002	0.893			-0.711	0.302	0.971	0.252	-0.248	0.152
IMAGE:452863	RIOK1	RIO kinase 1 (yeast)	-0.684	-0.621	-0.939	-0.009		-0.806	-0.425		-5.413	0.202		-0.666	0.268	0.092	0.287	0.03	-0.413	-0.309	-0.355	-0.228	-1.191		-1.126			0.942		0.05	-0.052	-0.753			-0.152	0.553	0.692	-0.726		0.193	-0.694	-0.162	-0.601	0.492	-0.099	0.132	-0.238	0.332	0.519
IMAGE:769019	RIPK1	receptor (TNFRSF)-interacting serine-threonine kinase 1	-0.906	-1.203	-0.561	-1.021	-0.354	-0.548	-0.727	-1.449	0.235	0.57	0.437	0.272	-0.324	0.65	0.775	0.478	0.255	-0.071	0.213	1	0.177	-0.585	0.522	-0.352	-1.216	0.24		-0.162	0.156	0.185	1.037	1.047	-0.314	0.281		0.202	-0.354	-0.959	-0.416	-1.464	-2.433	-0.19	0.099	-0.03	0.66	0.64	0.277
IMAGE:245195	CDC42BPB	CDC42 binding protein kinase beta (DMPK-like)	0.752		0.417	0.357		0.44	-0.419			-0.392	-0.605	-0.07	0.084	-0.102	0.143	-0.114	-0.217			0.218	-0.775	-0.647		-0.644	0.312	-0.792		0.006	-0.096	0.703	0.635	0.535	0.174	-0.131		0.46	0.054	0.149	-0.168	0.084	-0.455	0.488	-0.063	0.688	0.018	-0.092
IMAGE:1358393	MAP2K3	mitogen-activated protein kinase kinase 3	0.018	-0.989		-0.587	-0.1	-0.334	-0.173	-0.615	0.199	-0.156	0.491	-0.724	-0.37	0.054	0.049	0.252	0.839	0.183	-1.503	0.344	-1.199	-1.361	0.556	-0.138		0.614	-0.084	0.412	0.35	0.259	0.771	0.981	0.32	0.365	-0.116	0.216	0.66	-0.155	0.168	0.45	0.231	1.044	0.643	0.854	-0.526	-0.486	0.021
IMAGE:753600	DAPK1	death-associated protein kinase 1	0.425			-3.64			0.224	-0.698		0.421		0.033	-0.163			0.059				0.401	-0.862		0.173	-0.631		0.361		0.439	0.257	0.016	0.378	-0.392	-0.663	-0.618				0.372	-0.135	-0.043	-0.712	0.221		0.051		0.081	1.528
IMAGE:1956110	CDK3	cyclin-dependent kinase 3	0.749	0.032		-2.116			0.298	0.166	0.63		0.072	0.037	0.841		-0.64	0.233				-0.225	0.402	-1		-0.037	0.979						0.922		0.211					0.406	0.679		0.742			0.435	-1.875		0.182
IMAGE:809585	ADRBK2	adrenergic, beta, receptor kinase 2	1.37	-0.277	0.615	-2.055		-0.092	0.709	-0.293			-0.057	-0.872	0.372	0.066	0.411	0.114	0.421							-0.016		0.426		1.064	-0.318	0.171	1.173	-0.517		0.137	0.146	1.008	0.372		-0.47	-0.458		0.466	0.925
IMAGE:626841	MET	met proto-oncogene (hepatocyte growth factor receptor)	-0.559	0.424	0.716	-0.354	1.073	0.629	0.94	-1.272	0.122	0.377		0.169	0.063	-2.963	-1.198	-0.065	0.142	-0.304	0.39	-0.313	-0.506	-0.828	0.029	0.655		1.757	-0.551	0.685	0.773	0.942	0.434	1.924	2.293	-0.452	1.827	-1.241		-0.012	-0.379	0.583	-0.106	0.737	1.296	1.287	0.997	-0.013	1.194
IMAGE:462632	CHK	choline kinase	-0.302	0.431		0.193			0.137	-0.625		1.264	1.981	-0.114	0.74			0.942	1.109	1.673		0.174	-0.629							-2.238		-0.491	0.391			1.775			-0.64	0.885				-0.346	0.063		-1.036	0.824	0.261
IMAGE:141768	ERBB2	v-erb-b2 erythroblastic leukemia viral oncogene homolog 2, neuro/glioblastoma derived oncogene homolog (avian)	-1.287	-2.024		-1.962		-1.269	-1.098	-1.09	-0.116		0.736	-0.219	-0.585	1.289	0.194	0.437	0.634	-0.332		0.019	0.116		0.511	0.167	-0.047	-0.101	1.441	0.957	0.255	0.894	0.316		1.405	0.34	-0.411	1.561	0.425	-0.28	0.643	-0.585	1.126	-0.521	-1.202	-1.311	-0.041	0.309	0.456
IMAGE:756253	ERBB2	v-erb-b2 erythroblastic leukemia viral oncogene homolog 2, neuro/glioblastoma derived oncogene homolog (avian)	-1.1	-2.267		-1.635	-0.068	-1.342	-2.031	-1.333	0.161	0.276	0.343	-0.082	-0.058	1.776	0.701	0.584	0.701	-0.415	0.439	0.186	0.213	0.851				-0.084		0.914	-0.128	0.041	0.593	0.603	1.142	0.667		1.908	0.262	-0.083	0.35	-0.678	0.483	-0.214	-1.365	-0.264	0.416	-0.224	0.013
IMAGE:365147	ERBB2	v-erb-b2 erythroblastic leukemia viral oncogene homolog 2, neuro/glioblastoma derived oncogene homolog (avian)	-1.251	-2.588		-2.136	-0.829		-2.202	-1.674	-0.18	0.305	0.242	-0.163	-0.339	2.135	0.56	0.493	0.86	-0.966		0.275	1.182	1.51		0.573	-0.071	0.005		-0.577	0.031					0.486		1.987	0.081	0.306				-0.995	-0.946		0.415	0.575	0.382
IMAGE:730768	ACVR1B	activin A receptor, type IB	1.376	0.799	0.441	0.861	0.858	1.834	1.085	0.933	1.377	1.282	1.059	-0.176	-0.702	-0.188	-0.263	-0.33	0.207	-0.639		-0.488		0.257	0.224	-0.49	-0.434	0.272		0.66	-0.042	-0.143	0.639	1.439	1.178	-0.877			0.828	-0.987		-1.252	-0.451	-0.208	-0.329	-0.238	-0.438		-0.281
IMAGE:741398	DDR1	discoidin domain receptor family, member 1	1.861	0.304	0.746	0.966	1.473	1.189	0.4	-0.252	0.792	0.657	0.524	0.199	-0.267	1.547	0.872	0.625	0.542	-0.184		-0.143	-0.526		1.089			0.497		-0.335		-2.208	-0.636		1.363	0.788			-1.337	-0.872	-1.609	-1.927	-1.956	-1.463	-1.214	-0.263	0.217	0.087	0.444
IMAGE:182288	DDR1	discoidin domain receptor family, member 1	2.107	0.75	1.042	1.312	1.929	1.415	0.756	0.134	0.828	0.663	0.44	0.205	0.039	1.853	0.448	0.891		-0.298		-0.457	-0.32	0.868	1.495	-0.279	-0.803	0.763	0.675	-0.529	-2.111	-2.462		-1.5	1.639	1.244	-2.237	-0.555	-0.741	-0.916		-1.321	-0.74	-0.867	-0.888	-0.487	0.083	0.043	0.06
IMAGE:1875192	DLG3	discs, large homolog 3 (neuroendocrine-dlg, Drosophila)	1.151	1.254		1.786	1.883	1.779	1.35	0.988		0.877	0.794	1.449	-0.627	1.207		0.675	0.332	0.266			1.024	1.112	0.479	0.575	-0.499					-1.008			1.123	-0.102									-1.354			-0.563
IMAGE:1160531	ERBB3	v-erb-b2 erythroblastic leukemia viral oncogene homolog 3 (avian)	1.219	0.662		1.534	1.711	0.247	0.858	0.736	3.65	3.425	2.712	2.947	1.321	2.245	2.25	2.133	1.8	1.044	1.298	1.005	2.472	2.18	2.087	0.893	0.879	1.165		1.043	0.751	2.13	1.782	1.742	3.941	2.016		-2.523	-5.989	-0.684	-2.461	-1.729	-2.488	-3.135	0.214	-2.075	0.975		1.142
IMAGE:855563	ERBB3	v-erb-b2 erythroblastic leukemia viral oncogene homolog 3 (avian)	0.966	0.519	0.521	1.371		-0.076		0.443	3.127	2.822	2.319	2.464	1.398	2.432	1.877	2	2.027	1.271		0.682	2.359		2.274			1.152		1.06	1.418	3.097	2.479	2.269	3.538	2.133	-1.208	-1.496	-3.322	0.203	-3.024	-2.472	-0.771	-2.368	-0.059	-2.288	0.862	-0.008	0.779
IMAGE:261851	DLG3	discs, large homolog 3 (neuroendocrine-dlg, Drosophila)		1.581				-0.174	0.977					1.986	0.45	0.894	0.539	0.742	0.589						-0.334			1.054	1.086	0.092	-0.28	-0.671				0.645	-0.566	-1.964	-1.33	-0.305	-0.412	-0.03	-0.379	-0.276	0.133	-0.236			0.231
IMAGE:249603	STK39	serine threonine kinase 39 (STE20/SPS1 homolog, yeast)	0.389	0.842	0.694	1.164	0.751	0.297	0.538	0.786	2.27	1.785	1.682	2.537	0.831	1.175	0.95	0.353	-0.01	0.064	0.948	0.555	0.702	1.21		-0.187	-0.581	0.455	0.027	-0.827	-0.109	0.01	-0.778		1.771	-1.094	-0.535	-0.253	0.001	-0.354	0.379	0.371	-0.048	-1.085	-0.816	-0.425	-0.855	-0.695	-1.108
IMAGE:2018084	STK39	serine threonine kinase 39 (STE20/SPS1 homolog, yeast)	1.424	1.227	0.969	1.859	1.136	1.002	1.253	1.351	2.375		1.637	2.572	0.566	0.91		-0.112	0.235	0.119	1.113	0.8	1.097	1.235	0.232	0.468		-0.03	0.902	-1.032					2.306	-1.869	-0.5	-0.078	0.096	-0.479	0.414	0.316	-0.433	-2.27	-1.341	-0.86	-0.69	-1.05	-0.913
IMAGE:506009	PIK3CB	phosphoinositide-3-kinase, catalytic, beta polypeptide	0.116	0.769	0.891	1.201	0.638	0.984	0.925	0.963	1.377	1.052	0.679	0.794	0.618		0.557	0.05	-0.303	-0.259		-0.998	0.419		-0.366	-0.3	0.146			0.44	-0.622	0.027	0.109		0.598	-0.067	-0.598	-0.356	-0.622	0.343	-0.134	0.608	-0.751	1.012	0.011	0.332	-0.698	-1.358	-0.601
IMAGE:627273	PIK3CB	phosphoinositide-3-kinase, catalytic, beta polypeptide	0.475	0.998	-0.21	1.11	-0.333	0.363	0.794		1.286	0.881	1.158	1.403	0.677	-0.239	0.346	-0.381	-0.364	-0.78		-0.629	-0.452		-0.417	-0.521	0.705	0.601		-0.181	-0.543		0.228	-0.302	0.407	-0.018	-0.489	-1.167	-0.233	0.282	0.355	0.437	-0.182	0.651	0.09	0.381	-0.459	-0.569
IMAGE:258072	LOC149420	casein kinase	-0.43	0.143		0.585		-0.172	0.029	-0.453	0.981	0.566	0.423	1.578	0.312	-0.394	0.351	-0.076	0.511	0.025		-1.064	-0.417		-0.392	-0.176		0.176		-0.656	0.262	-0.219	1.373	-0.587	0.262	0.387	-0.814	0.148	-0.118	-0.183	-0.95	-0.688		0.176	0.355	-0.734	-1.354	-1.204	-0.827
IMAGE:773531	ICK	intestinal cell (MAK-like) kinase	0.283	0.676	0.838	0.518	0.675	0.291	0.242	0.12	1.074	0.809	0.796	1.731	0.545	0.939	0.704	-0.173	0.004	-0.392	0.262	-0.931	-0.104	0.084		0.037		-0.111		-0.283	-1.355	-1.286	-1.174	-1.254	1.085	0.57	-0.121	-0.229	0.035	0.15	-1.587	-0.735		0.279	-0.242	0.619	0.259	-0.651	-0.184
IMAGE:33949	PRPSAP1	phosphoribosyl pyrophosphate synthetase-associated protein 1	0.217	-0.57	0.182	0.262	-0.001	-0.175	-0.394		2.288	1.883	1.89	1.625	0.089	-0.317	0.458	-0.199	-0.262	-0.438		0.173	-0.82		0.205		-0.593	-0.457	-0.075	-0.279	-0.471	0.428	-0.05		-0.081	0.734	-0.707	-0.325	-1.021	-0.016	-0.773	-0.071	-0.63	-1.217	-0.768	-0.347	0.353		0.07
IMAGE:754517	CSNK1G2	casein kinase 1, gamma 2	0.002					-0.24	-0.599	-0.511	2.033		0.975	1.72	-0.866			-0.424	-0.307			0.458	-0.435		0.01			-0.802		-0.914	-0.506	-0.757	-0.005		0.324					0.429	-0.438		-0.795	-0.462	-0.813	-0.002	-0.002	-0.052
IMAGE:26406	PYCS	pyrroline-5-carboxylate synthetase (glutamate gamma-semialdehyde synthetase)	-0.944	-1.021	-0.329	-0.649	0.058	-0.816	-0.875	-1.217	3.667	3.472	2.809	2.794	-0.382	-0.018	0.107	0.48	0.347	-0.009	0.495	-0.508	1.389	1.787	0.804	0.32	-1.214	0.882	-0.696	0.51	-0.732	-0.813	0.649	0.499	2.128	0.733	-0.108	-1.416	0.468	-0.757	-1.474	-1.832	-1.191	-1.648	-1.559	-1.238	-0.668	-1.508	-1.481
IMAGE:588500	PYCS	pyrroline-5-carboxylate synthetase (glutamate gamma-semialdehyde synthetase)	-0.977	-1.164	-0.832	-0.682	-0.195	-0.869	-1.068	-1.24	3.344	2.889	2.726	2.541	-0.505	-0.061	-0.046	0.337	0.204	0.048	0.542	-0.671	1.166	1.684	0.671	0.107	-1.097	0.789	-0.169	0.467	-0.315	-0.226	-0.264	-0.264	1.935	0.58	-0.311	-0.839	0.315	-0.6	-0.767	-0.415	0.246	-1.351	-0.702	-0.831	-0.621	-1.361	-1.454
IMAGE:788088	MAPK8	mitogen-activated protein kinase 8	0.303	0.316	0.438	0.408	0.245	0.351	-0.028	0.07	1.394	0.959	1.066	1.371	-0.195	-0.731	-0.366	-0.563	-0.696	-0.412	0.102	-0.071	-0.064	0.024	0.291	-0.883	-1.067	-0.051		0.277	-0.525	0.124	-0.144	0.186	0.305	0.3	-0.841	-0.409	-0.385	-0.05	-1.127	-0.645	-1.004	-0.401	0.188	-0.121	0.289	-0.681	-0.484
IMAGE:324358	MAPK8	mitogen-activated protein kinase 8	0.189	0.382	0.754	0.584	0.371	0.277	-0.062	0.596	1.2	0.315	1.122	1.247	-0.279	-0.535	-0.2	-0.557	-0.54	-0.256		-0.025		0.04	0.087	-0.257	-0.231		0.227	0.343	-0.049	0.63	0.222	-0.008	0.241		-0.865	0.487		-0.114		-0.189	-0.058	-0.295	0.084	-0.185	-0.305	-0.595	-0.378
IMAGE:324861	EGFR	epidermal growth factor receptor (erythroblastic leukemia viral (v-erb-b) oncogene homolog, avian)	-1.681	-0.418	-0.606	-1.276	-0.339	-0.913	-1.212	-0.344	1.52	0.795	1.922	-0.523	1.001	0.545	1.22	-0.007	-0.12		0.228	0.285	0.892	-0.36	-0.893	1.083		-0.405	-0.343	1.613	1.201	1.51	0.702	1.612	-0.599	-0.804	0.285		0.181		-1.471	-0.629	-0.768	0.205	-0.996	0.145	-0.105	0.285	-0.108
IMAGE:669485	EGFR	epidermal growth factor receptor (erythroblastic leukemia viral (v-erb-b) oncogene homolog, avian)	-0.856	-0.723	0.129		0.326	-1.268	-0.787	-0.289	1.795	2.28	2.317	-1.278		-0.6		0.348	-0.015		0.713	0.24	1.477	-0.005		0.488	-0.126	-0.92			0.256	-0.895		-0.723		-0.639		-2.958	-0.904			-0.774		0.22	-0.241	0.49		1.07
IMAGE:285049	APPL	adaptor protein containing pH domain, PTB domain and leucine zipper motif	0.64	-0.247		-0.255		0.458	0.019	-0.013	0.081	0.106	-0.087	0.498	-0.058	0.206	0.041	-0.456	0.131	-0.285		0.116	-0.677	-1.519	-0.062	-0.656	-0.64	0.856		-0.026	-0.138	0.141	0.503		0.912	0.147	0.266	0.898	-0.188	0.047	-0.33	-0.558	0.073	0.466	0.135	0.166		-0.414	-0.267
IMAGE:626822	TRIO	triple functional domain (PTPRF interacting)	1.035	0.848		1.26		1.013	0.814	1.042	0.416	0.141	-0.022	1.203	-0.513	-0.319	-1.164	-0.611				0.271	0.298		-0.267		-0.245	-0.779		-0.311	-0.703	-0.534	1.528	-1.532		-0.968	-0.559		-0.723	0.412		-0.233		-0.749		0.921	-0.469
IMAGE:1470508	MAPK8	mitogen-activated protein kinase 8	1.225	1.088	-0.52	0.82		0.843	0.924	0.612	0.376	-0.099	0.948	0.443	-0.113	-0.339	-0.654	0.059	-0.804	-0.24	0.784	0.101	0.248		-0.567	-0.061		-0.649		0.249	0.137	0.746	-0.262	0.048	0.877	0.202	-0.129	0.523	-0.633	0.022		-0.833		-0.179	-0.09	-0.459	-0.069	-0.709	-0.072
IMAGE:261609	SGKL	serum/glucocorticoid regulated kinase-like	1.319	0.032	0.284	0.954	0.221	0.327	0.068	0.476	0.58	0.205	-0.438	0.727	-0.519	-0.585	-0.5	0.193	0.12	-0.246		-0.435	-0.138	-0.22	0.357	-0.727	-0.671	0.235		-0.237	0.161	0.41	0.162	0.592	-0.119	0.356		-0.693	-1.209	-0.144	-0.811	-0.919	-0.768	-0.915	-0.826	-0.625	0.465		0.982
IMAGE:23771	PDK2	**pyruvate dehydrogenase kinase, isoenzyme 2	-0.381	0.932	0.224		-0.029	-0.273	0.798	0.246	0.75	-0.025	-0.148	0.047	0.021	-0.775	-0.21	-0.207					-0.098	-0.25	0.267	-0.677		-0.735		-0.157	-0.039	0.2	-0.128		1.061	-0.164		0.627	-0.649	0.546	-0.591			-0.255				-0.295
IMAGE:1129873	MAPK6	mitogen-activated protein kinase 6	0.176	0.559	0.921	0.921	1.398	0.844	0.805	0.243	0.807	-0.068	0.189	0.984	0.818	0.832	0.847	-0.52	-0.153	-0.419	-0.315	-0.088	0.659	0.047	0.004		-0.184	-0.038	-1.916	0.31	-0.042	0.127	-0.211	0.749	0.638	0.233	0.312	-0.916	-0.262	-0.257	-1.304	-0.782	-1.161	1.162	0.511	1.462	-0.298	-0.408	-0.281
IMAGE:50506	MAPK6	mitogen-activated protein kinase 6	-0.027	0.786	0.538		0.815	-0.099	0.402	0.28	0.484	0.249	0.116	1.001	0.935	0.629	0.764	-0.403	-0.476	0.018	0.002	-0.181	0.896	0.374	0.041	-0.153	-1.247	-0.101	-0.219	0.177	-0.025	0.194	-0.554	0.326	0.675	0.24	0.119	-1.349	-0.135	-0.1		-0.125	-0.774	0.999	0.768	1.519	-0.521	-0.641	-0.294
IMAGE:280893	MAPK6	mitogen-activated protein kinase 6	-0.28	0.313		0.155		-0.222	0.369	0.657	0.301	-0.284	-0.167	0.738	1.122			0.004	-0.019				0.563			0.244				0.744	1.882	1.391	-0.697		0.272	0.247	0.046		0.122	-0.523	-0.67			0.756	1.195	0.606	-1.034	-1.204	-0.397
IMAGE:783729	ERBB2	v-erb-b2 erythroblastic leukemia viral oncogene homolog 2, neuro/glioblastoma derived oncogene homolog (avian)	0.119		-0.636	-0.076	-0.499	-0.033	-0.872	-0.274	0.35	0.505	0.702	0.247	0.731	1.315	1.76	0.253	0.46			-0.085	-0.158	-0.27	-0.323	-0.117	-0.101	-0.055		-0.617	-0.479	0.18	0.962	0.512	0.841	0.156		0.207	-0.339	-0.224	-0.711	0.561	-0.628	2.385	-0.016	3.055	-1.075	-0.005	-0.278
IMAGE:853456	RPS6KA5	ribosomal protein S6 kinase, 90kDa, polypeptide 5	0.497	0.52	0.252	0.462	1.269	0.975	-0.594	0.984	0.188		0.52	-0.035	1.129	0.963		0.211	0.058			1.063	1.04			0.011				-1.709		-0.712	-1.6		-0.761	0.854				0.334				-0.507	0.702	0.183
IMAGE:258966	RPS6KA5	ribosomal protein S6 kinase, 90kDa, polypeptide 5	0.295	0.498		0.48		0.013	0.204	0.432	0.506	0.281	0.488	0.433	1.497	0.781	0.496	0.049	-0.604	0.26		1.501			-0.497	-0.491	0.045			-1.201	0.527	0.486	0.298	0.878	-0.283	1.002	-1.799	-0.947	-0.943	1.022	-0.265	-0.143		0.151	1.03	0.981	-0.739	-1.029	-0.412
IMAGE:753069	MERTK	c-mer proto-oncogene tyrosine kinase	-0.187	-0.304	0.148	0.128	0.305	-0.119	-0.638	0.02	-0.586	0.399	-0.824	-0.579	0.705	-0.721	-1.276	0.457	-0.326	-0.142	-0.378	0.559	-0.434	-0.276	-0.349	-0.803	-0.437	0.029	0.121	1.037	-0.575	0.934	0.116	0.076	-0.755	-0.57	1.219	-0.159	-0.405	-1.43	-0.337	-1.215	0.196	-0.771	-2.482	-0.231	0.279	-1.061	0.416
IMAGE:626640	TGFBR1	transforming growth factor, beta receptor I (activin A receptor type II-like kinase, 53kDa)	0.475	-0.252	-0.42	-0.16	-0.443	0.933	-0.106	0.072	0.226	-0.699	-0.032	0.193	0.107	0.101	0.346	0.399	0.066	-0.32	0.154	1.421	-0.852	-0.104	0.133	-0.271	-0.175	-0.079		0.389	0.217	0.216	0.328	0.388	0.067	-0.198	0.021	0.493	-0.243	0.292	0.035	-0.323	-0.912	-0.019	-0.05	0.251	-0.169	0.101	-0.052
IMAGE:1636580	CINP	**cyclin-dependent kinase 2-interacting protein	-0.009	0.424	0.896	0.556	0.313	-0.441	-0.01	-0.072	0.742	0.447	0.244	1.399	0.343	-0.493		0.145	-0.058	-0.524		0.057	-1.006		0.069	-0.055	-0.789	-0.603		-0.535	0.223	0.052	0.664	0.974		0.868	0.977	-1.041	0.103	0.638	-0.119	-0.877	-0.466	-0.953	-0.874	-0.353	-0.213	-0.413	-0.196
IMAGE:269806	KIT	v-kit Hardy-Zuckerman 4 feline sarcoma viral oncogene homolog	-0.187	-0.034		-0.252		-0.489	-0.728	0.18	1.264	0.879	2.086	2.201	0.575	0.789	0.704	-0.263	1.474	-0.002		1.959	-0.124		-0.429	-0.223	-0.457	-1.231		0.097	-2.155	-3.386				2.79			-0.385	-1.26	-1.307	-1.445	-2.004	-2.961	-2.352	-2.271	1.989	0.509	0.876
IMAGE:566466	EEF2K	elongation factor-2 kinase	-0.243	-1.51	-1.058	-1.238	-0.671	-0.105	-1.264	-0.966	0.558	0.653	0.67	0.385	0.039	0.403	0.348	-0.089	0.208		-0.664	0.723		-0.952	0.285	-0.229		0.203		-0.209	-0.361	0.348	0.3	-0.65	-0.051	0.744	0.793	0.825	-0.441	-0.126		-0.151	0.2	0.563	1.072	1.183	0.213	-0.067	-0.13
IMAGE:307304	STK38L	serine/threonine kinase 38 like	-0.336	-0.343	-0.271	-0.531	-0.144	-0.588	-0.637	-0.799	0.215	-0.01		0.202	0.926	-0.05	0.985	0.598	0.095	0.289	0.853	3.26	-0.473	-0.335	0.512			0.51		-2.742	-1.894	-2.345	-2.603	-2.463	0.526	0.041	1.28	0.532	0.406	1.461	-0.086	1.256	-1.323	-0.63	-0.291	0.74	0.22	-0.22	-0.563
IMAGE:686594	STK38L	serine/threonine kinase 38 like	-0.519	-1.426					-0.71	-1.852		0.057	0.664	0.619	1.703	-1.133	1.432	-0.135	-0.208	0.286		2.657	-1.686		-0.021			1.137		-0.905					-0.257	0.038			0.733	1.488	0.001	1.333	-1.026	-0.103	-0.084	0.237	-0.813	-0.053	0.104
IMAGE:594120	PDK4	pyruvate dehydrogenase kinase, isoenzyme 4	-2.189	-1.556		-1.454		-1.711	-1.99		-0.138	0.747	2.584	2.269	0.373	0.137		-0.795			0.96	2.817	0.804	0.672	-0.261	-0.595	0.471					-1.568	-1.166	-0.446	-1.937	-0.572	2.017	2.599	4.993	1.778	1.531	1.983	1.384	1.307	2.306	3.637	-0.373	0.467	0.274
IMAGE:78946	PDK4	pyruvate dehydrogenase kinase, isoenzyme 4	-1.15	-1.557	-0.585	-0.925	-2.008	-1.642	-2.701	-0.953	0.691	0.296	2.243	1.948	-0.048	0.546	-2.049	-1.386	-2.139	-0.905	2.619	3.336	2.033	2.281	0.478	1.284	1.72	-2.104	0.958	-2.476		-1.619	-3.277	1.423	-1.648	-2.093	1.956	1.918	2.612	1.627	0.91	0.322	0.633	2.646	0.445	3.436	0.646	0.966	1.343
IMAGE:1435481	NEK7	NIMA (never in mitosis gene a)-related kinase 7	-1.064	-0.761	-0.749	-0.739	-0.942	-1.406	-1.425	-0.767	0.677	-0.268	-0.011	0.894	0.638	0.142	0.347		-0.753	-0.319		1.092	-0.711	-0.743	-0.366	0.09		-0.608		-1.11	-1.812	-1.163	-1.791	-0.921	0.078	-0.507	-0.018	2.764	1.998	1.933	1.746	2.018		0.812	0.801	0.582	0.152	0.232	-0.041
IMAGE:782193	LATS2	LATS, large tumor suppressor, homolog 2 (Drosophila)	-1.454	-1.821		-2.919	-1.912	-1.966	-1.695	-2.277	-0.063	-0.218	0.229	-0.856	0.438	0.612	0.577	-0.2	0.047	-0.349	0.125	1.492	-0.741	-0.953	-0.036	-0.75		0.072		-0.17	-1.212	-0.943	-2.131		-2.482	-0.287	1.432	0.914		0.633	0.476	0.788	0.439	1.562	-0.069	1.122	0.852	1.172	0.409
IMAGE:154472	FGFR1	fibroblast growth factor receptor 1 (fms-related tyrosine kinase 2, Pfeiffer syndrome)	-0.375	-0.812	-1.09	-0.74			-0.446		-0.584	-0.359	-0.252	-0.107	0.367	-0.209	0.576	-0.011		0.07		1.291	0.258		-0.327	0.729	0.455	0.751		0.099					-1.613	0.412			-0.223	0.402	0.635	0.597	1.818		0.46	-0.439	-0.249	0.171
IMAGE:711857	FGFR1	fibroblast growth factor receptor 1 (fms-related tyrosine kinase 2, Pfeiffer syndrome)	-0.356	-0.643	-0.631	-0.401	-0.164	-0.688	-0.727	-0.729	0.025		-0.553	-0.338	0.686	1.29	0.705	0.158	0.085	-0.111	-0.137	2.24	0.067	-0.525	-0.508	0.738	0.034	0.27		-0.342	-0.684	-1.155	-1.413	-0.863	-2.464	0.631	1.83	1.802	0.926	0.621	0.454	0.346	0.447	0.08	-0.591	0.28	-0.11	0.09	-0.863
IMAGE:841308	MYLK	myosin, light polypeptide kinase	-1.566	-1.193	-0.961	-0.991	-1.094	-2.008	-1.317	-1.979	0.685	-0.04	0.547	1.502	1.946	2.23	2.895	0.688	0.855	1.679	3.363	4.12	2.207	1.415	-0.388	2.718	2.464	-1.85	-1.528	-1.962	-2.234	-1.405	-2.673	-1.653	-1.234	0.771	-1.16	-1.778	-1.214	-0.379	-1.176	-0.934	-1.293	-1.24	-1.231	-1.01	-0.12	0.55	-0.413
IMAGE:668442	DDR2	discoidin domain receptor family, member 2	-1.39	-0.957		-1.285		-1.342	-1.431	-0.913	-0.119	-0.294	-0.167	-1.142	1.202	-0.614	0.481	0.764	0.171	0.965	1.689	2.766	1.273	0.331	0.128	1.044	0.8	-0.614	1.448	0.114	0.412	0.241			-0.898	-0.573	1.126	1.358	1.162	1.107	0.25	0.522	0.343	0.256	0.385	-0.214	-0.684	0.586	-0.777
IMAGE:491367	DDR2	discoidin domain receptor family, member 2	-1.517	-1.034	-0.832	-1.142	-0.595	-2.279	-1.368	-1.02	-0.956	0.409	0.106	0.211	2.305	1.049	1.434	1.437	0.734	0.698	1.422	2.139	0.646		-0.559	1.257	0.853	-0.751		0.037	-0.895	-2.686	-2.224		-4.275	0.09	2.519	-0.059	1.025	1.79	-0.337		-0.814	-0.801	0.738		-0.591	0.079
IMAGE:590242	DDR2	discoidin domain receptor family, member 2	-1.329	-1.006	-1.254	-0.834		-1.661	-1.62	-0.602	-0.638	-0.193	0.014	0.419	1.903	0.857	0.332	0.725	0.572	0.816		2.647			0.179	1.025		-0.943		0.325	-1.377		-3.256		-3.447	-0.202	1.927	-0.211	0.243	1.008	-0.669	-0.187	-1.546	-1.343	0.216	-0.563	0.247	0.187	-0.466
IMAGE:823811	NRP2	neuropilin 2	-1.238	-0.985	-0.293	-1.283			-1.059	-0.611	-1.737	-1.022	-0.125	-0.35	1.664	1.718	1.673	1.106	1.283	1.687	1.181	3.488	0.795			2.086	2.542				-0.966	-1.827	-6.335		-2.066	-1.151	1.058	-0.98	-0.486	-0.731	-0.278		-1.705	-1.612	-2.623	-1.172	0.248	0.368	1.225
IMAGE:502536	NRP2	neuropilin 2	-0.463	-0.61	0.202	-0.668	-0.211	-0.645	-0.604	-0.786	-1.972	-1.667	-1.74	-1.815	1.269	1.693	0.748	0.541		0.722		1.713	-0.61		-0.755	0.671	0.377	-0.617		1.091	-0.261		-0.72		-1.481	-0.966		-1.045	0.479	-0.376		-0.581	-0.24	-1.647	-1.688	-1.207	0.493	0.613	0.96
IMAGE:274529	AK3	adenylate kinase 3	0.339	0.382	-0.666	0.484		0.837	0.048	0.266			-0.408	-0.523		0.245	-0.26	-0.387	-0.34	0.484	-0.172	0.915	-0.348	-0.92	-0.253	0.403		-0.635		-0.827	-1.309	-0.86	-0.608		-1.229	0.156	0.805	1.107	0.851	0.736	-0.161	-0.429		-0.195	-0.196	-0.395	1.855	1.485	1.282
IMAGE:52096	PDGFRA	platelet-derived growth factor receptor, alpha polypeptide	-1.107	-0.824	-1.852	-0.772	-1.715	-1.249	-1.048	-1.69	-0.106	-0.231	-0.114	0.841	1.565	0.949	1.364	-0.793	0.424	-0.082		1.819	-0.774	-0.896	0.581	-1.063	-1.237	0.199		1.857	-1.315	-0.706	-2.564	-1.544	-1.015	0.75	2.549	-0.109	2.325	1.22	0.323	0.415	-1.364	-0.541	1.598	0.759	-0.351	-0.131	-0.884
IMAGE:489968	ABL1	v-abl Abelson murine leukemia viral oncogene homolog 1	0.184	-0.063		-0.571	-1.504	-0.108	0.013	-0.209		-0.85	0.067	-0.768	-0.394	1.11		0.508	1.225	0.269	1.263	1.93	0.417			1.448	-0.626	-0.51		0.238	-0.204	0.195	-0.223		-1.054	0.391	1.1	1.332	1.476	-1.329	0.064	-0.764	0.537	0.08	-0.681	-1.07	-0.36	-0.34	0.107
IMAGE:897642	ABL1	v-abl Abelson murine leukemia viral oncogene homolog 1	0.256	-0.251	-1.039	-0.309	-0.622	0.254	0.065	-0.197	-0.283	-0.518	0.039	-1.316	-0.792	0.902	0.397	0.36	1.137	0.371	0.925	2.252	0.499	-0.093	0.774	1.17	0.516	-0.528		0.49	-0.792		-0.571	-0.991	-0.762	-0.177	1.432	0.994	1.648	-1.327	-0.044	-0.612		0.482	-0.449		0.252	-0.108	-0.101
IMAGE:810506	STK3	serine/threonine kinase 3 (STE20 homolog, yeast)	-0.689	-1.106	-1.794	-0.744		-1.161	-0.77		0.672	-0.193	0.264	0.979	0.303	-0.713	-0.228	-0.255	-0.308	0.046	-0.34	-0.183	0.094		-0.101	0.745		-0.263		-0.405	-0.467	0.252	-0.466	-0.126	-0.857	0.548	-0.223		0.203	-0.792	-0.229		0.644	0.007	0.336	0.097	0.497	0.257	0.044
IMAGE:284001	PRKCM	protein kinase C, mu	-0.703	-1.26	-0.088	-0.488	0.509	-1.055	-1.104	-0.256	0.138	-0.637	0.14	-0.385	-0.071	0.203	-0.282	-0.169	-0.292	-0.108		0.363	-0.4	-1.062	-0.545	0.881		0.003		-0.689	-1.811	0.258	-1.64	-2.58	-2.401	-0.006				-0.326	-0.683	-0.521		-0.707	-0.638	-1.047	-0.077	0.123	0.2
IMAGE:855559	CDK4	cyclin-dependent kinase 4	-0.912	-0.199		0.163		-0.954	-0.293	-0.025	0.599	0.534	0.491	0.866	-0.04	-0.456	-0.041		-0.271	-0.057	-0.653	-0.196	-0.169	-0.181	-0.854	0.052	0.158	0.134		-0.898	-1.22	-0.711	-0.729		-0.07	0.265		0.226	0.6	-0.625	-0.922		-0.929	-0.856	0.233	-0.076	-0.066	-0.286	-0.329
IMAGE:46850	PIK3C2A	phosphoinositide-3-kinase, class 2, alpha polypeptide	-0.699	-0.646		-0.274		-0.511	-0.62		0.512	0.347	-0.176	0.569	0.623	-0.293	0.112		-0.148	-0.294		0.767	-0.936		0.059	-1.145	0.731	-0.443			-1.487	-0.818	-1.736		-0.167	0.048	1.127	-0.531	0.093	0.138	-0.829	-0.017	-0.856	-0.853	-0.704	-0.253	0.017	0.017	-0.166
IMAGE:487553	MAP4K3	mitogen-activated protein kinase kinase kinase kinase 3	-0.275	-0.022		0.03	-0.223	-0.177	-0.206		0.166	-0.469		0.403	0.207	-0.469	-0.534	0.709	0.186	0.13		0.371	-0.172		0.873	0.069	-0.305	-0.009		-0.651	-1.793	-0.974	-2.652	-2.302	0.247	0.012	-0.189	-0.227	0.317	0.842		0.537	-0.002	0.391	1.28	0.871	0.231	-0.049	-0.112
IMAGE:1606300	BMPR1A	bone morphogenetic protein receptor, type IA	-0.345	-0.792	-0.34	-0.69	-0.133	-0.687	-0.836	-0.918	1.456		0.908	1.713	0.787	1.131	0.586	0.609	0.346	0.38	0.974	2.171	0.168	-0.204	0.233	0.379		-0.749		-0.741	-2.053	-1.664	-3.772	-2.582		-0.058	-0.109	-0.427	-0.433	1.372	-0.265		-0.632	-0.139	0.94	0.291		-0.219
IMAGE:268269	BMPR1A	bone morphogenetic protein receptor, type IA	-0.571					-0.363		-2.474	0.79	0.305	0.472	0.767	0.461	0.585	-0.12	1.013	0.53		0.788		0.052		0.307	0.683	0.359	-0.915		-0.767	-0.889	-0.93	0.142	-1.218		-0.394	-0.275	0.247	-0.519					-0.025	0.104	-0.445	0.025	-0.455
IMAGE:41295	SEPHS1	selenophosphate synthetase 1	-0.179	-0.386	-0.334	-0.054	-0.677	-0.151	-0.38	-0.582	-0.088	-0.233	-0.296	0.439	-0.107	0.057	-0.068	-0.215	-0.508	-0.444	-0.9	0.517	-0.406	-0.938	-0.061	-0.255		-0.313		-0.755	-0.547	0.212	-0.426	-0.646	-0.217	0.298	-0.413	0.339	-0.787	-0.062				0.157	-0.204	-0.183	-0.173	-0.503	-0.356
IMAGE:796839	PDGFRL	**platelet-derived growth factor receptor-like	-1.811	-1.428		-1.706			-1.662	-2.284		-0.245	0.012	0.287	-0.659	-1.015	-0.57	-1.187	-1.42	-0.096		1.895				0.513		0.575		-0.337	-2.189	-1.63	-1.808			1.036	2.785	0.387	-0.669	-0.034				-0.405	1.384	1.035	-0.265	0.135	-1.738
IMAGE:810010	PDGFRL	**platelet-derived growth factor receptor-like	-0.955	-2.202	-0.75		-1.463	-1.667	-1.386	-1.438		0.181	0.018	1.163						0.18		1.961	-1.412		-0.697	-0.281							-1.182		-2.933					-1.818	-0.295	-0.203	-0.682			1.081		-0.389
IMAGE:141845	CRIM1	cysteine-rich motor neuron 1	-0.361	-0.498		-0.286	-0.319	-0.243	-0.442	-0.354	-0.01	-0.135	-0.368	0.577	0.391	-0.035	0.21	-0.157	-0.31	-0.446	-0.332	1.245	-0.868	-0.13	-0.703	0.073	-0.971	-0.705		-0.317	-1.619	-1.58	-1.648	-0.858	-0.009	0.046	1.275	0.617	1.391	-0.524	-0.551	-0.399	0.072	2.035	-0.256	0.565	0.905	1.115
IMAGE:741974	ROCK2	Rho-associated, coiled-coil containing protein kinase 2	0.216	0.229	0.101	0.201	-0.082	-0.026	0.175	-0.267	0.637	0.762	0.739	0.394	1.198	-0.628	0.107	-0.01	-0.733	0.081	0.155	0.332	0.489	0.847	-0.216	0.03	-0.244	0.092		-1.41	-0.182	-0.563	-0.011	0.169	-0.152	0.233	-0.648	-0.486	-0.252	0.593	0.166	0.108	-0.431	0.672	1.541	1.852	-0.158	0.472	-0.071
IMAGE:198607	ROCK2	Rho-associated, coiled-coil containing protein kinase 2	1.094	0.887	0.819	1.059	1.236	1.382	1.113	0.671	0.525	-0.27	0.117	0.092	0.816	1.12	0.005	-0.352	-0.165	-0.291	-0.107	0.89	0.027	-0.165	0.352	0.178	-0.586	-0.63	-1.038	0.098	-0.554	-0.125	0.007	-0.493	0.776	-0.229	0.52	0.372	0.536	-0.099	-0.446	-0.704		2.06	0.879	1.68	0.18	0.38	-0.263
IMAGE:898055	EKI1	ethanolamine kinase	-0.432	-0.429	-0.067	0.083			-0.663	0.145	-0.481		-0.059	0.226	-0.03	-0.026		0.022	0.579	0.493	1.607	0.274	0.091	1.039	0.856	1.022		-0.196		0.492		-0.961	-1.209	-1.729	0.01	-0.345	0.514	0.496	-0.26	-0.175		-0.93		-0.896	-0.847	-0.206		-0.046	-0.379
IMAGE:788286	DYRK4	dual-specificity tyrosine-(Y)-phosphorylation regulated kinase 4	-0.016	-0.613	-0.511	-0.881	-0.334	-0.398	-0.317	-0.489	-0.345	0.49	-0.233	0.492	-0.294	-0.14	0.065	-0.392	-0.075	-0.191		0.73	-1.073	-2.045	-0.478	-0.502	0.404	0.28		0.328	-0.554	-0.965	-0.023		0.396	1.041		-0.318	-0.294	0.241	0.044	0.366	-0.853	-0.76	-0.071	-0.67	-0.39	-0.46	-0.293
IMAGE:32711	ACVR1	activin A receptor, type I	-0.484	-0.631		-0.479		-1.526	-0.255	-0.927	-0.803	0.632		0.324	0.398	0.292	0.377	-0.41	0.047	0.131		0.642						0.432		0.06	-0.062		0.429			1.353		-0.866		0.883				-0.728	1.001	0.382	-0.268	0.632	-0.501
IMAGE:491066	ACVR1	activin A receptor, type I		-0.978	-0.916	-0.476	-0.539	-0.673	-0.472	-0.654	0.82	0.705	0.152	0.467	-0.059	0.355	-0.38	-0.607	-0.35	-0.416	-0.832	0.395	-0.438	-0.67	-0.253	-0.067		-0.315		-0.427	-0.739		-0.178	0.622	0.501	0.396		0.247	0.111	0.506	0.519	0.271	0.122	0.225	0.334	0.285	0.535	-0.035	-0.178
IMAGE:566054	STK3	serine/threonine kinase 3 (STE20 homolog, yeast)			-1.358		-0.911			-1.446					0.299	-1.117	0.058	-0.099	-0.522			0.753	-0.44	-1.672		0.221	0.797	0.183		-0.059	-0.351	-0.072	0.5		-0.461	0.704	0.273	-0.555	0.299	-0.006	-0.013	0.239	-1.26	-0.627	-0.028
IMAGE:787942	PAK2	**p21 (CDKN1A)-activated kinase 2	-0.136	-0.633				-1.078	-0.697	0.021	1.075	1.59		2.632	0.366	-1.66	-0.175	-0.182	-0.495			0.74	-0.633		-1.148			0.27		0.488		-0.665			-0.704	0.311				0.191	-0.546	0.446	-1.293		0.059	0.12	-0.22		0.087
IMAGE:362853	PTK9	PTK9 protein tyrosine kinase 9	-1.328						-0.869	-1.301	0.233		-0.355	1.43	0.804			0.646			-0.909	0.378	-0.035		-0.62	-0.714	2.752	0.328			0.814	0.873	-2.235	-2.045	0.084	0.589				-0.251	-1.828	-0.686		0.438	0.827		-0.842	-0.722	-1.425
IMAGE:119133	MAPK8	mitogen-activated protein kinase 8	-0.968	-1.635		-1.593		-0.88	-1.069	-0.881	-0.157	-0.192	0.195	-0.06	0.574	1.048	-0.027	-0.564	-0.977	-1.143	-1.259	-0.352	0.915	-0.677	-0.76	1.916	2.332	-0.102		-0.254	-0.526	-0.677	-0.305		-0.426	-1.141	-0.232	0.26	0.954	-0.791	-0.198	-1.306	-0.105	0.258	-0.613	0.718	1.198	0.438	0.475
IMAGE:823794	NEK3	NIMA (never in mitosis gene a)-related kinase 3	-0.267	0.616	-0.322	0.168		-0.359	-0.058	-0.56	-0.306	-0.561	-0.204	0.411	-0.215	-0.311	-0.076	-0.063	-0.306	-0.452		-0.031	-0.574		-0.059			0.009		0.237	0.675	-0.056			1.005	0.09	-0.051	-0.349	0.475	0.47	-0.077	0.105	0.486	-0.111	-0.222	0.459	-0.281	-0.881	-0.544
IMAGE:856174	PIK3R4	phosphoinositide-3-kinase, regulatory subunit 4, p150	-1.092	-1.869	-1.687	-1.577	-1.88	-1.304	-1.373	-1.485	1.349	1.474	1.071		0.55	-1.356	-0.781	-0.158	-0.741	-0.787	-0.293	-0.786	0.611	1.919	-0.874	-1.238	-0.792	-0.226	-0.354	0.962	1.04	-0.031	-0.109	3.101	0.31	2.295		-1.794	2.61	0.295		0.05	-0.019	1.444	1.183	3.654	0.354	0.134	0.761
IMAGE:201757	PAPSS2	3'-phosphoadenosine 5'-phosphosulfate synthase 2	-0.578	-1.345		-1.123	0.014	-0.46	-1.369	-0.521	-0.687	-0.872	-0.955	-0.37	0.004	-0.992	-0.637		-0.897	-0.593		-0.302	1.615	1.053	-0.36	0.816		0.958		-0.394	0.544	0.003	0.825	1.195	0.374	0.359	0.118	0.05	0.434	-0.271		0.014	-0.325	-0.282	-0.573	0.078	1.638	1.788	2.375
IMAGE:45641	MAP2K3	mitogen-activated protein kinase kinase 3	-0.301	-1.188	-1.676	-0.896	-0.299	-0.193	-0.652	-0.544	-0.12	0.065	0.282	0.017	-0.039		-0.06	-0.237	-0.26	-0.146	-0.102	0.335			0.097	0.503	-0.471	0.085			0.891		1.332	2.022	0.571	-0.004				-0.254	0.789	0.171	0.592	0.315		0.165	0.155	0.445	0.142
IMAGE:268652	CDKN1A	cyclin-dependent kinase inhibitor 1A (p21, Cip1)	-0.762	-3.869	-2.037	-3.427	-1.59	-0.804	-3.223	-2.255			0.191	-2.864	-0.36	0.654	0.319	-0.268	0.979	-1.677		1.874	1.821	2.249	-0.384	1.162	-0.422	-0.066		1.272	1.51	0.109	0.441	2.431		-3.185	2.304	1.006	2.04		-0.032		0.801	1.144	-0.777	0.854	1.774	1.844	1.131
IMAGE:160664	RET	ret proto-oncogene (multiple endocrine neoplasia and medullary thyroid carcinoma 1, Hirschsprung disease)	-1.152	-1.509		-1.217	-1.31	-1.334	-1.593	-1.155	-0.091	-0.426	0.081	-0.194	-0.27	0.234	0.339	-0.168	-0.001	-0.447	0.117	0.884		-0.101	0.126	0.092	-0.232	-0.386		0.272	0.34	-0.441	0.151	0.861	0.06	-0.575		0.396	0.35	-0.125	-0.022	-0.47	0.131	0.294	-0.427	0.124	0.864	0.874	0.031
IMAGE:219976	ABL1	v-abl Abelson murine leukemia viral oncogene homolog 1	-0.909	-1.506	-1.594	-1.004	-0.967	-1.071	-1.25	-1.132	0.132	-0.303	0.204	0.179	-0.287	0.007	-0.018	-0.105	0.252	-0.384	0.53	0.617			0.449	-0.055		-0.183		0.275	0.163	0.012	1.084	0.954	0.023		0.867		-0.027	-0.442	-0.139	-0.837	-0.216	0.027	-0.454	-0.033	0.657	0.497	0.004
IMAGE:768561	CCL2	chemokine (C-C motif) ligand 2	-1.909	-4.166	-3.484	-4.314	-3.317	-2.111	-3.92	-4.172	-1.038	-0.863	-0.866	-2.511	-0.967	-1.643	1.772	-0.885	2.162		3.06	2.827	-1.036	2.352	-1.021	0.945	-1.509	3.487	1.239	3.645	0.503	-2.248	-0.286	1.544	-3.547	-0.082	3.497	1.399	5.453	0.168	0.971	-0.147	1.734	-1.453	-0.944	0.237	2.927	3.607	1.994
IMAGE:108837	CCL2	chemokine (C-C motif) ligand 2	-2		-4.495	-4.555	-4.378	-1.952	-4.351	-4.593	-0.899	-1.084	-0.847	-2.112	-1.328	-2.034	1.741	-1.246	2.101	-0.995	3.359	2.956	-1.127		-1.142	1.344	-1.41	3.666	0.528	3.464	-0.388	-3.239	-1.227		-3.948	-0.063	3.616	1.028	5.692	0.427	0.35	-0.618	1.673	-2.624	-0.975	0.366	2.926	3.556	2.143
IMAGE:810331	AKT1	**v-akt murine thymoma viral oncogene homolog 1	-0.544	-2.001	-1.259	-1.109		-0.496	-1.215	-1.137	-0.823	-1.268	-1.071	-0.986	0.008	0.622	0.927	0.7	1.257	0.611	1.495	1.372	-0.061	0.597	1.734	0.96	-0.244		1.384	1.1	-0.062	0.387	1.659	0.489	0.738		-0.318			-0.077	1.006	-0.482	0.819	-0.188	-0.969	0.182	1.572	0.452
IMAGE:204634	YES1	v-yes-1 Yamaguchi sarcoma viral oncogene homolog 1	-1.362	-1.249	-1.277	-0.887	-1.5	-1.224	-1.163	-1.365	0.969	0.534	0.821	0.626	0.47	-0.106	0.709	0.032	-0.061	-0.107	-0.413	-0.396	0.411	0.779	-0.334	0.612		0.264			-0.21	0.459	1.421	1.871	0.67	0.565		-0.524	0.95	-0.125	-0.552	-0.33	-0.019	-0.336	-0.067	-0.776	0.014	-0.056	0.481
IMAGE:273435	YES1	v-yes-1 Yamaguchi sarcoma viral oncogene homolog 1	-1.008	-1.015		-1.103		-0.97	-1.299	-0.661	0.603	0.398	0.605	0.56	0.204	-0.132	0.333	-0.064	0.073	-0.293		0.318	-0.295		-0.37		0.192	0.478		0.866	0.084	-0.207	-0.415		1.064	0.709	0.418	-0.42	0.994	-0.121	-0.658	-0.616	-0.295	-0.702	-0.343	-0.532	0.198	-0.112	-0.375
IMAGE:502818	PANK3	pantothenate kinase 3	-0.209	-0.036	-0.834	0.196	-0.767	-0.161	0.05	0.098	0.222	-0.053	0.234	0.649	0.173	0.137	0.072	-0.025	-0.008	-0.514	0.29	0.327	-0.066	0.562	-0.021	-0.085	-0.029	-0.223		0.015	-0.187	0.022	0.654	0.974	0.693	0.588	0.047	0.119	0.163	0.238	-0.969	-0.277	-0.636	0.317	-0.544	-0.373	-0.353	-0.483	-0.286
IMAGE:427812	INSR	insulin receptor	-0.108	-0.505	-0.793		-0.536	0.35	-0.229	-0.481	-0.557	0.548	0.935	-1.3	-0.706		-1.247	0.056	-0.627	-0.793	-0.119	0.868	1.625	0.253	-0.45	-0.594	-0.688	0.578		0.936	1.324	0.253	1.825	1.765		-0.781		1.02	0.724	-0.301	1.022	0.294	0.895	0.088	-0.223	-0.982	-0.102	-0.232	-0.315
IMAGE:70749	INSR	insulin receptor	-0.847	-0.104		-0.372	-0.795	-0.839	-0.408	0.05	0.494	0.389	1.376	-0.019	-0.335	-0.971	-0.706	-0.933	-0.586	-0.462		-0.091	0.136		-1.179	-0.473	-0.497	1.169		0.417	0.005	-0.256	-0.624	0.636	-0.505	0.29		-0.229	1.115	-0.5	-0.127	0.195	0.116	-0.031	0.848	-0.141	-0.061	-0.781	-0.994
IMAGE:322860	SIK2	salt-inducible serine/threonine kinase 2	0.405	0.108		-1.01	-1.023	0.033	-0.586	-0.018			1.008	0.333	-1.223		-1.094	0.839	1.236	0.23		0.871	-0.072		1.233	0.049	0.195	0.381		1.409		0.066				-0.978			0.737			-0.523		0.761		0.531			0.608
IMAGE:746119	SIK2	salt-inducible serine/threonine kinase 2	-0.201	-0.008		-0.526	-1.319		-0.282	0.456	0.11		1.862	0.827	-1.229	-0.415	-0.37	0.633	1.16	1.104		0.265			0.547			0.165		1.063	0.381	-0.23			0.141	-0.474		-0.363	0.861	-0.564	0.749	0.011	1.362	0.265	-0.026	0.355	-0.545	-0.765	0.492
IMAGE:126445	SIK2	salt-inducible serine/threonine kinase 2	-0.198	-0.045	-0.483	-0.093	-0.326	-0.44	-0.329	0.259		0.238	1.645	0.35		-0.542		0.306			0.081		0.175		0.71	0.026				0.446	0.074	0.003	0.895			-0.671									-0.413	0.758	0.458
IMAGE:46318	SIK2	salt-inducible serine/threonine kinase 2	0.175	-0.032	-0.28	-0.2	-0.173	-0.577	-0.246	-0.158	0.226		1.538	0.393	-2.183	-0.269	-0.834	1.019	0.936	0.32	0.334	0.331	-0.282		0.923	0.359	-1.235	-0.619		0.889	0.097	-0.014	1.158	1.608		-0.778		0.393	0.797				0.838	0.931	-0.42	0.651	0.581	0.771	0.598
IMAGE:357120	PSK	prostate derived STE20-like kinase PSK	-0.157	-0.984		-0.372	-0.425	0.001	-0.748	-1	-0.286	-0.061	0.126	0.331	-0.915	0.329	-0.226	1.167	1.044	-0.112	-0.648	0.419	0.356	0.384	0.791	-0.263		-0.231		0.477	0.705	0.964	1.546	1.386	0.895	0.19	-0.241	0.951	-0.065	-0.44	0.513	-1.625	-0.534	0.169	-0.282	-0.301	0.809	0.069	0.316
IMAGE:203003	NME4	non-metastatic cells 4, protein expressed in	0.186	-1.151	-1.029	-1.339	-0.492	0.094	-1.065	-0.817	0.237	0.252	0.259	0.494	-0.552	0.702	0.247	0.34	0.637	-0.069		1.812	-0.171	-0.883	0.074	0.8	1.126	-0.698	0.504	0.62	1.478	1.387	2.459	1.679	0.498	-0.387	-0.508	1.124	0.198	-0.687	1.026	0.208	0.849	-1.548	-1.229	-0.718	-0.328		-0.751
IMAGE:454475	PHKA2	phosphorylase kinase, alpha 2 (liver)	-0.634	-0.941	-0.529	-0.629	0.008	-0.136	-0.135	-0.897	-0.403	0.422	0.019		-0.782	0.122		0.25	0.417	-0.089	-0.655	-0.818	0.099	-0.183	0.244	-1.21	-0.114	0.252		1.4	1.478	2.047	2.209	2.619	0.098	-0.197		1.924		-0.437	0.306	-1.062	0.519	-0.728	-0.439	-0.878		-0.068	-0.351
IMAGE:462625	PHKA2	phosphorylase kinase, alpha 2 (liver)	-1.335	-1.482		-1.38		-0.727	-0.496	-0.718	0.536		0.578	0.203	-1.173		-1.104		-0.234	0.74		-1.129	0.038		0.343	-0.401		-0.599		0.809	0.887	1.206				-0.098		0.733						-1.609	-0.26	-0.639	-0.099	0.221
IMAGE:531319	AURKB	aurora kinase B	-0.19	-0.727	-0.805	-0.075	-0.428	-0.192	-0.371	-0.313	-0.139	-0.524	0.033	0.228	-0.668	0.226	0.091	-0.096	-0.219	-0.545	-0.481		0.163	-0.219	0.488	0.034		-0.304	-0.152	0.174		-0.289	1.033	0.713	-0.128	-0.033		0.128	0.472	0.177	0.89	0.492		0.006	0.435	-0.364	-0.094	-0.474	-0.487
IMAGE:796665	C20orf64	chromosome 20 open reading frame 64	-0.091	-1.118	-1.256	-1.346		-1.703	-0.442	-1.344		-0.175	1.052	-0.163	0.321		-0.26	-0.097	0.4	0.054	-0.172	0.615	-0.908	-0.69		-0.107	0.409	0.515		1.183	0.661	-0.69	1.422	0.802		-0.424	-0.525	0.007	0.531	-0.044	0.449	-0.099	-0.398	1.205	-1.186	0.375		0.265
IMAGE:795877	PLK2	polo-like kinase 2 (Drosophila)	0.418	0.571	0.503	0.953	0.84	0.466	1.117	0.805	1.169	0.734	-0.279	0.446	-0.06	-0.356	0.249	-0.638	-0.181	-0.907	-1.293	0.834	-0.759		-0.374	0.022	-0.852	0.554		0.362	-0.16	-0.551	0.321		-0.17	0.925	0.274	0.906	0.26	0.755	-0.042		0.331	-0.586	-0.147	-0.746	0.614	0.334	-0.199
IMAGE:841650	TRIO	triple functional domain (PTPRF interacting)	0.495	-0.172	0.66	0.3	0.927	1.143	0.404	-0.298	-1.284	-1.719	-1.662	-0.597	-0.213	0.431	0.146	0.559	-0.214	-0.38	-0.076	1.311	-0.552	-0.714	-0.457	0.319		-0.349	-1.047	-0.141	-0.863	-0.314	-1.292	0.488	0.707	0.232	1.161	0.473	0.267	-0.078	-0.065	-0.583		0.311	0.51	0.251	0.361	-0.219	-0.042
IMAGE:878111	CSNK1E	casein kinase 1, epsilon	1.13	0.353		0.355		1.268	0.829	0.617	-0.159	-1.004	-0.397	-0.852	-0.788	0.256	-0.349	-0.006	0.131	-0.605		0.616	-0.497	-0.689	0.028	0.624		-0.834		0.804		-0.749	-0.277		0.742	-0.513	0.086	1.428	1.252	-0.073	0.12	-1.208	0.933	-0.364	-0.795	-0.814	0.286	0.216	-0.187
IMAGE:813742	PTK7	**PTK7 protein tyrosine kinase 7	-1.285	-1.572				-0.847	-0.346		-0.014	-0.829	0.148	0.303	0.247	0.371	0.306	0.189	-0.014	0.04					-0.007		-0.055	0.171		-0.151	-0.213	0.406	-2.432		-0.703	0.542	0.121	-0.187	0.437	-1.538	-0.265	-0.523	0.248		-0.68	-1.559		0.301	0.718
IMAGE:784124	TIE	tyrosine kinase with immunoglobulin and epidermal growth factor homology domains	-0.907	-0.614	-0.262	-0.252	0.545		-0.028	-0.52			-1.484	-1.139	-0.335	-0.011	-0.176	-0.883	-0.216		-0.878	2.129	0.086	-1.166	-1.049	-0.373	0.333	-1.391		0.987	-0.105	-0.646	0.276	0.786	-0.985	0.79	1.809	2.081	1.885	-0.36	0.633	-0.425	1.086	0.459	0.358	1.369	2.119	1.989	2.736
IMAGE:840776	SGK	serum/glucocorticoid regulated kinase	-0.205	-1.112		-0.41		-1.087	-1.186	-1.158	0.216	-0.449	0.738	1.693	-0.753	-0.959	-0.964	0.819	-0.984	-0.51		-0.829	1.738	1.216	1.453	0.209	-1.045			-0.321	-0.563	-0.974		0.578	-1.723	-1.318	2.161	-0.207	-1.223	-0.928		-1.233	-0.602	-0.959	-0.22	0.501	1.871	1.051	1.638
IMAGE:2013515	SGK	serum/glucocorticoid regulated kinase	-0.507	-1.034		-0.422	-1.705	-1.349	-1.188	-0.99	0.324	-0.071	1.006	1.621	-0.645	-1.081	-0.816	0.517	-1.126	-0.122		-0.891	1.646	1.264	1.311		-0.997	0.389		-1.083	-1.685	-2.946	-1.424			-1.22	2.079	-0.839	-1.295	-0.84	-1.087	-1.375	-0.494	-1.131	0.148	0.419	1.459	0.899	1.736
IMAGE:153779	FLJ22002	hypothetical protein FLJ22002	0.144		-0.181	-0.251		-0.568	0.203	-0.199		-0.23	0.697	0.902	-0.324	-0.45	-0.505	-0.022	-0.885			-3.37	0.977		0.622			-0.02		-0.622	0.166	0.005	-0.643		0.186	0.181	-1.01	-0.098	-0.824	-0.049	-0.516		-0.663	0.19	-0.091	0.34	0.34	-0.52	0.937
IMAGE:232946	SGK	serum/glucocorticoid regulated kinase	-0.132	-1.129	-0.687					-0.385			1.071	0.976	-0.1	0.384	-0.791	0.752	-0.361	0.653		-4.516	1.901		1.246	0.102	-1.092	0.464		-0.958	-1.08	-0.961	-1.599	-0.379	-0.63	0.175	-0.496	-0.444	-1.23	-1.015	-1.192	-0.56	-0.349	-0.546	0.233	-0.206	0.264	0.624	1.571
IMAGE:376316	WEE1	WEE1 homolog (S. pombe)	-3.603	-2.2			-1.301		-2.364				-0.39		0.449	-0.177	-0.202	0.541	-0.712	0.092								-0.687		0.411		1.378	0.94		0.099		0.423	1.095	0.409	0.394	0.977	1.009	0.84	-1.077	0.232	-1.197	0.153		-0.09
IMAGE:461936	RNASEL	ribonuclease L (2',5'-oligoisoadenylate synthetase-dependent)	-1.414	-0.701		-0.909	-1.452		-1.025	-0.617	-0.243	-0.118	-0.671	-0.516	0.148		0.457	-0.25		0.251		-0.058	-0.081		-0.286	0.25	0.736						0.289			-0.207				-0.027				-0.478	0.071	-0.878	0.342		0.679
IMAGE:184365	CDK9	cyclin-dependent kinase 9 (CDC2-related kinase)	0.493	0.216	-0.422	-0.052			0.492	-0.32			-0.104	0.891	-0.295	0.019	-0.446	0.037	0.104	0.068		0.159	-0.574		-0.019	-0.123	0.543	0.299		-0.053	0.305	0.204	-1.024		-0.795	-0.12	-0.521	0.021	-0.325	0.67	0.403	0.155	-0.344	-0.481	-0.662	-0.461	-0.341		0.006
IMAGE:1698784	PANK3	pantothenate kinase 3	-0.007	-0.204		-0.332			0.272	-0.55	-0.376			0.371	0.005	-2.221	0.414	-1.173	-0.136		0.482	0.669	0.236		-0.199			-0.021		0.817	0.975	-0.846				1.21		-0.299	-0.675	0.08	0.353	0.405	-1.194	-0.421	0.078	-0.061	-0.231		1.676
IMAGE:773137	STK24	serine/threonine kinase 24 (STE20 homolog, yeast)	-0.18	-0.227	-0.125	-0.555	-0.348	-0.052	-0.261	-0.353	-0.109		0.043	-0.332	0.252	1.026	1.191	-0.206	-0.139	-0.175	0.589	0.636	0.603	0.451	0.428	0.324	-0.51	-0.204	0.678	0.014	0.142	-0.539	0.093	-0.467	0.372		-0.324	-0.182	0.212	-0.593	0.37	-0.128		-0.334	-0.145	0.096	-0.224	0.156	-0.107
IMAGE:796599	STK24	serine/threonine kinase 24 (STE20 homolog, yeast)	0.296	-0.641	-0.999		-1.012	0.974	-0.195	-0.647	-0.063	-0.228	-0.821	-1.476	0.438	1.302	0.987	-0.16	-0.313	-0.609	0.455	0.812		0.217	0.264	0.13	0.046	-1.028		-0.35		-0.233	-0.421		1.068	-0.147	-0.088	0.414	-0.112	-0.457	0.666	-0.172	0.369		-0.719	-0.958	0.252	-0.458
IMAGE:272812	STK24	serine/threonine kinase 24 (STE20 homolog, yeast)	0.129	-0.388	-0.026	-0.026	-0.249	0.407	-0.292	-0.284	0.41	-0.135	-0.248	-0.273	0.411	1.205	0.88	-0.207	-0.33	-0.416	0.328	0.835	-0.008	0.03	-0.153	0.203	-0.411	-0.555	-1.693	-0.087	-0.539	-0.82	-0.378	-0.218	0.541	-0.254	-0.235	0.237	-0.099	-0.194	-0.481	-0.889	-0.488	-0.195	-0.626	-0.645	-0.255	-0.535	-0.348
IMAGE:52085	STK35	serine/threonine kinase 35		-0.217	0.625	0.445	0.982	0.978	0.619	0.317		-0.924	0.313	-1.082	-1.608	0.696	0.601	0.284	0.511	-0.185	-0.491	0.896	-0.347	-0.349	0.108			-0.414		0.184	-0.988	0.391	0.923		-0.448	-0.233			0.082	-1.193	0.31	-0.378		-1.044	-0.745	-1.134		0.916	0.743
IMAGE:767747	KIAA0999	KIAA0999 protein	-0.363	1	1.112	1.702		0.115	0.356	0.194			0.19	-1.295	-0.701	-1.227		0.311	0.118	-0.398	0.686	0.593	-0.34		-0.505	-1.209		-0.237		-0.029		-0.472	-0.08		-1.111	0.524			0.669	-0.976				0.543	0.502	1.093		-0.157
IMAGE:1631649	CSNK2B	casein kinase 2, beta polypeptide	0.358	-0.709	0.083	-0.127	0.57	0.366	-0.453	-0.675		-0.276	-0.379	-1.504	-0.72	-0.046	0.039	-0.198	-0.671	-0.637	-0.223	0.434	-0.639	0.109	-0.574		-1.362		-1.334	-0.048	0.34	-0.581	1.111	1.261	0.31	-0.185		0.626	-0.05	-0.265	0.738	-0.02	0.351	0.594	0.333	0.194	-0.186	-0.866	-0.459
IMAGE:45556	MARK3	MAP/microtubule affinity-regulating kinase 3	-0.094	-0.031	0.761	0.311		0.194	0.455	0.333		-1.038	-0.581	-0.096	-0.052	0.192		0.15	-0.073	0.111		-0.208	-0.471			-1.4	-1.324	0.172		-0.42	1.548	1.257	0.739	0.429	-1.472	-0.087		0.474	-0.222	-0.117	0.206	-0.692	0.499	0.122	-0.119	0.132		0.282	0.509
IMAGE:42880	CDK8	cyclin-dependent kinase 8	-0.423	-0.26	-0.108	-0.158	-0.391	-0.435	-0.204	-0.426	0.598	-0.087	-0.1	0.445	-0.061	0.173	0.098	-0.459	-0.362	-0.448		1.003	0.15		-0.055	0.451	0.237	0.123		0.041	0.309	-0.172			0.449	-0.076	-0.947	0.345	0.159	-0.306	-0.093	-0.281	0.93	-0.057	0.112	-0.057	-0.367	-1.027	-0.66
IMAGE:209224	DYRK3	dual-specificity tyrosine-(Y)-phosphorylation regulated kinase 3	-0.646	-1.073		-0.381							0.627	0.702				-0.372				-1.05	-0.723	-0.715	-0.408	0.468						-0.165	0.907									0.236		-0.17	-1.061		0.73	1.26	1.427
IMAGE:1641012	FER	fer (fps/fes related) tyrosine kinase (phosphoprotein NCP94)	-0.453	-0.49		-0.558		-2.175	-0.674	-0.296	-0.022	0.183	0.31	-0.155	1.509	0.463			-3.172	0.922		-1.007	-0.1		0.485	1.281	-0.383			0.961	0.879		-0.11		-0.221	-0.136		-0.095	0.059	0.134	0.527	0.379	1.56			-0.337		0.863	-0.51
IMAGE:2109709	PIK3R3	phosphoinositide-3-kinase, regulatory subunit, polypeptide 3 (p55, gamma)	-0.095	-0.132		-0.76		-0.017	-0.066	-0.548	-0.044	0.281	0.418	0.413	0.407			0.289		0.01		0.981	-0.662		-0.397	1.169				-1.711		-0.044	0.188		-1.093	0.562				0.632	0.475	1.237	0.418	0.631		0.991	-0.759	0.951	0.408
IMAGE:241029	AURKB	aurora kinase B	0.485	-2.192	-1.04	-0.91	-0.643	-0.137	-1.606	-1.478	-0.114	0.831	-1.032	-0.877	0.097	0.121	0.356	2.389	0.616	-0.75	0.794	0.351	-0.032	2.326	0.893			-0.699		-0.901	0.407	0.186	1.328			0.002	1.251			-0.438	0.215	0.357	2.018	1.421	1.66	-0.679	-0.469	0.141	0.838
IMAGE:2018951	PRPS1	phosphoribosyl pyrophosphate synthetase 1	0.905	0.478	-0.69	-0.15	-0.953	0.513	-0.076	0.642	-0.764	-0.589	-0.722	-0.127	-0.503	-0.739	-0.874	-0.611	-0.624	-0.2	0.524	0.151	-0.372	-0.924	-0.897	0.399	0.235	0.021		0.509	1.017	0.796	1.208	1.238		-1.358	-0.439	0.063	-0.053	-0.428	0.785	0.047	0.618	1.121	0.38	0.161	-0.259	-0.269	-0.412
IMAGE:810156	DTYMK	**deoxythymidylate kinase (thymidylate kinase)		-0.274	-2.162	-0.422	-0.705		0.062	0.05	0.634	0.599	-0.704	0.361	-0.035	0.279		0.427	0.044	0.468	0.902	0.809	0.156	0.624	0.811	0.147	0.603	-0.151		-0.293	0.995	2.094	1.516		0.105	-0.69	-0.791	-0.909	-0.905	-0.49	0.603	0.745	1.236	0.479	-0.952	0.489	0.889	1.159	0.496
IMAGE:83345	GNE	glucosamine (UDP-N-acetyl)-2-epimerase/N-acetylmannosamine kinase	-0.341	-0.068		0.234		-0.373	-0.342	-0.154	3.02	2.245	2.742	2.667	0.291	0.555	0.52	-0.267	-0.32	-0.386	-0.392	0.135	0.152	-0.8	-0.583	0.893	-0.231	-0.145		0.433	1.421	2.96	2.502	2.632	-0.859	0.476	0.125	0.297	-0.489	-0.584	-0.821	-0.959	-0.378	-0.355	-0.406	-0.485	-0.835	-0.385	-0.338
IMAGE:625923	PCK2	phosphoenolpyruvate carboxykinase 2 (mitochondrial)	-0.696	-2.233		-0.421		-0.768	-1.667	-0.259	0.885	0.94	-0.003	0.452	-0.574	-0.6	0.245	0.248	-0.795	-0.761		-0.04	1.527		-0.438	-0.092		-0.23		0.458	2.356	3.385	0.767	2.117	0.366	0.111	-1.06			-0.389	-0.306	0.106		-0.24	0.029	0.51	-0.62	-0.85	-0.553
IMAGE:1636836	GALK1	galactokinase 1	0.762	-1.065	0.247	-2.583		-0.03	-0.919	-0.071	-0.337	-0.972	0.095	0.2	0.484	-1.242	-1.617	0.686	-0.167	-0.883		-3.052	-1.315	-2.067	-0.3	-1.614	-1.348	2.888		3.456	3.534	3.633	3.965	5.045	0.714			-0.4	0.514	0.229	0.332	-0.576	0.325	-0.052	-1.203	2.318	0.218		1.395
IMAGE:510002	CSNK1G2	casein kinase 1, gamma 2	0.044	-0.113		-1.071		0.482	0.613	0.541	0.575		-0.133	0.792	0.186	-0.25		-0.102		-0.101		-1.06	0.207		0.652	-0.672	0.234			0.488	1.026		1.017	2.237	0.706	-0.379		0.292	-2.664	-0.379	0.594	0.166		0.16		-0.08	-0.13	-0.26	-0.163
IMAGE:752636	EIF2AK4	eukaryotic translation initiation factor 2 alpha kinase 4	-0.127	0.596		-0.122	-0.495	0.071	0.232	-0.56	0.274	-0.341	-0.494	0.231	0.145	-0.411		-0.273				-0.271	-0.614	-1.456	0.311					0.737	0.755		0.036			-0.06			-0.935	0.02	0.353	0.015	-0.344	0.319		0.339	0.119	0.219	0.496
IMAGE:448747	MAPKAPK5	mitogen-activated protein kinase-activated protein kinase 5	-0.177	-0.754	-0.312	-0.632	-0.385	-0.499	-0.288	-0.68	0.114	0.049	0.066		-0.215	0.159	-0.056	-0.063	-0.236	-0.202		-0.421	-0.334	1.534		0.027	-0.507			0.137		0.594	-0.504	0.346	2.195	0.27		0.331	0.265	0.12	-0.147	-0.225		0.249	0.238	-0.081	-0.161	-0.981	-0.864
IMAGE:713382	PCTK1	PCTAIRE protein kinase 1	0.217	0.02	-0.018	0.382	1.059	0.145	0.176	-0.046	-0.122	-0.317	-0.17	0.205	-0.621	0.043	-0.222	0.231	-0.122	-0.738	-0.454	-0.567	0.1	0.008	-0.295	-0.419		-0.087		0.081	0.089	-0.182	0.77	0.47	-0.371	0.064	-0.617	1.415	1.049	-0.246	0.887	0.759	0.85	1.853	1.682	1.073	-0.417	-0.127	-0.01
IMAGE:860008	HRI	heme-regulated initiation factor 2-alpha kinase	0.33	-0.167		0.585		0.308	0.149	0.187	0.351	-0.264	0.053	-0.772	-0.468	0.046	-0.049	0.274	-0.259	-0.305		-0.334	0.523		0.288	0.684		-0.504		0.034	0.072		1.073		0.422	-0.193	-0.154	0.688	0.222	0.147	0.34	1.082	0.023	1.236	0.795	0.716	-0.374	-0.884	-0.417
IMAGE:128243	ADK	adenosine kinase	-0.418	-0.645	0.107	-0.383	-0.076	-0.6	-0.819	-0.751	-0.197	-1.052	-0.245	0.64	0.794	0.418	1.363	-0.774	-0.937	-0.363	-0.779	0.448	-1.425	-0.457	-0.61	-0.434	-0.588	-0.162	0.88	0.866	1.534	1.523	1.675	2.165		0.199	-0.382	0.03	0.314	0.639	0.992	0.834	1.195	0.458	0.307	0.838	-0.292	-0.452	0.115
IMAGE:43833	DGKG	diacylglycerol kinase, gamma 90kDa	0.512	0.015		0.367	-0.126	0.66	0.131	0.549	-0.287	-0.792	-0.845	-0.11	0.184	0.708	0.173	0.566	0.113	-0.333		-0.182	-0.305		0.32	-0.164	-1.728	0.088		0.696	1.894	1.013	1.305	1.645	1.264	0.069	-0.062	1.31	0.714	-0.401	1.002	0.044	0.815	2.078	0.937	0.848	0.098	-0.572	-0.885
IMAGE:755581	HRI	**heme-regulated initiation factor 2-alpha kinase	-0.201	-0.838	-0.656	-0.306	-0.429	-0.493	-0.962	-0.994	-0.43	-0.455	-0.418	-0.853	0.171	0.385	-0.03	0.183	0.31	-0.736	-0.222	-0.045	-0.198	0.9	-0.313	-0.047	-0.031	-0.155		0.653	1.071	0.5	0.732	1.602	1.121	0.046		1.397	0.611	0.336	1.579		1.232	1.855	1.274	1.955	-0.575	-0.635	-0.698
IMAGE:2027560	HRI	heme-regulated initiation factor 2-alpha kinase	-0.284	-0.361	-0.119	0.051	-0.512	-0.136	-0.245	-0.347	0.287		-0.061	-0.356	0.378	-0.108	-0.243	-0.02	-0.423	-0.109	-0.475	0.362	-0.101	0.997	0.054	-0.07	-0.364	-0.278	0.064	0.21	0.998	0.127	0.799	1.239	0.848	-0.177	-0.738	0.444	0.468	0.573		1.038	1.209	2.272	0.891	1.902	-0.418	-0.158	-0.341
IMAGE:342647	MAPKAPK3	mitogen-activated protein kinase-activated protein kinase 3	-0.686	-1.553	-1.711	-0.961	-0.804	-0.488	-1.297	-1.059	0.225	-0.76	-0.503	-0.068		0.37		0.368	-0.035	-0.181	-0.367	-0.57	-0.493	0.095	0.392	-0.802	-1.576	-0.22		-0.032	-0.184	-0.005	0.937		0.366	-0.199	-0.92	2.802	1.716	0.551	1.954	1.026		2.29	0.749	1.08	0.33	-0.01	0.207
IMAGE:772455	PPP4C	protein phosphatase 4 (formerly X), catalytic subunit			-0.573		-0.576			-0.901					-0.416	-0.062	-0.077	0.366	0.173		-0.069		-0.885	0.293		-0.284	-0.828	-0.872	0.1	0.366	0.464	0.023	0.795	0.865	0.744	-0.201	-0.282	1.95	0.914	1.169	1.552	2.014	1.705	0.928	0.807
IMAGE:795965	CKMT2	creatine kinase, mitochondrial 2 (sarcomeric)	-0.832	-0.789	-1.337	-0.807	-1.02	-1.064	-0.193	-0.505	0.319	0.064	1.171	0.526	-0.58	-0.456	-0.411	-0.148	0.249	0.393		0.064	-0.649		0.136			-0.516		-1.038	-0.83	-1.751				-0.595	0.084	3.676	2.67	2.455	3.158	2.64	2.311	2.474	2.723	2.984	-0.826	-0.286
IMAGE:730587	PAK4	p21(CDKN1A)-activated kinase 4	-0.438	-0.425	0.207	-0.143	0.304	-0.64	-1.169	-0.231	-0.157	0.118	-0.175	0.86	-0.226	-0.032	-0.177	-0.304	0.003	-0.443	0.021	0.458	-0.485	-0.157	-0.1	-0.124		-1.062		0.166	1.144	1.763	1.875	1.315	0.874	-1.011	-0.672	2.6	1.154	2.129	1.542	1.114		1.018	2.207	1.518	-0.322	-0.472	-0.265
IMAGE:486436	UGP2	UDP-glucose pyrophosphorylase 2	-0.034	0.399	0.601	0.761	0.588	-0.326	0.245	0.433	0.577	0.462	0.419	1.394	0.508	-0.488	0.617	-0.47	-0.753	-0.729	-0.585	0.362	-0.211	-0.103	-1.326	0.16	-0.634	-0.198	-1.016	0.19	1.068	1.217	1.249	2.019	-0.622	1.493	0.382	-0.276	1.508	1.183	1.406	1.298	-0.251	1.662	2.551	3.192	-0.878	-1.048
IMAGE:488888	UGP2	UDP-glucose pyrophosphorylase 2	0.405	0.158	-0.29	0.46	0.337	0.303	0.334	0.472	0.116	-0.089	-0.392	0.853	0.287	0.201	0.316	-0.211		-0.74	-0.836	-0.139	-0.522		-0.447	0.449	-0.505	-0.239		0.739	2.697	2.356	2.748	2.548	0.177	1.152	0.431	1.263	1.917	0.702	1.705	0.507		2.321	2.11	2.341	-0.779	-0.959	-1.052
IMAGE:261714	ALS2CR2	amyotrophic lateral sclerosis 2 (juvenile) chromosome region, candidate 2	0.036	0.299		0.501	-0.202	0.054	-0.075		0.307	0.422	-0.231	0.654	0.228	-0.248	0.927	-0.77	-0.563	-0.529		-0.748	0.959		-0.716	0.32		-0.218		-0.01	0.088	2.177	0.519		-0.372	0.403		0.754	0.388	0.843	0.796	0.858	-0.371	2.062	2.041	2.292	-0.678	-1.298	-0.791
IMAGE:796932	PRKCN	protein kinase C, nu	-0.338	-0.425		-0.153	0.164	-0.38	-0.479	-0.351	0.033	-0.042	-0.345		-0.086	0.158	0.193	-0.134	-0.507	-0.453	-0.359	0.258	-0.395	-0.427	-0.32	-0.334	-0.758	-0.432	-0.17	0.496	0.284	0.563		0.425	0.174	-0.501	-0.372	1.13	0.574	0.699	0.342	-0.206	0.325	0.708	0.587	0.278	-0.092	-0.712	-0.695
IMAGE:26185	MAPK9	mitogen-activated protein kinase 9	0.436	0.619	0.411	0.411	0.248		0.545	0.353	-0.003	0.012	-0.051	0.234	0.028	-0.078	-0.493	-0.37	-0.353	-0.349	-0.295	0.242	-0.801	0.097	0.024	-0.25		-0.408	0.394	-0.05	0.988	0.767	1.519	1.589	0.378	-0.327	-0.648	1.114	-0.292	0.133	0.566	-0.322	0.279	0.642	0.621	0.432	-0.328	-1.138	-0.791
IMAGE:1456602	MAP2K7	mitogen-activated protein kinase kinase 7	-1.022						-1.283			0.334			-0.9	-0.026	-0.151	0.222	-0.001					0.739		-0.138				-0.538	1.08	1.049	2.021	2.031	1.57	0.235	-0.426	1.536	-0.28	-0.065	1.228	0.24	-0.199	-0.776	0.283	0.564	-0.196		-0.449
IMAGE:48659	PANK1	pantothenate kinase 1	-0.276	0.897	0.199		-0.014		0.203	0.291	-0.145		-0.723	0.402	0.396			0.468	-0.115				1.457	1.065	0.002	-0.842	-0.906			0.458	1.466	2.315	1.097	3.147		-0.019			-0.564		2.884	0.846		0.23	1.099	1.75		-0.62
IMAGE:1055460	PANK1	pantothenate kinase 1	-0.184	0.699	0.131	0.731		0.234	0.335	0.143	-0.733		-1.391	-0.156	-0.662	0.262	-0.143		0.167			-1.508	1.779	2.017	-0.426			-1.178		0.24		3.457		3.819	2.098	-0.347		1.964	-0.612	1.613		1.058		0.182	1.121	1.192	-1.238	-0.988	-1.101
IMAGE:669419	FRDA	Friedreich ataxia	-1.392			-1.567				-1.315	0.359	-1.306	-0.899	-0.574	-0.98	0.364	-0.071	0.322	0.199			-1.306	-0.889	-0.861			-0.022	0.224		0.872	1.81	1.869	1.001	2.501	0.31	0.145	-0.356	1.886	0.71	0.485	0.568	0.67	1.051	0.574	0.443	0.284		-1.866
IMAGE:417403	BRAF	v-raf murine sarcoma viral oncogene homolog B1	0.064	-0.383		0.079	-0.604	-0.148	-0.097	0.171	0.465	0.05	-0.153	0.152	-0.014	0.3		0.108	-0.125	-0.521	-0.407	-1	-0.353	-0.155	0.432	-0.162		-0.34		-0.002	0.586	0.805	0.117	0.377	-0.194	-0.089	-0.47		0.366		0.444	-0.154	0.577	1.3	0.329	0.22	-0.39	-0.33	0.077
IMAGE:1570392	STK23	serine/threonine kinase 23		-0.459	-0.767	-0.367	-1.02	-0.624	-0.493	-0.385	0.019	-0.066	-0.439	0.596	0.02	-0.636	-1.651	-0.078	-0.511	-0.377	0.377	-0.116	0.241	0.509	0.016	0.222	0.138	0.014	1.486	0.682	0.91	0.479	1.221		0.35	0.395		0.406	-0.46	-0.255	0.578	0.32	0.331	1.924	1.903	1.484	0.734	0.194	1.251
IMAGE:366154	CAMK2G	**calcium/calmodulin-dependent protein kinase (CaM kinase) II gamma	-0.442					-0.354	-0.243	0.335	0.489	0.244	-0.059	1.196	0.37	-0.276		-0.188	0.369			0.244	-0.059		-0.554	-0.578				-0.708	-0.07	0.059		0.641	0.89	-0.695			-0.64	1.415	1.318	1.45	-0.299	0.394	1.983	0.744		-0.736
IMAGE:324712	RPS6KB2	ribosomal protein S6 kinase, 70kDa, polypeptide 2	-0.422	-0.259		-0.197		-0.794	-0.553		-0.671	-0.016	-0.229	-0.334	-0.43	0.204	-0.021	0.962	0.529	-0.047		-0.126			-0.924	-0.448	1.008	0.144			1.17	1.419	2.211		-0.02	0.505	-0.546	0.596	0.23	-0.605	-0.162	0.83	0.911	0.394	1.113	-1.116	-0.766	-0.606	-1.199
IMAGE:306813	ROS1	v-ros UR2 sarcoma virus oncogene homolog 1 (avian)	0.264	-0.253	0.059	-0.091	0.176	0.472	0.153	-0.239	0.335	-1.18	0.307	0.462	-0.384		0.615	0.498	0.905	0.019		-0.93		-0.375		-0.192	-0.366	0.36			1.946	1.935	2.177		-0.014	0.231			0.076	-1.019	0.204	0.666	0.087	0.99	0.409	0.38		-0.71
IMAGE:347213	SEPHS1	selenophosphate synthetase 1	-0.254	-1.001		-0.649	0.148	0.054	-0.275	-0.907	-0.573	-0.418	-1.061	0.064	0.228	0.572	-0.593	0.23	-0.233	-0.619	-0.925	0.392	-0.441	-1.333	0.054	-0.71	-0.074	-0.288		0.58	0.478	1.537	1.469		0.628	0.143	-0.408	0.784	-0.112	-0.617	-0.874		-0.901	0.392	-0.179	-0.078	-0.158	-0.668	-0.951
IMAGE:840702	SEPHS1	selenophosphate synthetase 1	-0.275	-0.942	0.35	-0.58		-0.337	-0.566	-0.558	0.116	0.021	-0.002	0.723	0.487	0.231	0.246	0.319	-0.034	-0.18		0.271	-0.452	-0.314	0.343	-1.051	-1.285	0.101		0.889	0.277	0.666	1.258	0.928		0.482	-0.659	0.103	0.127	-0.478	0.225	0.277	0.238	0.291	0.3	0.411		-0.609	-0.642
IMAGE:2018031	PRPSAP2	phosphoribosyl pyrophosphate synthetase-associated protein 2	0.673	0.056	-0.242	0.448	-0.225	0.451	-0.238	-0.02	-0.306	-1.001	-0.604	-0.339		-0.021		-0.123	-0.356		-1.068	-0.461	-0.744	0.064	-0.199						-0.075	0.684	0.306			-0.54			-0.355	-0.15	-0.137	-0.435	-0.034	-0.611	0.298	-0.591	-0.421	-0.901
IMAGE:343871	MAP2K5	**mitogen-activated protein kinase kinase 5	-0.745	-0.792	-1.57		-1.053	-0.687	-0.446	-1.108	-0.214	-0.519	-0.312	-0.277	0.367	0.161	0.106	0.479	0.906	0.38	0.144	1.181	-0.102	-0.394	0.443	0.679	0.645	1.621		0.769	1.427	1.446	2.008	2.068	-0.463	0.112		-0.167		-0.558	-0.075	-0.463	-0.432	-1.089	-1.23	-0.349		0.201	-0.352
IMAGE:379200	IRAK1	interleukin-1 receptor-associated kinase 1	-0.24	-1.507	-1.175	-1.205	-0.828	0.438	-1.221	-1.013	0.181	-0.144	0.283	-0.002	-0.198	0.976	0.171	0.304	0.381	-0.265	0.459	0.246	0.633	0.791	0.458	0.554	-0.02	0.176	1.338	1.354	0.642	0.611	1.753	0.153		-0.183	0.986	0.248	0.582	-0.873	0.56	-0.428	0.553	1.796	-0.605	1.076	-0.054	-0.304	0.243
IMAGE:755750	NME2	non-metastatic cells 2, protein (NM23B) expressed in	-0.246	-1.303	-0.941	-0.871	-0.484	-0.108	-1.047	-1.029	0.055	-0.18	0.247	0.712	-0.074	0.43	0.725	0.278	0.365	-0.651	0.183	0.27	-0.983	0.395	0.232	0.128	-0.416	0.75	1.422	1.748	0.506	0.015	1.717	1.107	1.606	0.691	0.16	0.132	0.606	-0.689	0.844	-0.874	0.407	1.18	-0.531	0.67	-0.27	-1.11	-0.673
IMAGE:755239	NME2	**non-metastatic cells 2, protein (NM23B) expressed in	0.108	-1.119	-0.807	-0.487	-0.33	-0.084	-0.993	-0.795	0.119	0.064	0.301	0.936	0.16	0.544	0.379	0.052	0.169	-0.577	0.017	0.464	-1.189	0.429	-0.054	-0.258	-0.862	0.724	0.646	1.472	0.51	0.029	1.241			0.685	0.154	0.326	0.63	-0.445	0.848	-0.53	0.721	1.204	-0.427	0.854	-0.186	-1.156	-0.629
IMAGE:526282	CSK	c-src tyrosine kinase	-0.659	-1.376	-1.894	-1.504	-1.647	-0.481	-0.79	-0.392	-0.198	-1.493	-0.486	-0.541				1.085		0.036	0.48	-0.073	-0.676			-0.065	0.061			1.905	1.573	0.742	1.514	1.464	-0.007	-0.062			0.733	-0.632	0.211	0.763		1.187		-0.593	-0.033	0.087	-0.306
IMAGE:771215	PRKD2	protein kinase D2	-1.015	-1.002		-1.53		-0.797	-0.456		-1.014	-0.769	-0.202	-1.097	0.517	0.631	-0.274	0.439	0.686	0.35		-0.939	-0.132		-0.217	0.649	0.095	-0.039		0.969	0.897	0.596	1.008	1.018		-0.308	0.361	1.093	1.237	-0.578	0.815	-0.223	0.628	2.751	-0.62	-1.249	-0.079	0.081	0.008
IMAGE:166199	ADRBK1	adrenergic, beta, receptor kinase 1	-0.196	-0.423	-0.571	-0.331		0.332	-0.317	-0.419	-0.115	-0.63		-0.398	0.246	0.98	-0.055	0.898	0.715	0.169	0.063	-1.47	-0.203	0.045	0.042	0.938	0.104	0.18		0.718	1.336	0.085	0.077		-0.634	0.051	0.15	2.142	0.606	-0.539		0.076	0.027	1.64	0.089	0.37	-0.2	-0.07	-0.263
IMAGE:358689	EPHB2	EphB2	-0.034	-0.681	-1.509	-0.809					-0.353	-0.888	-0.771	-0.786	0.638			0.7	-0.343	-1.829		-1.888		1.157	-0.316	0.99	0.536	0.712		1.12	0.768	1.327	1.179		1.188	-0.057				-0.567	0.816		0.419	-0.208	-1.449	-0.058		-0.078
IMAGE:843046	MKNK2	MAP kinase-interacting serine/threonine kinase 2	-1.191	-2.368	-1.866		-1.159	-0.803	-1.132	-1.444	1.03	0.755	0.132	0.207	0.721	1.075	0.53	0.853	0.35	-0.536	-0.402	0.215	0.062	0.34	0.127	-0.167		-0.145	0.927	0.713	-0.209	0.09	1.182	0.372	-0.249	0.036	0.245	1.257	-0.089	-1.114	-0.191	-1.429		3.335	0.664	2.135	0.075	0.535	0.562
IMAGE:278242	PDK3	pyruvate dehydrogenase kinase, isoenzyme 3	-0.729	-0.346		-0.344		-1.051	-0.61	-0.242	0.332	0.507	-0.146	0.279	0.533	0.977	0.232	0.965	-0.248	-0.134		0.427	-0.216		-0.081	0.195		0.357		2.055	0.773	1.792	2.454	1.014	0.083	0.158	-0.383	-0.041	0.473	-0.022	0.441	0.413	0.304	0.257	-1.894	-1.033	-0.163	-0.783	-1.006
IMAGE:756450	PAK4	p21(CDKN1A)-activated kinase 4	-0.618	-0.925	-1.263	-1.233		-0.65	-0.509	-0.101	1.153		-0.155	1.27	0.264	0.598	-0.257	0.606	0.983	-0.183		-1.042	0.215		0.24	0.426	-0.208	0.158	0.78	0.166	0.754	-0.007	0.945		-0.706	0.099	0.018	-0.21	-0.286	-0.591	0.062	-0.806	0.195	0.478	-0.993		0.048	0.558	-0.325
IMAGE:26021	DLG4	discs, large homolog 4 (Drosophila)	-0.171	0.022	-0.606	0.374	-0.369	-0.203	-0.112	-0.244	-0.81	-0.615	-0.028	-0.243	-0.529	-0.455	-1.735e-18	0.273	1.83	2.184	0.278	0.315	-0.088	2.19	1.027	0.773		0.225		0.513	3.191	1.81	1.502	2.182	-0.279	-0.564	0.695	-0.493	0.261	-0.724	-0.101	0.061		0.415	-0.256	-0.215		-0.305	-0.618
IMAGE:742595	CDK5	cyclin-dependent kinase 5	0.883	0.596	0.358	0.358	-0.165	1.061	-0.128	0.91	-0.966		0.146	-0.549	-0.275	-0.731	-0.016	1.017	1.494	2.028	1.172	0.379	-0.614	3.014	1.571	0.467		0.049	1.571	1.497	3.315	1.514	2.946	3.596	-0.125	-1.28		-0.839	1.005	-0.49	-0.477	-0.725	-0.844	1.459	-1.662	0.589	-0.691	0.109
IMAGE:344243	UMPK	uridine monophosphate kinase	-0.439	-0.826	-0.744			-0.291	-0.55	-0.742	-0.258	-0.113	0.354	0.529	0.203	0.657	0.222	-0.145	0.452	0.196	1	-0.503	0.614	0.822	0.539	0.505		0.527		1.695	0.993	-0.468	0.384			0.718	0.037	-0.041	1.323	-0.172	0.611	0.253	1.174	0.897	0.546	0.427	-0.653	-0.673	-0.866
IMAGE:148379	IGF1R	insulin-like growth factor 1 receptor	-1.107	-1.144					-0.238	-0.16			0.236		-0.885	-0.211	-0.356	0.117	0.174	0.688		-1.851	-0.004			0.287		-0.361		0.557	1.335	0.034	0.726		-0.925	0.08	0.659	-0.399	1.395	-0.67	0.243	0.115	1.096	0.609	0.838			-0.501
IMAGE:810890	CNK1	connector enhancer of KSR-like (Drosophila kinase suppressor of ras)		-1.163	-1.231		0.196		-0.777	-0.819		0.05	0.477		-0.284	0.35		0.598	0.865				1.167			0.328	0.404	0.33		0.928		0.885	1.757		0.606	-0.389	-0.98	-0.428	-0.654					1.67	1.789	-0.27	-0.8
IMAGE:230016	LMTK2	lemur tyrosine kinase 2	0.369	1.852	1.374	1.694	0.131	0.877	1.348	1.916			0.692	-0.583	-0.869					0.404		-0.885	1.032		-0.303	0.063	0.589					0.8	0.862	-0.128		-1.344						0.811		0.125		-0.875	-2.085
IMAGE:42906	MPP2	membrane protein, palmitoylated 2 (MAGUK p55 subfamily member 2)	1.654	1.877	1.279	1.719	0.786	1.132	1.813	1.171			-0.333	-0.708	0.026	0.49	-0.835	-0.322	0.125		0.083		0.427			0.128	1.104	-0.78		0.358	0.176		-0.163	-1.483	0.426	-1.169			-0.494	-0.099			0.497	-0.66	-1.161	-0.69
IMAGE:52629	CAMK1	calcium/calmodulin-dependent protein kinase I	0.764	0.867	0.879	-0.031	-0.704	0.292	1.213	0.171	-1.405				0.986	-0.11	0.035	0.288	0.115				0.007		-0.218	-0.522	0.794	0.78		0.438	1.216	0.455	1.427		-0.524	-0.219	1.06	0.392	-0.454	-0.289	0.294	-0.114	0.557	-0.48	-1.621	-0.66		0.11
IMAGE:826135	STK38	serine/threonine kinase 38		-1.392	-1.94				-0.126	-0.318	0.236			-0.257	1.337	1.831	1.326	0.329					-0.262			0.019		-0.489		0.889	-0.663	0.956			1.287	0.422	0.911	0.623	0.637	0.082	-0.305	0.437	1.008	0.201	0.54	-0.709
IMAGE:146868	MAP3K11	mitogen-activated protein kinase kinase kinase 11	-0.4	-0.237	-0.505	-0.535	-1.388	0.518	0.329	0.107	0.361	-0.814	-0.717	-0.262	-0.378	0.246	-0.479	0.304	1.161	0.725	-0.001	-0.294	0.893	0.781	1.378	1.084		0.176	0.978	1.104	1.472	1.881	2.733		0.042	-0.403	0.776	0.718	0.072	-0.663	0.96	0.252		-0.144	-0.325		0.556	1.176	-0.017
IMAGE:739625	SAST	syntrophin associated serine/threonine kinase	1.148	1.741	0.803	1.213	1.08	1.766	1.957	0.855	-0.911		-1.109	-0.244	-0.21	-0.246		-0.078	-0.241				0.611		0.036			0.784		0.392	1.01	1.389	0.961	-1.389	-0.52	-0.415		0.296	-0.23	-0.525		-0.29		0.094	-0.557		1.514	1.724	1.821
IMAGE:266300	TRIO	triple functional domain (PTPRF interacting)	1.299	0.742	1.104	0.954	1.381	1.907	1.628	1.026	-1.52	-1.035	-0.488	-2.563	0.261	0.135		0.603		0.484	0.348	0.205	0.632	0.29	-0.753	-0.457		1.245				0.85	2.142		0.111	-0.084	0.535	0.597	0.481	-0.164	-0.051			0.835	0.714	-0.305		0.145	0.172
IMAGE:756211	MINK	misshapen/NIK-related kinase	0.937	1.1	-0.438	1.002	-0.511	1.495	1.386	0.794	-1.002	-0.297	-0.62	-1.615	0.019	1.853	0.558	0.741	0.788	-0.018	-0.204	-0.197		-0.182	0.355	0.621	0.057	-0.337		-0.099	0.409	0.168	0.74	0.41	0.749	-0.416	0.653	0.935	-0.151	-0.736	0.027	-0.671	0.47	-0.527	-1.188	-1.077	-0.127	-0.677	0.31
IMAGE:124605	MINK	misshapen/NIK-related kinase	0.647	1.62	0.772		0.219	0.555	1.786	0.754	-0.342		-0.12	-0.415	-0.691	1.473	0.768	0.101	1.158	0.332	0.096	-0.317	0.59	-0.582	0.305	0.721		-0.507		-0.209		-0.502	0.62		0.929	-0.776	0.353	0.425	-0.181	-0.066	0.107	-0.501	0.72	-0.567	-2.218	-0.767	0.433	0.833	1.15
IMAGE:506523	CDC42BPA	CDC42 binding protein kinase alpha (DMPK-like)	1.171	1.454	0.996	1.546		1.599	1.22	1.298	-1.508	-1.573	-0.356	-0.581	-0.037	0.947		0.215	0.772	0.446		1.257	0.114		-0.021	0.685	0.231				0.003	0.362	0.584	-0.206	0.723	-0.252	-0.013	1.539		-0.622	0.251	-0.077	0.074	0.457	0.386	-1.133	-0.023	0.087	-0.016
IMAGE:49860	PDK2	pyruvate dehydrogenase kinase, isoenzyme 2	0.85	1.793		0.425		0.818	1.459	1.327	-0.429		0.873	-0.502	-0.808	0.236	0.191	-0.016	1.021	0.065				-0.199	-0.452	0.314	0.77	-0.674		-1.186	0.902	1.251	1.713			-0.473	-1.544	2.518	0.682	-0.313	0.56	0.242	0.763	0.696	1.375	0.486
IMAGE:1567734	DMPK	dystrophia myotonica-protein kinase	-0.458	-0.715	-0.743	-0.663	0.334	0.37	-0.389	-0.311	-0.967	-0.852	-1.015	-1.44	1.194	2.298	1.243	1.116	1.813	0.857		1.928	0.205	0.243	-0.35	1.486	0.392	-0.412		-1.084	-0.636	-0.537	0.135	-0.515	-0.116	-1.371		3.76	2.364	0.729	2.472	1.024	1.315		2.587	1.558	0.018	0.038	-0.155
IMAGE:45600	MVK	mevalonate kinase (mevalonic aciduria)	-0.485	0.068					-0.396	0.242	0.996	-0.079	-0.072	1.203	0.877	0.181	0.806	0.259	0.106	0.38			0.168	0.626		0.139		-0.489		-0.241	0.247	1.196	1.718	1.448	-0.173	0.272	0.331		0.187	-1.088	-0.175	-0.043		0.561	0.37	-0.009
IMAGE:147414	MAP3K10	mitogen-activated protein kinase kinase kinase 10	0.11	-0.697		-0.135			-0.281	-0.583	0.371	-0.094	0.263	0.608	0.832	0.996	0.491	0.094	-0.349	-0.535	-2.531	0.716	0.583	-0.339	0.278		-0.38	-0.694		1.374	0.852	1.271	2.343	1.533	-0.398	0.427		0.978	0.952	-0.563	1.34	0.382	0.913	0.736	0.625	0.566	0.606	-0.294	-0.097
IMAGE:1473471	KIAA0194	KIAA0194 protein	-0.035	0.678		-0.78		0.503	0.344	0.462	-0.884	-1.149	0.478	-0.747				0.739	1.076	0.31		-2.169	-0.102	-0.534	0.193	0.019		0.461		0.899		0.826		-0.652	0.597	0.442			0.917	-0.678	0.735	-0.193		1.101			-0.319	0.081	-0.782
IMAGE:1860922	PSK	prostate derived STE20-like kinase PSK	0.249	-0.058	-0.446	-0.326	-0.069		-0.102	-0.214			-0.868	-1.363	-0.399	-0.095			0.26		0.188	0.225	0.312	0.33		0.283				0.083	0.111	0.18				-0.584		1.667	0.531					0.065	-0.386	-0.715	0.285	0.445
IMAGE:2326267	AAK1	AP2 associated kinase 1	1.186	0.959		0.341	0.348	1.704	1.815		-0.593	-1.578	-1.361	-1.276	0.328	0.332	-0.683	1.77	1.427				0.739		0.854	-0.64	0.236	0.322			0.938	-1.093	1.629		-0.372	-0.187	0.262	1.954	0.328	-0.687	1.696			0.552		0.282		-0.018
IMAGE:1610168	DMPK	dystrophia myotonica-protein kinase	0.994	1.007	0.099	0.369	0.396	1.092	1.623	0.341	-0.895	-0.65	-1.003	-1.128	-0.154	0.84		0.528	0.865			-1.63	0.497		-0.178			-0.35		0.078			0.857			-0.859		1.052		0.251	1.484	0.556	1.157	0.08	-0.451	-0.95		-0.08
IMAGE:725284	PHKG2	phosphorylase kinase, gamma 2 (testis)	0.236	0.049	0.041	-0.119	0.768	0.694	0.705		-1.383		-0.471	-0.786	0.288	1.022	-0.833	1.14		0.391	-0.875	-0.728	0.299	0.637	0.504		0.706	-0.158		1.08	1.188	1.397	1.429			-0.107	-0.198	0.724	0.158	-1.347		1.408		-0.458	-1.549	-1.498		-0.228
IMAGE:32407	PHKG2	phosphorylase kinase, gamma 2 (testis)	0.431	-0.076		-0.564	1.123	0.649	0.38	0.458	-1.478	-1.583	-0.516	-0.361		0.227	-0.488	1.385	0.802						0.489	0.135		-0.733		0.505	0.573		0.984		0.143	-0.132						0.583		-0.073		-1.703		-0.993
IMAGE:279146	ITPKC	inositol 1,4,5-trisphosphate 3-kinase C	-0.075				-0.413		-0.366	-0.388			2.118	-0.127	0.257	0.851	0.736	0.639	0.976		0.954	0.771	-0.232	1.326	-0.187	0.569	0.755	1.591		1.529	1.267	1.296	2.448	1.158	0.227	-0.628	1.151	0.173	0.717	-0.868	0.655	-0.653	0.398	0.191	-1.6	0.191	0.541	2.431	3.228
IMAGE:756163	BCR	breakpoint cluster region	1.012	0.915	0.237	-0.173	0.304	1.08	0.831	1.229			0.235	-0.89	-0.286	1.098	-0.437	0.786	1.443	0.177	0.421		-0.295	-0.017	0.86	0.466	-0.078	0.288		0.606	0.954	1.133	2.045		-0.446	-0.091	0.938	0.84		-1.161		0.134	-0.335	-0.802	-2.493	-0.802		0.518
IMAGE:781442	PDXK	pyridoxal (pyridoxine, vitamin B6) kinase	0.756	0.939		0.361			0.495	0.653			0.149	-0.506	-0.282	-0.458	-0.123	-0.03		0.601		-1.758	0.569			0.22				0.35	0.938	0.637	1.089			1.233	-0.618	0.104	-0.692		0.756	-0.182		-0.028		-0.458	-0.398	0.442
IMAGE:2109377	ITPKA	inositol 1,4,5-trisphosphate 3-kinase A	2.287	1.9	1.442	1.602	1.089	2.665	2.056	1.664	0.528		-0.53									-1.607	2.25	2.678	0.425		1.757	0.133				2.088	2.2	2.81	2.019					-0.006	0.807			1.353		-0.247	-1.977		-1.95
IMAGE:810998	DKFZP434C131	DKFZP434C131 protein	1.389	0.662		0.244		2.627	2.038		0.44		0.342	-0.783	-0.829	1.365		0.403	0.94	0.144		-0.195	1.342		0.297	1.303		-0.065					0.602		0.791					-1.394				0.885	-0.186	-0.885	-0.505		-0.298
IMAGE:840882	DPCK	bifunctional phosphopantetheine adenylyl transferase/dephospho CoA kinase	0.536	-0.371	0.301	-0.389	1.288	0.644	0.105	-0.007	-0.153	-0.198	0.199	0.584	-0.692	1.292	-1.003	1.3	0.797	0.121	-0.035	-0.748	0.619	1.487	0.594	-0.41	-0.704	0.042	1.254	1.29	1.508	2.097	2.079	1.819	0.388	1.103	-1.028	0.834	0.208	-0.767	0.016	-1.182	0.239	0.862	-0.649	-0.778		-0.708	-0.701
IMAGE:46897	PMVK	phosphomevalonate kinase	0.804	0.057	-0.241	0.209	0.696	0.732		0.621	-0.235	-1.05	-0.053	-0.028	-0.344	1.08		0.178		0.199		0.77	0.327		0.532	0.428	-0.676	-0.31		0.078	1.286	1.425	2.747	1.907	-0.074		-1.06	1.782		-0.759	0.624	-0.414	0.487	0.92	-0.181	-0.04	-0.52		0.057
IMAGE:51631	DKFZP586B1621	DKFZP586B1621 protein	-0.052	0.851	0.863		-0.46	-0.124	-0.333	0.595	-2.161		-0.659	-1.094	-1.34	0.114	-0.471	0.092	0.899	-0.577	-0.933	-0.656	2.801	3.199	0.376	-0.458	-0.142	0.184		-0.008	2.68	3.369	1.461	3.971	1.5	0.065		-0.014	-1.34					0.664	-0.647	-1.086		-1.166
IMAGE:252412	STK19	serine/threonine kinase 19	-0.499	-0.486	0.036	-0.384	0.663	0.369	-0.24	-0.432	-1.638	-0.583	-0.496	-0.621	-0.967	0.737		0.795	-0.308	-0.534		-0.063	-0.196		-0.531	-0.205	0.071	-0.323	0.899	1.245	1.323	0.952	1.414	1.214	0.053	0.428		0.449	0.533	-1.322	0.251	-0.347	-0.356	-0.233	-0.244	-1.883		-0.113
IMAGE:795827	TESK1	**testis-specific kinase 1	0.019	-0.318		-0.256		0.777	-0.122					-0.373	-0.419	0.185		0.083	0.68			0.295			-0.253	0.643				0.203	0.541	0.51	0.512		-0.979	-1.074				0.126	-0.271	-0.649		1.545	-0.006	-0.255		0.495	0.502
IMAGE:590640	PDXK	pyridoxal (pyridoxine, vitamin B6) kinase	0.755	0.578	0.71	0.24	-0.343	0.823	0.644	1.282	-0.394		-2.012	-0.177	0.117	1.231	0.516	0.579	1.366	1.24		-2.289	-0.002	-0.224	0.733	-0.431	-0.185			0.519	1.567	1.146			0.387	0.382	-0.019	-0.817	-0.353	0.232	0.725	0.177	1.188	0.541		-0.089		0.521
IMAGE:854645	CLK3	CDC-like kinase 3	0.891	0.714				0.839	1.02	0.658	-0.188	-0.993	-0.156	-0.251	0.253	0.467		0.095				-1.973	-0.166	-0.048				-0.273			0.563	1.062	0.874		0.293		-0.063	0.709		-0.462	0.721	0.403	0.714	0.817	-0.074	-0.233		-0.343
IMAGE:855391	STK25	serine/threonine kinase 25 (STE20 homolog, yeast)	0.555		-0.31	-0.07	-0.903	1.033	0.664	0.532	-0.574	-0.639	-0.572	-0.557	0.447	0.341	-0.354	0.449	0.866	0.42	0.104	-0.259	-0.242	-0.584	0.983	-0.091		-0.349		0.129	0.087	0.536	1.488	0.098	0.647	-0.508	0.091	1.463	0.287	-0.738	0.455	-0.543		2.531	0.45	1.231	0.021	0.201	0.038
IMAGE:739235	STK25	serine/threonine kinase 25 (STE20 homolog, yeast)	0.125	1.318	1.01		-0.263	-0.087	1.414	0.742	-0.214		0.548	0.233	-0.073			0.399	0.946		-0.096		0.078	0.246	0.683	-0.431	0.935	1.011		-0.001			-0.772		0.657					-0.558	0.385	-0.103		3.021	1.15	0.941		-0.149
IMAGE:769579	MAP2K2	mitogen-activated protein kinase kinase 2	-0.021	0.112	-0.316	-0.076	-0.679	0.867	-0.052	0.256	-0.55	0.345	0.202	-0.943	0.481	0.945	0.41	0.563	0.97	0.554	-0.932	-1.395	0.212	1		0.513	-0.101	0.435	1.047	0.153	1.051	0.18	1.582	-0.098	-0.209	0.066	0.565	2.167	0.871	0.206	0.889	0.131	1.472	2.345	0.954	0.595	-0.945	-0.545	-1.398
IMAGE:50649	PRKCL1	protein kinase C-like 1	-0.621	-0.718		-0.626		-0.723	-0.292				-0.378	-0.083	-0.249	-0.095		0.493		0.534			0.812		-0.233			0.365				0.82			-0.579	-1.204	-0.005		0.621	-0.144	1.269	0.031	1.472	1.355	0.024	-0.245	0.105	-0.315
IMAGE:724932	GRK6	G protein-coupled receptor kinase 6	-0.582	0.021	-0.267		0.08		0.217	0.445	1.129	-2.936	-0.569	-0.064	-0.41	0.124		-0.048	-0.441		-0.053			0.599		0.022	-0.172	-0.086		0.112	0.66	0.769	-0.129	-0.199	-0.05	-0.265		0.226	0.49	-0.225	0.668	0.08	1.361	0.784		0.154
IMAGE:292726	PIM1	pim-1 oncogene		-1.586					-0.94		-1.588		-0.286	-1.171	0.583	1.567		-0.285	1.022	-0.074		-0.673	0.274		-0.361		1.441			0.925	0.483	0.612			-0.347	-0.182		1.559	0.953	-0.582	-0.999	-0.447	0.604	0.237	-0.894	-0.963	-2.943	0.657
IMAGE:490777	CSNK2A2	casein kinase 2, alpha prime polypeptide	0.056	-0.181	0.211	-0.049		0.094	-0.155		-1.553	-0.518	0.629	-0.336	-0.452	0.642		0.67		0.171		-0.178			-0.306	-0.1	0.356	0.542		0.34	-0.012	0.357	0.769		0.608	0.943			-0.092	-0.467	-0.044	-0.002	-0.361		-0.619	-1.128	-0.758		-0.121
IMAGE:705274	DGKD	diacylglycerol kinase, delta 130kDa		-0.281				0.864	0.345		-1.893		-0.981	-1.776	-2.682		-1.493	2.44	3.727	2.321					3.084	1.45		-1.068		-0.39		-0.063	0.369		0.028	-1.067	-0.068		1.618	-0.597	0.366	-0.222	1.009	2.012	1.001		0.332	0.972
IMAGE:612616	MST1R	macrophage stimulating 1 receptor (c-met-related tyrosine kinase)	-2.009			-2.104			-0.64	-0.482	0.072	-0.793	-0.326	-0.021	-0.177	0.497	-0.248	1.025	2.262	1.476	2.96		0.914	2.882	2.259	1.735				-0.195	0.163	-0.508	-1.076			-0.462		1.409	1.043			0.393		0.687	-0.344	-0.693	-0.243	0.707
IMAGE:342349	MAP3K14	mitogen-activated protein kinase kinase kinase 14	-0.26	-1.017	-0.135		0.022		-0.641	-0.783			0.043	0.008	-1.468			-0.086	0.551		0.869		0.263	0.901	0.378	0.914		0.186		-0.646	0.242	0.361				-0.653		0.788						0.866	-0.065		-0.114	0.936
IMAGE:796876	NEK6	NIMA (never in mitosis gene a)-related kinase 6	0.706	0.119	0.761	-0.049	0.708	0.174	-0.245	0.063		-0.088	0.789	0.044	0.268	-0.858		0.14	0.407	-0.189	0.125	-0.008	-0.411	-1.223	-0.296			0.702		1.61	1.398	0.857	1.959	2.199	0.198	-0.987			-0.372	-0.557	-0.464	-0.462		-0.768	-0.839	-0.788	0.362	0.052	0.729
IMAGE:1848977	GK	glycerol kinase	-0.357	-0.984	-1.142	-0.392	-0.895	-0.469	-0.568		-0.576	-0.501	-0.374	-0.029	-1.005	-1.281	-0.046	-0.843	-1.696	-0.462		-1.081	1.336	2.284	0.021	0.087				3.967		0.484	2.686	3.176	-0.075	-0.25			0.615	-0.63	-0.227	0.245	-0.064	-0.331	-0.212	-1.031	0.969	0.539	1.856
IMAGE:1632011	NPR2	natriuretic peptide receptor B/guanylate cyclase B (atrionatriuretic peptide receptor B)	-0.44	0.043		0.055		-0.062	-0.081	0.377	-0.879		-0.477	-0.522	0.572	0.746	0.741	-0.336	-0.049	-0.095		0.756	-0.317		-0.452	-0.026	0.87	-0.504		-0.176	-0.108	0.751	1.573	1.273	-0.288	-0.243	-0.534	-0.402	0.082	0.187	0.46		-0.287	0.426	1.405	0.556	-0.424	-0.014
IMAGE:1946069	SPHK1	sphingosine kinase 1	0.051	-0.036			0.043	0.229	0.11	0.108	0.652		0.124	1.069	-0.117			0.505		0.026	0.51		0.484	0.222	0.779	0.145				-1.095			-0.406	-0.256	-0.377					-0.032	-0.029	0.593	0.584	-0.913		0.127	-0.253	0.247
IMAGE:503541	UMPK	uridine monophosphate kinase	1.351	0.444	1.146	0.906	1.043		0.86	0.188	0.522	0.397	1.064	0.859	-1.327	0.297	-0.138	0.785	0.942	0.206	0.76	-1.203	1.304	-0.128	1.349	0.445		0.597		-0.315	-0.077	0.372	-2.096		1.593	1.878	-0.493	-0.201	0.343					0.927	0.906			0.077
IMAGE:40104	MAPK10	mitogen-activated protein kinase 10	0.491	1.154	-0.054	1.336	0.163	1.609	0.03	1.488	-2.648		-1.186	-1.331	-1.547			-0.795	1.212	-1.254		0.237	1.694		-1.431																					-1.123	-1.693	-1.063	-0.336
IMAGE:592498	AKT3	v-akt murine thymoma viral oncogene homolog 3 (protein kinase B, gamma)	0.532	1.605	0.367	0.797		0.89	1.191	1.079	-1.447	-1.342	-0.585	-0.62	0.684	0.518		0.236	0.263	-0.173	-0.169	0.418	0.005		-1.03						-0.196	-0.287	-0.555		-1.066			-0.1	0.314	-0.341	-0.668	-0.686	-0.215	-0.482	0.347	-1.052	-0.052	-0.032
IMAGE:23173	MAPK10	mitogen-activated protein kinase 10	2.088	3.401	1.853	3.853	2.82	2.066	2.487	2.505	-1.011	-2.046	-1.289	-0.914	-2.36		-1.401	-0.978	0.399	-0.537	0.047	0.854			-0.264	-0.828		-1.856		-2.928		-2.981	-1.759	-5.479	-4.07	-2.045				-1.605	-2.222	-1.6		-3.076		-0.506	-0.036	0.794	1.521
IMAGE:811142	PIK3R2	phosphoinositide-3-kinase, regulatory subunit, polypeptide 2 (p85 beta)	1.809	0.632	0.984	1.064	1.201	2.087	0.908	0.296	-1.21	0.045		-1.673	0.031	0.495	0.42	0.623	0.86	0.154		0.655	-0.478	-0.98		0.453	0.459			-0.237	0.011	-0.54	0.402		-0.509	0.436		0.607	-0.759	0.116	-0.221	0.211	-0.458	-0.845	-0.026	-1.285		-0.325	0.042
IMAGE:1031552	EPHB6	EphB6	2.148	2.481	2.903	2.293	4.03	3.146	3.357	2.715	-1.131		-0.789	-0.704	-0.09	1.554		0.252	-0.181	-1.307		-0.506	-1.319		-0.294	-1.278	-0.112	0.484		-1.268		-0.011	0.601	-3.979	-1.66	-2.795		-0.284		-1.265	1.208		-0.979	0.214	-1.957			-0.006
IMAGE:768246	PRKCA	protein kinase C, alpha	1.945	1.498	1.72	1.9	1.837	1.853	1.364	2.262	-0.514	-1.039	-0.522	-0.767	-0.783	0.651	0.286	0.669	0.116	-0.02		1.231	0.538	0.256	-0.477	0.739	-0.215	-0.839		-1.181	-1.213	0.136	-0.792		1.217	-2.038	-0.609	-1.087	-2.033	-1.008	-0.605		-0.632	0.461	0.12	-0.979		-0.829	-1.282
IMAGE:276091	ITPKB	inositol 1,4,5-trisphosphate 3-kinase B	1.506	0.949	1.271	1.501	2.228	2.614	0.855	1.443	0.897	0.222	1.359	-0.766	-1.152	0.992	0.627	-0.18	1.547	-0.149	0.825	2.842	-0.471		-0.556	0.97		-1.438		-0.66	-1.292	-1.663	-0.501	-1.031	-2.842	-1.047		-0.196	-1.232	-2.357	0.036	-1.382		-1.388	-1.339	-0.678	0.832	0.382	0.969
IMAGE:509570	CAMK2G	calcium/calmodulin-dependent protein kinase (CaM kinase) II gamma	2.614	2.127	2.379	2.609	2.936	3.162	2.503	2.291	0.325	1.13	1.397	1.662	-0.154	1.67	0.655	0.778	0.345	0.349		2.42	0.927		0.152	0.848		-1.92		-1.392	-1.914	-0.945	-0.243			-0.509			-1.894	-1.469	-1.086	-0.934	-1.823	1.11	2.029	0.68	-0.09	-0.32	-0.323
IMAGE:35077	APEG1	aortic preferentially expressed protein 1	0.226	-0.131				0.694	0.575		-0.263		0.649	-0.186	-0.172	2.112	0.497	0.62	1.357			2.102	0.169		0.564	1.62	2.696	0.312		-0.35	-0.562	-0.953	0.599		-1.332	-0.897		0.304	-0.562	-0.097	0.816	0.008	0.779	-0.598	-0.189	0.212		-0.068
IMAGE:1895613	FN3K	fructosamine-3-kinase									2.79	3.225	2.712	1.547	-1.749		-0.08	0.363	0.74	2.744	2.488		0.112	3.19	0.857	1.953	-1.131	0.365		0.263	-0.149	-0.76			-0.669	0.996	-2.705							-2.405		-1.485	1.065	1.365	-0.108
IMAGE:203350	MAST3	microtubule associated serine/threonine kinase 3	3.465	3.638	2.98	3.53	2.587	2.863	2.924	3.312		-0.789	-0.582	-2.017	-1.313	-0.549	-1.684	-0.011	-0.294	-0.18		0.501	0.828		0.043	0.429		0.431		-0.241	0.107	0.326	0.578		-0.133	-1.028	-1.369	-1.707	-1.293					-1.239	-1.15	-0.629	-0.159	0.091	0.528
IMAGE:753923	PRKCB1	protein kinase C, beta 1		3.635	1.987	3.717	1.504	2.99	2.701	3.199	-0.807		-0.415	-0.87		-0.702	-0.707	0.126	-0.287	0.997		1.598	0.245		0.4			-0.812		-1.514	-0.686	-0.127	0.255	-0.805	-0.686			-1.13		-1.931	-0.878	0.284	0.305	-1.262	-2.003	-1.782	0.738	0.588
IMAGE:686164	DGKZ	diacylglycerol kinase, zeta 104kDa	0.972	1.405			0.044	0.92	1.271				-0.405	-0.05	-0.106	0.258	-0.557	0.256	0.773							0.786				-0.054	0.724	-0.317	-0.535		0.314	-0.341	0.228	0.36	-1.346	-0.241		-0.186	0.655	1.018	0.537	0.288		0.938
IMAGE:469954	PRKCA	protein kinase C, alpha	1.055	1.028					0.924	0.952				-1.287	0.197	-0.589	0.496	0.849	0.246		0.744	-0.919	1.708			1.679		0.731		-0.231		0.656	0.458		-0.953	-0.148		0.033	-3.843	-0.588	-0.865	-0.163	0.188	0.511	0.59
IMAGE:452016	NTRK2	neurotrophic tyrosine kinase, receptor, type 2	0.334	2.657	1.809	2.989	2.246	1.752	1.103	3.521		0.26	-0.023	-0.408	-0.164		0.935	-1.452	0.875						-3.218		0.144	1.35								3.361	1.31			3.021		-0.264		-1.21	-0.011	-2.42	-2.37	-1.78
IMAGE:289428	NTRK2	neurotrophic tyrosine kinase, receptor, type 2	2.278	3.041	2.163	2.303		1.356	1.087	3.345	0.109	0.234	0.551	1.196	0.23	0.324	0.339	-0.898				-0.916	-0.719		-0.794		-1.232	1.594		1.082	0.35	1.019	0.311	-2.589	-1.82	4.255	1.724			0.105	-0.192	-0.58		-0.886	0.123	-0.926		-0.826
IMAGE:868420	MAPK9	mitogen-activated protein kinase 9	0.72	2.043	0.795	0.485		0.628	1.399		-0.479	-0.944	-0.057	-0.652	0.132	0.566	0.261	0.714	0.251	-0.095		-0.684	-0.347		-0.382	-0.266		0.006		0.204	-0.658	-0.199	0.243	0.293	0.122	0.067	0.006	0.438	0.562	0.327	0.25	-0.158		1.706	0.895			-0.734	-2.527
IMAGE:294496	HIPK2	homeodomain interacting protein kinase 2	2.565	2.308	2.94	2.6	3.747	2.373	2.184	2.082	0.446	1.641	0.968	-2.187	-0.573	-1.179	-0.224	0.519	-0.064	-0.49		-0.859	-0.612		-0.507	-1.981		-0.849		0.169	0.207	-0.114	1.028			-0.378	-1.029	1.353	0.387	0.682	1.535	1.547	0.238	0.791	1.01	2.641	-0.399	0.131	-0.172
IMAGE:950603	HIPK2	homeodomain interacting protein kinase 2	1.759	1.602	1.344	1.614	1.771	1.607	1.138	1.396	0.73	0.165	0.232	-0.153	-1.049	-0.095	-0.44	0.693	0.14	-0.736		-1.035	-1.278		0.217	-1.627	-1.721	-0.605		0.903	0.091	1.08	0.912	0.392	0.161	0.216	-0.515	2.417	1.541	0.416	1.189		1.292	2.035	0.014	1.735	-0.115		-0.328
IMAGE:324698	CDK9	cyclin-dependent kinase 9 (CDC2-related kinase)	1.271	1.064	1.066	1.646	1.373	1.619	0.98	0.778	1.052	0.947	0.134	0.199	-0.897	0.057	-0.588	0.855	0.442	-0.664	-0.39	0.267	-0.386	-0.248	0.419	-0.405		-0.303	-0.301	0.745	-0.117		0.754	0.984	-0.247	-0.302	-0.093	1.679	-0.207	-0.502	0.151	0.093	0.214	1.797	0.606	0.917	0.247	-0.673	-0.536
IMAGE:277185	PDPK1	3-phosphoinositide dependent protein kinase-1	1.034	0.947	0.879	1.279		1.342	0.823	0.921	0.445	0.59	0.127	-0.128	0.316				0.105	-0.541	-1.157	-0.15	0.007		-0.078	-0.672	-0.396	-1.14			-0.974		-0.673	-1.413	0.706					-0.169	-0.306	-0.024	-0.943	0.38		0.28	0.11	-0.26	-0.333
IMAGE:970590	MAPK1	mitogen-activated protein kinase 1	0.647	1.26	1.572	1.442	1.169	0.635	0.416	0.784	0.218	-0.147	0.24	-0.035	0.319	0.443	0.048	0.131	-0.222	-0.388	-0.344	0.723	-0.52	-0.552	-0.125	-0.599	-1.353	-0.267	-1.245	-0.349	-1.051	-0.392		-0.55	-0.661	-0.056	-0.157	0.145	0.119	-0.336	-0.923	-0.251	-0.2	-0.337	0.002	-1.097	-0.087	-0.187	-0.01
IMAGE:1910040	NLK	nemo-like kinase	2.278	2.271		2.413		2.396	1.997			-1.416	-2.379	-1.074	-0.88			-0.438								-0.498	-0.752				0.07	0.299	0.801	0.711						0.625				-0.546	-1.357	-0.836	-0.686	-0.576
IMAGE:491012	MAPK1	mitogen-activated protein kinase 1	1.183	1.206		1.758		1.371	0.742	1.19	0.124	-0.421	-0.184	-0.269	-0.115	0.399	-0.006	0.297	0.534	-0.302		0.109	-0.614	-1.016	0.171	0.007		0.089		-0.123	-0.225	0.084	0.776	0.316	0.185	-0.55	0.119	0.481	0.045	-0.94	-0.437	-1.225	-0.594	-0.291	-0.452	-1.011	0.249	-0.041
IMAGE:277423	DCAMKL1	doublecortin and CaM kinase-like 1	3.487	4	2.562	3.692		4.245	3.376	3.924	-1.442			-0.635	0.249	-0.017		-0.719				1.113	0.74		-0.665	-0.839	-1.393				-0.491		-0.58		-1.611	0.814	1.883	-0.045	-0.981	0.504	0.047	0.169	0.46	-0.857	0.862	-0.197		-1.297
IMAGE:24907	CAMK2A	calcium/calmodulin-dependent protein kinase (CaM kinase) II alpha	2.803	6.096		2.298	1.375	2.991	4.992	3.96	-0.366		-0.124	0.251	-0.425	0.309	-0.286	-0.223	-0.026				-0.694		-0.799	-0.143		-0.381		0.077	1.045	0.064	1.276		0.765	-0.66	-0.791	-0.569	-0.625	0.1	-0.217	-0.545	-0.574	0.849	2.588	0.679
IMAGE:665697	PRKCE	protein kinase C, epsilon	2.248	2.861	2.533	3.433	3.46	4.026	2.677	2.895			-0.789	-0.134	-1.19	-0.696	-0.991	-0.648	-0.631	0.163		0.414	-0.479			0.102				-0.838	-0.25	-0.751		-0.129	-1.34	-1.355				0.145	-0.392			-0.476	-0.607	1.114	2.324	1.694	1.901
IMAGE:51986	PRKCE	protein kinase C, epsilon		2.779	2.671	3.021	3.358	3.384	3.025	2.753	-0.453		-0.181	-0.326	-0.582	0.042	-0.533	-0.06	-0.703			0.192	-0.301			-1.09	-0.754			-0.45	-0.182	-0.633	0.809	-0.411	-1.452	-0.177				-0.097	-0.464	-0.282	-1.281	0.052	-0.339	0.892	1.742	2.422	1.399
IMAGE:52616	LMTK2	lemur tyrosine kinase 2	1.722	1.665		2.047		1.88	1.731	1.739	-0.097	0.318	0.275	-0.4	-0.386	0.198	0.113	0.386	-0.297	-0.443		0.218	0.055	0.263	0.02	0.036	-1.148			-0.414	-0.906		-1.385	-0.445	0.384	-0.171		1.15	-0.136		-0.388	0.584	-0.105	0.688	-0.003	-0.632	0.158	-0.032	0.005
IMAGE:726147	MAP2K4	mitogen-activated protein kinase kinase 4	1.507	1.58	1.302	1.732	0.839	1.415	1.396	1.504	0.218	-0.497	-0.27	-0.375	0.229	-0.407				-0.938	-0.274	-0.017	-0.64	-0.482	-0.305	-0.629	-1.323		-1.145	-0.019	-0.251	0.288	-0.35	0.59	-0.091		-0.007	0.745	-0.031	-0.036	-0.273	-0.001	-0.07	0.893	0.452	-0.377	-0.137	-0.257	-0.59
IMAGE:781151	KIAA0999	KIAA0999 protein	1.515	1.198	0.84		2.017	1.383	1.404	1.162	-0.094	-0.149	-0.542	-1.567	-0.643	0.401	-0.604	-0.141	0.286	-0.22		0.721	-0.412		-0.187	-0.691		-0.969		-0.551		-0.384	-0.652		-0.493	0.282		0.403	-0.193	-0.688	-0.865	-0.473	-0.172	-0.029	0.66	0.361	-0.359	-0.729	-0.552
IMAGE:595200	PAK1	p21/Cdc42/Rac1-activated kinase 1 (STE20 homolog, yeast)	3.256	2.759		2.831	2.028	2.814	2.565	2.453	-0.283	-0.318	-0.901	-1.066	0.038	0.392	-0.203	0.22	0.267			0.172	-0.061	0.337	0.664	0.09		-0.598		-2.04	-0.532	-0.493	-0.861		1.818	0.023	-0.358	-1.316	-1.642	-1.837	-1.794	-1.032	-1.391	-0.298	1.591	1.112	-0.638	-0.898	-1.141
IMAGE:33826	MAP2K1	mitogen-activated protein kinase kinase 1	1.849	1.642		1.584	0.691	1.607		1.946	-0.63	-0.505	-0.548	-0.443	0.081	0.265	0.69	-0.527	-0.79	-1.256		0.215	-0.528	-1.19	-0.893	-0.187	0.009	-0.655		1.433	-0.109	0.63	-0.468	1.072	-0.589	-0.134	-0.025	-0.173	0.631	-0.254	-0.051	0.331	-0.168	1.145	1.654	1.215	0.105		-0.338
IMAGE:363086	CKMT1	creatine kinase, mitochondrial 1 (ubiquitous)	3.221	1.234				3.069	2.36	1.308	0.582		0.334	0.289	1.223	2.117	1.642		1.432		1.46	-0.443	1.024		2.609	1.695		-0.803		1.195		0.932			2.273	0.868	-0.343	-2.711	-3.297	-1.252	-0.629	-0.197		-0.413	-1.584		-0.113		-3.606
IMAGE:2019469	CKMT1	creatine kinase, mitochondrial 1 (ubiquitous)	3.744	2.927	3.369	3.549		4.232	2.823	3.061	1.015	0.97	0.937		1.926	1.97	2.525	1.288	1.815	0.739		-0.4	2.597	3.505	2.482	2.298	0.884	-0.68		-1.842	-1.504	-0.905	-0.823		3.146	1.971				-0.839	-0.496	-0.344	-0.873	-0.33	-1.511	-1.99		-1.89	-3.623
IMAGE:176461	CKMT1	creatine kinase, mitochondrial 1 (ubiquitous)	4.616	3.819	2.571	4.561	3.858	4.784	3.155	3.583		0.962	0.119	0.354	1.628	1.832	1.987	0.53		0.181	1.315	0.712	1.829	3.217	1.314	2.05	-0.114	0.252			-0.862	-0.573	-1.321		2.868	1.533		-0.096	-0.582					-1.238	-1.369			-3.158
IMAGE:752631	FGFR3	fibroblast growth factor receptor 3 (achondroplasia, thanatophoric dwarfism)	1.713	1.566	1.378	1.948	1.705	1.551	1.402	1.24	-0.656	-0.921	-0.764	-0.509	0.825	3.199	1.734	0.007		-0.092	-0.088	-0.401	0.236		0.571	0.717	0.893			-0.323	0.895	1.724	0.766		0.365	-1.15	-0.741	-0.549	-1.465	0.1		-0.935	-0.214	0.249	-1.872	-0.471	-0.111	0.309	0.106
IMAGE:1751004	HIPK2	homeodomain interacting protein kinase 2	0.415	2.838		1.69		0.913	2.064	1.922	0.886	1.121	1.508			-2.389		-0.031	-0.254	0.58			-0.562		0.303	-0.051		-0.679		-0.931		-0.994	0.568		-0.973	-0.198		-1.667	-1.033	0.222	0.765	1.027	0.658	0.731		1.491		-0.739
IMAGE:754367	APPL	adaptor protein containing pH domain, PTB domain and leucine zipper motif	0.551	1.294		0.836		0.509	0.57	0.498	1.282	-0.303	0.914	0.449	0.203	-0.643		-0.045	0.002			-1.223	0.364	0.002		-0.215		-0.493		-0.685	-0.257	0.142	-0.996		-1.537	0.198				-0.132		0.683	-0.236	1.437		1.687
IMAGE:296880	MPP1	membrane protein, palmitoylated 1, 55kDa	0.879	0.582	0.984	1.204	1.411	1.457	0.718	0.716	-0.3	-0.245	-0.368	-0.943	-0.849	-0.425	-0.66	-0.907	-0.55	-1.236	-1.332	1.115	-0.338	1.84	-1.063	-1.227	-1.601	-0.505		0.023	-0.089	0.06	-0.378	0.742	0.291	-0.984	1.125	0.567	-0.049	0.026	0.599	0.271	-0.248	-0.025	0.164	0.425	0.875	-0.565	0.622
IMAGE:727229	MAP3K4	mitogen-activated protein kinase kinase kinase 4	-0.188	0.165	0.387	0.407	0.654	0.47	0.321	0.009	0.113	0.468	0.375	0.11						0.107	-0.449	0.348	-0.495	-0.327	-0.45	-0.954							-0.445	-1.715						-0.211	0.222		0.305			0.228	0.368	-0.212
IMAGE:854138	CSNK1E	casein kinase 1, epsilon	0.531	0.464	0.446	-0.064	-0.487	0.709	0.92	0.108	0.022	-0.363	-0.066	-0.071	0.663	0.527			0.532			-0.403	-0.916	-0.758	-0.071	-0.395	-0.649	0.177		0.605		0.312	-1.246	-1.106	-0.007	0.818	0.187	0.789	1.033	0.198	0.441		1.244	1.347	1.066	0.057	-0.333	0.257	0.224
IMAGE:377314	CSNK2A2	casein kinase 2, alpha prime polypeptide	0.079	0.052	0.184	0.144	0.091	0.477	0.198	0.046	0.22		0.332	-0.313	-0.249	0.415	0.19	0.393	0.22	0.804	-0.332	0.915	0.022	-1.32	-0.193	-0.687		-0.745	0.477	-0.507	-0.359	-0.65	-0.188	-0.638	-0.339	0.596	-0.995	0.697	0.511	0.276	0.539	0.351	1.042	0.785	0.294	0.365	-0.325	-0.095	0.262
IMAGE:359191	HSPB8	heat shock 27kDa protein 8	1.107	0.4	1.192	0.662	1.579	0.825	-0.184	0.444	0.478	-0.557	-0.27	-0.135	1.319	2.793	2.018	0.161	0.288	-0.208	-0.064	2.463	-1.31	0.068	-0.125	1.051	1.307	-0.907		-2.649	-3.811	-2.892	-3.03	-2.79	-5.561	-3.656	0.183	3.095	2.599	2.554	2.237	2.469	1.77	3.803	3.262	3.923	0.283	0.423	-0.25
IMAGE:205049	HSPB8	heat shock 27kDa protein 8	0.539	0.042	0.764	0.824		0.617	0.038		0.08	-0.465	-0.508	-0.333	1.191	2.655	1.87	0.343	-0.08	-0.406	-0.222	2.065		0.25	-0.533	0.983	1.889	-1.015		-2.627	-3.649	-3.28		-6.418	-4.789	-3.164	-0.105	3.187	2.111	2.336	2.479	2.301	2.122	3.605	3.224	3.115	-0.085	0.235	-0.358
IMAGE:489626	PFKM	phosphofructokinase, muscle	1.591	0.944	1.676	1.516		1.229	0.8		-0.678	-0.423	-1.566	-0.831	-0.127	-0.253	0.602	-0.045	-0.238	-0.934	-1.05	1.437	-0.666	-1.458	-0.541	-0.765	-0.229	-1.623	-0.981	-0.925	-2.737	-2.318	-1.356	-1.356	-0.937	-0.912	-0.393	2.729	1.243	1.538	2.751	2.723	1.264	3.737	3.676	4.367	-0.383	-1.453	-1.356
IMAGE:950682	PFKP	phosphofructokinase, platelet	2.028	1.391	1.703	1.783	1.77	1.936	1.547	1.185	-0.171	-1.296	-1.049	-0.994	0.1	1.214	0.719	-1.158	0.059	-0.817	-0.523	0.694	0.001	0.679	-0.164	-0.058	-0.982	-1.146	0.006	0.342	-0.88	-1.571	-1.299	-1.289	0.78	-0.755	-0.636	1.596	1.07	0.285	2.058	1.22	0.901	-1.026	-1.517	1.474	-1.006	-0.916	-0.839
IMAGE:840158	HK1	hexokinase 1	1.633	0.706	0.668	1.148	1.115	2.041	1.172	0.8	-0.766	-0.701	-1.024	-1.219	0.565	1.999	0.914	0.387	0.784	-0.242	0.212	0.979	-1.364	-1.406	0.481	-0.053	-0.037	-1.421		0.497	-1.885	-1.366	-0.194	-0.724	-1.365	-0.75	-0.121	1.921	1.925	0.44	1.213	0.445	1.206	1.839	-0.422	1.369	0.459	-0.181	0.026
IMAGE:503682	C9orf12	chromosome 9 open reading frame 12	0.419	-0.058	0.494	0.514	1.031	0.647	0.208	0.136	-0.26	-0.395		-0.303	0.481	1.205			-0.24	-0.406	-0.252	0.275	-0.118		-0.933	-1.137		-0.765		-0.207	-0.619	-0.57	-0.748	-0.498	0.371	-0.214		0.167	-0.069	0.036				0.275	0.294	0.085	-0.165	-0.245
IMAGE:1553394	AK3	adenylate kinase 3	-0.549	0.684	0.836	0.866			-0.02	0.858	0.052		0.474	-0.831	1.493	0.697	1.382	0.665	0.372			1.237	0.884	-1.028		0.375		-1.423		0.755	1.803	0.662	0.644	0.784	-0.207	2.038	-1.123	0.239	0.903	2.338	1.051	2.263	0.424	-2.183	-1.354	-0.383		-0.973	-3.046
IMAGE:271899	CDC42BPA	CDC42 binding protein kinase alpha (DMPK-like)	0.287	1.29	1.282	1.132	0.309	0.685	0.966	1.114	0.578			0.545	0.789	-1.327	0.138	0.031	0.328	1.242	1.026	0.153	1.26	1.998	1.035	0.311		0.413	0.545	-0.479	0.079	-0.772	-2.83		-0.091	-0.596	-0.267	0.715	-0.461	0.774	-0.193	0.929	0.63	-0.467	-0.458	0.423	-0.267	0.923	-0.17
IMAGE:741429	MAPK4	mitogen-activated protein kinase 4	2.879	2.562	2.754	2.854	1.821	3.007	2.218	3.076				-0.803	-1.679	-0.455	-1.31	-1.007	-0.15			3.365	0.192							-0.457	0.091	-0.97	-0.478		-1.399	-0.524	-1.965	1.907	3.711	0.906	3.579	1.101	1.832	-1.485		-1.555	-0.515	0.605
IMAGE:824270	FLJ11149	riboflavin kinase	0.542	1.065	-0.523	1.007	-1.106	0.39	0.451	0.749	0.393	0.178	-0.325	0.57	0.164	-0.792	-0.067	-0.124	-0.017	0.147		0.808			0.47	0.476	0.232	0.328		0.486	-0.286	-0.647	-0.475		0.864	-0.291	0.618	-0.1	0.404	0.309	-0.008	0.164	-0.435	-0.372	-0.213	0.488	-0.272	-0.592	-0.545
IMAGE:1902764	PFKFB3	6-phosphofructo-2-kinase/fructose-2,6-biphosphatase 3	1.709	0.622	0.834	1.234	0.521	1.467	0.228	0.266	-0.87		-0.438	-0.383	-0.799	-0.385	0.16	-0.197	0.08	-1.406	-0.332	0.435	-0.798	0.09	-0.103	-0.687	-0.711	-0.435		2.543	-1.889	-2.49	-1.228	0.132	-0.319	0.246	1.355	-2.593	1.191	-1.474	-0.951	-1.069	-0.408	-0.245	-0.236	0.545	1.295	1.565	0.752
IMAGE:278375	PFKFB3	6-phosphofructo-2-kinase/fructose-2,6-biphosphatase 3	0.771	0.594	1.726	0.916	1.183	1.419	0.2	0.278		0.167	-0.196	-0.241	-1.237	-0.123	0.312	-0.845	-0.008	-1.884		0.147	-1.026	0.902	-0.131	-0.025	-0.829	-0.063		1.765	-2.317	-2.068	-1.246	0.194	-0.337	0.588	0.727		0.723		-1.809	-0.937	-1.386	-0.353	0.016	1.147	1.197	1.587	0.434
IMAGE:504300	FLT1	fms-related tyrosine kinase 1 (vascular endothelial growth factor/vascular permeability factor receptor)	0.778	0.581		0.153		0.736	0.057	1.395	-1.341		-0.509	-0.654	-0.12	-0.736		-0.268	-0.171						-1.734			0.064		0.222					-1.69	0.035	0.744		1.25	0.635	-0.002	0.87		1.794	0.873	-0.086
IMAGE:258101	FLT1	fms-related tyrosine kinase 1 (vascular endothelial growth factor/vascular permeability factor receptor)	1.108	-0.369	-0.877	-0.297	1.29	0.936	-0.213	0.755	-0.581	-1.046	-0.529	-0.514	-0.42			-1.018			1.237	-0.386	-0.629		-1.764	-0.968	-2.092			0.512		-0.711	-0.979	0.911	-0.9	-1.225	0.304		0.68	1.925	0.958	1.21	1.531	0.884		-0.586	0.504	0.264	-0.219
IMAGE:773478	ACK1	activated Cdc42-associated kinase 1	0.225	-0.732	-0.32			0.083	-0.016	-0.558	0.346	0.501	1.228	0.353	0.297	0.641	0.406	0.049	0.086			0.281	-0.102		0.263	-0.471				-0.381	0.247	0.386	1.068			-1.368	-0.009	-0.067	-0.673	-0.358	0.815	0.137	0.488	0.631	-0.4		2.451	2.391
IMAGE:2029080	ERBB4	**v-erb-a erythroblastic leukemia viral oncogene homolog 4 (avian)	-0.075			-1.15		-0.327		-0.618	-0.284	-0.939	1.178	-0.597	-1.193			-0.691				0.041	-0.112	0.096	-0.757			-2.859		-1.171			0.418		-1.513					-0.178	-0.175	0.447		-1.179		1.181	4.741	4.501	4.598
IMAGE:1555840	DKFZp686A17109	hypothetical protein DKFZp686A17109	1.56	-0.637		-0.225		-0.462	-0.111			-0.704	0.033	0.298	-0.188	-0.434		-0.446	0.051	-0.055		0.126			-0.862			0.166		-0.356		0.151			-0.648	0.027			-0.268	-0.173	0.09	-1.098		0.216	0.085	0.206			1.523
IMAGE:2043415	DAPK1	death-associated protein kinase 1	0.979	0.412	1.114	-0.166	0.231	0.637	0.208	0.666	-1.9	-0.365	-0.768	-1.773	-0.859	0.205	0.06	0.593	0.89	0.074	0.498	1.235	0.002	-1.67	-0.003			1.025		0.833		0.1	0.182	-0.718	0.581	-1.374	1.215	-2.653	-1.619	-1.384	-1.651	-1.979	-1.538	-3.055	-1.126	-1.015	1.125	1.195	1.912
IMAGE:364934	DAPK1	death-associated protein kinase 1	0.838	0.491	0.533	0.893	0.17	1.006	0.807	0.635	-0.841	-1.116	-0.859		-0.62	0.774	0.319	0.722		0.193		0.744	-0.719	-0.871	1.086					0.702	-0.15	0.139	0.031	-0.479	1.23	-1.805	1.654		-1.46	-1.435	-1.242	-1.77	-2.159	-2.286	-1.537	-1.106	1.484	0.794	2.081
IMAGE:550355	PRKCL2	protein kinase C-like 2	0.246	-0.631		-0.309			-0.905		-0.743		-0.231	0.014	0.648	1.062		1.09	0.327			-1.108	-0.251			-0.46	1.466			1.43		0.817	-1.571		-0.402	-0.057			-0.402	-0.587		-0.142		0.262	-0.049	-0.308			0.939
IMAGE:1638550	PRKX	protein kinase, X-linked	-0.571	-2.008	-0.766	-0.586		-1.203	0.128		-1.36	0.495	0.902	-0.663	0.551			0.803				0.245	-0.998	-1.24	-0.683	0.453							0.442		-0.239					0.146	0.349		0.202			-0.515	-1.625	0.925
IMAGE:486072	MAP2K1	**mitogen-activated protein kinase kinase 1	0.013	-0.424		-0.012	-0.945	-0.339	0.302	0.03	-1.156		0.616	-0.439	-0.905	0.429		0.227	0.284	0.708	-0.008	-0.501	0.736			1.327	1.243	0.449		0.237	1.085		0.446		0.065	6.332e-17		-0.539						0.439	0.128	0.069	-0.421	0.469	0.186
IMAGE:79240	HUNK	hormonally upregulated Neu-associated kinase	1.072	0.715		1.157		0.98	1.711			-0.042	0.355	-0.41	-0.476			-0.474	0.433	0.127		0.778	0.215		-0.11					-1.854	0.534	0.183	1.125		1.634				-1.776	-0.291	-0.898	-0.236		-0.072	-0.773	-1.862	-0.892	0.218	1.235
IMAGE:592832	CDK6	cyclin-dependent kinase 6	-0.125	0.608					0.814		-0.164	0.451	1.208	-1.537	0.317	-0.839	-3.294	0.689	0.536	1.66		0.321	0.308		-0.087			0.951		-1.301	0.157	0.426			-0.833		-0.489	-0.377	-2.603	-0.728	-0.555		-0.932	-2.389	-0.79	-1.889			1.488
IMAGE:454918	RFP	ret finger protein	-0.585	0.818	0.37		1.427	-1.467	0.264		0.076	1.291		-0.937	-1.123	-0.699		-0.341				0.011	-0.372	0.246						-0.061	1.467			0.558		1.262		-1.277	-0.123		-1.365	-1.063		-1.229	-0.95	-1.389	-1.379		0.658
IMAGE:395972	LOC115704	similar to ecotropic viral integration site 5; Neuroblastoma stage 4S gene	1.508	0.971		-0.177			1.207		-2.061	-1.056	0.801	-2.974	-0.55	0.084	-0.071	0.522	0.599			0.004				2.322	1.698	0.294			0.38		2.061	-3.289		-0.825	-1.676	-0.434	0.14					0.584	0.213	-1.376			2.031
IMAGE:142551	NLK	nemo-like kinase	1.053	1.076	1.388		1.245	0.061	1.432	1.23			0.306	-0.899	-0.015		-2.526	-0.463	-1.206	1.688		-0.101	-0.414		-1.049					2.627	-0.425	-0.776			-0.955	-0.25		-0.249	-0.145	0.04	-0.487	0.235		-0.491	-0.812	-0.851			0.226
IMAGE:1880757	MAP3K5	mitogen-activated protein kinase kinase kinase 5	0.1	-0.197	0.275	-0.055	0.002	0.348	-0.011	0.567	-1.209	-0.614	-1.297	-1.052	-0.288			-0.066	0.991	-0.205	-0.231	-1.004	-0.897	-0.669	0.688	-0.996	-2.07			0.254	0.142		1.083	1.213	0.932	0.227			0.382	-0.953	0.1	-0.178	0.363	-0.274		-1.024	-0.614	-0.414	0.033
IMAGE:784224	FGFR4	fibroblast growth factor receptor 4	0.086	-0.701	0.041	-0.199	-0.052	-0.156	-0.725	0.263	-1.063	-2.318	-2.141	-0.856	0.978	0.372	-0.693	0.81		-0.459	0.765	0.142	1.099	0.147	-0.136	0.74		0.182		0.93	1.278	2.267	1.859	1.719	0.378	-1.527	-1.278		-0.442	-0.677	-0.394	-0.562	-0.461	-0.778	-1.609	-0.938	1.442	1.322	1.049
IMAGE:137254	NRP2	neuropilin 2		-0.998		-0.506		-0.693	-0.262	-0.124		-1.125	-1.728	-1.533	0.501	1.305	0.9	1.613	0.16	0.684		0.525		-0.38		0.803		0.415		2.243	1.741	2.07	0.552	-2.098	-0.529	-0.314	0.755	1.317	0.881	-0.614	0.019	-0.069	0.452	-0.005	-0.976	-1.795
IMAGE:269354	NRP2	neuropilin 2	-0.965	-0.792					0.184	-0.828	-0.944	-1.289	-1.742	-0.447	1.347	1.191		0.819	0.006			0.601		0.136	-1.007			0.341		0.749		0.326			-1.243	0.302	0.731	0.803	0.887	-0.498	-1.085		-0.872	0.631	0.93	-0.629		-0.529	0.308
IMAGE:271215	NRP2	neuropilin 2	-0.915	0.428		-2.08			0.204	0.612	-0.294	-1.139	0.568	0.163	0.907	0.421		0.649				0.101	0.958	-0.434	0.403			0.091			0.647	0.826	0.518		-0.473			-0.497	-0.113	-0.328	0.055	-0.243	0.268	0.001	-0.82	-0.199		0.181
IMAGE:713974	CSF1R	colony stimulating factor 1 receptor, formerly McDonough feline sarcoma viral (v-fms) oncogene homolog	0.169	0.852		0.544	-1.089		0.878	-0.794	-1.71	-0.955	0.052	-0.433	-1.229	0.585	-0.08	-0.787	1.46	0.454		0.675	-1.078	-0.45	-0.453	-0.477	-0.171	1.625		1.383	0.851	-0.68	0.262	1.802	-2.289	0.666	1.475	1.107	-0.449	-1.274	0.209	-1.259	-0.438	-1.025	0.514	-0.025	1.755	0.645	1.922
IMAGE:196282	CSF1R	colony stimulating factor 1 receptor, formerly McDonough feline sarcoma viral (v-fms) oncogene homolog	-1.131	-0.218		-0.396		-1.533	-0.522	-1.514		-0.345	0.082	-0.153	-0.559	-0.215		-0.587	0.43	0.054	0.348	1.095	-1.018		-0.493	0.283	-0.651	0.205		0.413	0.231	-0.99	0.302	1.312	-0.469	0.106	1.215	0.927	-0.449		-0.551	-1.129	-0.248	-0.875	-0.456	-0.885	0.875	0.815	0.922
IMAGE:232973	CLK1	CDC-like kinase 1	-0.17	-0.317		-0.515	-0.408	-0.372	-0.701	-0.163	0.291	-0.274	0.033	0.338	0.342	-0.444		0.344					0.393	0.031	0.088			-0.034		-0.086	0.022	0.351	-0.587		-0.278	0.007	0.316			-0.893	-0.36	-0.618	-0.007	0.506		-0.594	0.026	0.516
IMAGE:2013881	TRIO	triple functional domain (PTPRF interacting)	0.658	0.631	0.093	0.503	0.57	0.706	0.707	0.315	-0.291	-0.086	-0.859	-0.814	0.3			0.042	-0.211	0.573		0.004	-0.339	-0.771		0.302	0.528	0.244		-0.008	-0.29		-2.429		-0.12	0.255				-0.145	0.378	0.31	0.471	-0.626	0.893	0.534	0.164		0.361
IMAGE:429234	TRIO	triple functional domain (PTPRF interacting)	0.557	1.12	0.752	0.522	0.019	1.285	1.256	1.064	-0.522		-0.12	-1.195	0.039	0.533	-0.162	0.031	0.148	0.892		-1.417	1.47	-0.062	-0.225	0.151	0.157	-0.127		0.001	0.379	-1.732	-2.21	-3.6	-0.091	0.364	1.083		-0.371	0.224	0.787	0.479	1.38	0.093	0.562	0.313		0.453	0.1
IMAGE:1908378	MPP3	membrane protein, palmitoylated 3 (MAGUK p55 subfamily member 3)	-0.213	-0.05	0.522		-0.801	-0.095	0.766	1.344		-1.097	-1.19		0.249			0.921			1.676	-1.257	0.31	1.098	0.965	1.061	1.107				0.819		-1.22		-0.331	-0.016				0.754	1.747	1.009	2.03			-0.137	-0.337	-0.117
[truncated: 68 more columns]

## Sheet: GPCR
CLID	SYMBOL	NAME	SHBW163 "Brain, frontal cortex 2271"	shbw196 "Brain, frontal cortex 2273"	shcn018 "Brain, frontal cortex 2272"	shbw195 "Brain, temporal cortex 2273"	shcn019 "Brain, temporal cortex 2272"	SHBW164 "Brain, occipital cortex 2271"	shbw197 "Brain, occipital cortex 2273"	shcn015 "Brain, occipital cortex 2272"	shbw151 "Salivary gland, parotid 0493"	SHBW165 "Salivary gland, parotid 1762"	shbw189 "Salivary gland, parotid 0396"	shbw149 "Salivary gland, parotid 0506"	shba117 "Esophagus 0331"	shba151 "Esophagus 0022"	shba138 "Esophagus 0406"	shba120 "Stomach, body 0328"	shba134 "Stomach, body 0468"	shbw188 "Stomach, fundus 0878"	shcn057 "Stomach, pylorus 2173"	shbw184 "Small bowel, duodenum 0825"	shcn014 "Small bowel, duodenum 2174"	shcn056 "Small bowel, ileum 0359"	shbw155 "Colon, ascending 0222"	shcn069 "Colon 2075"	shcn070 "Colon, sigmoid 0361"	shba135 "Pancreas 0432"	shcn051 "Pancreas 2650"	shba123 "Liver 0560"	shba130 "Liver 0586"	shba132 "Liver 0032"	shcn064 "Liver 1267"	shcn066 "Liver 1274"	shdp086 "Gallbladder 2131"	shba154 "Breast, lactating 0162"	shba141 "Pericardium 0465"	shba147 "Heart 0024"	shba150 "Heart 0559"	shdp084 "Heart 0477"	shdp091 "Heart 0841"	shdp094 "Heart 0980"	shdp095 "Heart 2869"	shba121 "Muscle, abdominal 0031"	shba155 "Muscle, right calf 0315"	shbw150 "Diaphragm 0366"	shbw168 "Lung 1356"	shbw175 "Lung 1351"	shbw183 "Lung 0221"
IMAGE:395955	GPR27	G protein-coupled receptor 27	1.784	1.159	0.6232	1.402	0.8733	1.744	1.02	1.562	-3.18			-0.9905	-0.8406			-1.499								0.2445		0.526					0.6496		-0.9173	-0.7447		-0.2244		0.5378	0.7779	0.8071			-0.757	-4.113
IMAGE:878571	GPR56	G protein-coupled receptor 56	2.27	0.5146	0.7392	0.598	1.249	2.05	0.546	0.5981	0.7561	0.3403	0.7686	-0.4745	-0.2246	1.367	0.4857	1.657	1.395	-0.33	0.07569	-1.773	-1.177		0.5994	-0.3695		-0.03804		-0.1125	-2.213				1.349	1.321	0.5157	1.162	0.2968			-0.1369		-0.5067	-1.161	-1.287	-0.7256	0.04387	-1.711
IMAGE:309929	GPR	putative G protein coupled receptor	1.792	1.637	1.651	2.05	1.691	1.552	1.248	1.4		-1.708		-0.7325	-0.5326	-1.301	-2.622	-0.2608	-0.6734	-0.508	-3.822	0.2788	-0.5249			-0.1275		-0.09604		1.16	0.01943	-0.1288	0.2876					0.02361	2.039	-0.8342	0.7959	0.02505	1.118	-0.7947	-0.449	-0.2348
IMAGE:810403	GPR44	G protein-coupled receptor 44	1.504	1.059	1.443	1.192	1.043	1.094	0.42	1.412	0.4701	0.1043	-0.1174	0.6495	0.2194	-0.2287	0.03969	-0.1388	-0.5914	-0.616	0.2397	0.6008	-0.2029	0.9873		-0.1555		0.216	0.3606	-0.7485	-0.6986	-0.5168	-0.6904	-0.8879	-0.2573	-0.09467	-0.2303	0.7956	-0.3592	-0.4322	-0.5221	-0.4829		-0.1327	-0.367	1.577	-0.4316	-0.3521	-0.5767
IMAGE:2016775	GPRC5B	G protein-coupled receptor, family C, group 5, member B	3.112	2.577	2.011	2.91	2.091	2.432	2.478	2.94	1.108	1.452	1.351	1.588	-1.093	-2.161	-1.002	-0.8408	1.587	-0.318	0.8277	-0.5012	-0.9849	-1.605	0.3414	-0.8075		1.214		-0.6905	-1.441		-1.392			1.873	-0.1523	0.7536	0.5088	0.1058	0.2559	0.2951	-0.5323	1.385	0.04102	1.075	-0.9136	-1.324	-1.479
IMAGE:321580	GPRC5B	G protein-coupled receptor, family C, group 5, member B	3.114	3.429	3.543	4.002	3.253	2.124	3.03	3.352	0.9701	1.974	1.813	1.76	-0.8106	-1.799	-0.6503	-0.3088	1.579	-0.576	1.16	-0.7992	-1.943	-1.973	0.8834	-2.176	-2.056			-0.5685	-1.439	-1.617	-0.8404			2.025	0.2097	1.366	0.1408	0.8878	0.5579	0.3471	-0.3003	0.8973	0.393	1.197		-2.612	-3.847
IMAGE:361539	SORT1	sortilin 1	2.552	2.727	2.211	2.8	1.721	3.522	2.208	2.94	0.2281	0.3123	-0.3694	-0.2825	0.4674	-0.2007	0.4677	-0.2308		-0.758	-1.182	0.3688	-0.6649		-0.9986		0.02194	-0.756		-1.09	-1.681	-1.199	-0.4124	-3.76	-0.5693	-0.1867		0.6336	0.6788	0.7658	0.9259	0.9951	0.06766	0.7953	0.511	1.555	0.7664	-0.1241
IMAGE:175103	CELSR2	cadherin, EGF LAG seven-pass G-type receptor 2 (flamingo homolog, Drosophila)	3.293	2.988	3.022	3.531	3.262	3.963	3.149	2.511		-0.9767	-0.5084		-0.2716	0.9403			-0.6224				-0.9039	-1.234	-0.8376	-1.047		-1.175			0.1504	0.3122	-0.8514					0.1346		-2.073	-0.2631	0.02605		0.1163		-0.3338		-1.943
IMAGE:1703455	EDG2	endothelial differentiation, lysophosphatidic acid G-protein-coupled receptor, 2	-0.1225	1.872	0.7962	2.015		0.5867	0.973	1.915	-0.7769	-0.9827	-0.9944	-0.2475	0.2124	0.5043	0.1027	-0.3758	0.2916	0.09696					-0.5636	0.007451		-0.541		0.2145		-1.134	-0.2974	-2.685	-1.294	1.708			2.684	0.04076	-0.7691	-0.1299	-0.6873	0.2603	0.466	-0.7898
IMAGE:666061	EDG2	endothelial differentiation, lysophosphatidic acid G-protein-coupled receptor, 2	2.205	2.23	1.874	2.253	1.834	1.685	1.561				-1.046	0.1805	-0.1496	-0.1677		-1.358	-0.1404	0.06496		1.552	0.1481		-0.01556	0.4055				0.06252	-1.988	-2.226		-3.767	-0.8663	0.3463	0.1707		1.512	0.3488		-1.072		-0.8517	-0.596	-0.001753	-0.6106		-0.5957
IMAGE:1713122	OXTR	oxytocin receptor	-0.3895	-0.6954		-0.732		0.009727	0.406	0.01809	0.4861	-0.2597	-0.3514	0.5255	-0.1246			0.7572		1.03		-4.153	0.6231	-0.0467		-1.79					1.287		1.996		-0.3313	2.471		-0.1884	-0.5532	-0.2362	1.014	0.7931	0.8057			0.3332		-0.1761
IMAGE:754653	CELSR3	cadherin, EGF LAG seven-pass G-type receptor 3 (flamingo homolog, Drosophila)	0.3895	0.8736		0.017	1.048	0.9287	1.265	0.6071	5.045	3.699	3.288	4.535						0.03896			-0.7979	-0.6677		-0.4505	0.4389													-0.03724	1.733	0.5421	0.4547			-0.6378	-1.267	-0.5171
IMAGE:80357	P2RY1	purinergic receptor P2Y, G-protein coupled, 1	-1.319	-0.6144	-0.3698	-0.551	-0.5197			-0.8909	0.6271	0.2013	0.2196	0.1565	1.526	0.3083		0.5582			0.6467		-0.9259	0.4643		0.5515			2.218	1.609	0.6884	1.26	1.887	-0.8209					-0.1222	-0.1252	0.5049			-0.04573		-0.7358	-0.06462	-0.2451
IMAGE:215000	VIPR1	vasoactive intestinal peptide receptor 1	0.7705	1.095	0.02924	1.128	1.329	1.68	-0.01396	0.5581	-0.2339	-0.3197	0.3786	-0.8745	-0.2346	0.1973		0.3972	0.2846			-2.163	2.163	2.393	-0.2506	1.96	1.33			-2.452	-0.1626	1.559	2.396		-1.191	0.7713				-1.846	-0.8861	-0.4669		-0.4267		-1.237	2.844	2.704	3.829
IMAGE:241489	ADRB2	adrenergic, beta-2-, receptor, surface	-0.7675	-0.3834		-0.77		-0.3783	-0.08196	-0.7899	0.3481		0.6806	0.2675	0.4074	1.199		-1.171		-0.378			-0.4649		-0.3086	1.232				1.13	0.7394	0.08118	0.5276		-0.8693	1.323		0.6436		-0.3042	-0.04412	0.08505	0.5877	0.3253	1.351	0.9452	0.9764	1.856	1.791
IMAGE:530958	SMO	smoothened homolog (Drosophila)	-0.03453	-1.19				-0.3253	-0.669	-0.3969			0.01358		0.3304	0.4823		0.7422	0.0296				-0.2619		0.9544	-1.075	-0.7851	-0.523		0.5425	0.5624	0.7342	0.7106		0.4037	-0.1337		0.04661	-0.01822	-0.3412	0.5689		0.6807	0.6483	-0.616	0.1382		-0.01113
IMAGE:2517363	EDG4	endothelial differentiation, lysophosphatidic acid G-protein-coupled receptor, 4	0.1175	-0.7084	-0.5438			-0.2533	-1.047	-0.05491		-1.333	-0.05442	-0.6475						1.047	1.003	-0.3162	0.8901	0.4103	3.006	0.5475	0.7269						0.5826	-3.815	1.186					-0.6692	-0.2191	-0.2599	-0.5173			-0.5398	0.3514		0.6463
IMAGE:755526	EDG4	endothelial differentiation, lysophosphatidic acid G-protein-coupled receptor, 4	1.745		-1.536	-0.957	-1.556		-0.219	-0.4069				-0.009486	0.9204	1.272	0.2407	1.802	1.59				0.5281	-0.3217	2.224	-0.4245	-0.5951	0.387	0.6716	0.5825	-0.1876	0.5642	0.4906		0.3437	0.1963		0.6166	0.04178	-0.7612	0.7589	-0.2119	0.1607	1.218	0.554				1.814
IMAGE:796624	GPR49	G protein-coupled receptor 49	1.396	0.8806	-0.2648	1.294	0.9853	0.3057	0.602	0.5641	-1.158	-0.4537	-0.9354	0.06151	-0.4186	-0.9967	-1.598	0.8132	-0.4394	0.02596	-0.9983	-1.207	0.2891	1.249	0.4154	0.06645	-1.384			-0.3165	0.4034	0.2552	2.072	0.7541	2.475	-0.9527	0.3017	-0.06239	-2.527	0.04976	0.7599	0.1891	1.002	2.009	1.015	1.629	-0.6696	-0.3201	-0.3647
IMAGE:486710	OPN3	opsin 3 (encephalopsin, panopsin)	1.954	1.339	1.833	1.552	1.853	1.734	1.56	1.312	-0.9199	-1.556	-1.127	-0.8305	0.07935	-0.1787	0.07969	0.2112	-0.2714	-0.966		-2.249	-0.8429	-1.153	-0.6966	-0.5955		0.396		1.972	0.06143	1.513	1.27	1.712		1.215	-1.18	-1.524	-1.049	-0.5322	-0.8021	-0.6229	-1.25	-1.813	-1.547	0.6472	1.528	1.158	1.573
IMAGE:504461	OPN3	opsin 3 (encephalopsin, panopsin)	2.011	1.426	1.16	1.559	1.55	2.121	1.867	1.339	0.2271	-0.9687	-1.56	-0.6035	0.09635	0.3683	0.3167	0.5282	-0.3944	-0.449		-2.392	-0.4959	-0.6457		0.001451	-0.4091	-0.03704		2.259	0.3384	1.57	1.567	1.919	0.2897	1.402	-0.3333	-1.167	-0.6222	-0.9752	-0.1451		-0.7533	-1.086	-1.18	0.3542	1.235	0.7549	1.62
IMAGE:878838	GRM3	glutamate receptor, metabotropic 3	2.908	2.963	2.687	3.696	2.277	2.178	2.414	2.816	-1.246	-1.402	-1.633	-0.8365	-0.1466	0.2953		-0.4248	-0.0574	-0.212	-0.08631	-0.4652	-0.2289	0.2913	-0.8526	0.2085	-0.2521			-0.4045	0.1854	0.1372	1.004	0.2161	-1.123	0.3293				-0.6382	0.6519	-0.06895	0.5837	-0.4987		-0.7888	0.2724	0.2619
IMAGE:283023	CX3CR1	chemokine (C-X3-C motif) receptor 1	-0.6835	1.701		1.784		-0.9043	1.172	1.194	0.5221	0.4363	-1.605	0.1815	0.1714	-0.8167	-1.098	-0.4668	-2.009	0.396	-1.158		0.3891		-0.02456	0.04645	-0.3541	-0.132		0.01352	0.07343	-0.8348	-1.368			0.7673	0.4917		-1.937	0.2398	-0.06012	0.3591	1.192	-0.09073	0.245	-0.8208	0.04038	0.5599	-0.2747
IMAGE:36369	GPR72	G protein-coupled receptor 72	1.51	0.8046		0.068	0.8693	0.3497	0.02604	1.098		-0.02974	-0.5214	0.5255	-0.2046	-0.6127	0.06569	-0.4728	-0.6154			0.8468	-1.467					0.362		-0.6425	-0.5026	-1.051	-0.1744			-0.4487		-0.3984	-0.4332		-1.106	-0.4269		-0.8667	-0.841	0.5432
IMAGE:825330	PTGER4	prostaglandin E receptor 4 (subtype EP4)	0.8585						0.424	0.4061	0.7041		0.4766	1.504	-1.577	-0.7447	-1.936	-1.445			0.4337	0.8448	-0.2489		1.427	-0.3315		-0.73		-1.164	-0.1046	-0.4528	0.8036	0.2261	1.027		-1.166		-3.165	0.001761		-0.08895	1.454	-1.219				0.9519
IMAGE:377252	ADORA2B	adenosine A2b receptor	0.8675	0.6216		0.275		0.4967	0.533		0.1031	0.1773	0.6556	-0.5875	-0.05765	0.04433	0.06269	-0.6258	-0.6384	0.137		0.2538				1.257	2.077	0.139		-0.1155	0.7244	-0.5238	0.5026		0.9957	0.1083		-0.6314	-2.126	0.07076	0.5909	0.3601	0.7027	-1.01	-2.354	-0.05975			0.8463
IMAGE:45231	GPR19	G protein-coupled receptor 19	0.7815					1.461	0.977	1.089			-0.8604	-0.1135	0.05635	-0.08167	-1.353	-0.1318	-1.834	1.661	-1.303	-0.1222	0.07405		0.6804	0.6015		-2.167		0.8185	0.4784	-1.53	0.5966		-0.2703	-0.3677	-0.01327	0.5726	-0.1622	-0.2752	0.2549	0.6041		-1.556		-0.8158		1.085
IMAGE:66507	EMR1	egf-like module containing, mucin-like, hormone receptor-like sequence 1	1.245	-0.5304		-0.587			-0.649	0.4031	0.2411	0.8353	0.3136	0.5005	0.8904	-2.008		0.002165	-0.5604	-0.06504	-3.349	-0.3482	-0.8319		-0.2356	0.1155	0.6349	0.257		2.693	1.042		0.5006		-1.446	-1.064		-0.1034	0.1118	-0.6012		0.3181	0.1607	-0.3417	-2.286	-0.06175	1.029		0.05429
IMAGE:1670632	ADORA1	adenosine A1 receptor	0.01647	0.4806					0.342		0.04206		-0.6254	0.03151	0.06135	0.08333	-0.4683	0.1332	-0.0794									0.438		0.2335	-0.1466		0.8516		-0.6553					-0.3202	-0.02012	0.2791	0.6517	-0.1407	-0.395	-1.541			-1.365
IMAGE:1509540	HRH1	histamine receptor H1	-0.04453	0.009595	-0.03576	0.083	-0.3457	-0.5553	-0.209	-0.5269	-0.3589	0.02526	0.1836	0.5005	0.5404	-0.4977	0.5507	-0.2778	-0.4704	-0.815	-0.1193	0.2618	-0.4619	-0.7017	-0.8856	-0.3845	-0.5451	-0.263		-0.5875	-1.498	-1.786	-1.209	-0.8969	0.4937	-0.1537	0.01073	-0.8134	-0.3882	0.02876	-0.4811	-0.3019	-0.4293	-0.5917	-0.646	-0.3018	0.1994	-0.1411	0.1143
IMAGE:2569030	ADRA2C	adrenergic, alpha-2C-, receptor	-0.06153	-0.1474	-1.673	0.046	-0.4127	-0.6423		-1.034	0.1341	-0.1317	-0.2334	0.3335						-1.092	-0.01631	0.6648	-0.2989	-0.2487	-0.1926	-0.4315	-0.8421		0.1046				0.1836	0.3861	0.2867					0.6918	-0.09812	0.2711	-0.03634			1.221		-0.5681	-0.5827
IMAGE:665404	P2RY5	purinergic receptor P2Y, G-protein coupled, 5	-2.062	-1.547		-1.774	-2.003		-1.296	-1.484	1.124	0.5683	1.167	1.734	1.043	0.7553	1.374	-0.8448	-0.5374	-0.362	-0.4163	-0.6852	-0.9289	-0.8187	-0.1926	-0.9915	-1.892	-0.29		-1.154		-1.543	-0.5564	-0.8839	0.4667	1.129	0.2237	0.1496	-0.2652	-0.07824	-0.04812	-0.5789	-0.006338	-0.8087		-0.6188	0.5324		-0.4027
IMAGE:303109	P2RY5	purinergic receptor P2Y, G-protein coupled, 5	-2.094	-1.809		-1.876		-2.434	-0.958	-1.356	0.9621	1.376	1.165	2.412	1.601	0.9233	1.712	-1.667	-0.6894	-0.724		-1.537			-0.3046					-0.4965	-0.4166	0.2052	-1.078				0.6817	0.4276	-0.1572	0.7398	-0.2101	-0.2909	0.01166	-0.9007	0.205	-0.3308	-0.2896	-0.3901	-0.6847
IMAGE:196488	P2RY5	purinergic receptor P2Y, G-protein coupled, 5	-2.477	-1.682	-1.538	-2.249	-1.828	-2.637	-1.301	-1.539		0.9233	0.6816	2.259	1.398	0.9103	1.719	-1.28	-0.3524		-0.1113		-1.504	-1.484	-0.05756		-0.5871	0.03496		-0.9195	-1.48	-1.128	-1.531		0.3917	1.484	0.5087	0.3746	-0.2802	0.5668	-0.3131	-0.6939	-0.4513	-1.114	-0.01798	-0.4038	0.2274	-0.01313	-0.6277
IMAGE:501479	PAX8	paired box gene 8	0.4655	-1.2		-0.067		0.05473	-0.689				-0.2764	0.08051						0.01496		-1.878	0.4381		0.7444	0.2155	0.3249						0.3406		0.3537					0.05876	-0.2511	0.1581	0.02066			0.6982	-0.4906	-1.041
IMAGE:2310707	XPR1	xenotropic and polytropic retrovirus receptor	-1.475	-0.4304	-0.3658	-1.167	-0.8757	-0.2953	-0.939	-1.317	-0.6789		-1.076	-0.7895						0.105	-1.199	-0.6382	0.7781	0.5183	-0.9456	-0.1745							-2.509		-0.2063						0.9289	1.808	0.7107			-0.06175	0.02938	0.3089	-0.2457
IMAGE:795185	XPR1	xenotropic and polytropic retrovirus receptor	-0.9755	-0.7114		-0.648		-1.766	-0.97	-1.068	-1.1	-0.6357	-1.347	-1.18	0.4294	-0.1387	-0.02031	-0.7988	-1.531	-1.166	-2.39	-0.4492	0.7471		-0.9266	-1.306		1.406		-0.1285	-0.7486	-0.8068	-0.6404		0.5127	-0.04467	0.2197	0.2556	1.091	0.2278	1.018	1.067	-0.1503	-1.143	-1.107	0.007247	-0.001623	-0.4421	-0.1167
IMAGE:898332	NPR1	natriuretic peptide receptor A/guanylate cyclase A (atrionatriuretic peptide receptor A)	0.2535	0.1276		0.181		0.02273	0.389	-0.2489	-0.2209	-1.277	-0.7884	-0.1215						-0.457		-0.3102	-0.6139	-1.594	-0.04756	-1.697	-2.157						-1.741	-1.029						0.5868	-0.06312	0.3561	-0.2413			1.086	1.457	0.6269	0.1323
IMAGE:259884	GPR126	G protein-coupled receptor 126	-1.269	-1.144	-1.4			-3.399	-0.813	-1.831	1.247	1.121	1.48	1.807	1.616	0.1283	1.497	0.5382	0.2356	-0.669	0.8167	2.198	-0.1359	1.634	0.8004			0.04296		2.059	1.998	2.82	1.507	3.159	1.58	1.762	0.9467		-2.562	0.5148	-3.065	-0.6159	-0.6733	-1.616	-2.18	-0.7958	2.105	2.215	1.19
IMAGE:786695	GPR126	G protein-coupled receptor 126	-1.608	-1.553	-0.4988	-5.72	-0.3887	-5.218	-1.722	-1.04	1.128	1.242	1.011	1.328	2.407	1.399	1.008	1.359	0.4866	-0.338	0.2577	-0.001177	0.3251	2.285	0.7114	0.3625	-2.348	1.224		2.28	1.809	0.8012	1.328	2.04		1.933		1.494	0.2488	0.3758	-0.6741	-0.3149	0.9677		-0.619	-0.7248	1.426	1.876	0.7713
IMAGE:811899	F2RL1	coagulation factor II (thrombin) receptor-like 1	-2.966	-1.561				-3.056	-1.57	-1.428	0.6501	0.1043	0.3226	1.23	0.4394	0.3613	0.5697	0.8812	2.109	0.794	2.46		2.717	3.677	1.253	2.044	0.2039	1.886		1.162	0.6714	0.9432	0.8896	-1.458	4.283	0.9053		-0.9844	-0.3492	-0.3422	1.078	-0.3329	2.33	0.3673	-1.927	-1.993	-1.182	-0.4621	-1.757
IMAGE:685516	GPCR1	putative G protein-coupled receptor	-2.134	-1.179		-1.946		-2.494	-1.678	-3.566	1.052	0.9063	0.03458	1.472	-1.299	-1.127		1.833	1.921	1.226			3.219		0.6654			1.188		0.5835	-1.477	0.7352			4.855	0.1573		-0.7024		-1.57	-0.9401	-0.4309	-1.298	-0.6007	-0.795	-1.981	-0.5596	-0.9801	0.4653
IMAGE:179211	GPCR1	putative G protein-coupled receptor	-2.048	-1.843	-1.639	-2.76	-1.629	-2.518	-1.812	-2.11	1.588	0.5523	0.3806	2.078	-1.063	-2.691	-2.722	1.969	1.987	1.632			2.825	2.855	2.131	1.592	-0.3981	1.274		-0.06048	-1.411	-1.419				-0.3267	-3.442			-1.264	-1.444	-1.675	-0.4723	-2.085	-2.209	-1.615	0.1964	-0.7441	1.021
IMAGE:252963	GPR48	G protein-coupled receptor 48	-0.2025	-0.5884		-0.485		-0.6833	-0.737	-0.7649	1.393	0.6773	0.4956	1.523	0.05235	0.4743		0.5342	0.3916	0.197	0.8527	-0.5962	0.7501	0.2103	1.346	1.057	0.3569	0.919		-0.4255	1.314	1.136	1.713	2.195	1.666	-0.1417	-0.5373	0.4186	-0.3462	0.2208	-0.1891	-0.2699	0.2827	-0.2097	-0.534	-0.8198	-0.6586	-1.219	-1.754
IMAGE:753211	PTGER3	prostaglandin E receptor 3 (subtype EP3)									0.9451		0.9976	1.285	0.7944			1.486	1.924	1.129					1.398	-1.001						-0.8218	0.2546		-1.062	-0.08967		-1.419		-1.967	-0.4071	-0.4679	0.3447		-1.472	-1.588
IMAGE:2562051	RAI3	retinoic acid induced 3	-1.521	-2.826	-2.492	-3.253	-1.592	-2.161	-1.725	-1.763	0.02506	-0.5007	-1.272	-1.855						-0.291	2.465	-1.374	1.812	2.622	0.8884	2.639	-0.2111						0.4746	-2.193						0.2228	-0.2171	-0.03795	0.2047			-1.328	4.193	4.073	4.658
IMAGE:595037	RAI3	retinoic acid induced 3	-2.207	-3.902	-1.398	-3.259	-0.3677	-3.117	-3.291	-2.059	-0.5609	-0.6967	-1.208	-1.351	0.4784	-0.009671	1.219	-0.05984	1.138	-1.457	1.509	-0.9702	1.116	1.686	0.6824	2.073	-0.2371	-0.365		1.001	-0.6196	0.7122	2.569	-0.8189	3.022	-1.496	1.299	0.03461	0.1598	-1.443	-0.3531	-1.354	-1.411	-0.1737	-2.508	-1.514	3.947	3.507	3.872
IMAGE:263087	CRY1	cryptochrome 1 (photolyase-like)	-0.4735	-0.6594	-1.255	-0.916	-1.255	-0.4743	-0.568	-0.8659	-1.198	-0.09374	-0.02542	-0.4685				0.7332		-0.154		0.6728			0.2554	0.6465	0.9259						-0.6984		-0.5353	0.09733		0.3876		-0.4402	-0.1701	0.1591	0.5017		-0.07498	0.4292	-0.09962		0.1053
IMAGE:742101	PAX8	paired box gene 8		-2.486					-1.525	-1.753			-2.642	-1.095	-1.066	-1.704	-2.375	0.5262	-1.006	-1.541			0.3421			-0.4605	0.1789	-1.479		-1.093	-0.9536	0.1782	-0.03544		-1.292	-1.59	-0.6253		-1.144	-1.037	-1.027	-0.6479	0.2847	1.192	-3.182
IMAGE:308004	NPR3	natriuretic peptide receptor C/guanylate cyclase C (atrionatriuretic peptide receptor C)		-2.283		-4.75			-0.902	-4.08			0.2306	-0.1425	0.3674	-0.6607		-0.4808	-1.713				0.05505			-0.3875	1.332			0.1295		-0.01882			-0.9793	-0.4367		1.014	-2.381		1.256	2.465	-0.3123	-0.2747	1.901	4.585	1.446	1.956
IMAGE:83297	FZD6	frizzled homolog 6 (Drosophila)	-1.454	-1.769		-1.816		-1.564	-1.208	-1.646	0.5721	0.5663	0.1846	1.392	0.7214	-0.05667	0.9717	0.5632	-0.1494	-0.05404		0.5528	-1.291		0.4154	-0.003549		0.708		-0.7865	-2.077	-2.065	-0.6784		-0.2353	0.7873	0.5817	-0.2324	0.2528	0.07976	-1.26	-0.6009	-1.228	-1.311	-1.195	-0.7908	0.7504	0.08987	0.1553
IMAGE:298134	FZD1	frizzled homolog 1 (Drosophila)	-0.3685	-0.2644		-0.331			-1.053	-0.2209			0.5096	0.9365	0.06635				-0.8344			0.4678	-0.7059	-0.4457		-0.03855				-0.6915	-1.422	-1.4	-0.9734			1.342				-0.4852				-1.716	-0.93	-0.7958	1.155		0.6403
IMAGE:855658	FZD1	frizzled homolog 1 (Drosophila)	-1.282	-1.407		-1.624			-1.556	-0.7039	-0.2359	-0.2717	-0.2634	-0.2665	0.4434	0.2753	0.3537	-0.7048		-0.462		-0.08518			-1.073		-0.1721			-0.2345	-0.8846		-0.9064		0.1567	1.659	1.054	0.9596	0.04478	1.022	0.1519	0.4911		-0.7387	-0.733	-1.559	0.2024	1.032	-0.1827
IMAGE:810010	PDGFRL	platelet-derived growth factor receptor-like	-0.9205	-2.186	-0.7618		-1.442	-1.631	-1.395	-1.413		0.04926	-0.08242	1.205						0.159		1.906	-1.438		-0.5816	-0.2505							-1.255		-2.912					-1.947	-0.3371	-0.2579	-0.6153			1.182		-0.4371
IMAGE:788285	EDNRA	endothelin receptor type A	-1.139	-2.044		-1.571	-2.96	-0.9893	-2.103	-1.411	-1.103	-1.059	-0.9004	-0.5535	-0.2236	-1.912	-0.3733	-0.1518	1.726	0.941		-0.1322	-1.986		0.02044	-1.299		-0.477		0.00852	1.428	1.33	0.6666	1.379	-2.11	-1.048	0.9367	-0.1074	1.118	1.375	0.01488	-0.7659	-1.143	0.5043	-0.17	-0.1058	1.365	0.8149	0.7203
IMAGE:261472	ORF1-FL49	putative nuclear protein ORF1-FL49	0.1045	-0.8914	-0.3868	-0.278	-0.04671	0.1237	-1.02	-0.8879	0.1001		-0.2574	0.4995	-0.9206	-1.149	-1.1	2.611	3.459	2.684	3.55	1.471	-0.3929	2.527	3.433	0.5545	-1.576	0.396	0.0006298	0.1515	-0.7786	-2.127	0.01956	-0.09786	2.073	-1.255	0.1897	-0.08439	0.5108	-0.4422		-0.08295		2.127	2.203	3.257	0.6784	-0.07213	0.1533
IMAGE:810459	FZD8	frizzled homolog 8 (Drosophila)	0.4385		-1.193				-0.556	-0.9639				-0.9665	-1.827			0.4652	2.023		1.334	0.4548	-1.259		1.497	0.1985		0.009961		0.06552		-0.4928	-0.6964			-0.5807	0.4037		0.1548	0.8118	0.6219			-0.5487	0.09702	0.4712		0.7819	0.2773
IMAGE:143332	NPY1R	neuropeptide Y receptor Y1	0.1305	0.8746	1.289	0.898	0.5793	-0.7703	-0.254	0.7881	0.2061	1.77	0.5486	2.886	-0.1046	-1.973		0.4272	-0.3854	-0.07004			-1.147		-0.09056					-0.3925		-0.9008	-0.5644		-2.751	0.1313				0.1938	-2.626	-1.357	-1.974	-0.2767	0.839	0.4632	-1.336	-0.4961	-2.331
IMAGE:33045	NPY1R	neuropeptide Y receptor Y1	0.07447	1.119		0.472		-0.3963	-0.34	0.8821	6.16e-05	1.984	0.1326	2.68	0.2694	-0.5187	-0.7803	0.3112	-0.5214	0.01396	-3.6	-0.7992	-0.5429		0.4334	-0.5855	0.6739	0.256		0.4415	0.2314	0.8332	0.9396	-0.4679	-0.9173	0.2653	1.35	-0.2244	-0.7492	-0.2822	-0.8721	-0.1129	-0.4203	0.1073	0.213	0.5072	-1.352	-0.2621
IMAGE:1762111	NPR3	natriuretic peptide receptor C/guanylate cyclase C (atrionatriuretic peptide receptor C)	-0.4505	-0.4264	0.4582	-0.193	0.2583		-0.175	0.4671	-0.6349		-0.05242	0.9045	-0.07565			0.7762		0.02896		-1.574	-0.1079	0.1523	-0.02156	0.3895				1.267		0.9382	0.2346	-2.183	0.03767	0.02033				0.2428	0.2629	0.4921		-0.3477		0.7322	0.09338		-1.602
IMAGE:1632011	NPR2	natriuretic peptide receptor B/guanylate cyclase B (atrionatriuretic peptide receptor B)	-0.4245	0.0396		0.053		-0.04527	-0.109	0.3831	-0.8889		-0.5964	-0.4995	0.6404	0.8323	0.7407	-0.2578	-0.0504	-0.135		0.6818	-0.3619		-0.3556	-0.01455	0.7149	-0.583		-0.1375	-0.2576	0.6242	1.481	1.123	-0.2863	-0.1737	-0.4593	-0.4234	0.1818	0.03876	0.3989		-0.2393	0.4583	1.264	0.6382	-0.4506	-0.08113
IMAGE:809685	MBC2	likely ortholog of mouse membrane bound C2 domain containing protein	-0.2325	-1.488	-0.5838	-0.215	-0.08371	-0.3433	-0.927	-1.195	-0.1769	-0.2527	-0.8044	-0.08749	-0.08765	0.9143	0.7127	-0.1458	-0.1884	-0.753	-0.8173	1.514	-1.32	-1.45	-0.7636	-0.4025	-0.8231	-0.261	-0.4864	0.8945	-0.4456	0.4162	0.9226		0.3457	-0.03167	0.5427	-0.2314	-0.3662	-0.9292	-0.3291	-0.6199	-0.2473	0.5503	-0.134	-0.2998	0.8114	-0.1591	0.1263
IMAGE:666707	EDG3	endothelial differentiation, sphingolipid G-protein-coupled receptor, 3	-1.041	-2.186				-0.5113	-2.225	-1.133			-1.632	-1.155	1.644	2.016	1.295	-0.4238	0.8236		0.8147	2.106	-0.5779	-0.5177	-0.6116	-0.2505				0.4465		-0.6118	0.7046	1.327	-2.622	-1.16	0.8147	1.621	1.886	-0.5272				-0.4877	-2.982	0.05225	-0.1566	-0.6471
IMAGE:1868704	HTR2B	5-hydroxytryptamine (serotonin) receptor 2B	-1.774	-1.049	-1.305	-2.406	-1.295	-1.294	-1.378	-0.7559	-1.158	-1.604	-0.8454	-1.188						0.596	-0.1983	3.763	1.719	0.9193	-0.5246	0.9265	0.5359		1.693		2.303	2.105	1.392			-0.5227	0.1417		-1.007	0.5098	0.4599	0.4091	0.9217	0.2893	-1.795	-0.7108		-0.8101	-1.255
IMAGE:272690	HTR2B	5-hydroxytryptamine (serotonin) receptor 2B	-2.019	-1.344		-4.651			-0.423		-1.403		-0.1504	-1.643	0.07635	0.04833	0.2967	1.168	1.166			2.028	0.9941		-3			0.863		2.289	2.048	1.64	1.327		0.2697	0.4723	0.5067	1.003	1.348	0.6348	-0.6051		-0.5933	0.07427	-0.93	-1.986	-2.055		0.05029
IMAGE:2062586	F2RL3	coagulation factor II (thrombin) receptor-like 3	0.1545	0.2186		-0.838			1.38		0.2901		-0.2174	0.5195	0.4894			0.02116		0.494					0.2434	0.9845	0.4039					1.073	1.41	0.2221	0.7527					0.1578	1.028	0.8871	1.45			-1.003
IMAGE:1877120	PTGER2	prostaglandin E receptor 2 (subtype EP2), 53kDa	-1.094	-0.5194		-1.336			-0.09796	0.6941	0.4621	-0.7437	-0.5554	-0.5985	0.8314					0.896			0.7491		0.8154	1.016	0.9059						0.07156							0.2998	1.16	0.6791	1.862	1.449		-0.6808		-0.08013	0.3453
IMAGE:51450	ADORA1	adenosine A1 receptor	0.1465	-0.1894				-0.3043	0.202	-0.5159			0.7446	0.08151	-0.1286		-0.2283	0.2932	0.1006	0.336	0.1617	0.8228	-0.6609			0.4165	0.5959	0.388		0.1335	0.4434	-0.5048	0.8916		-0.3453	-0.6127	-0.7583	0.5576	-0.8572	0.1298		1.279	0.4417	0.3093		0.4492			0.3553
IMAGE:2106487	GPR34	G protein-coupled receptor 34				-0.176					0.3121	0.3363	0.5346	1.662	-1.739								-0.1209			-0.5835				-2.216				-0.5059	-1.295		6.132			-0.9602	0.4499	-1.131		-1.941		-0.1308	1.21		1.905
IMAGE:2012135	C3AR1	complement component 3a receptor 1	-0.4875	-0.2434	-0.2688	-0.6	-1.429			-1.11	-0.5219		-0.3094	0.2775						-0.378	-0.2323	-0.8812	-0.5749		-1.149	-0.7375	-0.6581		0.7986				-0.6024	-0.7499	-0.1993					-0.4442	-0.6341	-0.6549	-0.04234			-0.6148	2.446		2.031
IMAGE:810242	C3AR1	complement component 3a receptor 1	-0.01553	-0.2414	-0.4968	-0.088	-1.547		-0.29	-0.5879	-0.8799		0.06258	0.8695	-0.2706	-0.2587	-0.6703	-0.8488	-0.5214	0.514	-0.5603	-0.4592	-0.6729	-0.5727		-0.5555	0.5139	1.886		1.182	-0.3486		-2.32		0.5927	-0.1947	2.46	-0.6444	0.9908	-0.5222	-0.6221	-0.5629		0.3073	-1.147	0.04725	3.088		2.653
IMAGE:80146	CCL13	chemokine (C-C motif) ligand 13	-1.063						-0.727		-0.2069			-0.1075	0.01235	-0.4957	-0.1673	0.08416	0.6516			1.114			0.2164					0.2545	0.08443	0.5662	-1.347		-1.474	-0.4117	0.8327	-0.08139		-1.209		-0.7999	-0.08734	-0.07973	-0.714	0.8402	0.8314		2.426
IMAGE:204539	CCR2	chemokine (C-C motif) receptor 2	-0.9685	-1.314		-2.801			-0.783	-0.5109	0.3971	-0.06874	-1.04	1.737	0.02635	0.008329	-0.4233	-0.4518	-0.2544				-0.3859	-1.716	-0.3396	-0.1885	-0.3091	2.403		-0.04148	0.8184	-0.8398	-0.1334		0.1697	0.8523	0.4667				1.075		1.557	-1.916		-0.3058	0.7154
IMAGE:1566793	EBI2	Epstein-Barr virus induced gene 2 (lymphocyte-specific G protein-coupled receptor)	-2.044	-2.709	-2.325	-2.596	-2.425		-1.968		-1.068	-0.03374	-0.4454	-0.1185	-0.2286	1.213	0.1117	-0.6868			1.652	0.3128	-0.7909	0.1493	-0.5546	-0.07355		-0.04204		-0.00648	-0.6066				-0.6653	-0.05267	2.412			0.4398	-1.41	-1.731		-1.401		-2.151	1.43	1.16	2.185
IMAGE:79629	CXCR4	chemokine (C-X-C motif) receptor 4	-2.35	-2.805	-1.741	-3.192		-2.7	-2.364	-2.342	0.07606	-0.2997	-0.5914	0.5155	-0.2446	-0.9327	-0.8043	-0.6628	-1.245	0.61	-0.07431	-1.313	-1.027	0.1333	1.569	0.2805	-0.8001	-1.498	-0.1634		-0.9926	-1.721	-2.394	-0.8819		-0.9487	0.4957	-1.338	-0.6432	-0.8962	-1.146	-1.197	0.06566	-1.007	-1.231	-1.717	2.594	1.394	2.019
IMAGE:753931	CXCR4	chemokine (C-X-C motif) receptor 4	-2.489	-2.844	-2	-3.171	-2.07	-3.789	-3.313	-2.791	0.06706	0.1313	-0.6504	0.2465	-0.6336	-0.6217	-2.233	-0.3118		0.421	-0.05331	-0.5322	-1.206	-0.2157	1.74	0.2715	-1.099	-0.947	-2.032	0.5385	-2.202	-1.86	-3.413	-0.9909	-1.1	-0.6377	0.7467	-0.7074	0.8278	-0.7252	-0.4851	-1.436	-0.1533	-1.136	-1.37	-0.8058	2.355	1.465	1.47
IMAGE:1956803	PTAFR	platelet-activating factor receptor	-1.069		-1.41				-1.443	-1.021	1.277		0.5296	1.067	-0.5136			-0.5318			-0.5333		-0.8459	-0.4457	0.09044	0.08145		0.173		0.5985	0.3684	0.8502	0.6066		-0.3803	-0.3077				-0.5352	-0.3351	-0.09595		-0.6157		-1.266	0.3554	0.6449	1.45
IMAGE:472008	CCR1	chemokine (C-C motif) receptor 1	-0.7095	-0.7354	-0.7308	-1.032	-1.591	-0.3003	-0.594	0.4181	-0.07394	-0.6697	-0.9214	-0.2745	-1.005	-2.543	-0.9743	0.3172	-0.0754	0.03996	0.05569	-0.5532	0.3831	-1.107	0.2994	0.1905		1.652	0.8966	-0.01248		-0.2308	0.9956	-0.1419	-0.1813	-0.5687	2.286	-0.8784	-0.2632	0.1138	0.9139	0.7931		-1.257	-1.371	-0.2568	1.934	0.8439	0.8493
IMAGE:42123	LANCL1	LanC lantibiotic synthetase component C-like 1 (bacterial)	-0.6085	0.2556	-1.15	0.109	-1.6		-0.183	-0.08091				-1.303	-1.444			-1.542												3.729	3.438	3.29	3.417	5.829	-1.22	-2.428	1.967			-1.495	-0.5851	-0.8259		-1.306		-0.8658	1.385
IMAGE:1584063	PTGER1	prostaglandin E receptor 1 (subtype EP1), 42kDa	-0.4835	-0.7294		-0.976		0.2757	-0.278		-1.008		-0.2554	-0.8585	-0.5386	0.1733		1.323	1.411	0.706		-0.3072			1.485			0.288		0.4435	2.233	0.8752	2.172	2.234	0.9947	-0.5627	0.09173	0.4376		-0.3602		-0.4509	1.232	0.5393	-0.07498	-0.2508	0.5104	0.4499	1.275
IMAGE:1899192	CCRL2	chemokine (C-C motif) receptor-like 2	-0.6865	-0.5724		-1.139		-0.6173	-0.321	-0.1689	-1.901	-1.547	-0.5384	-0.8615	0.6984	0.2403	-0.6513	0.3202					0.4961	2.286	-0.2376	0.8035			1.56	0.9205	1.21		0.6686		2.602	0.3743				-0.6832	0.6969	0.2561		0.3763		-0.7938	0.5074	0.7069	2.002
IMAGE:773236	FPR1	formyl peptide receptor 1	-0.1235			-1.106	-1.145		-1.208		-1.938		-0.8454	-0.06849	-1.239	-1.037	-0.9883	-1.057	-0.6194							0.2865	-0.3941	1.378	1.733	1.534	-0.3166	-0.3448	0.5816		-0.2753	-1.383	1.452		0.2328	-1.05	0.1199		-0.05834	-0.2107		-0.5208	1.95		2.895
IMAGE:2309141	CD97	CD97 antigen	-1.828	-1.633	-1.939	-0.55	-0.2287		-0.892	-0.6999	-1.222		-0.6794	-1.012	-0.01265	-0.5307	-0.6023	0.5492	0.8866	0.612	0.9077	-0.2212	-0.2149	0.0253	-0.5286	0.5125	0.1519	-0.506		1.28	0.3894	1.211	1.938	-0.009859	0.4307	-1.027	0.9277	0.3736	0.8688	-0.3542	0.5059	0.08505	0.8377	-0.06473			0.6664	0.8459	0.9513
IMAGE:123666	HM74	putative chemokine receptor	-1.636	-1.651		-3.068			-1.2	-0.8079	0.2501	0.5243	0.7126	1.22	0.9394	0.4513	1.52	0.2912	-0.1014				-1.593	-1.433	-0.2066	-5.696	-2.226	-0.554		-0.04848	-0.6886	-0.1168	-1.54		-0.1673	1.425	0.5097	-2.184	0.3008	-0.8622	-0.04212	-0.4729	0.1997	-0.1627	-0.537	-1.363	1.848		0.9933
IMAGE:363569	PTGER4	prostaglandin E receptor 4 (subtype EP4)	-0.3055	-0.3714	-1.087	-0.628	-0.9967	-0.3363	-0.44	-0.5279	0.4401	0.09426	-0.09742	0.7095	0.3194	-0.1087	0.1497	-0.06884	-0.1414	-0.05604		0.1608	-0.5929	-0.0727	0.5134	-0.1255	-0.2761	1.006		-0.1585	-0.2386	-0.6668	-0.5404	0.06214	-0.1173	0.03533		-0.5244	-0.07922	-0.2822	0.06788	-0.4529	0.1297	0.07727	-0.377	-0.01275	0.1284	0.1679	-0.006709
IMAGE:469358	GPR105	G protein-coupled receptor 105		-0.0424	-1.018	-0.849			-0.231	-0.5289	-1.201		-1.558	-0.2715	1.968	0.8903		0.4602		1.403		3.28	2.266		1.022	1.073	1.773						-0.07144	-3.079	-2.198					-0.4732	-0.1531		3.009	0.2963		-0.4438	0.7774	0.9869
IMAGE:22411	FY	Duffy blood group	-1.575				-1.466		-0.639	-0.1869		-1.545	-0.05642	-1.059	-0.09965		1.101	-0.2778			1.061		0.7481			1.075	0.07494					-0.5558	-1.489		-2.216		2.411		1.602		-0.6911	-1.102		-0.2417	-0.146	-0.6718
IMAGE:69935	ADRA2A	adrenergic, alpha-2A-, receptor	-0.3495	-0.0454	-1.271	-0.702		0.1897	0.01604	0.2481					-0.9146	-0.6227		-0.09284	0.2746				0.3331	1.363	-1.041	1.37		-0.458		0.02752	-1.033	-0.2608			1.729	-0.1787	2.106		0.4068					-0.2567		-3.147	-1.286	-0.7761
IMAGE:307325	EDG1	endothelial differentiation, sphingolipid G-protein-coupled receptor, 1	-0.02853	1.106	-0.2198	0.619	-0.1797	-0.05927	-0.843	0.8591	-1.883	-1.789	-0.9604	-1.353	0.4964	-0.8017	-0.1633	-0.2018	0.2356	-0.849		0.7978	-0.6559	-0.3757	-1.86	-0.2885	-1.369			0.4785		-1.15	-1.483		-1.98	0.5323	2.247	1.623	3.958	0.8848	1.505	1.474	1.877	1.724	0.06002	0.2642	0.9854	1.415	1.11
IMAGE:26418	EDG1	endothelial differentiation, sphingolipid G-protein-coupled receptor, 1	0.4355	1.31	2.084	1.273	1.264	0.4047	-0.169	1.093		-1.585	-0.4964	-0.9495	-1.28	-1.678	-0.5893	-0.9678	-0.4704	-0.655	1.201	1.192	-0.7719		-0.5256	-0.4845	-1.195	-1.253		-0.2175	-2.118		-1.759			-0.8837	1.131	1.017	2.112	-0.2112		1.308	-1.159	0.7883	-0.526	1.588	2.719	2.039	1.764
IMAGE:345051	ELTD1	EGF, latrophilin and seven transmembrane domain containing 1		-0.7224		-0.589		-0.2073	-1.911	-1.409			-1.658	-0.8415	-0.1416		-0.3013	-3.11	-0.1324		1.499		-0.5539		-1.668	-0.6265	-1.737			0.3005		-2.748	0.4986	0.8611	-0.5383	0.3843	2.129	0.7446	2.17	1.237	1.807	0.7661	1.279	-0.1837	0.242	1.136	1.837	0.1969
IMAGE:1588477	CALCRL	calcitonin receptor-like	-1.214						-1.018			-0.2637	-0.8254		0.3514		-0.5583	-0.8568					-1.201				-0.1541	0.168		-0.02648	-0.7966		-0.2684		-2.345	-0.1727	2.122		1.793	1.22	0.7999	-0.4909	0.3517		0.285	0.2392	1.67	1.3	2.235
IMAGE:49665	EDNRB	endothelin receptor type B	-0.2035	0.9006	-0.9348	0.844		-1.034	-0.968	0.1441	0.6821	0.8563	0.3546	1.382	-0.3686	0.02333	-0.04831		-0.7294	-0.554		0.4028	-0.5109	-0.0507	-0.1446	-0.4935	-2.414	-0.152		0.5835	-0.02657	-0.3948	-0.4384	1.064	-0.7853	0.2673	1.322	1.438	2.323	-0.2902	-0.1601	-0.4809	0.4317	0.1593	-1.215	0.3792	2.11	2.17	1.845
IMAGE:210687	AGTR1	angiotensin II receptor, type 1	-0.8745	-0.2604	-1.126		-1.006		-0.219	-0.2369	-0.1389	-0.7947	-0.7264	-0.1795	0.09035	0.7823	0.05069		-0.1204			0.1418	0.1381	-1.132	-0.6156		-0.09506	-0.713		0.5525	-0.1476	0.8942	0.9506		-1.136	0.01633	0.8607	2.857	1.342	0.7388	0.4889	-0.2319	1.471	2.228		1.988	0.4094		1.334
IMAGE:264692	F2R	coagulation factor II (thrombin) receptor	-2.138	-0.6934	-1.389	-2	-1.309	-0.9883	-0.792	-0.7799	-1.852	-1.278	-1.359	-0.6325	-1.413	-0.1407	-1.322	-0.4308	-0.1634	0.412	0.4477		-0.6749	0.5453	0.02144	-0.1675	-0.9181	0.624	-0.4514	1.55	-0.3406	0.6612	0.06756	0.3601	-0.7193	1.293	0.6777	0.6936	0.1088	0.3158	1.016	0.1951		-0.3747	0.281	-1.145		1.206
IMAGE:813254	F2R	coagulation factor II (thrombin) receptor			-1.817		-1.587			-0.8179	-0.6799		-1.677	-0.1605	-0.4406		-1.55	-0.2988					-0.7529	0.3373	0.4134	0.4045	-0.08606	0.606		0.5515		0.2832	-1.27	-0.6879	-0.2273		-2.3	-1.744	0.05078	0.4378	0.4979	1.367	1.08	-0.5127	0.603			1.248
IMAGE:139304	GPR1	G protein-coupled receptor 1	-0.3845	0.2796	-0.2258	-0.377			1.101	-0.1069	-0.09894	-1.045	-0.3564	0.4605	1.42	-0.1877	0.6807	0.05216			-0.8393		-0.04195		0.5244	0.8055				-0.8975	0.7824	0.6342	-3.359		-1.586	-0.7837		-2.913	-0.6582	1.159	0.1689	0.6181		-0.5217	0.664	-0.2218		0.06887
[truncated: 68 more columns]

## Sheet: Transcription factor
CLID	SYMBOL	NAME	SHBW163 "Brain, frontal cortex 2271"	shbw196 "Brain, frontal cortex 2273"	shcn018 "Brain, frontal cortex 2272"	shbw195 "Brain, temporal cortex 2273"	shcn019 "Brain, temporal cortex 2272"	SHBW164 "Brain, occipital cortex 2271"	shbw197 "Brain, occipital cortex 2273"	shcn015 "Brain, occipital cortex 2272"	shbw151 "Salivary gland, parotid 0493"	SHBW165 "Salivary gland, parotid 1762"	shbw189 "Salivary gland, parotid 0396"	shbw149 "Salivary gland, parotid 0506"	shba117 "Esophagus 0331"	shba151 "Esophagus 0022"	shba138 "Esophagus 0406"	shba120 "Stomach, body 0328"	shba134 "Stomach, body 0468"	shbw188 "Stomach, fundus 0878"	shcn057 "Stomach, pylorus 2173"	shbw184 "Small bowel, duodenum 0825"	shcn014 "Small bowel, duodenum 2174"	shcn056 "Small bowel, ileum 0359"	shbw155 "Colon, ascending 0222"	shcn069 "Colon 2075"	shcn070 "Colon, sigmoid 0361"	shba135 "Pancreas 0432"	shcn051 "Pancreas 2650"	shba123 "Liver 0560"	shba130 "Liver 0586"	shba132 "Liver 0032"	shcn064 "Liver 1267"	shcn066 "Liver 1274"	shdp086 "Gallbladder 2131"	shba154 "Breast, lactating 0162"	shba141 "Pericardium 0465"	shba147 "Heart 0024"	shba150 "Heart 0559"	shdp084 "Heart 0477"	shdp091 "Heart 0841"	shdp094 "Heart 0980"	shdp095 "Heart 2869"	shba121 "Muscle, abdominal 0031"	shba155 "Muscle, right calf 0315"	shbw150 "Diaphragm 0366"	shbw168 "Lung 1356"	shbw175 "Lung 1351"	shbw183 "Lung 0221"
IMAGE:842838	TADA3L	transcriptional adaptor 3 (NGG1 homolog, yeast)-like	-0.06353	-0.0494		0.464	0.5053	-0.04427	-0.168	0.07409	0.2921	-0.09374	0.04458	-0.1585	-0.4686	-0.4467	-0.3183	-0.5168	-0.1594			-0.6672	-0.9309		0.3454	0.2565				-0.2465			-0.7184		-0.005327	-0.3427	0.2517	-0.7024	1.173	-0.2902	1.18			0.1693	-0.004981			-0.2901	-0.6147
IMAGE:668182	ZNF193	zinc finger protein 193	-0.6255	-0.6914	-0.1168	-0.438	0.2033	-0.2263	-0.63	-0.8279	0.09006	0.1443	-0.09742	0.5695	0.3794	0.3313		0.3312	0.4486	0.184	-0.9403	0.02082	-0.5629	-0.2527	0.2634	-0.07555	-0.4461	0.03596		-0.2485	-0.1986	0.2332	-1.04	-0.7179	1.073	0.2253	-0.3703	0.8456	-0.06922	-0.4822	-0.4321	-0.5329	0.4697	0.05727	0.273	0.3172	-0.3016		-0.3767
IMAGE:302549	BTEB1	basic transcription element binding protein 1	-0.7665	-0.4724	-1.488	-0.729		-1.057	-0.761	-1.409	0.7091	-0.4767	0.4516	0.9885	2.498	0.2303	0.2587	1.12	-0.1324	-0.637		-1.42	-0.9739	-1.364	0.2224		-0.2471	0.255		0.2405	-0.3496	-0.2078	-3.951		1.262	0.2543	2.459	0.03461	1.53	-0.2232	-0.02312	-0.4039	0.4987	1.106		0.8162	-0.5826	-0.1731	-0.3877
IMAGE:1850385	ATF1	activating transcription factor 1	-1.375	-0.4104	-0.4158	-1.207	-0.5057	-1.125	-0.499	-0.5769	0.1911	-1.125	-0.6764	0.9805	0.6804	-2.838	-0.2093	0.6822	-1.25		-0.7093	-1.478	0.2481	0.6983	-0.9256	0.3455	0.03494	0.367	0.4016	0.5625	-0.3076	0.9942	-3.129	-0.4969		0.05633	-0.2493	-1.043		0.4788	0.06888	-0.2819	0.1907	0.3083	1.314	1.288	-1.011		-0.3457
IMAGE:203184	ATF1	activating transcription factor 1	-1.183	-0.9484		-1.525		-1.133	-0.897		0.3631		-0.1844	1.213	0.4124	-0.3357	0.1527	-0.3858	-0.5484		-0.4473	-0.4262			-0.9336		-0.2231	0.06896		0.09452	-0.09557	-0.4738	-2.027			0.2083	0.2527	-0.9214	0.2738	0.5608	-0.6291	-0.4799	-0.5873	0.8503	1.196	1.5		-0.1691	-0.5237
IMAGE:240367	CTCF	CCCTC-binding factor (zinc finger protein)	0.1915	-0.5144	-0.01976	0.049	0.4003	0.5207	-0.413	-0.3409	0.2771	-0.1287	-0.5404	-0.6435	-0.1636	0.6483	-0.07331	0.07816	-0.2944	-0.669	-1.293	-0.02218	-0.3259	-0.1257	0.2004	-0.5385	-0.7491	-0.737	-0.4424	-0.1915	-0.4316	0.2802	-0.3934	-0.1409	0.2297	-0.06767	-0.2133	0.5826	-0.4022	-0.4052	-0.4051	-0.2959	-0.3433	0.7343	0.01002	0.2142	-0.1846	-0.3851	-0.7397
IMAGE:267571	SNAPC2	small nuclear RNA activating complex, polypeptide 2, 45kDa	0.2805	-0.8054	0.1592	-0.422	0.5893	0.02973	-0.254	-0.8919	0.3461	0.04026	-0.5414	-0.7045	0.07535	-0.3627	0.3657	0.05716	-0.1354	-0.88	-0.3843	0.1068	-0.8669	-0.5567	-0.1406	-0.3795	-1.19	-0.448	-0.4334	-0.2625	-0.8426	-0.5208	0.6456	0.1881	0.4587	-0.06867	-0.004268	0.04161	-0.5232	-0.3462	-0.4061	-0.1869	-0.2843	0.05327	-0.571	-0.2168	-0.2956	-0.4661	-0.3107
IMAGE:248583	NFX1	nuclear transcription factor, X-box binding 1	0.2025	-0.5234	-0.09876		-0.07871	-0.1683	-0.132	-0.5799	0.6581	0.4623	-0.06942	-0.3725						0.08196	-0.8923	0.3788	-0.5349		0.1714		-0.5081						-0.1424		-0.2693					-0.7642	-0.5841	-0.05495	-0.3523			0.8452	-0.2536	-0.5141	-0.2387
IMAGE:2184814	SCML1	sex comb on midleg-like 1 (Drosophila)	-0.7675	-1.193		-0.99	-1.409	-0.7883	-1.002	-1.11	0.3081	-0.8577	-0.4794	0.4175						-0.268	0.4477	0.5388	-0.9849	0.3453	1.241	-1.068	-1.048						-1.232		0.2607					-0.2342	-0.2241		0.2377			0.2952	-0.4136	-0.6841	-0.1887
IMAGE:347282	MTA3	likely ortholog of mouse metastasis associated 3	-1.95	-1.435	-1.281	-1.532	-1.511	-2.16	-0.734	-1.632	0.5661	0.1303	0.2686	0.5455	0.5054	0.9173	0.5557	-0.05284	-0.2154	0.18	-0.02431	-0.5832	-0.8169	-0.2367	0.2494	-0.5295	-0.6901	-0.278	-1.463	0.2675	-0.6426	-0.1508	-0.3144		0.6987	-0.1487	-1.154	0.4716	0.2568	0.003761	-0.5661			-0.2867	-0.471	-0.3968		-1.086	-1.521
IMAGE:594556	MTA3	likely ortholog of mouse metastasis associated 3	-2.139	-3.204		-1.871		-2.969	-2.483	-1.581	0.1171	-0.05874	-0.2604	0.3165	0.2864	0.9683	0.2767	0.8082	0.3656	-0.629		-0.4822	-0.3859		0.5604	-0.7985		-0.287		0.09852	-0.7916	-0.4198	0.08656		0.7497	-0.1977	-0.6433	0.5326	0.2178	-0.6652	1.545		0.5367	-0.1857	-0.46	-0.5858	-1.455	-2.405	-1.54
IMAGE:531479	NR2F6	nuclear receptor subfamily 2, group F, member 6	-0.9275	-0.9334		-0.97	-0.9687	-1.228	-0.962	-1.18	0.5381	0.1023	-0.05942	0.9075	-0.2026			-0.3108		-0.538		0.6388	-0.6149	-0.9447	-0.1486	-0.1975	-0.008062	0.254	-0.6514				-0.5524	-0.3799	0.1707					0.9258	0.9659	1.035	0.1177	-0.5747	0.09102	0.7752	-0.05362	-0.7641	-0.4087
IMAGE:795888	RBBP2	retinoblastoma binding protein 2	-0.8605	-0.8964	-0.9518	-0.703		-1.061	-0.955	-1.173	0.1651	-0.1307	-0.1224	-0.1655	0.2044	0.1763	-0.1253	-0.3038	-0.9264	-0.171	-0.6653	-0.05418	-0.2879	0.2123	0.1984	-0.4305	-0.6311	-0.339	0.3356	0.3665	-0.3436	-0.6418	-0.4954	-0.3029	0.2877	0.1203	-0.2253	-0.1194	-0.1842	-0.6572	-0.4271	-0.3779	-0.2853	-0.1877	-0.362	-0.05775	0.1634	-0.1771	-0.2517
1360920	ZNF217	zinc finger protein 217	-2.833	-2.748	-2.114	-2.365	-1.744	-2.583	-1.647	-4.035		0.7273	0.4256	0.8225	-0.1076	-0.3257	0.2627	-0.5358	0.1316	0.137		-1.006	-1.43	-0.5597	0.2564	0.1075		0.319	-3.716	0.2845	-0.9856	-0.5438	-0.4274	0.2151	0.2957	0.7883	-0.5173	-1.081	0.06378	-0.5092	-2.029	-1.39	-1.287	-1.43	-1.004	-1.45	0.03138	-0.1791	0.2163
IMAGE:796088	ZNF217	zinc finger protein 217	-2.404	-2.709	-2.615	-2.436		-2.544	-1.498	-2.986	0.7421		-0.1954	0.8515	-0.6886	0.04333	-0.06831	-0.5768	-0.0394	-0.484	-0.3583	-1.007	-1.321	-0.2807	0.2654	-0.3835	-1.014	0.218		0.5435	-0.6266	-0.3748	-0.1184	0.3041	0.8547	0.4873	-0.5183	-0.8124	0.5328	-0.4702	-1.53	-1.291	-0.2283	-1.261	-1.215	-1.261	0.3704	-0.2401	-0.4747
IMAGE:2211651	ZNF217	zinc finger protein 217	-2.309	-2.114	-1.85	-2.701		-2.219	-2.373	-2.571	0.8271		-0.4304	0.6065						-0.439		-1.922	-0.8259	-0.1557	0.1104	-0.3785							-0.1334		0.9497					-0.6952	-0.8051	-0.8759	0.04666			-1.166	-0.01462	-0.5651
IMAGE:147834	ZNF217	zinc finger protein 217	-2.558	-2.443		-2.6		-2.438	-2.272	-2.37	0.6181	0.2323	-0.2194	0.5375	-0.5526	0.1893	-0.1623	-0.2408	-0.2134	-0.338			-1.145	0.1153	0.2514	-0.6275	-1.848	0.204		0.4295			0.09756	0.3701	0.6907	0.6233	-0.4123	0.01361	0.1288	-0.6242	-1.394	-1.635	-0.3123	-1.405	-0.809	-1.375	-0.003623	-0.6141	-0.4987
IMAGE:1518581	TGIF2	TGFB-induced factor 2 (TALE family homeobox)	-2.061	-2.926	-2.282	-2.313	-2.112	-2.231	-2.385	-2.473	0.4151	-0.04074	-0.2724	-0.04549	-0.04565	-0.6437	-0.3553	-0.1938	0.0436	-0.291	-0.3653	0.3158	-1.248		-0.1616	-0.3605	-1.111	-0.219		0.6965	-0.1436	-0.2018	0.1446		0.4477	0.8503		0.06061	-0.3142	-0.9872	-0.2171	-0.4879	0.1747	-1.288	-0.772	-1.188	0.3234	0.2229	-0.2417
IMAGE:24415	TP53	tumor protein p53 (Li-Fraumeni syndrome)	-1.352	-2.487		-2.144		-1.122	-2.226	-1.734	-0.5559	-0.5617	-1.843	-1.216	0.3234	0.5953	0.4537	-0.1348	-0.2474	-0.682	-0.3263	-0.2952	-0.9089	-0.8387	0.4274	-0.6115		-0.26		0.1555	0.8554	0.1372	0.6836	0.2661	0.5867	1.249	0.07373	-0.5804	0.04478	-1.258	-0.2981	-0.4289	-0.7063	0.07127	-1.283	-0.4388	0.8924	0.01187	-0.2127
IMAGE:236338	TP53	tumor protein p53 (Li-Fraumeni syndrome)	-1.227	-2.302		-1.789	-1.008		-1.981	-2.339		-0.5967	-1.468	-1.051	0.1684	-0.3597	0.2987	-0.4298	-0.8324	-1.177		0.07982	-0.4339			-0.5265	-2.527	-0.175		0.01052	-0.07957	-0.8978		-0.3289		1.514		-3.615	-0.1502				-1.831	-0.4737	-1.258	-0.3838		-0.4331	-0.2177
IMAGE:2288413	EMX2	empty spiracles homolog 2 (Drosophila)	-1.437	-1.872	-0.7178	-0.989	0.02229	-1.077	-1.471	-1.719	-0.5109	-1.007	-1.778	-0.4915						-0.317	0.6687	0.1998	-0.9939	-0.1337	0.4424	-0.7065			-0.3004				0.8986		1.062					0.1168	-0.1431	0.07605	0.1687			-1.104	0.3974	-0.7831	-1.058
IMAGE:814080	HDAC1	histone deacetylase 1	-1.723	-2.088	-1.524	-1.445	-1.024	-1.723	-1.807	-1.765	-0.1169	-0.6427	-0.7644	-0.05749	-0.02765	0.7943	0.4427	0.3542	0.2516	-0.173	0.3027	0.1138	-0.2599	0.5303	0.7964	0.3075		-0.841	-0.4064	0.4645	-0.8356	-0.9538	0.4826	-0.7049	2.076	-0.5417	-0.1673	-0.4414	0.01378	-0.6792	-0.4591	-0.7799	-0.1573	-2.01	-2.094	-1.07	-0.08862	-0.9591	-0.7237
IMAGE:137457	NFATC3	nuclear factor of activated T-cells, cytoplasmic, calcineurin-dependent 3	-1.521	-1.806	-1.172	-1.073		-1.661	-0.985	-1.573	0.2151	-0.08074	0.09758	0.5745	0.1544	-0.07367	0.1347	0.2062	-0.1164	-0.241	-0.8853	-0.5742	-0.7979	-0.0577	0.2784	-0.3605		-0.519		0.2265	-0.6036	0.1682	-0.1454	-0.002859	0.3777	0.2003	-0.3153	-0.7594	-0.5042	-0.07724	0.06288	-0.6679	-1.195	0.3323	0.598	1.202	-0.02662	-0.3071	-0.1717
IMAGE:207808	NFATC3	nuclear factor of activated T-cells, cytoplasmic, calcineurin-dependent 3	-1.634	-1.559	-1.345	-1.056	-0.9947	-1.654	-0.758	-2.206	0.2921	-0.00374	-0.1954	-0.1185	-0.05865	0.03333	0.2317	0.3132	-0.1794	0.05596	-1.048	-0.09718	-0.4709	-0.2807	0.5354	-0.4635	-0.9741	-0.762	-1.397	-0.4265	-0.3766	0.6052	0.09156	0.04414	0.3547	0.4073		-0.01239	-0.9072	-0.1902	-1	-0.7909		0.5793	0.145	1.649	-0.009623		0.5153
IMAGE:727192	NFATC3	nuclear factor of activated T-cells, cytoplasmic, calcineurin-dependent 3	-1.177	-1.442	-1.088	-0.899	-0.8277	-1.277	-1.001	-1.259	0.3491	0.2933	-0.4284	0.05851	-0.001649	0.2503	0.1387	0.3802	-0.3024	-0.09704	-0.8813	-0.4202	-0.2639	-0.3537	0.5524	-0.8065	-1.057	-0.915	-0.9304	-0.4995	-0.9796	1.052	-0.5014	-0.4289	-0.008327	0.1343	0.5287	-0.4254	0.08978	-0.3532	-0.6331	-0.7539	-0.1213	0.1163	0.142	0.9362	0.1474	-0.1631	0.1323
IMAGE:1700966	TGIF2	TGFB-induced factor 2 (TALE family homeobox)		-2.549		-4.446			-1.518				0.3346		-0.7886			-0.4368	-0.3194	-0.814	-1.388	-0.7972	-0.1909			-0.5935	-0.3141	0.608		-1.546		0.2152			-0.2853	1.187			-2.217	-1.04	-1.6		-0.1383	-0.7107	-0.975			1.03
IMAGE:504826	TFAM	transcription factor A, mitochondrial	-0.8355	-1.021	-0.7268	-0.598	-1.167	-1.576	-0.65	-1.258	0.1001	0.4843	0.09258	1.44	0.1794	-1.599	0.03969	-0.1088	-0.3414	-0.956	-0.7603	-0.1692	-1.043	-1.733	-0.7466	-0.6855		0.396	0.07063	-0.7385	-0.8586	-0.4768	-1.13	0.4221	0.1727	0.4353	0.09973	0.1256	0.2208	0.8778	-0.7721	0.4071	-1.03	-0.1727	0.003019	0.9072	-0.6216	-0.6921
IMAGE:897562	GABPA	GA binding protein transcription factor, alpha subunit 60kDa	-1.254	-0.5894	-0.3348	-0.216	-0.7547	-1.224	-0.478	-1.136	0.3521	-0.2537	-0.5554	0.8815	0.2214	0.1633	-0.008309	-0.1068	-0.5294	-0.504	-0.8583	-0.1172	-0.6109	-1.101	-0.01456	-0.5835		-0.732		-0.9265	-0.8066	-0.8048	-0.3984	-0.4059	0.2247	0.3173	0.1517	0.6576	0.06278	0.3398	-1.27	-0.6609	-0.7183	0.4693	0.135	0.5092	0.2804	-0.5501	-0.7747
IMAGE:23275	MADH4	MAD, mothers against decapentaplegic homolog 4 (Drosophila)	-0.9905	-0.6164	-1.202	-0.773	-1.662	-1.201	-1.265	-1.193	0.6151	0.8693	0.5276	0.1945	0.3944	-1.174	0.2747	0.1662	-0.2664	-0.641	0.09469	0.4758	-0.3979	-1.148	0.4084			0.361		-1.253	-2.264	-2.172	-0.6154		-0.1923	0.7103		-0.7194	0.07578	0.1728	-1.027	0.2521	-1.725	-0.5077	0.588	0.6422	-0.1366		0.01829
IMAGE:788421	MADH4	MAD, mothers against decapentaplegic homolog 4 (Drosophila)	-1.025	-0.7804	-1.476			-1.645	-1.289	-0.9769	0.6411	0.3853	-0.02642	0.6005	0.3204	-0.03767	-0.08931	-0.09784	-0.4404	-0.495	-0.2693	0.4418	-0.3819		0.2244	-0.8345		-0.08304		0.1225	-1.048	-0.8858	-0.2494			0.1363	-0.1393	-0.1734	0.3218	-0.2112	-0.4711	-0.3619	-1.009	0.1483	0.374	0.4982	-0.1506	-0.6211	-0.7857
IMAGE:590148	ZNF131	zinc finger protein 131 (clone pHZ-10)	-0.8235	-1.199	-0.8648	-1.236	-0.8047	-0.8543	-0.978	-1.036	0.8821	-0.3437	0.1546	0.7315	0.3014	-0.07667	-0.06831	0.1832	-0.4594	-0.614	0.5217	0.1628	-1.051	-0.1107	0.1554	-0.4435	-1.614	0.07796	-0.4474	-0.09648	-0.9666	-1.015	-0.2184	-0.8559	0.7847	0.2973	0.2217	-0.8124	0.3428	-0.2502	-0.2701	-0.09095	-0.07834	-0.3707	-0.004981	0.1492	0.09038	-0.7801	-0.7047
IMAGE:784035	UBP1	upstream binding protein 1 (LBP-1a)	-0.4925	-0.0884	0.05624	0.175	0.1063	-0.5833	-0.147	-0.4449	0.07306	-0.2027	-0.4544	0.1825	0.1724	0.3443	0.3227	0.2742		0.04696	0.01269	0.5738	-0.5699	-0.1997	0.4364	-0.3225	-1.073	-0.671	-1.016	-0.09548	-1.196	-0.4738	-1.077	-1.075	0.2957	-0.06167	0.3127	-0.4514	0.4638	-0.06924	-0.6891	-0.1899		-0.5397	-0.134		-0.1886	-0.6091	-0.2237
IMAGE:2568436	TARDBP	TAR DNA binding protein	-0.9345	-0.4004	0.08424	-0.167	-0.5857	-1.355	-0.859	-0.9469	0.6911	0.3053	0.1236	0.4105						-0.475	0.03069	0.6918	-0.9519	-0.6617	-0.1756	-0.6945			-1.188				-0.8694	-1.457						0.3388	-0.6011	0.4381	-0.6593			0.6382	-0.3306	-0.7211
IMAGE:293576	TARDBP	TAR DNA binding protein		-0.5374	-0.06276	-0.224	-0.5027	-1.162	-1.046	-1.084	0.3141	-0.09174	-0.07342	0.05351	0.2234	0.5053	0.1537	-0.01484	-0.5274		-0.3763	0.2248	-1.029	-0.2587	-0.002563	-0.5915	-1.602	-0.23		0.5855	-0.8646	-0.2128	-0.2464	-0.7939	0.6767	0.1993	-0.07627	-0.2304	0.5848	-0.008239	-0.3281	-0.1889	-0.006338	-0.7087	0.167	0.09125	-0.5976		-0.7427
IMAGE:490102	BTAF1	BTAF1 RNA polymerase II, B-TFIID transcription factor-associated, 170kDa (Mot1 homolog, S. cerevisiae)	-0.5405	-1.086		-1.133	-0.4217	-1.251	-1.055	-1.473	0.7551	0.4493		0.9445	0.04435	-0.5137	0.1947		-0.2864	-0.09104		0.5358	-1.028	-1.008	1.008	-0.6205		-0.309		0.03652	-1.164	-0.6718	-1.265	-0.2929	0.007673	0.5803	0.004732	-0.9294	-0.1742	-0.1472	-1.837	-1.288	-1.125	-1.368	-0.242	-0.3778	0.06338	-0.6571	-0.1117
IMAGE:265716	GABPA	GA binding protein transcription factor, alpha subunit 60kDa	-1.785	-0.4704	-1.276	-0.667		-1.895	-1.129	-1.447	0.7711	0.7953		1.151	0.5404	-1.858	-0.06931	-0.4578	-1.11		-1.429	0.2018	-1.102	-1.302	0.3544			0.457		-0.8875	-1.188	-1.906		-1.597		0.7263	-0.2493	-1.683	-0.1682					-1.022	0.514	0.4382	-0.3006		-0.2057
IMAGE:1897944	TSC22	transforming growth factor beta-stimulated protein TSC-22	-1.43	-0.5754	-0.5308	-1.082	-0.6907	-1.38	-1.084	-1.332	0.9461	0.7803	1.079		0.3954	-0.1727	0.3357	0.08716	-0.0254	-0.48	-0.3043	-0.5132	-1.087	-0.3667	-0.3206	-0.5095		0.542		0.5375	-0.7326	-0.6608	-0.1344		1.149	0.6413	0.3857	-1.838	0.2368	-0.5062	-0.7461	-0.7469	-0.7443	0.1833	0.139	0.4632		-0.9661	-1.381
IMAGE:321708	TFDP1	transcription factor Dp-1	-0.7155	-0.9914	-0.6268	-0.628	-0.5467	-0.9463	-1.06	-1.018	1.23	1.694	1.303	1.47	0.3594	-0.3687	0.6097	-0.1588	-0.6114	-0.246	-0.06031	0.03082	-1.203	-0.7327	-0.5666	-0.7655	-1.746	0.446		-0.3685	-0.9986	-0.5468	-0.6804	-0.05786	0.2227	0.4653	-0.1903	-1.104	0.2308	0.3878	0.2479	0.4871	-0.2003	0.3273	0.773	0.5972	-0.3916	-0.7621	-0.8867
IMAGE:27330	CNOT7	CCR4-NOT transcription complex, subunit 7	-0.1495	0.6746		-0.042	0.4893	0.2097	0.186	0.1181	0.7661			0.9555	0.2154	-0.1627	-0.9743	-0.3928	-0.7154		-1.644	-0.2932	-1.117		-0.2506	-1.2	-1.38	-0.308		-0.6025	-0.6726	-0.2208	-0.6444	-0.2319	0.4987	0.1613	-0.5643	-0.5084	-0.5232	0.04376	-0.4461	0.1731	-1.144	0.3133	0.549	0.3332	-0.6956	-0.9161	-1.141
IMAGE:752634	CNOT7	CCR4-NOT transcription complex, subunit 7	-0.1565	-0.2324	-0.1378	-0.059	-0.1277	-0.6273	-0.241	-0.3789	0.7791	0.4033	0.4816	1.449	0.3284	-0.7097	-0.08131	-0.3998		-0.137		-0.1502	-0.3339		0.05244	-0.9665	-0.8471	0.04496		-0.3195	-0.4396	-0.4778	-0.2514	-0.5789	0.01167	0.4043	-0.8213	-1.495		-0.08324		-0.08395		-0.2737		0.7362	-0.09262	-0.7131
IMAGE:2112574	ZNF24	zinc finger protein 24 (KOX 17)	-0.8595	-0.1054	-0.1308	-0.142	-0.8007	-1.36	-0.614	-0.9019	0.7561	0.8703	0.9586	1.936						0.05996	0.4457	0.006823	0.2131	-0.3267	-0.05056	-1.14	-0.8901						-2.244	-2.612	-0.4013					0.6838	-0.4161	0.3431	-0.6843			0.5232	-0.2656	-0.3061	-0.4007
IMAGE:824074	YY1	YY1 transcription factor	-0.8155	-0.6014	-0.3268	-0.238	-0.5267	-1.366	-1.03	-0.8179	0.9001	0.7043	0.4626	1.09	0.8294	-0.5187	0.4697	-0.1788	-0.8614	-0.236	-0.5203	0.03082	-0.2429	0.0473	-0.5866	-0.6455	-0.8761	-0.02404	-1.229	-0.9985	-1.289	-0.8068	-2	-0.9079	-0.08733	0.6853	-0.4403	-1.124	0.02078	0.4078	-0.5621	0.5071	-0.8803	0.2573	0.06302	0.6872	-0.4616	-0.3621	-1.117
IMAGE:2569025	TFCP2	transcription factor CP2	-0.3175	-0.1934	0.3012	0.4	-0.02871	-0.8283	-0.302	-0.4399	0.8381	0.9123	0.5606	0.4175						-0.508	-0.7523	0.4488	-0.9349	-0.4047	0.1714	-0.8875	-1.198		-1.201				-1.692	-1.44	0.6907					0.2158	0.6659	0.3051	-0.7723			0.1452		-0.5041	-0.6087
IMAGE:1594019	SUPT4H1	suppressor of Ty 4 homolog 1 (S. cerevisiae)	-0.5905	-0.5664	-0.3518	-0.343	-0.4917	-0.7813	-0.765	-0.6529	0.5051		-0.1324	0.8245	0.2444	-0.2837	0.1947	-0.1538	-0.6164	-0.02104	-0.4053	0.5658	-0.6979	-0.4177	-0.1116	-0.3705	-0.6111	-0.399	-0.9944	-0.4035	-0.6236	-1.242	0.1146	0.09714	1.428	-0.1297	-0.01527	-0.6894	-0.2442	0.3028	-0.2671	0.1621	-0.7753	-0.7577	0.298	0.4022	0.003377	-0.3371	-0.5017
IMAGE:1893749	ZNF131	zinc finger protein 131 (clone pHZ-10)		-0.5184	-0.06376	-0.045	0.4463	-0.1133	-0.197	-0.4649	-0.3069	-0.7227	-1.074	0.08251	0.2224	-0.09567	0.3327	0.1742	0.0316	-0.463	-0.3273	-0.4062	-0.9199		0.9164	-0.3925	-1.083	-0.371	-0.5264		-1.006	-0.4238	-0.6074	-0.03486	0.7957	0.5583	1.023	-1.051	-0.3362	-0.4192	-1.069	-1.11	-1.127	-0.3697	0.08602	0.3402	-0.1986	-0.5191	-0.3137
IMAGE:624754	CBFB	core-binding factor, beta subunit	-0.3085	-0.9544	-1.12	-0.691	-1.08		0.207	-1.261	-0.1229		-0.9104	-0.03349	0.04635	-0.09167	0.1267	-0.8618	-0.2344	-0.779	-0.7833	-0.6322	-1.046	-0.7157	-0.2096	-1.159	-0.9591	-0.02704		0.2985	-1.162	-0.1298	-0.3434	-0.3309	-0.07033	0.01233	-0.04327	0.3626	1.068	-0.2452	-0.6651	-0.3859	0.01666	0.9243	-0.17	0.8442	0.1154	-0.4651	-0.5497
IMAGE:2515917	CBFB	core-binding factor, beta subunit	-0.4355	-0.5814	-1.337	-0.528	-0.6967	-0.8763	-0.85	-0.8579	-0.3999	-0.3757	-0.4074	-0.1505							-0.1803	-1.029	-1.003	-0.9027		-0.5355	-0.8661		1.051				-1.02	-0.3279	0.1427					-0.2722	-0.1821	-0.05295	-0.3203			0.8072	0.5984		0.01329
IMAGE:322494	CBFB	core-binding factor, beta subunit	-0.4445	-0.7204		-0.387	-0.3857	-1.185	-1.069	-0.7869	0.05106	-0.6347	-0.8164	0.08051	-0.02965	0.1523	-0.09931	-0.9778	-0.3804	-0.765	-0.08931	-0.2182	-1.082	-1.092		-0.3545		-0.293		0.3925	-0.8176	-0.6858	-0.6494		0.2737	-0.003667	0.1807	0.4566		-0.4112		-0.1719	-0.04934	0.8783	-0.396	0.7782	0.04938	-0.5611	-0.5357
IMAGE:340673	PRDM2	PR domain containing 2, with ZNF domain		-0.7584		-0.225		-1.093	-0.617		0.8731	0.4573	-0.02442	-0.1975	-0.5076	-0.3557	0.5127	-0.1858	-0.1584	-0.793		0.1138			-0.09356		-0.1331	-0.191		-0.6755	-1.336	-0.9938			-0.2943	-0.001667		-0.1814	-0.6262					0.05027	0.04602	-0.009753		-0.01913
IMAGE:1009808	NKX3-1	NK3 transcription factor related, locus 1 (Drosophila)	-1.428	-1.723		-1.8		-1.618	-1.412	-2.17	0.4781	0.3223	0.2006	1.448	-0.05265	-0.8807	-0.6523		-0.9134	-0.708		-0.1712	-1.115	-0.3847	-0.6186	-1.088	-1.698	-0.386			0.09943		-1.162	-0.2599	0.7407	-0.5967		-0.9264	0.3488	-0.1242	-0.6441	-1.005	-1.542	0.09527	-0.529	0.06525	-0.8636	-0.7841	-0.6987
IMAGE:263836	ZNF24	zinc finger protein 24 (KOX 17)	-1.475	-0.6404		-0.457	-0.5557	-1.305		-1.297	0.5411	0.3753	0.1736	1.261	0.2304	-1.358	-0.1893	-0.4278	-0.7904	-0.385	0.1507	0.3818	-0.4919	-0.6217	-0.1156	-0.3445	-1.285	-0.153		0.5325			0.3406	0.003141	-0.6463	-0.07367	0.04073	-0.6734	1.022	-0.5212	0.1089	-0.3819	0.1807	-0.5717	-0.116	0.08825	0.2294	0.5289	0.3543
IMAGE:2497644	BTAF1	BTAF1 RNA polymerase II, B-TFIID transcription factor-associated, 170kDa (Mot1 homolog, S. cerevisiae)	-0.6475			-0.52	-1.169		-0.632		0.3681	-0.5377	-0.7694	0.2575								-1.301		-0.4447	0.4814	-1.708	-1.068						0.2576		0.2207					-0.2842			0.09766			-0.2548	-0.5536	-0.02413
IMAGE:366041	BAZ1B	bromodomain adjacent to zinc finger domain, 1B	-0.1635	-0.0794	0.2052	0.194	0.1953	0.06573	0.112	-0.5159	0.3821	0.3263	-0.3054	0.2715	0.1314	0.3233	-0.1383	0.2532	-0.0694	-0.444	-0.3483	0.3428	-0.3609	-0.2707	-0.5246	-0.5635	-0.5441	0.06796	-2.917	-0.1765	-0.1966	-0.3948	-2.048	-1.056	-0.7353	0.3573	-0.7183	-0.3824	0.4328	-0.2302	-1.16	-0.6809	-0.5983	0.2193	-0.07498	0.6392	-0.1996	-0.1001	-0.6447
IMAGE:68063	ZNF92	zinc finger protein 92 (HTF12)	0.4325	-0.0534		0.23	0.8113	0.1717	-0.001957	0.1101	-1.152	-0.3577	-1.569	1.008	0.2874			-0.9608	-0.8934				-1.275			-0.2775				-0.9505			-2.642	-2.63	0.2207	0.05333				0.1358	-0.5841	0.5551	-0.9223	-0.8047	0.341	-1.465			-0.5287
IMAGE:68207	ZNF92	zinc finger protein 92 (HTF12)					-0.4057		0.621	0.6931				1.081	0.1004	-0.08767	0.5507	-0.02784	-0.5604	0.615		-1.088	-0.5019					-0.553		-0.6375	-0.4376	-0.5258	-0.5194		-0.1563	-0.1137	-0.5793	0.1666	-1.768	-0.1812	-1.061	-0.5919		-0.2717	0.254			-0.2711	-1.396
IMAGE:60955	ZNF236	zinc finger protein 236	0.3875	0.4716		0.455		-0.01327	-0.327	0.8851	0.3931	-0.5127		0.1625	-0.3976	-0.05567	-0.7573	-0.2558	0.2816						0.8164			-0.601		-0.9355	-0.6656		-1.927		0.8757	-0.4417			-1.126	-0.2692	-0.5691		-0.2173	-0.3397		-0.05975		-0.7291
IMAGE:381067	RFXAP	regulatory factor X-associated protein	-0.4715	0.0626			-0.4527			0.1661	1.024	-0.1417	-0.5234		-0.2566	-0.3447	-0.5263	0.06516	-0.8874				-0.8389	-0.5487	0.1874		0.2679	-0.64		-0.8645	-0.8246	-0.2028	-0.6364	-1.454	-0.3233	0.5293	-0.3963	-0.8604	-2.185	0.06176	-0.4381		-0.1563	-0.09873	0.007019	-0.5888		-1.228
IMAGE:785572	ZNF131	zinc finger protein 131 (clone pHZ-10)	-0.1015	-0.3174	-0.1928	-0.454	-0.9327	0.04773	-0.406	-0.1639	-0.1059		-0.1534	0.2435	0.4234	0.3553	0.3937	0.2152	-0.1774	0.408	-0.05631	0.1248	-0.9889	-0.9787	0.4674	-0.4115		-0.25		-0.1645	-0.7646	-0.8028	-0.5764	-1.564	-0.05333	0.2393	0.4337	-0.2004	-0.1252	0.06176	-0.1281		0.5037	-0.9787	-0.303	0.1812	-0.1776	-0.1981	0.07729
IMAGE:2461594	MLLT10	myeloid/lymphoid or mixed-lineage leukemia (trithorax homolog, Drosophila); translocated to, 10	-0.6045	-0.3704	-0.2158	-0.587	-0.5457	-0.8253	0.01104	-0.3769	0.1711	0.4453	-0.01642	0.3405						0.06496		-0.1882	0.4081	-0.0917	-0.3556	-1.045	-0.05506						-3.589							0.8088	-0.08112	0.2381	-0.2093			-0.1718		-0.3211	-0.1257
IMAGE:838829	PLU-1	putative DNA/chromatin binding motif	-0.5995	-0.4454	-0.08076	-0.092	-0.4707	-0.4003	-0.664	-0.7319	0.6461	0.3803	-0.1414	-0.004486	0.3154	0.9773		-0.2428		-0.71	-0.4943	0.2268	-0.9969	-0.8867	0.1994	-0.1895				-0.2325	-0.8626	-0.4008	-0.8844	-2.402	0.8887		0.07573	-0.3084	0.1968	-0.6962	-1.266	-0.9469	-0.9343	-0.9267	-0.391	-0.9468	-0.2456	-0.5461	-0.8107
IMAGE:506667	MLLT10	myeloid/lymphoid or mixed-lineage leukemia (trithorax homolog, Drosophila); translocated to, 10	-1.093	-0.9384	0.02624	-0.485	-0.09371	-0.5933	-0.557	-0.8549	0.1131	0.09726	-0.2744	-0.04749	0.6124	0.1043	0.6227	0.05416	-0.2184	-0.263	-0.8873	0.6838	-1.17	-1.56	0.5864	-0.3625	-0.7431	-0.711		-0.3455	-2.306	-0.5838	-1.727	-1.515	-0.1443		-0.01727	-0.07139	0.5238	0.8408	-0.4991	-0.7399	-0.5473	-0.4297	-0.134	0.2302	0.09138	-0.4091	0.06629
IMAGE:666726	KIAA0863	KIAA0863 protein	-0.04753	-0.5234		0.07	0.03129	-0.3983	-0.512	-0.5399	0.1881	-0.1977	-0.2194	-0.1425						0.05196	-0.5423	0.6388		-0.9247	0.7514	-0.6875							-0.8924	-1.17	0.3707					-0.1042	-0.7241	-0.4149	-0.5723			-1.405	0.3064		0.07129
IMAGE:898083	MYST2	MYST histone acetyltransferase 2	0.2635	0.1976		0.601		0.02273	-0.05096	0.08109	0.5291	0.7033	0.6616	-0.3915	0.3084	0.4703	0.1287	-0.2398	-0.6924	-0.717		0.4498	-0.9539		-0.7776	-0.8365		-1.295		-0.8995	-1.34	-1.088	-0.08144		-0.1483	0.1943	-0.4813	0.3046	0.2398	0.4968	-0.3331	0.05605		0.1163	0.252	0.5562	-0.5926	-1.073	-1.018
IMAGE:669443	HSF2	heat shock transcription factor 2	0.1635	-0.0224	-0.2678	0.261	-0.2577	0.5127	-0.08096	0.1311	-0.1009	-1.007	-0.6784	0.5985	-0.07165	0.3903	-0.5113	0.02016	-0.7324	0.253	-0.4713	0.7798	-0.9839	-0.5337	-0.09756	-0.8765	-0.7071	-1.075		-0.06948	-1.5	-0.1978	-0.8814	-2.659	-0.4383	0.004333	-0.8813	1.235	0.5698	0.5868	0.4769	0.5161	0.5987	1.756	1.932	1.076	-0.7826	-1.743	-1.078
IMAGE:1554727	HSF2	heat shock transcription factor 2	0.2755	0.3096	0.4142	-0.067	0.1943	0.2847	0.161	-0.1669	-0.06894	-0.1947	-0.07642	0.4905	0.04035	0.2023	-0.5193	-0.2778	-0.6504		-0.6593	0.7518	-0.9919	-1.682	0.4944	-0.8945	-1.005	-0.243		-0.2775		-0.7958	-0.7294	-2.177	-0.6763	-0.3137	-0.6393	0.8166	-0.2182	0.7488	0.1789	0.9181	-0.7793	1.528	1.484	1.218	-0.4006	-0.5811	-0.7457
IMAGE:41345	RLF	rearranged L-myc fusion sequence		0.0316	0.04624	0.335	0.1963	0.02673	-0.147	-0.1249	-0.2769	-0.2027	-0.1244	0.2125	0.5624	0.2943	-0.2473	-0.4958	-0.8584	-0.343	-0.4173	0.3438	-0.7999	0.0903	0.04644	-0.7625	-0.8931	-0.301		0.5945	-0.6756	-0.8338	-1.617	-1.245	-0.09433	0.008333	0.4827	-0.001391	0.05378	0.3708	-0.2891	5.02e-05	-0.06734	0.1403	0.496	0.06025	-0.3386	-0.1091	-0.3937
IMAGE:416099	BTAF1	BTAF1 RNA polymerase II, B-TFIID transcription factor-associated, 170kDa (Mot1 homolog, S. cerevisiae)	-1.437	-0.8124		-0.609		-1.657	-0.871		0.7291	0.4633	0.9016	0.9285	0.4984					0.473	0.4687	-0.6502	-0.3739		0.4624	-0.4965	0.1729					-0.1478	-3.801		-0.8383				0.2798	-0.1432	-0.8431	-0.6839	-0.1413			-0.4838	-0.5626	-0.7831	-0.2577
IMAGE:841655	RBBP2	retinoblastoma binding protein 2	-0.7035	-0.1894	-0.4548	-0.356	-0.2947	-0.2943	-0.328	-0.3659	0.3221	0.2463	0.03458	-0.1585	0.4114	0.1133	0.05169	-0.1368	-1.439		-0.04831	-0.1572	0.6591	0.009302	-0.4546	0.2565		-0.182		-1.026	-0.4566	-1.075	-2.478		-0.3853	-0.1627	-0.2483	-1.022	-0.1172	-0.01024	-1.13	0.3091	0.06166	0.2293	-0.205	0.06925	-0.1296		0.02529
IMAGE:345348	PRDM2	PR domain containing 2, with ZNF domain	0.4395	1.414		0.737		-0.03127	0.735	0.6071	0.5751	0.4293	1.078	-0.3555	0.5344	-0.5237	0.01469	0.2162	-0.5364	0.519		0.005823	0.4121		-0.6916	0.3595	0.2289	-0.05904		-1.493	-0.6536	-0.6218	-3.115		-1.752		-0.9253	-1.569	-0.7642	-0.2872	0.1029	-0.06795	-0.6353	0.06227	0.948	0.1222	-0.4766	0.1829	0.02829
IMAGE:309591	EP300	E1A binding protein p300	-0.2345	0.0196	0.004242	-0.047	0.05429	-0.3653	-0.008957	-0.3069	0.2711	-0.00474	0.2936	-0.8795	-0.09965	0.4123	0.2507	-0.1178	-0.2004	-0.01504		0.8018	-0.1819	-0.8017	-0.2356	-0.3645	-1.045	-1.163		-0.6675	-1.028	-0.4158	-0.5794			-0.4137	-0.1393	0.5066	-0.2282	-0.6012	-0.3411	0.01805	-0.3093	0.2083	0.03402	0.2382	0.009377	-0.1011	-0.01571
IMAGE:66457	P66beta	transcription repressor p66 beta component of the MeCP1 complex	0.3745	0.6486	-0.2468	0.602			0.14	0.1821	0.6801		-0.4874		0.01935	-0.5187	-0.3103	-0.1388	-0.4514			0.3008	-0.9329		-0.04656			-0.764		-0.4785	0.08143	-0.5168	-0.4904			-0.5847		-0.8144		0.4778	-0.3321	0.1471	0.07966	0.2073	0.603	0.3072		-0.8221	-0.9667
IMAGE:347730	KLF12	Kruppel-like factor 12		0.7636		1.087	0.8583	-0.2413	0.745	0.7471				-0.1655	-0.1056	-0.2637	-0.2753	-0.5638	-0.3964	0.719			-0.5579			-0.4105		-2.659		-1.913	-1.614	-0.7118		-2.753						1.093		0.3921		-0.1077	1.188	-0.5778
IMAGE:1468222	P66beta	transcription repressor p66 beta component of the MeCP1 complex	0.2325	0.4866		0.75	0.4213	0.4417	0.328		0.2081	0.02226	-0.8994	-2.472	-0.1826	0.01933	0.04769	-0.3308	-0.5134	-0.608		0.5488	-0.7949		-0.5586	-0.2475	-0.2981	-0.986		-0.6505		-0.7088	-2.392	-0.9399	-0.7693	-0.2767	-0.04227	0.08361	-0.04122	-0.3242	-0.5341	-0.2449	-0.9523	0.2953	0.641	0.4152	0.2764	-0.4241	-0.5987
IMAGE:341092	MLL	myeloid/lymphoid or mixed-lineage leukemia (trithorax homolog, Drosophila)	0.2855	0.2296	0.8442	0.603	1.144	0.4147	0.261	0.4031	0.6611	0.6753	0.03358	-1.059						-0.105		0.3518	-0.3219		-0.8256	-1.185	-1.235						-2.879	-5.717	-0.9263					-0.1612	-1.101	-0.3819	-0.8593			0.008247	0.1294	-0.1611	-0.8057
IMAGE:429176	ZNF236	zinc finger protein 236	-0.2005	0.2536		0.477	0.3783	-0.5913	0.185	0.1371		-0.2007			-0.1756			-0.2738							0.6284					-0.2935			-1.715		-0.2123	-0.08967		-0.4994	-1.204	-0.2272	-1.647		0.1747		-0.632	-0.5278		-0.2471
IMAGE:2455403	ZNF91	zinc finger protein 91 (HPF7, HTF10)	-1.207	-0.0124	0.3222		-0.5477	-1.037	-0.05096	0.03109	0.08906		0.9716	0.7285						0.283	-0.1613	-0.9002	0.1061	-0.5737	0.1924	-0.8765							-1.001	-2.679	-0.6483					0.3668	-1.323	0.09605	-0.3613			0.006247	-0.01262	0.2669	0.2223
IMAGE:1878504	HMG20A	high-mobility group 20A	0.2225	0.7266	0.7312	0.87			-0.102	0.3701			1.101	-0.03249	-0.5026	-1.461		-0.5908	-2.163		-2.532		-0.3949	-2.335		-0.3275		0.104					-1.892		-1.529	-0.1967			-2.241	0.9158			-0.04234	-1.215	1.091	1.185
IMAGE:1637728	TADA2L	transcriptional adaptor 2 (ADA2 homolog, yeast)-like	0.02547	0.6596	0.1142	0.273		-0.5453	0.01104	-0.2269	0.2511	1.135		0.1305	0.7804	-0.8177	-0.5293	-0.01784	-1.01	0.325	-0.4793	0.2318	-0.5319	-0.8217	-0.3256			0.507			-0.3676	-2.846	-1.649		-1.626	0.2763		-0.8334	-0.6982	0.3688	-1.931	0.04805	-1.379	-0.4317	0.554	1.088	-0.1506	0.1089	0.5943
IMAGE:1474636	TADA2L	transcriptional adaptor 2 (ADA2 homolog, yeast)-like	-0.2655	0.0686		0.172		-0.8663	-0.35	-0.1479	1.08	0.8543	0.03258	0.3095	0.7494	-0.9487	0.1497	0.02116	-0.2114	0.104		0.1108			-0.07656	0.2445		0.07596		-2.128	-0.4786	-2.437	-0.9404		-0.7473	0.3953		-1.844		0.5478	-0.7021	0.00705	-0.6003	-0.1727	0.323	1.197	-0.2816		-0.06671
IMAGE:1455716	TADA2L	transcriptional adaptor 2 (ADA2 homolog, yeast)-like	-0.3945	0.0596	-0.4258	0.223		-0.1753	-0.01896	-0.2369	0.5011	0.2353	-0.06642	0.1305	0.8104	-0.6577	-0.3093	0.03216	-0.8404	0.325	0.05069	-0.1082	-0.2419	0.1783	0.09444		-0.1951	-0.01304		-0.5275	-0.4776	-0.4058	-2.109		-0.2063			-1.033		0.3888	-0.6511	-0.1419	-0.3793	0.3083	0.09402	0.5682
IMAGE:1568882	TSC22	transforming growth factor beta-stimulated protein TSC-22	-1.025	-0.5004	0.1242	-0.577		-1.265	-0.789	-0.9369	1.211	1.285	2.074	2.011	0.2104	-0.7377	-0.4893	0.3122	-0.2704	0.275		-2.258	0.3381	0.0183	1.014	-0.3245	-1.525	-0.143		-0.9175	-0.5076	-0.4458	-1.189	-1.347	1.054	0.2863	-1.279	-2.323	-0.7582	0.01876	-1.291	0.2681		-0.7117	-0.226	-0.8818	-0.09062	-1.161	-0.8557
IMAGE:260325	GABPA	GA binding protein transcription factor, alpha subunit 60kDa	-1.448			-0.92		-1.628	-1.292	-0.7499	0.7281	0.2123	-0.01942	1.028	0.6974	-1.021	-0.1823	-0.1408	-0.5834				-0.08495		0.4114			0.314		-0.4505	-0.6806	-0.8988	-0.02244		-0.5193	0.7333	0.08773	-5.236	0.4388	0.2858	-1.224	-0.1849	-0.4423	-0.5447	0.331	0.5052		-1.454
IMAGE:1837203	LOC152518	hypothetical protein LOC152518	-0.4895	0.2546	0.1892	-0.142	-0.3707	-1.42	-0.07396	-0.4619	1.126	0.9603	0.4386	1.746	0.4154	-0.7027	-0.4443		-0.5154			-2.353	-0.3669	-0.1267	0.5894	-0.8795	-0.4401	0.842		-0.08248	0.2974	0.1592		0.1481		1.451	-2.054	-2.628	-1.933					-0.4767	-0.681	0.2732	-0.4056	-0.6661	-0.2507
IMAGE:1627914	MYNN	myoneurin	-1.364	-0.7194	-0.9648	-0.996	-0.9547	-3.554	-0.578	-0.4859	0.5621		0.6746	2.222						0.466	0.6417	-0.8072	0.1591	0.5693	0.2154	-1.484	-0.2441						-1.128		-0.3253					0.7298	1.61	0.7191	0.6317			0.9492		-0.3701	-2.045
IMAGE:451711	ATF6	activating transcription factor 6	-0.9275	-0.6734	-0.9988	-0.4	-0.6787	-1.648	-1.062	-1.09	0.7581	0.8723	0.4206	1.528						-0.238	-0.06231	0.1188	-0.1149	0.0253	-0.09856	-0.6275			0.7786					1						-0.1542	-0.2541	-0.1549	-0.7823			0.4352	-0.07362	-0.4341	-0.4087
IMAGE:158183	ATF6	activating transcription factor 6	-1.051	-0.7264	-0.5318	-0.653	-1.182	-1.361	-0.895	-0.9529	0.6751	0.5893	0.2676	1.705						0.169	0.1247	0.04582	-0.5479	0.1223	-0.9016	-0.6305	-0.7511		-0.3144				-1.685	1.147	0.1077					-0.007239	0.01288	-0.1679	-0.04534			0.2822	-0.1966	-0.4271	-0.2517
IMAGE:417251	ATF6	activating transcription factor 6	-1.155	-0.1404		-0.347	-1.356	-1.395	-0.639	-0.6069	0.5311	0.9553	0.8036	1.621						0.01496		-0.7982	0.1081	0.6083	-1.096	0.02545	0.03494						-1.609	-0.4969	-0.7863					0.1888		0.1181	-0.5293			0.4382	-0.6106	0.5789	-0.2857
IMAGE:796278	GTF2H3	general transcription factor IIH, polypeptide 3, 34kDa	-0.7665	-0.0924	-0.2978	-0.059	-0.7577	-1.127	-0.621	-0.2789	0.5191	0.6033	0.4316	1.249	0.6984	-1.36	0.5587	0.1202	-0.5724	0.343	-0.1413	-0.4502	-0.5439	0.8063	0.07244	-1.227	-1.367	0.445	0.6696	-0.4295	-0.2096	-0.6378	-0.4714	1.341		0.5343	-0.7413		0.5498	0.2368	-0.4231	-0.1039	-1.121	-0.2137	0.962	2.116	-0.5026	-0.003131	-0.4177
IMAGE:502463	ZNF24	zinc finger protein 24 (KOX 17)	-1.521	-0.2164		-0.323		-1.581	-0.825	-0.7929	0.8551		0.7776	2.055	0.6244	-1.494	0.004691	-0.5538	-0.8464	0.229	0.6447	0.1958	-0.2679		0.02844	-0.0005486		0.671		-0.8935	-0.4536	0.1182	-0.8654		0.09767	0.7603	0.09473	-1.209	-0.4142	0.9028	-1.177	0.4221	-0.6553	-0.3477	0.498	0.4522	0.01338	-0.05713	-0.09171
IMAGE:233547	C4orf1	chromosome 4 open reading frame 1	-0.08253	0.5716	0.7962	0.585	0.05629	-0.5933	-0.137	0.7851	0.5631	0.3973	0.5256	1.883	0.5824	-0.5957	0.6127	-0.4258	-0.4784	-0.06304	-0.05731	-0.6662	-0.9499	0.3703	0.1164	-0.6725		0.409		-0.2855	-1.046	-1.404	-4.967	-1.295		0.5883	-0.2073		-0.1762		0.2109	0.9501	-1.067	-1.22	0.966	0.03025	-0.7286	-0.7891	-0.5137
IMAGE:279776	ZNF155	zinc finger protein 155 (pHZ-96)	-0.7375	0.006595	0.1112	-0.27	-0.1887	-0.4783	-0.07196	-0.04991	-0.1519		0.2106	1.478	0.3174	-0.4307	-0.07231	0.3592		0.452	0.5477	0.1188	-0.1349	-0.5647	0.7214	-0.04755		-0.07604		-0.7605	-0.7006		-4.222	-2.6		0.1733		-5.866	-0.7912	1.036	-0.5341	0.5051	-0.2923	-1.155		-1.025	-0.09362	-0.6941	-0.3387
IMAGE:1544273	MYNN	myoneurin	-1.015	-0.4304		-0.357		-1.265	-0.579	-0.5169	-0.04894	0.2253	0.3636	0.9705	0.7304	-0.4777		-0.1578	-0.7504			-0.2182		-0.6717						-0.1875	0.1624	0.06418	-2.619	-0.8269	0.6537	0.3763	0.7507	-0.4434	-0.2482	0.7388	0.04888	-0.4319	-0.5193	-0.2917		0.2582		-0.6911	-1.466
IMAGE:744388	KIAA1041	KIAA1041 protein		-0.0554	0.2992	0.298			-0.394	-0.3119		1.04	0.9786		-0.2546	-1.883	0.01569	0.5272	-0.5054			-1.193	-0.4069	-1.287		-0.7995	-1.75			-0.5925	-0.9726	-0.4608				0.7013			-3.053	0.8938	-0.8361	0.7431		-0.1967	1.249	1.413		-0.1861
IMAGE:271198	NR3C1	nuclear receptor subfamily 3, group C, member 1 (glucocorticoid receptor)	-1.103	-0.1584	-1.434	-0.445	-2.504	-1.643	-0.507	-0.2149			0.2756	1.623	1.492	-0.1557	0.7027	0.04416	-0.0384			-0.06618	-0.9799		-0.1636	-3.773		0.579	0.1136	0.06452	-0.3056	-0.7838	-0.3574	-0.7049	-1.244	1.108	0.6827	-1.691	0.9338	1.281	-0.6091	0.9801	-1.117	0.4403	2.136	0.4702	0.3114		0.2063
IMAGE:843067	TFCP2	transcription factor CP2	-0.4655	-0.3814	0.2932	-0.318	-0.6867		-0.07996	-0.1879	0.9501		0.1526	0.6695	-0.1306	-0.2787	-0.2603	-0.5688		0.414	-1.15	0.7508	-0.9029	-0.2327	0.5134	-0.3355		-0.874		-0.4885	-0.7286		-0.8504		0.4527	0.07533		-0.08439	0.1808	0.1878	-0.5921	0.6871	-0.2403	0.1673	0.153	0.3372		0.1579	0.3733
IMAGE:898195	MYEF2	myelin expression factor 2	0.2125	-0.2634	0.4212	0.72	0.1813	-0.3283	0.06804	-0.3099	0.2181	-0.2977	0.2206	0.5075	0.4774	-1.011	-0.9223	0.5192	0.0666	0.252	0.4677	0.8488	-1.145	-1.225	0.2514	-0.3675	-0.8081	0.394	-0.4014	-1.08	-1.421	-1.509	-0.1124	-0.5999	-0.4793	0.8633		-0.6064	0.02878	-0.4742	-0.6141	-0.05495		0.09527	-0.579	-1.185	-0.4336	-0.5941	0.001291
IMAGE:2435540	ZNF268	zinc finger protein 268	-1.197	-0.3324	-0.4178	-0.579	0.08229	-0.6373	0.299	0.1711	0.009062	0.06326	-0.008418	0.8185							-1.191	-2.47	-0.4539	-1.224	0.1324	-1.337	-1.697						-0.4614	-0.9789						-0.03324	0.1969	-0.1039				-1.214		-0.8731	-0.8877
IMAGE:2284619	ZNF132	zinc finger protein 132 (clone pHZ-12)	0.2295	0.3036	-0.3618		-0.9417	0.6687	-0.395	0.6671	-0.3149		-0.7124	0.3445	0.1644			0.4862				-3.914	0.02205	-0.4777	-0.2316								-1.845	-1.183	0.2677	0.5303		-0.3694		0.4428	0.2429			-0.007731		-1.218		-1.087
IMAGE:2316152	ZNF306	zinc finger protein 306	-1.058	-0.7634	-1.079		-1.299	-1.298	-0.312	-0.5899		-0.3977	-0.6794	-0.1425	0.01735		-0.1123	0.1592	0.5466		-0.2223		0.6051		0.3714	0.3425	-1.108	-0.696		-0.6705	-0.7806		-0.4724			0.3733		-1.966	-1.611	0.1758	0.2859	0.1851	1.258		-0.239	-0.7848		-1.884
IMAGE:814101	TFDP2	transcription factor Dp-2 (E2F dimerization partner 2)	-0.6495	-0.2254	-0.02076	-0.292	-0.5207	-1.4	-0.814	-0.4919	0.3161	-0.02974	0.2186	0.4555	0.4054	-1.043	-0.1643	-0.08284	-0.3854	0.07996	-0.9643	0.09682	0.1131	-0.2367	-1.121	-0.4795	-0.2201	-0.07804	1.037	-0.9525	-0.8226	-0.6308	-0.8744	-3.172	0.5387	-0.3787		-0.05839	-0.6432	0.8538	0.7039	1.413	0.2957	0.5633	1.379	1.243	-0.7456		-0.5807
IMAGE:2504543	ZNF140	zinc finger protein 140 (clone pHZ-39)	-0.8305		-0.9618	-0.353	-1.052	-0.3913	-0.775	-0.4229	0.6551	-0.3907	-0.4724	0.4445						0.209	-0.2553	-0.1842	-0.3079	-0.2677	0.7484	0.2495							-0.4454	0.2971	-0.05233					-1.107	-1.037	-0.3379				-1.168	0.2434	0.1629	-0.1617
IMAGE:1569516	ASCL1	achaete-scute complex-like 1 (Drosophila)	-0.5495						-1.034		0.4961	-0.1697		0.2455	0.1554	-1.013	0.4057	-0.4928	1.185			-0.3032	-1.167		-0.4106			0.502		0.2175		-0.2708			0.6687	-0.4887			-0.4232	-0.3462	-0.3761	-1.197	0.3557	-0.05673	-0.691	-0.1868			0.1793
IMAGE:753633	ZHX2	transcription factor ZHX2	0.04147	-0.4044	0.2602	0.409	0.3603	-0.3093	-0.553	-0.1009	-0.5029	-0.08874	-0.1904	-0.7735	-0.3336		-0.5833	-0.9118	-0.3544	-0.549		0.1278	-0.8659		-0.4296	-0.9385	-0.9691	0.09296		0.05852	-0.1516	-0.5498	0.3366		-0.5103			1.143	0.1978	-1.205	0.3549	0.5541	0.06666	0.5943	0.11	0.6042	0.1054	0.05487	-0.3097
IMAGE:50188	RNF4	ring finger protein 4	0.1275	-0.5784		0.475	0.5663	0.5567	-0.237		-0.1369	0.1973	-0.3544	0.3425	-0.05765	0.1843	-0.3373	-0.1358	-0.2584	-0.173		0.7038	-0.4899	-0.9497	0.03644	-0.6025	-0.7631	-0.261		-0.2155	0.1444	-0.6038	-1.557		0.5857	0.3583	-0.01727	0.05861	0.4638	-1.549	-0.7991	0.2101	-0.5673	0.2103	-0.234	-0.09975	-0.1686	-0.6391	-0.2937
IMAGE:773188	NR1D2	nuclear receptor subfamily 1, group D, member 2	0.04147	0.3156		0.499	0.1803	-0.1393	-0.09296	0.01909	-0.1129	0.2513	-1.2	0.04651	0.6764	0.1783	0.1067	-0.4418		-0.239	-1.483	0.2378	-1.036		-0.6196	-0.9685	-0.6691			-0.3915	-0.2616	-0.1898		0.9591	-0.08033	-0.01767	0.3467	-0.03739	0.4778	-0.2152		-0.3559	-0.6133	-0.4257	0.06002	0.2942	0.03538	0.05487	-0.3997
IMAGE:299360	FUBP1	far upstream element (FUSE) binding protein 1	-0.8805	-0.6964		-0.283		-1.441	-1.185	-0.7429	-0.07494	0.4993	0.02758	0.9945	-0.2056	-1.044	-0.2953	-0.7838	-0.6164	-0.391	-0.1553	0.4658	-1.758		-0.3516	-1.311	0.7289	0.441		0.5865	-0.7536	-1.452	0.5746		0.3577	0.3303	-0.6453	-0.05939	0.7158	-0.3472	0.1429	0.5721	0.3947	-0.6377	-0.112	-0.6078	-0.3366	-0.6171	-0.4117
IMAGE:511632	POLR3K	polymerase (RNA) III (DNA directed) polypeptide K, 12.3 kDa	0.5225	0.3066	0.5912	0.48	-0.1687	0.1917	0.338	0.2401	-0.3819	-0.1277	0.1606	0.5975	-0.03265	0.1493	0.1477	0.06916	-0.5834	0.02196	-0.2623	0.02882	-1.215	-0.4247	-0.2386	0.2925		-0.716		0.1895	-0.2706	-0.9688	0.4176	-0.7199		-0.006667	-0.4923	-0.1864	0.07878	0.1258	0.08588	0.5051	-0.2923	-0.4847	0.511	0.9852	-0.3636	-0.8741	-0.2387
IMAGE:855586	NR3C1	nuclear receptor subfamily 3, group C, member 1 (glucocorticoid receptor)	0.5345	0.1786	0.1632	0.412	0.3433	0.5837	0.46	0.1121	0.1201	0.2143	-0.04742	0.3695	0.8694	0.08133	0.4497	-0.01884	-0.4114	0.114	-0.6803	-0.04918	-0.4529	-0.4527	0.1334	-0.5355	-1.396	-0.334	0.3906	0.3215	-0.2486	-0.9768	0.09956	-0.4079	-0.3873	0.05533	-0.07027	-0.3344	0.5108	0.3978	-0.03212	-0.1229	-0.6503	-0.2927	0.803	0.2172	0.1484	0.02787	-0.02671
IMAGE:825464	ZNF154	zinc finger protein 154 (pHZ-92)	0.8175	0.1916		-0.015		1.067	-0.237	0.1851	-1.147		-1.024	-1.717	1.012	0.6043		-0.8458		-0.453		0.8438	-0.2599	-1.07	-1.404		0.03694						-0.4474		-1.924	-0.6917				-0.4792			1.073			-0.6598	-0.1286	0.1609	-0.6537
IMAGE:132122	RLF	rearranged L-myc fusion sequence	0.4915					-0.6693	0.197	-0.4909	-0.1029	-0.2187	0.3096	-0.1235	0.09635		-0.02331	-0.3218	-0.6944	-0.589		0.5578	-0.8859		0.3504		0.7009			0.3785	-0.8216	-1.05	-0.4034			-0.2577	-0.1833	0.1326	-0.5922	0.2048	0.6949			-0.6157	-0.19	-0.04575	-0.7146	-0.005131	0.05029
IMAGE:361943	MEIS1	Meis1, myeloid ecotropic viral integration site 1 homolog (mouse)	-0.1905	0.1236				0.2987	0.04504	-0.01291	0.6151	1.069	1.478	1.165	0.9844	-0.5437	0.8647	0.05616	-0.2364	0.699		0.9658	0.1821		0.2784		1.439	-0.159		-0.9635	-1.154	-1.012	-2.485	0.5171	-1.492	-0.5397	-1.295	0.2506	-0.6242		-0.5171	0.00205	-1.555	-0.8477	-1.072	0.4622	-0.6466	0.2229	-0.4517
IMAGE:785434	ZFP95	zinc finger protein 95 homolog (mouse)	0.03347	-0.0324	-0.4478	0.791	-0.3677	-0.2773	0.219	0.03109	0.4991	-0.02674	-0.1784	0.6985	0.1484	-0.1997	-0.6413	0.3302	0.0676	-0.217	-1.571	-0.3302	-0.3239	-1.014	0.4124	-1.137	-1.837			1.161	0.2904	0.7522	0.6286	-0.2289		0.1143			0.2198					0.6963	0.06202	1.186	-0.5126	-0.3231	-0.8677
IMAGE:825036	HMG20A	high-mobility group 20A	0.1895	0.4136	0.5182	0.497	-0.001712	0.7887	0.04504	-0.1029	0.2251	-0.09074	-0.3324	0.5445	-0.1356	0.2763	-0.5253	0.01616	-0.8764	-0.411		-0.02418	-1.028	-0.9977	0.01844	-0.2405	-0.7911	-0.199		0.9065	-0.3836	0.7982	-0.2954		0.1277	-0.1097	-0.1553	0.5006	0.03578	0.3628	-0.3171	0.2621	-0.5453	-0.2477	0.458	0.2422	-0.02662	-0.8571	-0.5017
IMAGE:460111	FUBP1	far upstream element (FUSE) binding protein 1	-1.318	-0.2934					-0.142	-0.1199			0.3006	0.7175		0.009329	-0.1423		0.4366	0.332	0.3377		-1.055	-0.9847		-2.338	-1.268				1.249	1.751		-0.4199			-0.8423	-0.3264	-0.00122			0.6651				-1.135		-0.5241
IMAGE:309161	TBX2	T-box 2	-0.3325	1.682		0.745		-0.1133	0.753	0.6951	-0.006938	0.2473	0.1556	0.2525	-0.3276	0.004329	-0.3773	-0.1658	-0.2184	-0.02304	-1.147	0.5138	0.02005		0.3964	0.5975				-0.3055	-0.8956	-0.3238	0.3426		-0.3043	-0.1117	-0.9873		-0.1262	-0.9892	-1.109	-0.4299		-0.9397	-0.464	-0.7198	-0.1186	-0.3791	-0.5037
IMAGE:236155	ELK4	ELK4, ETS-domain protein (SRF accessory protein 1)	-0.4745	-0.1904		-1.817			-0.02896	0.04309	0.5611		-0.2164	0.0005138	0.5104	-0.1577	-0.08931	-0.5678	-0.7304	1.075	0.1707	-4.068	0.1081	0.8883	1.084	0.8755		-0.303			0.3924	-0.9458	1.101		-0.7863	-0.6137	-1.819		-1.488	-0.6012	-0.3211	0.7581	0.7707	0.06827	-0.826	-0.1118	-0.05062	0.9789
IMAGE:773568	POU4F1	POU domain, class 4, transcription factor 1	0.8305	0.1946		-0.942			0.506				0.08858		0.1054	-0.05267		-0.6128	-2.295				2.353							0.6675	0.7274	-0.9008				-1.849			-4.293	0.5238	1.104	0.7831	1.476	-1.387		1.293		0.2839
IMAGE:611075	HOXA1	homeo box A1	0.4595	0.0936	-0.9618	-0.613		0.6087	-0.295	0.7271	0.9351	0.6493	0.2776	1.755	0.2844	0.2163	0.05469	-0.1538	-1.556	1.069		0.4658	1.582		0.4984	1.269		-1.139		-0.3335	0.2664	-1.222	0.9546		0.2777	-0.5897	-0.5653		-0.8542		0.2129	0.3721	0.8847	-0.3277	-3.822	1.142	-0.5366	0.6429	0.2083
IMAGE:898221	NR4A2	nuclear receptor subfamily 4, group A, member 2	-0.5435	0.9706	0.3052	-0.776		-0.2243	1.002		1.342	2.086	0.9746	1.172	0.06135	-1.817	-1.278	-0.3768	-0.9894	0.236	-0.2983	0.7228		1.059	1.015	-0.1835	-0.5441	-0.752		-0.3765		-1.305	0.4416	0.2541		0.2573	-2.668	-1.392	-1.197	-0.4202	-0.6101	-1.051	0.1517	-0.5107	-1.685	-0.8008	1.93	1.02
IMAGE:343731	KLF2	Kruppel-like factor 2 (lung)	-0.5135	-0.4994	-0.2148	-0.356		-0.7943	-0.748		0.3321	0.4163	0.4446	0.6215	-0.7986	-0.5167	-1.028	-0.6468	-1.509	0.396		0.9728	-0.08095		0.9854	-0.2135		-0.852		-0.6865	-1.157	-0.2648	-0.1084			0.1373		-1.882	-1.467			-0.1709		-1.061	0.715		1.36	1.13	0.7153
IMAGE:1910316	ST18	suppression of tumorigenicity 18 (breast carcinoma) (zinc finger protein)	-0.02653	0.4376	-0.3578	1.541	-0.8877		-0.221	1.171	1.869	3.383	2.702	2.049		-2.13	-1.111		-1.032	2.163			0.9261		0.8724	1.933		-0.285		-2.599	-0.8696	-0.7978	-1.971		-1.338	1.324		-1.975	-2.61	-1.683		-0.7339		-1.364	-1.868	-1.474	2.127	2.157
IMAGE:1034644	NFE2L3	nuclear factor (erythroid-derived 2)-like 3	-1.394	-0.6894		-1.046		-0.8043	-0.348	0.7641	0.8521	0.03626	0.1246	0.2515	-0.6486	-0.7867	-0.6383	0.9932	0.4806	1.116		-2.237	0.2991		1.365	2.116		1.258		-0.5665		-0.1648	1.632	-0.1859	2.005	0.2473	-0.2883	-0.9624	-0.6872	-1.23	-1.73	-1.061		-0.9307	-0.675		0.5704	0.2699	0.2553
IMAGE:564428	MYCN	v-myc myelocytomatosis viral related oncogene, neuroblastoma derived (avian)	1.579	2.054					1.485					-1.435	-0.2656	-1.794	-1.355	0.02616	3.094			0.5458	-1.328		2.238			-1.169		-1.093	0.5864	-1.172			0.3677	-0.5397	-0.6353		-1.194	0.1328	-0.007119	-0.3679		-2.968	-0.192	-3.688	-0.2266
IMAGE:628955	FOXO1A	forkhead box O1A (rhabdomyosarcoma)	-0.9735	-0.9894	-0.01476	-0.706	-0.8947		-0.778	-0.5059	-0.8779	-0.5037	0.6346	-1.178	-0.1486	-0.2267		-0.5368	-0.2094	-0.534	0.7917		0.5491	0.2693	-0.8046	-0.1635	0.3859	-0.442	0.6726	-0.3265	-0.8766	-0.3148	-0.4384	0.5541	-0.6353	-0.6327		0.3076	0.1328	-0.7202	-0.3501	-0.8909		0.9293	0.315	1.379		0.6099
IMAGE:221846	CHES1	checkpoint suppressor 1	-1.036	-0.3014	-0.6268	-0.048			-0.39	-0.5579	0.05006	-0.09574	-0.1274	-0.7305				-0.3388		0.544		0.4308	1.177		0.01344	0.2045	-0.4661						-0.3704		-0.2773					-1.142	-0.5321	-0.3929		2.047		0.2172	0.2584	0.3279
IMAGE:430427	MTF1	metal-regulatory transcription factor 1		0.1806		-0.366		-0.7243	0.07204	-0.5859	-0.02794	0.06626	-0.2854	-0.1385	0.2214	0.6433	1.102	0.2932	-0.0894	0.01596	-0.3883	-0.4372	0.3291		-0.1546	0.9065		0.128		0.04352	-0.4966	-0.2048	0.4816		-0.7853	-0.09267			0.2128	-0.6102	-0.4501	-0.04095	0.2417	0.2293	0.225	0.3192		0.1999	0.4053
IMAGE:196543	STAT4	signal transducer and activator of transcription 4	0.2875	-1.198	-0.09376	-0.535	0.4463	0.04673	-0.647	0.3151	-1.967		-1.644	-1.547	3.702	3.564	3.763	-0.8858	-0.6884	-0.573	0.5727	-3.156	-1.37	-0.0297	-0.7236	0.6475		-0.111	0.04363	1.915	0.03443	-0.6938	2.143	1.495	-0.7143	-0.6717	1.033	-0.7914	1.584	-0.7092	0.1409	-0.4699	1.073	-0.6397		-0.1298	0.8714	0.5509	0.2063
IMAGE:1486752	DLX2	distal-less homeo box 2	0.01547		-1.676			-0.3653	0.211	-0.6469	-0.7989	-0.6047	-0.6164	-0.6595	2.22		3.061	-0.3578				-0.1182		0.6383	-1.106	2.165						0.8242	1.061		-0.6163				1.962	1.029	1.199	1.558	1.701	2.718	1.464	1.568		0.9189
IMAGE:2011110	SRF	serum response factor (c-fos serum response element-binding transcription factor)		-0.9914					-0.33	-0.5579	-0.09994	-0.7657	0.04258		0.7594	0.3013	0.3397	0.3712	-0.1514	0.134		-1.769	-0.4529		0.5734	-1.066	0.7839	0.566		0.5815		-0.09682	0.7096		-0.2773	-0.03467				0.3478	0.3679	0.7771			-0.357	0.4172		0.4079
IMAGE:2298710	TRIM16	tripartite motif-containing 16	0.5335	-0.2424		-0.819		-0.3973	-0.151	-0.6189	-0.5809	-0.4367	-0.4784		1.408	1.42	2.059	0.7502	0.8076	0.313		1.04			0.3024	0.5335	1.873	0.265		-0.07948		-0.4578	1.949		1.692	0.8943		0.6646	-0.2502	0.006761	1.257	0.2461	-0.04134	1.446	1.032	0.8162	-1.073	-0.1231	-0.2277
IMAGE:132373	BNC	basonuclin	0.1445						-0.66	0.3921	1.23	0.7043	0.2226	0.1995	1.119	0.4913	1.55					-0.06918	-0.4429				0.8039				0.001426		-0.3504		-1.407	0.1753				-0.1122	0.3579	0.4071	0.08966	0.5973		0.4772	-0.5116
IMAGE:826182	BCL6	B-cell CLL/lymphoma 6 (zinc finger protein 51)	0.5815	-0.9244		-0.601		0.3407	-0.703	-0.2309	-0.3729	-0.7787	0.8096	-0.8335	0.6564			0.5082				-0.8122	-0.4459		-1.45		0.5309	0.473		0.3885	0.2284			0.6391	-1.43	-0.2377				0.3148		-0.4159	1.377	2.404	0.69	2.644	0.4854	0.5949	0.7903
IMAGE:2009495	BACH1	BTB and CNC homology 1, basic leucine zipper transcription factor 1	-1.266	-1.431	-1.017	-1.268	-0.8267	-1.076	-1.11	-1.148	1.4	0.7243	0.8526	0.9295	0.2994	0.2413	0.2797	-0.5388	-0.2314	-0.166		-0.4192	-0.07295	0.5273	-0.5366	-0.1455	-0.3961		0.09063	0.6215	0.2414	-0.5868	-0.6504	0.4221		-0.1747	0.5297	-0.6244	0.8708	-0.2922	-0.06212	-0.3529		1.077	-0.527	1.047	0.3284	0.1179	0.2533
IMAGE:1638852	BACH1	BTB and CNC homology 1, basic leucine zipper transcription factor 1	-0.3385	-0.9144	-1.73	-1.371	-1.43		-0.573	-1.261	1.257	1.341	1.6	1.027	0.1464	-1.422	0.2867	0.2382	-0.7244	0.321	0.8767	-1.372	0.7241	0.9343	0.2704	-0.2885	-0.2091	1.183		0.4185	-0.09157	-1.06	0.1266	-0.7509	-1.19	-0.5277			0.2278	0.1948	-0.09512	0.3341	0.6567	0.5243	1.89e-05	1.204	0.3454	0.5149	0.7303
IMAGE:810057	CSDA	cold shock domain protein A	-1.418	-3.673	-2.359	-3.3	-1.739	-1.658	-2.972	-2.6	0.5481	0.4523	0.6006	-0.4125	1.317	1.339	1.488	0.3792	0.1266	-1.158	1.338	0.8888	-1.015	-0.3347	-0.1986	-0.1175	-0.7981	1.114	-0.6314	0.08952	-2.271	-2.619	-1.322	-1.1		0.4733	1.178	1.674	3.339	0.4658	1.676	1.345	2.328	4.405	3.481	4.155	0.5264	0.5859	-0.08871
IMAGE:949932	NSEP1	nuclease sensitive element binding protein 1	-1.512	-2.187	-1.883	-1.884	-1.283	-1.932	-2.416	-2.234	-0.1059	-0.1917	-0.4634	0.04351	0.8434	0.06533	1.154	0.3952	0.6526	-0.322	0.1837	1.055	-0.2089	0.2213	-0.4326	-0.3115	-0.5021	0.24	-1.195	1.126	-0.9246	-1.363	-0.6264	-0.06386	-0.1233	0.3593	0.04373	1.17	1.125	0.7118	0.5519	1.561	0.1937	2.211	1.277	1.841	-0.09762	-0.4881	-0.2427
IMAGE:1469311	STAT3	signal transducer and activator of transcription 3 (acute-phase response factor)	-0.7575	-1.393		-1.33		-1.458	-1.172	-0.8199	-0.2719	-0.3577	-0.3294	-0.5925	-0.06265	-0.3207	-0.03231	0.06916	-0.2334	-0.448	0.7777	0.3788	-0.02495	-0.2947	-0.4586	-0.7175	-1.108	0.624		0.8195	-0.4806	0.09118	0.7676	1.23	-0.4993	0.1933		-0.7464	1.629	-0.7042	0.1959	-0.3349	0.2477	0.06527	0.301	1.195	0.02638	0.3159	0.6813
IMAGE:304908	E2F3	E2F transcription factor 3	0.2215	0.4056		0.359		0.03073	0.05704	0.2691	-0.4329	-0.5987	-0.6804	-0.7535	-0.3536	-0.1617	-0.4133	-1.192	-0.2544	0.311		-0.3922	-0.7459		0.09044	0.1915	0.8209	0.05296		0.5385	-0.8516	-0.5398	-1.303		1.05	0.5623	0.2967	0.1226	0.7478	0.1048	0.2249		0.7367	1.274	0.37	1.334	-0.2146		0.06029
IMAGE:80549	PBX2	pre-B-cell leukemia transcription factor 2	-0.8045	-0.6004		-1.487		-0.2353	-0.129	-0.9869	-0.2489	-1.855	-0.2564	0.1905	0.2504	0.2123	-0.05931	-0.1478	-0.5204	-0.205	0.02069		-0.4719	-0.5317	0.4644	-0.4745	-0.1351	-0.963	1.392	0.2325	0.4324		0.5306	-1.037		-0.1937	-0.06927	0.7166	0.3518	-0.5512	-0.1111	-0.1219	0.8707	-0.8117		-0.3918	0.06938	0.01887	0.7043
IMAGE:1895676	BARX1	BarH-like homeobox 1							-4.553		-3.383		-0.6404	-1.103	-1.614			-0.08184	1.236	1.661			-1.426	-0.1457	-0.3396	3.321	-1.119			-0.9115	-0.7516	-1.42			1.02	-0.02767	-0.6833									-2.686	0.6854	0.5049
IMAGE:295093	SPIB	Spi-B transcription factor (Spi-1/PU.1 related)					0.2503			-1.401	-0.1629	-0.1887		0.2465	-0.1336	-0.1817	-0.5733	-0.8918	0.2756		0.2667		-0.5459	0.9643	0.2704	0.4915	1.011	2.023		0.8885	0.3884	-0.7598	2.897	0.8691	-0.5503	-1.198		-0.2174	-0.8122	-1.075	-0.1651	-0.1259	0.7767	-0.6357			-0.2846
IMAGE:704760	MEF2B	MADS box transcription enhancer factor 2, polypeptide B (myocyte enhancer factor 2B)	0.1025			-3.56			0.02804	-0.1699	-1.432	-0.3977	0.5706	-1.002	-0.08265							0.5388	-0.00495				0.5319				0.4594				-0.6893					0.1058	0.4359		0.6477	0.4253		1.765		0.6859
IMAGE:201976	ELF1	E74-like factor 1 (ets domain transcription factor)	-1.604	-1.999	-2.125	-2.026	-2.285	-1.744	-1.928	-2.316	0.3121	-0.2637	-0.2754	-0.1885	0.5814	0.4933	0.4017	-0.4668	-0.2394	-0.514	-0.5483	-0.4972	-0.06095	0.3093	-0.4646	0.1165		0.278		-0.4565	-0.8666		-0.4884	0.2541	0.7647	0.05733	0.4817	0.6676	0.3928		-0.3201	-0.3909	0.2617	-0.03073	-0.635	-0.9408	0.6404	-0.4101	-0.4647
IMAGE:241412	ELF1	E74-like factor 1 (ets domain transcription factor)	-0.8225	-1.178	-1.814	-1.435	-1.224	-1.163	-1.077	-1.445	0.3731	0.05726	-0.1844	-0.5675	0.6224	-0.5157	0.5227	-0.1458	-0.2884	-0.163	0.2027	-1.006	0.4001	0.8403	-0.4436	-0.3325	-0.7931	0.199	0.3236	-0.7055	-0.2056	-0.6138	-0.02744	0.08514	-0.5143	-0.1517	-0.1373	0.06861	-0.08622	-0.1992		0.2601	0.4927	0.6003	-0.234	0.1002	0.2614	0.1609	-0.1337
IMAGE:229723	SP140	SP140 nuclear body protein	-1.719	-1.524	-1.68	-2.171	-1.73		-1.333	-1.771	0.6471	0.1913	0.5796	1.107	-0.2536	-0.3317	-0.3433	-0.3818	-0.8744	1.041	-0.5233	-1.252	-0.07595	0.1943	0.07044	0.3015		-0.227	0.4276	-0.5015	-0.5716	-0.2998	-2.703	-1.081		0.2723	-1.013	-1.197	-0.3722	-0.5952		0.09405		-1.326	-0.43	-0.6658	0.7554	-0.1151	0.4603
IMAGE:290230	ICSBP1	interferon consensus sequence binding protein 1	-1.196						-1.94				-0.7374	-1.46	-1.731			-1.679	-0.2214	0.08396		-0.2192	1.127		0.2934			-0.104		-0.4085		-1.727			0.8527	-1.095								-3.373		-1.573	1.658		1.233
IMAGE:50519	ARNTL	aryl hydrocarbon receptor nuclear translocator-like	-0.5765	-1.832	-0.7778	-1.129	-1.678	-2.977	-1.351	-1.559	-0.4109		-1.148		-0.3116	-0.3797	0.06869	-0.4998	-0.0524		-0.5613	0.4298	-1.144	-1.384	-0.05756	-0.4965	-1.007	0.455	-0.2304	0.5005	-0.6296	-0.8178	0.3786	0.01114	-0.5483	-0.3857	0.7087	-0.4154	0.00978	-0.06324		-0.1039	-0.3913	-0.9837	-0.938	-0.07375	1.587	0.4669	0.5023
IMAGE:260052	HCLS1	hematopoietic cell-specific Lyn substrate 1	-0.5665	-2.442	-0.7778	-1.869	-0.8977	-1.247	-1.961	-1.659	-0.8309	-1.277	-1.548	-0.5515	-0.4016	-0.06967	-1.071	0.03016	-1.332			0.2998	0.1161	-0.1537	-0.007563	0.3535		-0.315		1.701	0.4804	0.8622	0.6186	1.191		-0.9157	1.629	0.7146	0.6998	-1.353	0.3069			-0.8937	-1.968	0.3262	1.627	0.7069	1.392
IMAGE:767183	HCLS1	hematopoietic cell-specific Lyn substrate 1	-0.9125	-2.168	-1.044	-1.595	-1.374	-1.453	-1.717	-1.325	-0.8269	-1.243	-1.384	-0.5575	-0.06765	-0.06567	-1.037	-0.03584	-1.108	0.01696	-0.3873	0.2238	0.09005	-0.2197	-0.2836	0.1875				1.005	0.09443	-0.4038	0.3026		-1.054	-0.8017	1.363	0.5186	0.8838	-0.8792	-0.3291		0.3527	-0.5497	-1.354	-0.3298	1.231	0.2609	1.056
IMAGE:2504881	STAT5A	signal transducer and activator of transcription 5A		-2.593	-2.339	-1.73		-1.548	-2.012	-2.33		0.1423	-0.2594	0.09751						-0.268	-0.4623	0.6488	-0.2949	-0.2847	-0.2486	0.1525	0.2119						0.9176	-0.2999	-0.4093					-1.564	-0.3041	-0.4649	0.2277			0.1152	0.6664	0.1959	0.7113
IMAGE:740476	IRF1	interferon regulatory factor 1	-1.516	-1.591	-2.557	-1.358	-2.117	-1.046	-1.09	-2.018	-0.3799	-0.4157	-0.2274	-0.6005	0.7694	0.05133		-0.08884	0.0286	0.09396	0.5597	1.091	0.3271	1.717	-0.1966	0.3845	-1.176	0.166			-0.4886	-0.2968	-0.0004447	-0.05786	0.4527	0.01533	-0.4003	0.4356		-0.9622	-0.2721	-0.3329	-0.2503	0.6473	0.393	-0.4528	2.538	3.168	1.253
IMAGE:789357	NFKB1	nuclear factor of kappa light polypeptide gene enhancer in B-cells 1 (p105)	-1.143	-1.878	-1.214	-1.035	-0.5937	-1.333	-1.197	-1.925	0.1631	0.6073	-0.2644	-0.2775	-0.7876	-0.4557	-0.1173	-0.6158	-0.4784	-0.443	-0.02731	0.6138	-0.5899	-0.2797	-0.1236	-0.08255	-0.4631	0.07896		0.6645	-0.6556	-1.454	0.1626	0.4251	-0.5843	-0.07167	-0.1473		1.454	-0.7892	-1.079	-0.2799	-1.517	-0.2697	-0.554	0.05025	0.4014	0.2809	1.176
IMAGE:258589	REL	v-rel reticuloendotheliosis viral oncogene homolog (avian)	-0.8715	-0.7474	-1.693	-0.974	-1.353	-0.8823	-0.866	-0.5839	0.1341	-0.1017	0.4166	0.3435	0.2234	-0.5847	-0.3463	-0.02484	0.7426	0.438		-2.625	-0.08895	1.131	-0.2126	-0.04155	-0.09206	0.63	0.3946	0.5455	0.2454	-0.4328	-1.076	0.7861	-0.3833	-0.05067	0.6937	0.1096	-0.02522	-0.6782	-0.3381	-0.2289	0.003662	0.3113	-1.803	-0.09875	0.6424	1.042	1.427
IMAGE:773215	RUNX1	runt-related transcription factor 1 (acute myeloid leukemia 1; aml1 oncogene)	-1.54	-2.955	-2.131	-4.672		-1.35	-1.054	-1.852	0.4361	0.01026	1.039	0.2355	-0.2546	-0.1927	-0.1443	0.7072	1.245	0.87	1.796	-1.383	-0.7469	-0.7367	1.139	-0.1095	-1.09	1.292		0.2275	0.1374	-0.9508	-0.1344	-0.09186	0.4787		1.556	-2.518	1.817	-1.576	-0.1061	-0.1569	-0.06434	2.593	1.049	1.343	1.054	0.7039	0.8693
IMAGE:545503	STAT1	signal transducer and activator of transcription 1, 91kDa	0.1915			0.239	-1.41	0.04073	-0.973	-1.291	-0.5329	-0.4587	-0.7404	-0.3535	-0.2736	-0.6517	0.08669	-0.7118	-0.8844	0.0009573	-0.7933	0.8678	-1.426	-0.2557	-1.16	-0.8685	-0.8291	0.193		0.3185	-0.3516	-0.5798	-0.2034	-0.1609	0.6297	-0.03767	-0.3733	-0.6174	-0.7722	0.02476		-0.4959	-2.113	-0.2057	2.14	0.2442	1.195	-0.1151	0.04029
IMAGE:840691	STAT1	signal transducer and activator of transcription 1, 91kDa	0.2305	-0.2354	0.07924	0.108	-0.3407	0.1197	-0.424	-0.5319	-0.3139	-1.32	-1.061	-0.3645	-0.5446	-0.6227	0.08569	-1.093	-0.8754	-0.16	-0.9843	0.5968	-1.317	-0.0967	-0.4406	-0.6195	-1.64		-0.7834	-0.6125	-0.6026	-1.161	-0.8044	0.1081	0.8087	0.001333	-0.6043	-0.4384	0.03678	-0.2062	-0.5261	-0.1769	-0.7143	-0.006731	2.149	-0.006753	0.9344	-0.3961	-0.2607
IMAGE:545242	STAT1	signal transducer and activator of transcription 1, 91kDa	0.5775	-0.8984	-0.9138	-0.215		0.2567	-0.767	-1.075	-0.4169	0.06726	-0.1344	-0.1275	0.06235	-1.096	0.3727	-0.8158	-0.9484	0.307		0.7138	-1.11	-0.6597	-0.6436	-0.4325		0.549		-0.01548	0.07443	-0.8038	-0.2574		-0.07433	-0.1417		-1.771	-0.6062	-0.2392	-0.9391	-1.29	-2.587	0.1003	1.996	0.3702	0.9314	0.5009	0.8063
IMAGE:2499653	RFX5	regulatory factor X, 5 (influences HLA class II expression)	-0.5345	-0.5604	-0.05576	-0.217		-0.2453	-0.04896	-0.2169	0.1811		-0.8264	0.4305						0.375	-0.7393	1.142	-0.7419	-0.5517	0.2744	0.1355							-0.7694		0.1937					-0.2612	-0.7711	0.07805	-0.09934			-0.3618	0.1994	-0.001131	0.4543
IMAGE:767753	RFX5	regulatory factor X, 5 (influences HLA class II expression)	-0.2805	-0.7364	-0.6218	-0.203	-0.1817	0.07873	-0.155	-0.7929	-0.2449	-0.6907		0.09451	-0.1456	0.6163	-0.3453	-0.2838	-0.2764	-0.601	-0.4953	0.8358	-0.8979	-0.4177	0.06844	-0.04055	-0.8411	-0.289	0.4156	-0.1135	-0.7636	-0.5718	-1.415	-1.683	0.9477	0.2803	-0.1853	-0.4494		-0.6772		-0.3079	-0.3053	-0.1277	-0.512	-0.05775	0.3834	-0.4071	-0.1617
IMAGE:768050	MSL3L1	male-specific lethal 3-like 1 (Drosophila)	0.2655	-0.1404	0.5842	0.283	0.2743	0.6147	-0.119	-0.2569	-0.02894		-0.9664	-0.1595	-0.2596	0.2623	-0.3893	-0.4278	-0.6104	0.08496	-0.4393	0.4718	-1.062	-0.7917	0.02444	-0.4245		-0.633		0.3425	-0.7376	-0.9358		-0.8169		0.3763	0.2607	-0.8134	-0.1082	-0.4712	-0.7111	-1.052	-0.4693	0.5383	0.574	1.418	0.4594	-0.1511	0.1743
IMAGE:1968136	HHEX	hematopoietically expressed homeobox	-1.439	-1.744	-1.51	-1.951	-1.23	-1.939	-1.093	-1.781	-1.063	-1.109	-2.82	-1.523	0.1564			-0.6318	-0.2244	-0.419	-0.6333	0.1678	-0.7459	-1.546	-0.3796		0.4609	1.923	2.108	2.539	1.638	2.4	2.487	2.929	-1.14					-0.3352	-0.1451	0.04405		-0.2057		-1.126	-0.07462	-0.09513	-0.6197
IMAGE:624361	AHR	aryl hydrocarbon receptor	-1.336	-0.8614		-0.648		-1.856	-0.11	-1.318	-0.2899	0.4443	0.1926	0.1195	0.8494	-0.9087	0.3497	-0.3188	-0.2114	0.284		-0.5292	-0.7629	-0.2327	0.03344	-0.1555	0.5639	0.766		-0.9585	0.05143	-0.1068			-1.037	1.195	0.3897	-0.2744	0.7408	0.1878	-1.242	-0.1729	-0.4103	-0.5027	-0.277	-0.8528	0.9984	1.278	0.7733
IMAGE:2018976	PTTG1	pituitary tumor-transforming 1	-0.7295	-0.6054	-0.6608	-0.832	-0.5707	0.1397	-0.374	-1.042	-1.144	-1.43	-1.021	-0.6345	1.945	1.357	1.546	-0.5328	0.0346	0.16		-2.613	-0.9669	1.033	-0.3906	0.6205	-0.4601	0.612	-0.1634	0.3475	-0.3126	0.1292	-1.934		1.869	1.111	0.8457	-0.4384	0.8068	-0.8962	0.4939	-0.7069	1.296	-0.7067	-1.141	-0.3668	0.2444	-0.8761	-0.1507
IMAGE:781089	PTTG1	pituitary tumor-transforming 1	-0.4695	-0.6654	-0.6808	-1.022	-0.4207	-0.4603	0.166	-0.7519	-1.354	-3.08	-1.191	-0.6245	1.775	1.307	1.876	-0.5128	-0.2554	0.25	0.5757		-1.407	1.173	0.2394	0.3705	-0.6901	-0.298	0.00663	-0.5725	-0.5926	-0.5208	-1.344		1.919	0.9213	0.6757	-1.818	0.8368	-0.8162	0.01388	-0.8869	2.086	-0.9167	0.179	-0.6168	-0.04562	-1.306	-1.071
IMAGE:564803	FOXM1	forkhead box M1	-0.7525	-1.508	-0.7038	-1.525	-0.2637	-0.6833	-1.177	-1.215	0.1731	-0.4827	-0.6144	-0.4375	1.482	1.574	0.9927	1.074	0.6316	0.337	0.06269	-1.186	-0.8399	1.31	0.9864	0.2275	-0.8931	-0.541	1.104	0.3445	-0.3756	0.5462	-1.897	-4.935	1.656	0.7083	0.9627	-0.8114	0.5538	0.5808	1.131	0.5401	1.243	0.2703	-0.694	0.03025	-0.06862	-1.099	-0.1737
IMAGE:363103	HMGB2	high-mobility group box 2	-0.5455	-0.5714	-0.3668	-0.718		-1.056	0.18	-0.7779	0.1501		-0.1374	-0.3105	0.2594	-2.139	-0.04031	-0.01884	-0.6914	0.134		-0.3392	-0.4829	-0.7727	-0.3566	-0.03555	0.9339	-0.314		-0.3185	-1.059	-2.067	-0.9104			-0.4147	-1.2	-0.5844	-0.5092		0.5979			-0.2427	-0.807	-0.3428	-0.4616	-0.3121	-0.7967
IMAGE:85670	GAS41	glioma-amplified sequence-41	-0.2145	0.0696		-0.107		0.1447	-0.07896	0.2231	0.2211	-0.4147	-0.2064	0.8305	0.1304	-0.3577	0.09069	-0.2878	-0.9504	0.05496		-1.018	-0.9619	0.2583	-0.5056	-0.8945	-0.08506	0.467		-0.06748	-0.1976	0.05418	-0.1294	-0.3769		0.7863	-0.2093	0.3666	-0.2482	0.3188	0.3689	0.3281	-0.1593	-0.2517	0.254	-0.2418	-1.131	-0.4611	-0.8457
IMAGE:809828	E2F5	E2F transcription factor 5, p130-binding	-0.08053	-0.4864	-0.1118	-0.503	-0.4317		-0.655	0.03709	0.1651	-0.7607	-0.5724	1.015	-0.7456	-0.3437	-0.6853	-0.03384	-0.3664		-0.2253	-0.8142	-0.2479	0.1823	0.5384	-0.3005		-0.449	0.01563	-0.1935		-1.392	-0.6054	-2.673		0.9103	-0.6853	-0.9094	-0.1342					-1.058	-1.082	-0.3878	-0.8966	-0.4971
IMAGE:416075	TCF19	transcription factor 19 (SC1)	-0.06553	-1.601	-1.037	-0.708		-0.9463	-1.09	-0.6579	-1.59	-1.646	-0.8274	-0.6305				0.6912	0.7586	0.03396	0.1097			-0.9027	0.6634	-0.02555		1.156		2.372	0.3214		-1.2		0.9027					-0.2322	0.1379	-0.4729	0.5697	1.417		-1.283			-0.03671
IMAGE:815526	MYBL2	v-myb myeloblastosis viral oncogene homolog (avian)-like 2	0.6745	-2.651	-2.107	-0.668	-0.9467		-0.06996	0.6521	0.6101	0.1643	-2.867	0.9795	-1.611	0.2013	0.1397	0.05116	-1.001	-0.176			1.127	1.507		-0.1055		-0.364		0.3015	0.1014		0.1096	-3.798	0.8927	-0.6147			-0.2792	-0.03224	0.5579	1.517		0.4373	-2.667	0.3572	1.158		1.813
IMAGE:753973	NFAT5	nuclear factor of activated T-cells 5, tonicity-responsive	-0.3135		-1.805	-1.316	-1.415		-0.688	-0.3959			-1.015	0.3715	1.441	-0.08667		0.4032	-0.2794		-0.4083		-0.3809	-0.0507	0.5354	-0.8135				-0.01648	0.4234	1.635	0.9716		0.9047	0.2673	-0.06827	-0.1424	-0.6972	-0.05024	-0.2101		-0.7983	1.359	1.185	1.469		-0.6001
IMAGE:280882	FLI1	Friend leukemia virus integration 1	-0.5555	-0.5914	0.1032	-0.848		-1.476	-0.54	-0.2579	-0.07994	0.3643	-0.4474	0.6395	0.2694	-0.6287		-0.5088	-0.8214	0.104	-0.1703	-1.169	-0.4729	-0.5227	-0.1366	0.1345	1.234	-0.194		0.5715	-0.1186	0.2232	0.5696	-1.288	0.1527	0.4753	1.13	0.9056	1.531	-0.05224	0.1979	-0.1629	0.07966	0.1673	0.273	-0.4228	0.7884	0.4679
IMAGE:2106983	PPARA	peroxisome proliferative activated receptor, alpha	0.3995	-0.1764	-0.6618	-0.143		-2.961	-0.255	0.3671	-0.6249	0.9093	0.8376	-0.5155	0.8644					1.019		-6.224	2.612		-0.7816	1.289	1.829					1.758			0.9877					1.393	1.493		0.7847			0.4122	-1.127		1.008
IMAGE:589484	RUNX1	runt-related transcription factor 1 (acute myeloid leukemia 1; aml1 oncogene)	1.057	-0.1484					-0.467	-0.08491	-2.197		-1.074	-0.5075	1.312	0.5543	0.09269	0.04416	-0.0584	0.507			0.1701			0.7475	1.267	-0.231		0.8245	0.4844	0.1362	1.083		0.5257	-0.4617	0.09273	-0.8914	0.1338	0.05076	0.5409		1.243	1.1	-1.044	-0.2598
IMAGE:2504445	DRIL1	dead ringer-like 1 (Drosophila)		-0.9144	-1.21	-0.441			0.477	0.01909	0.5571		0.3696	0.6765						0.311	-1.243	-1.772	0.6741	0.3143	-0.02956	0.9415							0.3766	-3.221	-0.01033					-0.3752	0.5749	0.5141	0.2167			0.1242	-0.5846
IMAGE:1578721	CBL	Cas-Br-M (murine) ecotropic retroviral transforming sequence	-0.6325	0.0216	-1.224	-0.595	-1.054	-0.6933	-0.357	-0.6749	-0.3469	0.3373	-0.2444	-1.047	0.4324	-0.2857	-0.2773	0.4942	0.0316	0.567		-2.286	0.09005		0.07644	-0.06255	1.517					1.536	1.853		-0.07433				-3.756	0.4608	1.061	1.26		-0.7497	0.786	-0.1498		-0.2891
IMAGE:278808	SPI1	spleen focus forming virus (SFFV) proviral integration oncogene spi1	-0.5795		-0.7508	-1.292	-1.241	-1.08	-1.034	-0.8119	0.1161	0.1503	0.04858	0.5355	0.3454	0.02733	0.2857	0.1272	0.3546	-0.37	-0.6543	0.1668	-0.1369		-0.7906		0.9199	-0.138		0.1975	-0.3526	-0.8808			0.1687	0.6313	0.6957	1.782	1.187	-0.04624	2.304	0.6331	-0.8043	0.6033	0.149	0.03325	-0.5256		-0.3107
IMAGE:2028290	ZNF211	zinc finger protein 211	-0.6425	-0.1584		-0.225	-0.9837	-0.04327	-0.127	-0.6949	-1.837		-1.394	-1.237	0.3624	-0.8457		0.5442				0.09382	-0.1799		-0.02356		-0.1031			-0.7955			-1.287		-0.08433	0.1083		0.6386		-0.3792	0.1809	0.1001	0.4327	-0.6597					0.2763
IMAGE:2017885	NEUROD2	neurogenic differentiation 2	-0.7115	0.9126	0.1672	-0.694			0.614		0.2941		1.077	0.02351	0.2334		-0.1663	0.1052	0.6726	0.418		-1.495			0.1474	-0.9315	-1.032	0.64			0.2454	0.2572			-0.02333	0.05933			-0.1652	-0.6082	0.04188	0.2411		0.2013		-0.7388	-0.3176	-0.1881
IMAGE:1590021	ETV6	ets variant gene 6 (TEL oncogene)	0.02047	-0.8054		-1.122		0.3897	-0.274	-0.1119	0.5561	0.7403	1.639	0.2755	-0.2346	0.5973	0.1757	-0.2928	0.5146	0.26		-0.3432	0.7131		-0.2006	-0.1395	-0.4201	0.332		0.3075	0.8474	-0.5508	0.03556	0.2781	-0.1113	1.241	-0.6543	-0.5184	0.6068	-1.246	0.07388	-0.4069	0.5457	-0.3867	-0.711	-0.7168		-0.1661
IMAGE:365681	GATA3	GATA binding protein 3	0.2225		-0.8388	-0.53	-0.6087	-0.3183	0.518	-0.2799	0.7381	0.9223	0.3806	-0.8525	-0.8626	-1.221	-1.142	1.369	-1.683	0.582	-0.1423	0.1088	-0.8849	-0.3447	-1.869	-0.4375	-0.5681	-1.936	-0.8514	-2.31	-0.8606	-0.1688	0.3276	0.1701	-0.4393	1.763	-0.9523	0.05361		-0.2242	-0.3641	0.02505	1.748	0.1153	-0.719	-1.255	-1.294	0.3259	1.001
IMAGE:214068	GATA3	GATA binding protein 3	-0.8025	-1.568	-2.744		-2.154	-1.893	-2.267	-0.8149	1.103	1.747	1.016	0.07251	0.7224	-1.906	-3.547	0.02416	-1.728	-0.573	-3.177	1.114	-1.02					-0.491	0.7136	0.7845	0.2044	-0.3638	-0.7674	-7.015	-0.8543	2.888		0.2086	-3.046	-0.4892	-0.2591	0.2901	-1.597	-0.3597	-2.414	-1.46	-0.2986	0.04087	0.6063
IMAGE:135118	GATA3	GATA binding protein 3	-2.632	-3.447	-4.903		-2.703		-1.926		1.464	2.088	1.157	0.3035	-2.057	-2.395		-1.165	-4.327	-1.982			-2.049		-0.7626	-3.902	-1.042	-1.5		-0.5845	0.02543	-0.1028	-3.596	-0.7939	-1.163	3.549		-0.3404	-2.845	-1.178	-0.3581	-0.2289	-0.6963	-1.269	-2.983	-4.289		-0.5481	-0.3127
IMAGE:1750920	ZNF274	zinc finger protein 274	-0.8305	-0.6864	-0.4218	-1.573	-0.7017		-0.615	-0.1429	0.1951	-0.9307	-0.5924	0.2345		-0.4837	-0.1353	0.4062	-0.0064		0.6647		0.3221	0.1123	0.3984		-0.09106	-0.619		-0.8935			-0.8954	0.5371	0.2077	-0.2197				-0.3472	0.8829	0.3421		-0.08773		-0.8778		0.08287
IMAGE:460899	PLAGL2	pleiomorphic adenoma gene-like 2	0.008474	-1.087		-0.344	-0.2227	0.07773	-0.386	-0.9239	0.2541	-0.4117	0.4966	-0.6865						-0.03204	-0.006309	0.06482	0.4011	0.4413	0.4274	-0.5715	-0.9421						-1.366		1.007					-0.9882	-0.4581	-0.6889				-0.5488	0.8224	0.3219	1.187
IMAGE:1587429	TAF5	TAF5 RNA polymerase II, TATA box binding protein (TBP)-associated factor, 100kDa	-0.2075	-0.5534				0.2417	0.528	-0.5499	-0.9019	-0.7077	-0.8994	-0.3925	0.1074	0.3393	0.007691	0.3192				-2.231	0.3851		0.4114			0.744		0.2595	0.4694	0.7412	0.2976		0.7307	0.1633	-0.06227	0.2736		-0.5342	0.4859	0.4151	0.6377	-0.08473	-0.699	-0.09475		-0.7241	-1.599
IMAGE:2505573	POU2F1	POU domain, class 2, transcription factor 1	-0.2825	0.8216		0.885	0.4563	-0.04327	0.683	0.4751	-0.8669	-0.01274	0.1756	-1.047						1.137		-3.936	0.1601	-0.9697	0.6764	-1.373	-1.123													0.5408	0.3909	0.2401	0.8027			-0.3498		-0.4791	-1.154
IMAGE:192694	POU2F1	POU domain, class 2, transcription factor 1	0.3175	0.1016	0.6562	0.305	1.126	0.5067	0.763	-0.2349	-0.2869	-0.3627	-0.2044	-0.9875	0.08235		-0.01731	0.3442	-0.8384	-0.303	-0.8473	-0.1362	-0.4799	-0.5997	-0.1336	-0.5425	-1.033	0.429		0.7645	0.1044		0.07256		-0.1843	-0.2817				-0.5792	0.07088	-0.5999	0.5327	-0.6497	0.256	-0.8498	-0.1386		-0.2037
IMAGE:548565	ST18	suppression of tumorigenicity 18 (breast carcinoma) (zinc finger protein)	0.5895	1.174	0.4482	0.947	-0.5217	-0.1813	0.375	0.5771		0.5293	0.3476	0.5045			-0.1253			0.799	-0.1353	0.4958	-0.2679	-0.3377		-0.5005	0.06894			0.3765	-0.08357		-6.545		-0.5923	-0.6197			0.3058	-0.2472	-0.09712		-0.01534	0.7123		1.872	-0.6966	0.2329	-0.4617
IMAGE:713469	MEF2A	MADS box transcription enhancer factor 2, polypeptide A (myocyte enhancer factor 2A)	-0.3245	0.5696		0.443		-0.4853	0.571	0.5331	0.7511	0.03526	0.3536	-0.01949	-0.05965	-0.3677	0.03069	0.05216	-0.0604	0.255	0.04069		-0.06195		-0.7156			0.407		-0.2175	-0.5076		-1.639		-1.566	0.02633				1.469	0.5889	1.458	0.3307	-0.01173	1.514	1.158	-0.2106		-0.07571
IMAGE:321739	IRF2	interferon regulatory factor 2	-0.002526	0.1116	-0.3338	0.465	-0.4637	-0.4333	-0.517	-0.2449	0.3331	0.4373	0.06558	0.8125	-0.3376	-0.8957	-0.4473	0.02416	-0.5184	-0.05304		0.06382	-0.5699	-0.3297	-0.2136	-0.9325	-1.323	-1.141		-0.7055	-1.416	-1.254	-1.897		-1.154	1.388	-1.137	2.989		1.821	1.731	1.8	1.913	1.92	1.446	2.23	-0.1986	-0.4191	-0.09371
IMAGE:824109	ZFHX1B	zinc finger homeobox 1b	0.8535	1.008	0.4422	0.851		0.5727	0.599	1.371	-1.641		-1.318	-0.4115	-0.3816	-0.2197	0.2487	-0.8298	0.1976	-0.327		0.9398	0.09605		-0.1176	0.2335	0.4429	-0.515		0.1805	-1.35	-2.578				-0.8357	1.219	0.9246	1.17	0.6068	-0.4131	-0.2539	0.1587	-0.02373	-0.278	0.08625	0.6274	0.4469	0.5823
IMAGE:282838	ZFHX1B	zinc finger homeobox 1b	0.9785	1.523		1.176		1.588	1.124	1.906			-0.4834		-0.1666	-0.3447	-0.1563	-0.1248	-0.6474	0.568		0.3448	0.1911		-1.103	-0.02155	0.4879	-0.07004		0.5755	-0.6146	0.6472	-1.156		-2.013	-1.191	-0.2263	-0.4504	0.1448	0.8418	-0.6181	0.2711	-0.8363	-0.3287	-0.07298	-0.1488	-0.1876	1.022	0.3073
IMAGE:687270	MEF2C	MADS box transcription enhancer factor 2, polypeptide C (myocyte enhancer factor 2C)	1.929	2.214	-0.3318	2.127	-0.2617	1.529	1.005	2.047	-0.9449	-1.301	-0.9124	-0.4655	0.1644	-0.3537		0.6662	-0.9264	-0.271		0.1858	-1.078	-4.018	-0.7616	-1.841	-1.771			-0.4635	-1.174	-0.09182	-2.595	-4.163	-2.202	-0.1397		-1.249	0.07578	1.313	0.1729	0.7621	0.2347	1.702	3.938	3.272	0.04338	-0.1371	-0.6017
IMAGE:435835	SCAND2	SCAN domain containing 2	-1.287	-0.1924	0.2222	-0.339	0.1323	-0.5473	-0.691				-1.168	-1.291	-1.042	-0.5397		-1.1				-1.05	-1.384		-1.688					-0.4495		-0.04782				0.02433			-1.26					-1.614		-2.804	0.1674
IMAGE:491565	CITED2	Cbp/p300-interacting transactivator, with Glu/Asp-rich carboxy-terminal domain, 2	-0.9865	-1.452	-1.508	-0.899	-0.4777		-0.691	-1.039	0.7491	0.5233	0.2316	0.7585	-0.2116	-0.5897	0.2687	-1.33	-1.092	-0.847	-0.3013	1.04	-0.2139		-0.3876	0.003451	-0.4571	-1.525	-1.7	1.111	-0.2896	-0.6678		0.4711	-1.508	1.204	-1.051	1.515	0.3698	0.2668	-0.3531	0.4061	1.339	0.3763	0.302	-1.124	1.287	0.9969	0.8823
IMAGE:286378	ZNF135	zinc finger protein 135 (clone pHZ-17)	-0.7675						-0.552	0.3301	0.2681		-0.5794	0.7275	-0.04265	-0.05067	0.1677	-0.0008351	0.1066	0.06196		0.6988	-0.1349	-1.135	-0.1686	1.932		-0.306		-0.1705	-0.07057	-1.059	-1.122		-0.2493	0.1633	-0.2023	-0.9064	-0.3712	-0.1642	-0.09412	-0.1249	0.1677	-1.015	-1.469	-0.5148		0.2159
IMAGE:755663	RARB	retinoic acid receptor, beta		-0.0224		0.141			-0.101	0.03109	2.139	1.883	1.522	1.999	-0.3316	-0.2097		0.4502	-0.6124	-0.247		-0.6302	-0.6839	-1.084		-0.5865	0.3429	-0.265		-0.2195	-0.5896	-0.02782			-2.118	-0.3957	-0.8613	0.7646	-0.04022	0.8068	-0.2231	0.1261	0.2687	-0.02373	-0.698			-0.8331	-0.4977
IMAGE:22074	THRA	thyroid hormone receptor, alpha (erythroblastic leukemia viral (v-erb-a) oncogene homolog, avian)	1.003	2.488	1.092	1.221	0.6923		1.809	-0.1089	-0.04094	-0.6767	-0.3484	0.5885	0.2784	0.5403	0.5687	0.1502	1.448		-0.5813	0.5098	-0.8839	-0.7637	-0.9576	-0.04655		-0.185		-0.8195	-0.6896	-1.008	-1.711		-0.1583	-0.4857	-0.3113	-0.1554	0.2998	0.5968	-0.1631	0.02605	0.1087	0.3463	0.332	-0.1338	-0.6926	-0.5931	-0.9877
IMAGE:395436	C4orf1	chromosome 4 open reading frame 1	0.3625	0.5266	-0.1088	0.8	0.001288	0.05173	-0.001957	0.4901	0.6881		0.3806	1.358						-0.428	-0.2823	0.3388	-0.9049	0.0553	0.1814	-0.4575	-1.608		0.5186				-0.6824	-0.1199						0.4558	0.4759	0.6151	-0.2923			-0.3348	-0.1636	-0.8741	-0.7887
IMAGE:212414	RARB	retinoic acid receptor, beta	-0.6105		-0.5318			-0.6813	-0.435	-0.1829	1.535	1.769	0.9376	2.405	1.184	1.686	1.235	-0.1938	-1.276				-1.438					-0.889		-0.6135	-1.624	-1.222				-0.2497	0.7647	0.5806	-0.7142	1.523	0.3029	0.6621	-0.6753	-1.638	-1.482			-0.8271
IMAGE:280909	ZHX1	zinc-fingers and homeoboxes 1	0.5735	0.4176	0.8022	0.741	0.8023	0.5327	0.619	0.3911	0.7991	0.8033	0.6416	1.759	1.338	0.1903		-0.8798	-0.3124			0.1498	-0.1539	-0.0137	-0.4376	-0.7165	-0.5571			-1.089	-0.7996		-0.3614	0.6011	-0.1483	0.03433		-0.6654		0.1968	-1.183	-1.194	-1.401	-0.5937		-0.4538	-0.3026	-0.7131	-1.088
IMAGE:609283	ZHX1	zinc-fingers and homeoboxes 1	-0.05453	0.6196	0.6042		0.5443	-0.3153	-0.05896	0.08309	0.9511	0.7453	0.9536	1.931	0.9804	-0.6177	1.101	-0.2878	-0.4804	-0.215	-0.4693	0.2018	-0.1819		-0.4856			0.237	-0.02837	-0.9575	-0.4376	-0.2258	-0.5494		-0.5863	0.3763	-0.4193	-0.5434		0.5788	-0.4311		-1.799	-0.6817	0.004019	0.4882	-0.7406		-0.5557
IMAGE:506033	NR1D2	nuclear receptor subfamily 1, group D, member 2	0.6115	0.6356		1.239	0.1703	0.9107	0.827	0.5691	1.767	1.631	0.1496	2.087	-0.05365	-0.1117	0.5867	-0.3518	0.1556	0.101		0.1178			-1.29	-0.6285	-0.8891	-0.347		-1.981	-1.802	-0.3998	-0.6034		0.2397	-0.3777	-0.7933	-0.1674	-1.132	0.3848	-1.235	-0.5559	-1.923	0.7443	1.08	1.164	-0.8246	-0.3151	-1.88
IMAGE:813854	PURA	purine-rich element binding protein A	0.4005	-0.0554	-0.04076	0.388		0.3497	0.526	0.3581	0.1661	0.1703	0.06858	0.7455	0.5854	0.1373	0.2057	0.03716	0.0246	-0.2	-0.4043	0.07682	0.08305	-0.2467	-0.1106	-0.6495	-0.2201	0.001961		-0.6325	-0.7426	-0.9108	-1.134	-1.162	-0.3313	-0.09867	-0.7343	-0.3784	-0.4532	0.1738	-0.1761	-0.1169	-0.2143	-0.3067	-0.501	0.01325	-1.016		-0.5507
IMAGE:322759	SNAPC5	small nuclear RNA activating complex, polypeptide 5, 19kDa	0.5105	0.2146	1.219	0.728	0.7093	0.2797	0.116	0.2581	-0.2639	-0.1297	-0.2914	0.8555	0.01535	0.04733	0.005691	-0.1928	-0.2554	-0.63	-0.07431	1.147	-0.6969	-1.087	-0.2506	-0.7995	-0.9601	0.04196		-1.072	-0.1926	-0.1308	-0.3444	-0.9919	0.1087	-0.2687	-0.4943	0.3016	0.02678	0.7438	-0.06612	0.8731	-0.4043	1.393	0.929	1.443	0.05438	-0.8261	-0.9707
IMAGE:2440172	PFDN1	prefoldin 1	0.6025	0.3166	0.5712	0.75	0.8113	0.4817	0.438	0.2401	-0.3719	0.00226	-0.1694	0.5175						-0.938	-0.5423	0.7988	-0.9049	-0.4547	-0.3486	-0.6575	-0.9781		-0.2814				-0.5824	-1.34						-0.1742	0.9059	1.455	0.5377			0.4452	0.1564	-0.7241	-0.6387
IMAGE:344648	KLF2	Kruppel-like factor 2 (lung)	0.3455	0.7296	0.9542	1.273	0.4543	0.4447	0.321	0.2031	0.1911	-0.05474	-0.1064	0.2805				-0.2578	-1.38	-0.415	-0.6193	1.412	-1.432	-0.7217	-0.8656	-0.4545	-0.8251	0.02696					-1.119	-0.9369	-0.04633	1.006			-0.1882	0.1588	-0.3611	0.2581	-0.9993		-0.326	0.2282	-0.2306		-0.3257
IMAGE:1518188	NFYB	nuclear transcription factor Y, beta	0.1545	0.2186	-0.2268	0.322	0.1533	0.1137	-0.15	0.1021	-1.11	-0.3257	-0.8274	0.09951	0.5394	-0.1687		-0.5188		-0.626		0.8408	-0.9129		-1.667	-0.1255					-0.6586	-0.1868	-1.13	-0.9979	0.7927	-0.3247				0.8578	0.5979			0.1673	0.02302	-0.2928	-0.8416	-0.6321	-0.4967
IMAGE:567414	NFYB	nuclear transcription factor Y, beta	-0.3275	-0.6334	-0.2588	-0.5	-0.3787	-0.4183	-0.602	-0.3699	0.2581	0.07226	-0.2994	1.198	0.9674	-0.0006711	0.04769	0.2092	-0.9334	-0.348	-0.5023	0.3288	-1.075	-1.105	-0.2786	-0.8975	-0.9781	-0.266		-0.1005	-0.8006	-0.2988	-1.142	-1.44	0.2307		0.4877	0.9536		0.2258	0.2559	0.2451	-0.4423	0.05527	0.431	0.2552	-0.6036		-0.9287
IMAGE:548957	GTF2I	general transcription factor II, i	0.3065	0.6906		0.814		0.3457	0.542	0.4641	0.5821	0.5163	0.6446	0.08151	-0.01865	0.7433	0.3217	0.3932	-0.1094	-0.784		0.8528	-0.4109	-0.6307	-0.07456	-0.4535	-1.504	-0.292		-0.4965	-0.9566	-0.5848	-1.118	-1.186	-0.4753	0.2373	-0.1183	0.3276	-0.3772	-0.6802	-1.35	-0.4109	-0.3883	-0.01073	0.395	0.1692	-0.4996	-0.9001	-0.8947
IMAGE:738912	ZNF323	zinc finger protein 323	0.2475	0.5216	1.036	0.925	0.8963	1.077	0.183	0.01509	0.1531	-0.4327	-0.4744	0.2625	0.1924	0.9743	0.4127	0.2742	0.6016			0.7538	-1.48	-0.4797	0.1564	-0.5225		-0.641		-1.725	-1.106	-0.7238		-0.3149	0.3657	-0.1417				0.2008	0.03088	-0.4499	-1.727	-0.7497	0.846	-0.03975	0.03138	-0.1391
IMAGE:447176	ZNF38	zinc finger protein 38	0.1635	-0.0424	0.3322	0.461		0.04273	0.189	-0.9789	-0.1309	0.06326	0.3316	1.129	-0.01165	0.2403	-0.5513	0.3402	-0.0824			0.4198	-0.3939		0.3124	-0.7765		0.03496		-0.1195	-0.1496	0.07218	-1.001			0.09433			-0.5102		0.6669			0.2963	0.382	-0.03375		-0.9331	-1.328
IMAGE:682063	ZNF189	zinc finger protein 189	0.3835	0.4176	0.9622	0.661	-0.07771	0.5227	0.219	0.4311	0.01906	-0.2667	-0.2084	0.4885						-0.307		0.2598	-0.1039		0.7124	-0.4265							-1.181	-0.7289	0.7317					-0.3632	-1.293					-0.3638	-0.3326	-0.4431	-0.5077
IMAGE:758319	RARA	retinoic acid receptor, alpha	0.8555			0.923	-0.2457	0.3647	0.401	0.5231	0.02106	-0.1347	-0.2864	0.4405	0.6504	0.5923	0.6907	-0.2278	-0.5204	-0.925		0.2218	0.1781	0.8383	-0.4656	-0.5045				-0.1175	-0.8976	0.6642	-1.189	-0.6269	0.3437	0.3463	-0.5693	-0.06339	-0.1282	-0.3512		-0.01195	-0.7293	0.8883	-0.08598	0.5182	-0.7106	-1.121	-0.7857
IMAGE:785549	FHOD2	formin homology 2 domain containing 2	1.58	1.915	2.079	2.608	1.699	0.9897	1.616	1.478	1.736	1.43	1.139	1.306	-0.004649	-0.6227	-0.7943	0.2672	-0.3754	-0.46	-1.004	-0.7532	-1.787	-1.427	0.8394	-0.9895	-1.42	0.06196		-0.3525	-2.683	-2.021	-2.304	-1.822	-0.2413	0.06133	0.6957	-1.518	0.5168	-0.7962	-1.576	-1.547		-0.6267	-0.511	0.5132	0.8644	-0.3661	0.4093
IMAGE:726911	TSC22	transforming growth factor beta-stimulated protein TSC-22	0.7195	1.614	1.508	0.977	0.8083	-0.2213	1.485	1.277	-0.7749	-1.281		0.6845	0.02435	-0.7837	-1.025	-0.02384	0.6036	0.399	0.8947	1.126	0.8021	0.7123	0.6984	0.6595	0.1689	-0.909		-0.6235	-1.114	-1.642	-2.155		-1.202	0.4703		-0.5694		-1.107		-0.05795	-0.2253	-0.7077	-0.452	-0.01775	0.1034	0.6329	0.3183
IMAGE:868630	TSC22	transforming growth factor beta-stimulated protein TSC-22	1.481	0.9856		0.929	1.52	1.581	1.127	1.379	-0.07294	-0.2587	0.8096	0.5765	-0.03365	-0.3917	-0.3233	0.02816	0.3056	-0.649	-0.05331	1.328	0.04405	0.2443	0.8104	0.4115	0.05094	-1.617			-0.9716	-1.5	-1.513			0.02233	0.02673	0.7326	0.3578	-0.5852	-0.4551	-0.5359	0.6467	0.2343	-0.77	-0.1558	0.9054	0.4549	0.3103
IMAGE:503083	MEIS2	Meis1, myeloid ecotropic viral integration site 1 homolog 2 (mouse)	-0.1315	0.0926		0.206			0.284	0.02609	2.194	2.578	1.907	2.424	0.1634	1.495	1.154	-0.1548	0.1826	-0.592		1.135		-0.5087	-1.023	-0.8415	0.4179	-0.59		-0.2145	-1.185	-1.233	0.03356		-1.063	-0.5907	0.5337	0.8896	0.9448	0.1118	-0.1481	0.08105	0.1137	-2.009	-2.863	-0.1288	-0.1976	-0.8581	-1.433
IMAGE:41358	MEIS2	Meis1, myeloid ecotropic viral integration site 1 homolog 2 (mouse)	1.098	1.213					0.534	1.386	1.974		2.517	2.804	0.04335	1.155	0.4437	0.2852	0.3726	0.888								-0.4		-0.4545	-0.1446		-2.006		-1.113	-0.1507		-1.57	0.09478	-0.8082		-0.02895	0.08366	-1.979		-0.1188		-0.07813
IMAGE:307506	MEIS1	Meis1, myeloid ecotropic viral integration site 1 homolog (mouse)	-1.254	-0.6894	-0.5848	-1.056	-1.215		-0.978	-0.4959	0.3221	-0.2937	1.305	2.132	0.6214	1.823	0.7717	0.9632	0.6206	0.496	1.542	0.9528	0.4091	-0.5407	0.2054	1.276		0.138		-0.8165		-0.5548			-1.725	-0.9927	-0.5483	-0.5724	1.213	0.1498	0.3199	0.2991		-0.09073	-0.515	0.02925	-0.4996	0.04987	-0.3047
IMAGE:68345	NFIC	nuclear factor I/C (CCAAT-binding transcription factor)	0.4915	-0.7144	-1.55		-1.58	1.541	0.257	-0.1609	1.527	0.8313		-1.603	0.4664	0.09833	0.5267	1.438	0.7956			1.388	-0.8359	-1.486	0.4504					-0.4515	-0.3916	0.8002	-1.373	-0.5409	-1.93	-0.8677	0.4967	1.113	0.2978	-0.5152	0.1549	-0.01595	-0.5733	1.804	0.31	1.374	0.2754	0.6249	-0.1997
IMAGE:1455463	NFIC	nuclear factor I/C (CCAAT-binding transcription factor)	0.5175	-0.3084	-1.214	0.725	-0.1237	1.657	0.373	-0.3849	1.043	0.9173	0.3256	-1.337	0.7224	1.004	0.7127	1.184	0.8216	-0.06304	0.5027	0.7938	-0.8099		-0.3336	0.06745	-0.5031	-0.141		-0.5255	-0.6856	0.5262	-0.1874	-0.2749	-1.684	-0.001667			0.7138	-0.6692	-0.06912	-0.9399	0.1427	2.18	0.666	1.09	0.2214	0.5109	-0.5937
IMAGE:868078	NFIB	nuclear factor I/B	-0.5035	-0.0294	0.01524	-0.166	-0.3047	-0.7343	-0.458	-0.3759	1.872	1.236	1.455	1.132	0.4814	-0.3567		-0.2168	-0.0994	-0.204	-0.2083	0.5728	0.5891	0.4493	0.3854	0.1965	-0.5041	-0.192		-0.8065			-1.258	-1.206	-0.6053	1.637	1.282		0.7228	1.08		0.8291		0.07927	0.595		0.4104	0.2699	-0.2347
IMAGE:416959	NFIB	nuclear factor I/B	-0.2055	-0.1514		-0.048	-0.2467	-0.2663	-0.77	-0.8179	1.33	0.9843	1.193	0.5195	0.1594	0.04133	-0.5503	0.07116	-0.4214	-0.186		1.091	0.3671	-0.1727	0.4834	-0.08555	-1.306			-0.6685	-0.5086	-0.07682	-0.09044	-0.7079	-0.1973	1.545	1.5	1.756	0.1708	0.6078	0.9279	0.7571	0.7697	-0.1027	0.533	0.3972	1.068	0.4179	-0.2367
IMAGE:786607	TCEAL1	transcription elongation factor A (SII)-like 1	-0.09253	0.5216	0.8062	0.255	0.5363	0.01673	0.253	-0.2449	-0.2669	-0.7627	-0.5244	0.02251	0.5424	1.134	0.2227	0.2642	-0.1884	-0.333	0.002691	0.5138	-0.6399	-0.5197	-0.2636	-0.8725	-0.5731		-1.006	-0.4155	-1.316	-1.394	-0.5274	-0.4949	-0.2743	-0.05167	0.2227	-0.5614	0.04378	-0.7292	-0.5791	-0.8099		-0.04973	0.616		-0.6286	-0.6491	-1.134
IMAGE:471863	TEAD1	TEA domain family member 1 (SV40 transcriptional enhancer factor)	-1.302	-1.257	-0.9828	-0.954		-1.232	-1.186		-0.3159		-0.8534	-0.8465	0.8134	1.065	0.8437	0.8552	0.1226	-0.472		1.575	-0.2389		-0.3726	0.5085	0.5779	-0.58		0.08552		-0.1528	-1.056		-0.07333	-0.03067		0.8796	0.5548	0.5918	0.7919	0.7911	0.5837	1.751	1.977	1.501	0.07238	-0.02813
IMAGE:1926575	CDX2	caudal type homeo box transcription factor 2	0.2905	0.2646	0.1392	0.288	-0.4607	-0.1903	0.166	-0.2219	-0.2339	-0.2397	-0.3414	-0.2545	0.3154	0.2673	0.8357	0.4172	0.1546	0.08996	-0.4543	1.047	0.2631	-0.2967	-0.3806	-0.2695	-0.5201	-0.508		0.7575	-0.3026	0.3492	-0.05444	-0.4019	-0.3913	-0.1087	0.1257	-0.1584	0.3968	0.09376	-0.04612	1.073	0.4057	-0.4967	2.479	0.3732	-0.3856	-0.3461
IMAGE:376343	TEAD1	TEA domain family member 1 (SV40 transcriptional enhancer factor)	-1.941	-0.8564	-0.8818	-1.033	-0.9217	-1.611	-1.125	-0.6129	-0.2249	-0.6007	-0.1924	-0.5755				0.8362		0.04896	0.03469	0.6858	0.3621	-0.1677	0.1884	-0.04055	0.6889						-1.185	-0.8229	0.2277					0.5728	0.4429	0.1721	-0.6353			1.482	-0.3566	-0.6371	-0.5117
IMAGE:202658	TRPS1	trichorhinophalangeal syndrome I	-1.472	-1.137	-1.403	-1.274	-1.173	-2.982	-1.446	-1.004	0.6041	0.2383	-0.4534	0.4335	3.373	2.145	2.134	1.595	0.5426	0.498	1.754	1.455	0.8711	0.3313	-0.06256	1.468				-1.194	-0.2746	-0.2428	-2.466	-0.9039	-2.133	2.709	0.1337	0.3796	0.3448	0.08176	-1.248	-0.8289	-1.026	-0.9387	0.207	-0.2988	-0.2876	-0.4181	-2.283
IMAGE:384819	TEAD1	TEA domain family member 1 (SV40 transcriptional enhancer factor)	-0.8705	-0.3564	-0.4018	-0.943	-0.9517	-1.671	-1.215	-0.8129	1.055	0.2893	0.6276	-2.395	1.964	-0.5337	1.675	1.896	0.2136	0.589	1.125	1.806	0.5021	-0.7477	-0.03156	1.109	0.2189	0.781		-3.753	-0.5936	-1.582			-1.792	0.2303	0.5447	-0.8494	-0.3942		-0.007119	1.462	-1.085	-0.5977	3.118	2.742	0.4034		0.4983
IMAGE:26230	NFIA	nuclear factor I/A	-0.2355	0.3586	1.533	0.032	0.7733	-0.9363		0.4421	1.34	1.234	1.413	0.8695	0.7494	1.151		0.6012	-0.3414	0.414	0.3997	0.9908	0.1771	0.1173	-0.4966	0.04445	-0.1161	-0.164					-1.6	-2.858					-0.04922	0.3178			-0.9403	-0.4727	1.503	-0.7028	-0.6016		-0.07671
IMAGE:2338271	NFIA	nuclear factor I/A	-0.2225	0.2116	-0.05376	0.405	0.2863	-0.4133	-0.237	-0.2149	2.253	1.607	1.186	0.7425	1.142	1.154	1.173	-0.03584	-0.6984	0.517	0.1227	1.474	-0.8099	-0.8897	-0.1736	-0.04255	-0.2731	-0.831	-1.486	-1.125	-1.066	-0.06382	-2.007	-0.9949	-0.4143	-0.07167	1.283	0.1886	-0.2962	1.571	-0.01912		0.002662	-0.2197	0.506	0.2602	0.2814		-0.3337
IMAGE:813154	NFIA	nuclear factor I/A	0.2675	-0.1684	-0.8538	0.315	-0.5637	-0.2733	-0.557	-0.03491	1.613	1.287	0.5756	0.3625	1.652	1.484	0.8827	0.1442	0.0416	-0.533	-0.1573	0.1938	-0.1099		-0.3736	0.2975	-0.6331	-1.191		-1.005	0.05443	0.7262	-0.3674	0.005141	-0.2043	0.1783	0.8027	1.459	-0.2362	0.1708	0.03088	-0.3799	0.3227	0.3203	0.906	-0.7798	0.4214	0.2409
IMAGE:2018074	PBX1	pre-B-cell leukemia transcription factor 1		-0.0244	-0.4498	-0.381	-0.7497	-0.7893	-0.233	-0.1009	-0.05294	1.441	0.8496	0.3965	0.2364	0.1683		0.5182	-0.2244	-0.09904		0.7778	-0.2159	0.7143	-0.8796		0.6209	-0.007039		-0.7815		-0.4998	-0.3234		-1.33	-0.2777		1.013	-0.3622	-0.1952	0.4249	0.03405	-0.003338	0.6043	0.29	0.4342		-0.1651
IMAGE:741880	PBX1	pre-B-cell leukemia transcription factor 1	-0.4405	0.0436	0.06824	-0.133	-0.4617		-0.145	0.2571	0.2351	1.349	0.9176	0.8745	0.6544	0.2863		0.03616	-0.3264	0.259	0.1147	0.8658	0.01205	0.7123	-0.3916	0.02945		0.571		-0.6535	-0.2836	-0.5018	-1.305		-2.322	0.2303		0.7906		-0.6972	-0.007119			0.4723	0.478	0.8422		-0.3271
IMAGE:898228	NFIA	nuclear factor I/A	-0.5805	-0.4164		-0.613	0.2083	-0.6113	-0.625	-0.1329	1.085	0.1193	0.8276	1.125	0.9944	0.7663	0.7547	0.5362	0.0236	0.219	0.4047	0.9058	0.07205	0.1223	-0.1016	0.01945		-0.249		-0.4935	-0.8236	-1.032	-2.765	-1.763	-0.8423	0.3703	0.4347	0.2206	0.1958	-0.3772	-1.097	-0.8079	-0.4353	-0.2277	0.588	-0.7278	0.1034	0.5329	0.3283
IMAGE:41822	TRPS1	trichorhinophalangeal syndrome I	1.04	0.4746		0.368		0.4197	0.08604	0.5081	0.1161		0.1386	0.2055	1.195	1.997	1.076	-0.6128	-0.5254				-0.8969			-0.5595		-1.208		-0.8425	-0.9626	-2.281				3.501	-0.04427	-1.238	-0.5332	-0.8462	-1.016	-0.3169		-0.5167	0.02902	-1.117	-0.4556	-0.1661
IMAGE:365085	TRPS1	trichorhinophalangeal syndrome I	-0.01253	0.0416	-0.1138	0.365	0.8663	-0.1833	0.07304	0.7951	0.5131		-0.6244	0.8625	0.09235		-0.9273	0.1942			-0.2873	0.9638	-0.5799	-4.19	-0.2636	-0.8925				-0.6955	-0.4156		-2.397		-1.244	0.2783	-0.1673	-0.09139	-0.3262	-0.1492	-0.8691	-0.7099	-0.8073	-0.03973	-0.154	-0.009753		-1.279
IMAGE:486179	NFAT5	nuclear factor of activated T-cells 5, tonicity-responsive	-0.1815	0.002595	0.6572	0.036	0.3373	-0.04227	-0.08596	-0.01391	0.7041	0.1883	0.04658	-0.3665	0.3634	0.1753	0.1337		-0.5074	-0.602	-0.5363	0.5148	-0.5589	-0.7687	-0.08256	-0.6915		-0.98	-1.385	-0.6245	-2.245	-1.433	-1.366	-1.314	-0.7233	-0.2207	0.2537	0.07961	0.2348	-0.3282	-1.708	-1.169		-0.1387	-0.293		0.08238	-0.2981	-0.1627
IMAGE:840062	RERE	arginine-glutamic acid dipeptide (RE) repeats		0.0246		0.348		2.21	0.426	-0.1019	0.2961	-0.3597	-0.4914		-0.4146	1.097	-0.004309	-0.1628	-0.6154			0.6668	-0.07695	-0.6367	0.09944			-1.858		-0.4325	-2.403	-0.8308	-0.9944		0.04867	-0.5987	-0.2443	1.082	0.1268	-0.6762	-0.3661	-0.3769	0.4357	0.9433	0.549	1.503	0.5944	-0.3161
IMAGE:840503	BHLHB3	basic helix-loop-helix domain containing, class B, 3	1.364	0.8386				1.064	0.29	1.222	1.27	0.5843	0.3326	1.32	-0.4606	-0.9187	-0.8903	-0.3588	-0.2414			0.5108	0.06705		0.1234			-0.314		-0.6885	-0.9786	-0.8068	-1.74		0.1927	-0.3847		-0.8744	-0.7892				-0.8203	0.5773	-0.167	0.5472	-0.1916		-0.4267
IMAGE:1932008	ZNF197	zinc finger protein 197	-0.1265	0.5576	-0.2978	0.541	-0.09771	0.4727	-0.05096	0.1411	0.8291	-0.5367	-0.03842	0.2385	0.1484			-0.1398	-1.362		-1.061		0.3461	-1.004	0.5224	0.7035		-0.265					-0.9714	-2.119	-0.5583	0.6843	-0.8113		-0.6102	0.1368	0.08688	-0.04395		0.7463	1.192	1.046		-0.5531
IMAGE:363590	ARNT2	aryl-hydrocarbon receptor nuclear translocator 2	2.976	3.131	3.795	3.414	2.865	2.766	2.262	3.224	0.06206	-1.364	-1.055	-0.7785						-0.744	-0.6683	0.2328	-0.8809	-1.251	0.05544	-0.6035	-0.8041			0.03352			-0.6684	-1.416	-0.9053	-0.05267				-0.8902	-0.2001	0.3591			-0.585	-0.6608	-0.4896	-0.8301	-1.295
IMAGE:730149	TCEA2	transcription elongation factor A (SII), 2	2.096	1.211	1.615	1.724	1.565	2.996	1.602	2.044	-0.3379	-0.9637	-0.7554	-0.2185	-0.6986	-0.1767	-0.1183	-0.6168	0.1306		-0.1583		-0.8009	-1.881	0.5054	0.2865		-1.152		-0.5965	0.2134	-0.9948	-0.02844		-1.995	-0.5227	-0.3883	0.6476	-0.4872	-0.8302	0.2699	-0.1809		-0.5407	-0.445		-0.08962	0.3099
IMAGE:784085	TULP4	tubby like protein 4	2.016	1.521		2.074	2.045	2.116	1.192	1.384	0.2421	-0.1237	-0.5054	-0.2585	-0.8186			-0.2168		-0.334	-0.5083	0.2228	0.08905		0.01544	-0.08355		-1.492		-1.386	-1.157	-0.9548	-0.4784		1.125	-0.8027					-0.9501			0.4693	-0.465	0.3792	0.5104	-0.01013	0.2053
IMAGE:1706027	LMO4	LIM domain only 4	2.42	1.705	1.189	1.658	1.859	1.95	0.346	1.088	1.886	0.9103	0.2186	1.306	0.08535	-1.073	0.3857	-0.4328	0.4046	0.17		0.1668			0.9194							-1.091	-0.3244		1.019	-0.9487				-0.2162	-0.05612	-1.507		-1.317		-0.2068		-0.1761	0.1493
IMAGE:162533	LMO4	LIM domain only 4	2.645	0.9696	0.6542	1.303		2.615	1.181	1.453	1.231	1.165	0.7436	1.521						-0.03504		0.1918	-0.6219	-0.5717	1.214	-0.3845	-0.7151						-0.6594	-1.247	1.614					-0.1712	0.1989	-0.4519	-0.3193			-0.2218	0.02938		-0.8957
IMAGE:845534	LMO4	LIM domain only 4	2.504	2.309	2.213	2.812	0.7933	2.064	1.27	2.452	0.5501	0.9843	1.093	0.8595	0.4894	0.1613		0.05116	0.1986							-1.516	-0.5161					-0.1468	-2.8		1.313	-0.3747		-0.6544						-1.583	-0.537			-1.422
IMAGE:595078	BHLHB3	basic helix-loop-helix domain containing, class B, 3	1.392	0.9466	0.6312	2.11	0.9413	1.452	1.348	1.24	2.548	1.112	-0.3894	1.108	-0.7426	-1.061	0.3277	-1.051	-0.3134	-0.388		-0.4512	-1.635	-3.415		0.1725	-0.7181	-0.166		-1.53	-2.691	-3.429	-2.842		-0.01933	-0.07667	-2.402	-2.086	-1.501	0.4358	-0.8841	0.2651	-1.012	0.6353	1.881	-0.2948	0.4064		0.5213
IMAGE:433184	ZHX1	zinc-fingers and homeoboxes 1	-0.9185	-0.0644		-0.481			-0.343	-0.3909	-0.2529	-0.5287	0.4396	-0.5135				-0.1518		0.381		1.478	0.3841	0.5243	0.1904	1.911				-2.001			-4.573	-0.6509	-0.8203	-0.4277				0.4248		-0.5659		-1.396	0.01002		1.145	1.985	1.14
IMAGE:843283	KLF7	Kruppel-like factor 7 (ubiquitous)	-0.2665	0.1476		0.501	-0.3677	-0.2573	-0.211		-0.6209	-0.9567	-0.2484	-0.5015	0.8884	0.8603	0.08869	0.4202	-0.4724	0.263		1.16	-0.3239		0.2524	0.08345	-0.1871	-1.045		-0.4095	-1.08	-1.958	-1.111		-0.4983	-0.6557	1.589	-0.1654	1.14	-0.2532	-0.1631	0.3461	0.6187	-0.2437	-0.408	-0.02375	0.8074	0.5069	0.5323
IMAGE:1475968	TEAD2	TEA domain family member 2	-2.061	-2.476		-1.883		-1.501	-1.125		-2.165	-1.131	-0.3224	-0.4455	-0.2756	1.366		0.9762		-0.241		0.9158	-0.4679		-0.2016	-0.6305	0.06894	0.791		1.117			1.485		1.158	1.43		1.981	1.846	0.09276	1.703		1.585	-0.05773		-0.5678	0.02338	0.5729
IMAGE:854570	TEAD2	TEA domain family member 2	-1.185	-2	-3.106	-2.017		-1.385	-1.309	-1.867	-0.6089	-0.4647	-0.2364	-0.3095	0.1404	0.4423	0.1307	1.042	1.11	-0.125		1.492	-0.3419		0.4244	0.8355		0.147		1.053	-0.1576	-0.4158	1.991			0.6663		2.217	2.232	0.1788	1.469	0.2581	1.131	-0.3817	-0.376	0.4882	0.7694	0.7789	0.5943
IMAGE:878438	TEAD2	TEA domain family member 2	-1.744	-2.839		-2.786		-1.564	-1.928	-1.706	-0.7879	-1.084	-0.7754	-0.4085	0.6314	1.533	0.4717	1.693	1.211	0.366		1.283	-0.4409	-1.691	-0.2246	0.2765	0.5159	0.188		1.424	-0.2166			-1.136		1.227	1.292	3.228	2.513	-0.1702		-1.031		0.2493	-0.435	0.1592	0.3704	0.5599	0.3653
IMAGE:2316412	GTF2H4	general transcription factor IIH, polypeptide 4, 52kDa	-0.2585	-1.654	-1.88	-1.581	-0.3797	-0.08927	-1.573	-0.6809	-0.8329	-1.559	-1.57	-0.4035	-0.2636	0.3383	-0.2733	0.7382	0.3456	-0.02904	1.067	0.5278	1.134		1.18	0.7215	-0.2891	-0.07704		1.509	0.7884	0.3002	1.737		1.26	-0.2677	0.2467	1.243	1.428	-0.6152	1.315	-0.5459	1.027	-0.1057	-0.56	-0.3158	0.2154	0.2049	-0.1097
IMAGE:1526826	HOXB2	homeo box B2		-2.936					-2.065				-2.212	-2.155	1.094	1.056	1.105	0.4762	0.4836			1.646	0.4121		-0.9716	0.6095	0.6189			-0.5535		-1.192	0.6446	-1.363	-0.9123					-0.1672	0.5629	-0.2179	0.1147	0.3423	0.168	0.5422
IMAGE:1579647	HEYL	hairy/enhancer-of-split related with YRPW motif-like	-0.6415			-1.364			-0.346				0.2466		-0.7166	-0.8147		-0.8148	1.273			0.8948			-0.3226	0.7985		1.67		0.6255		-0.2828	1.444	0.1161	-1.083	-0.6707	1.794	2.35	1.345	0.8518	1.772	0.7011		0.5313	0.367		0.09238	1.222
IMAGE:131979	EPAS1	endothelial PAS domain protein 1	-0.4765	-0.8624		0.011		-0.6573	-0.991	-1.259	0.04906	-0.8367	-0.8684	-0.8815	-0.4016	-0.4797	-0.3013	-0.8898	-0.4424	-1.317	0.08869	1.14	-0.4639	-0.1237	0.4524	-0.06655	-0.6871		-0.3204	0.7205	0.4304	-1.158	0.9786	1.741	-0.8583	-0.6757	1.549	1.295	1.44	0.5068		0.1461	-0.06134	-0.7937	-0.928	1.166	2.357	2.817	2.342
IMAGE:869187	EPAS1	endothelial PAS domain protein 1	-0.9565	-0.6324	-1.348	-0.539	-1.378	-0.5473	-1.011	-1.029	-0.4009	-0.8667	-0.4984	-0.7615	0.1084	0.1403	0.1387	0.01016	0.3776	-1.097	0.04869	1.01	-0.8939	0.0263	-0.1276	-0.1265	-1.247	0.05496		1.421	0.9204	-0.4678	1.329		-0.6783	-0.3457	1.889	2.195	2.1	-0.003239	0.4069	0.07605	0.4987	-0.1837	-0.668	0.7362	2.217	2.287	2.152
IMAGE:122238	KIAA0669	KIAA0669 gene product	-0.4955	-0.3014	0.03324	-0.138	-0.2167	-0.5463	-0.32	-0.5279	0.02006		0.1626	-0.2205		-0.2887	0.2297	-0.2188		-0.436	0.2297	1.051	-0.9729	0.8973	0.5334	-0.1255			-1.339		-0.4986			0.2221	-1.507	-0.3347				0.5578	-1.312			0.05727		0.1772	0.8184	1.068	0.3833
IMAGE:139818	KIAA0669	KIAA0669 gene product	-0.1585	-0.1144		0.049		-0.3993	-0.183		0.01706	-0.5087	0.1496	-0.3035	-0.1736	0.4583	0.9567	-0.6118	-0.0144	-0.289		1.158	-0.6559		0.07044	0.3615		-0.487		-0.05148	0.3884	-0.9798			-1.07	-0.4677	0.3067	0.5426	0.3178	0.4548	-1.005		0.06666	0.8343	-0.07998	0.1842	0.6354		0.4303
IMAGE:339235	KIAA0669	KIAA0669 gene product	-0.4815	-0.0374		-0.134		-0.7523	-0.136		0.3241	-0.2717	0.3066	0.1135	0.3434	-0.5247		-0.5048	-2.057	-0.06204		0.5148			0.03744	-1.172	-1.332	-0.26		-0.9245		-0.1428				-0.4607			-0.6652	0.6918	-0.5981	0.8411	0.3837	0.1413		-0.05875	-0.04762	0.8519
IMAGE:840636	SRF	serum response factor (c-fos serum response element-binding transcription factor)	-0.3495	-1.025	-1.181	-0.702	-0.6207	0.2697	-0.764	-0.9219	-0.2039	-1.16	-0.6814	-1.134	0.5454	1.417	0.3857	-0.01284	0.2346	-0.28	0.1757	1.977	-0.3369	0.2133	0.4294	1.02	-0.1401	-0.918		-0.5825	-0.7726	-0.3408	-0.6444	0.2081	-0.3713	-0.09867	0.2857	1.582	0.7968	0.1038	0.6739	0.02305	1.216	0.5733	-0.291	-0.2668	0.6344	0.5039	-0.3807
IMAGE:1521767	FOXF1	forkhead box F1	-0.7565	-0.6024	-0.5278	-0.429	-0.7977	-0.5473	-0.911	-0.3489	-0.4009	-0.6567	-0.6584	0.1485	1.418	1.97	1.569	0.9102	1.058	0.683	1.509	2.85	0.5661	0.8263		1.653		-0.515	-0.9304	0.2405		-0.3578	0.008555	0.01114	-0.3783	-0.6457		0.2246	0.2598	-0.8432	0.3769	-0.01395	0.2887	1.506	0.112	0.3862	1.327	0.6169	1.062
IMAGE:823851	AEBP1	AE binding protein 1	-0.9445	-2.29	-1.416	-1.137	-0.1757	-0.7353	-1.189	-1.907	-2.179	-1.085	-1.596	-1.449	-1.61	0.1523	-0.3793	-1.238	1.23	0.815	0.01069	2.252	0.2881	-0.2317	0.7544	1.175	0.2449	-1.133		0.1825	-1.268	-1.336	0.3106	0.2431	-3.196	-0.6337	0.9107		0.8618	-2.051	-0.1711	-0.5819	-0.1393	-1.692	0.06402	-0.5218	2.649	1.939	1.284
IMAGE:146577	TIEG	TGFB inducible early growth response		-1.639		-2.226		-2.634	-1.708	-1.876	1.262	0.7863	2.105	-0.2585	-0.2786	-0.5767		-0.2468	0.2906	0.336		1.613	0.2491	-0.6007		0.7165				0.4935		0.3252	-0.4884		-1.805	0.2973			-0.3272	-0.1302	-0.3801	-0.03095	0.04166	-0.1207	1.535	1.059	1.19	0.8999	1.605
IMAGE:51448	ATF3	activating transcription factor 3	-1.566	-0.7614	-1.887	-1.928	-1.927	-2.326	-1.15	-1.798	1.42	0.7843	1.853	0.6595							0.009691	2.661	-0.9329	2.747	0.8834	1.394	-0.7761		-0.06937				-0.1904	1.332	-1.197					-0.2522	-1.242	-1.923	0.1597			-0.1228	3.168	3.358	2.253
IMAGE:840944	EGR1	early growth response 1		-2.927	-3.283			-1.722	-0.996	-3.014	1.704	0.7383	0.6166	0.5135	-0.8966	-1.825	-0.7563	-0.1148	-0.2474	-0.452	0.4737	2.865	-1.439	1.271	1.497	1.218	-0.8021			-1.524	0.3154	-2.173	-3.096	2.376	-1.603	-0.4407	1.924	1.42	-0.2852	0.7318	-0.7581	-0.9289	0.3037	-0.3487	0.987	-0.6888	1.932	2.772
IMAGE:726035	JUN	v-jun sarcoma virus 17 oncogene homolog (avian)	-0.3175	-1.823	-0.1588	-1.92	-1.759	-1.158	-2.922	-1.04	2.028	0.1123	1.011	1.598	-0.9526	-0.7707	-1.682	0.1492	0.1966	0.252	-0.7123	1.679	-1.475	1.015	1.721	1.162	0.2919	-0.256		0.7795	-0.5606	-2.239	-1.952	1.05	0.4407	-0.9967	0.007732	1.324	0.1788	0.5458	-0.7341	-1.295	-0.3223	0.4253	-0.469	-0.2048	2.086	1.866	1.111
IMAGE:358531	JUN	v-jun sarcoma virus 17 oncogene homolog (avian)	-0.6005	-1.676	-1.202	-1.563	-2.022	-0.9913	-2.285	-1.143	1.865	0.2793	1.168	1.855	-0.9656	-0.8537	-1.435	0.1962	0.6636	0.359	-0.1653	1.606	-1.498	1.622	1.108	0.7395	0.2489	0.181		0.9165	-0.1936	-2.252	-1.245	1.097	0.5977	-0.4197	-0.08527	1.211	0.4658	0.3828	-0.09712	-0.5679	-0.1653	0.4523	0.05802	0.03225	1.213	1.673	1.098
IMAGE:809707	JUNB	jun B proto-oncogene	-2.02	-3.135		-3.392		-1.76		-2.002	0.3761	-1.41	-0.1414	-1.084	-0.4546	-0.4927	0.2757	-0.9528	1.185	-0.55	1.256	2.097	-1.477	0.9933	0.4394	1.04		0.502	0.07663	0.7975	0.2274	-2.051	0.4456	1.668	-0.8713	-1.509	2.036	1.092	0.6168	-0.1762	-0.6361	-1.667	-0.1643	-0.02673	-0.691	-0.7368	1.864	2.224	1.019
IMAGE:309864	JUNB	jun B proto-oncogene	-1.577	-2.782	-2.478		-2.668	-1.397	-2.081	-1.789	0.4091	-0.6867	0.3916	-0.5715	-0.08165	-0.1697	0.1187	-1.07	1.028	-0.307	1.339	1.79	-1.254	0.6663	-0.4176	1.283	-0.7171	-0.125	0.03963	0.5505	1.03	-1.658	0.4186	2.191	-0.3583	-1.216	2.339	1.445	0.4598	0.2068	-0.4531	-1.094	0.5187	-0.06373	-0.368	-0.7238	1.807	1.937	0.7523
IMAGE:42706	THRA	thyroid hormone receptor, alpha (erythroblastic leukemia viral (v-erb-a) oncogene homolog, avian)	-1.235	-1.38	-1.566	-1.457	-1.636	-1.125	-1.749	-1.517	0.4411	-0.5847	0.1036	0.08051	-0.2396	0.1523	0.1107	-0.1278	0.0996	-0.315	0.3207	1.182	-0.9219	0.1783	0.2344	0.3155	-0.7251	-0.253		0.3325	0.1524	-0.8558	0.01056		-0.01633	-0.1237	1.621	0.4266	0.5618	-0.1112	-0.04112	-0.8119	0.07066	0.1083	-0.576	0.1082	1.109	0.8889	0.2743
IMAGE:767784	JUND	jun D proto-oncogene	-0.09853	-0.5744	-1.38	-0.781	-0.8797	0.4407	-0.883	-0.8809	0.7871	-0.1787	0.4296	-0.4135	-0.2936	-0.9017	-0.1433	-0.08184	0.1456	-0.529	0.1867	0.7778	-0.2559	0.8243	0.1204	0.8915	-1.439	-0.207		-1.161	-0.1616	-0.6598	-1.023	1.379	-0.8803	-0.5977	1.027	1.543	-0.6122	-0.3752	-0.1551	-1.286	0.6967	-0.4457	-1.19	-1.396	1.935	1.825	1.5
IMAGE:285226	JUND	jun D proto-oncogene	0.006474	-0.5394		-0.526		0.5757	-0.858	-0.7259		-0.1637	0.4646	-0.4185	-0.5886	-0.8767	-1.068	0.05316	0.3406	-0.664		0.9828	-0.1509		0.4454	0.8165	-1.004	-0.762		-0.9365	0.1434	-1.005	-0.6784	1.444	-1.245	-0.3327	1.222	1.888	-0.9472	-0.6002	-0.5101	-1.761	0.5117	-0.4507	-0.855	-1.521	1.84	1.59	0.9753
IMAGE:2503571	KLF4	Kruppel-like factor 4 (gut)	-2.129	-3.664					-2.483	-1.691	0.03706	-0.4487	0.2996	0.06651						0.651		1.328	0.8941	0.2043	2.06	0.2615							-1.253		-0.6003					-0.1352		-1.016	-1.033			-1.036	1.755	2.405	1.74
IMAGE:188232	KLF4	Kruppel-like factor 4 (gut)	-2.315		-3.366		-3.716	-1.995	-2.479	-2.447	0.06106		0.2336	0.3405	1.37	0.3823	1.261	-0.9378	1.19	0.925	2.381	1.592	0.9881	1.208	1.944	2.025		-1.943	-0.5884	-1.857	-2.038	-3.526	-2.369	-0.5369	0.5237	-0.7037	2.521	1.237		0.7788	-0.4211	-0.5619	-0.7093	0.6083	-0.336	-0.3418	2.679	2.299	2.314
IMAGE:812965	MYC	v-myc myelocytomatosis viral oncogene homolog (avian)	-2.649	-4.044	-2.98	-3.281	-2.08	-2.819	-2.283	-2.541	-0.03294	-0.4987	0.4796	-0.5535		0.02833	0.8967	-0.3718	0.6556	-0.629	1.017	1.858	-1.166	0.7343	0.9404	0.9915	-1.289	0.323	0.2776	-0.8015		-2.08	-1.543	1.499	0.7597	1.642	2.857	-1.547	0.5778	-1.095	0.004881	-0.4059	2.777	0.2043	-1.15	0.8542	1.295	1.045	0.3703
IMAGE:417226	MYC	v-myc myelocytomatosis viral oncogene homolog (avian)	-2.846	-2.941	-3.647	-3.238	-2.687	-2.126	-2.66	-2.658	-0.02994	-0.6657	0.7426	-0.8805	0.4094	-0.9887	0.7997	-0.2288	0.5486	-0.236		2.251	-0.2629	1.137	0.7634	1.274	-0.7961	0.386	0.3506	-0.2585	0.5714	-1.777	-1.46		1.253	1.715	3.06	-0.8444	0.6108	-0.8522	0.09788	-0.9229	0.4297	0.3673	-1.847	1.127	1.418	1.468	0.6133
IMAGE:132307	HEYL	hairy/enhancer-of-split related with YRPW motif-like	-0.8495		-0.7908		-1.291		-1.124	-0.7419					-1.895	-1.603	-0.7443	-0.9828	0.2246			1.487	0.4131	-0.6967	-0.3306			1.262		-0.5825			-2.304			-0.7487	1.766	2.522	0.5968		1.074			-0.6267	-0.621	-0.1468	2.344	2.254
IMAGE:858153	NFIL3	nuclear factor, interleukin 3 regulated	-0.7955	-1.941	-1.637	-1.378	-1.177	-1.056	-1.2	-1.548	-2.23	-1.556	0.4026	-1.62	0.4594	-0.4587	-0.2503	0.03116	-0.0014	-1.596	2.27	0.6608	-0.4129	0.9473		-0.1555		0.396	-0.7594	1.242		-0.3068	0.1596		-1.147	-0.06467	3.21	0.2056	1.281	0.4778	0.01788	-0.1729	1.29	2.007	-0.527	1.147	1.178	1.008	0.2433
IMAGE:491067	ILF1	interleukin enhancer binding factor 1	0.8005	-0.1654	-0.7308		-0.4807	0.5097	0.356	-0.4219			-0.5714	-0.9945	-0.7246			0.1672	0.9546			0.4368	0.3031			1.39	0.2399	-0.188		0.3075	0.02743	0.7592	0.7856	-0.2119	-0.1613	-0.5087				-1.306	-0.1161	-0.08695	1.126	0.9933			-0.2456	1.344
IMAGE:469297	BHLHB2	basic helix-loop-helix domain containing, class B, 2	-0.3065	-0.4024		-0.269	0.06229	0.4827	0.239		-0.3009	-0.4267	-0.1584	-2.021	0.5484	1.59	0.7187	-1.52	-0.2724	-0.957		1.03	-1.824		-0.8676	-0.1465	-1.217	-0.915	-1.51	1.601	-0.02957	-0.6878	0.2486	1.801	-0.4283	-0.2457	1.589	0.7846	0.8398	-0.3032	-0.6231	-0.5939	0.4287	1.306	0.752	-0.9838	0.7274	1.227	0.8223
IMAGE:194214	TGIF	TGFB-induced factor (TALE family homeobox)	-0.4275	-1.363	-0.5988	-0.96		-0.5383	-1.232	-1.25	0.07806	-0.09774	-0.02942	-0.3725	-0.1126	-0.4807	0.1877	-0.1208	0.1166	-0.648	0.2777	0.4588	-0.7649	0.0953	0.6214	-0.8475	-1.418	-0.206	-0.4014	1.01	-0.5206	-0.4688	-0.3024	0.09014	1.341	-0.2367	0.9277	0.09361		-1.024	-0.03412		0.1477	0.1553	-1.439	0.07525	0.6264	0.02587	0.5413
IMAGE:26568	EGR3	early growth response 3			0.3142		-0.6057	-0.7953	-0.909	-0.3769				0.4605	-0.9796	-2.038	-0.3593	-1.018	-0.4404		0.2807		-0.8519	0.6483		-0.2945		0.167	-0.8484	1.173	-0.02757	-1.516	0.4906		0.06367	1.096	3.381	0.3666	1.732	0.8588	-0.01112	-0.4919	0.7707	-0.7217	-0.246			0.4089	-0.2457
IMAGE:366815	SOX4	SRY (sex determining region Y)-box 4	-1.955	-1.99		-2.157	-1.466	-1.595	-1.449	-1.387	-0.4089	-0.5647	-1.026	-0.3795	-0.6396	-0.4877	-0.3793	-0.07784		-0.235	-1.639	-0.8882	-0.4519		0.5044	-0.2945	-0.5651	0.577		0.4725	-1.188	-0.1358	-2.579		2.154	1.826	-0.4493	-1.263	0.3618	-0.001239	-2.031	-1.332	1.031	-1.912	-0.005981	-1.432	0.7094	-0.06113	-0.2957
IMAGE:250869	SOX4	SRY (sex determining region Y)-box 4	-1.461	-1.676	-1.712	-2.063	-1.702	-1.171	-1.265	-2.313	-0.6649	-0.7707	-0.7924	-0.5055	-0.6956	-0.6737	0.01469	0.3262	0.5136	-0.03104	-1.185	-0.6542	-1.278	-0.2377	1.138	-0.02055	-0.9711	1.001	-1.154	1.097	-1.714	-1.762	-1.265	-1.573	2.528	1.37	-0.5653	-1.209	0.2258	-0.2572	-1.407	-1.148	-1.065	-1.348	-0.412	-1.938	0.7434	0.5329	0.2583
IMAGE:788205	SOX4	SRY (sex determining region Y)-box 4	-1.068	-1.933	-1.569	-2.24	-1.509	-1.368	-1.852	-2.18	-1.032	-0.4377	-1.379	-0.6125	-0.2226	-0.2107	-0.1823	1.009	1.027	-0.138	-1.312	-2.191	-0.6049	-0.1447	1.531	0.09245	-0.9681	0.774	1.129	0.6595	-0.6706	-2.529				1.763	-0.3023	-4.026	0.1688	-0.06424	0.9759	0.5551	0.7877	-1.475	-0.239	-1.615	0.7264	0.6159	0.1813
IMAGE:611481	TCF7L1	transcription factor 7-like 1 (T-cell specific, HMG-box)	-1.292	-1.797	-1.003	-1.554	-0.6327		-1.606	-1.554	-0.02594			-1.546	0.06335	0.01533	0.9537	0.09516	0.3726	0.01796		2.385		-0.9587	0.4174	0.5985		-2.97		-0.6245	-0.8346	-1.983		-1.204		1.399	0.2337	0.4796	-0.1452	0.3518		-0.4989		0.1913	0.507	1.251	1.362	0.4719	0.7773
IMAGE:377384	NR2F2	nuclear receptor subfamily 2, group F, member 2	-1.877	-1.442	-1.448	-1.879	-1.918	-1.947	-2.001	-2.449	-1.541	-0.7967	-1.558	-2.451	1.138	0.9803	0.8987	1.94	1.148		-0.9313	0.7798	-0.1439	-0.8437	0.9524	-0.02655	-0.1071	-0.475	-1.08	-0.5995		-0.09782	-0.2514	-1.049		-0.2057	1.169	0.5946	0.06978	0.4568	0.1669	-0.6639	-1.161	-0.1837	0.332	-0.5738	-0.4926	-0.2531	-1.318
IMAGE:767313	NR2F2	nuclear receptor subfamily 2, group F, member 2	-1.977	-1.902	-1.248	-2.309	-1.978	-2.007	-2.291	-2.809	-0.4309	-0.7267	-2.058	-1.071	0.8684	0.6703	0.6187	1	0.6776	0.963	-1.751	1.19	-0.6339	-2.534	1.502	-0.07655		-1.925	0.7096	-1.229	-1.66	-0.8878	-0.6614	-1.019	-1.378	-0.5257	0.7087	0.3146	-0.3602	0.3668	-0.6631	-1.084		-0.4037	0.09202	0.2162	0.3974	-0.06313	-0.5677
IMAGE:1522799	FHX	FOXJ2 forkhead factor	-0.4165	-0.2024	-0.08776	-0.259	-0.2877	-0.3273	-0.601	-0.7489	0.2891	-0.1567	-0.4784	-0.7815	0.02835	0.4503	0.07869	0.2002	0.4776	-0.117	0.4887	0.8098	-0.8839	-0.6237	-0.5276	-0.5265				-0.7395	-0.9996	-0.3378	-1.321	-0.9789	-0.1683	-0.005667	0.5387	1.675	0.8098	0.04676	0.006881	-0.8339		1.486	0.602		0.05738	-0.2031	-0.1977
IMAGE:853367	PMX1	paired mesoderm homeo box 1	-1.3	-2.135		-1.292		-2.4	-2.014		-1.024		-0.8114	0.5255	-1.025	-1.273	-0.4543	-2.203	-1.095	-1.36		-1.683			-0.8806	-0.4795	-0.6301	-0.278		0.6375		-1.781	-1.584		-4.001		1.896	-1.578	1.407	1.154		1.903			1.909	1.753	0.05438		-1.471
IMAGE:502360	FOXO1A	forkhead box O1A (rhabdomyosarcoma)	-1.193	-1.238	-1.074	-1.095	-1.064	-1.533	-1.507	-1.035	-0.2669	-0.1427	0.3356	-0.7475								-0.2662	-1.11		-1.614	-0.4725	-0.6231						-0.9874		-0.8643					0.3608	-0.1391	-0.5499	-0.03734			1.38	-0.7286	-0.06913	-0.2237
IMAGE:782835	FOXO1A	forkhead box O1A (rhabdomyosarcoma)	-2.494	-1.479		-0.646	-1.175	-2.054	-1.658	-1.626	-0.2879	-0.1137	0.5846	-0.7785	0.6014	-0.1567	-0.6883	-1.227	-0.7994	-0.834		0.2228	-0.8309	-0.3907	-1.715	-1.244	-0.8241			-0.9265		-1.335	-2.058		-2.265		0.1817		-0.01722	-0.0002387	-1.36	-0.7209	-1.478	1.859	0.125	2.209	-0.4596	0.2199	-0.2847
IMAGE:413633	ZFP36L1	zinc finger protein 36, C3H type-like 1	-1.737	-2.232		-2.039	-1.878	-2.127	-2.921	-1.589	0.8891	0.1233	0.02158	-0.7415	0.3184	0.2003	0.3387	0.05016	-0.4924	-0.627	0.8087	1.73	-0.9239	0.4163	-0.7276	0.4935		-0.09504	-1.79	0.05052	-1.13	-1.118	-1.801	0.1011	-0.4783	-0.6757	0.8487	-0.8054	0.8298	-0.1332	-2.113	-1.134	-1.311	-1.144	-0.798	-0.8838	0.5074	0.4469	0.2423
IMAGE:884438	NFE2L2	nuclear factor (erythroid-derived 2)-like 2	-1.446	-1.111	-1.057	-0.688	-0.5467	-1.566	-1.29	-1.188	0.2901	-0.3257	-0.4274	0.2295	1.279	0.7613	1.88	-0.1888	0.4686	-0.126	1.13	0.2808	-0.3629	0.8373	0.8934	-0.4455	-1.026	0.486	-1.239	-0.7285	-0.6386	-1.157	-1.94	0.1221	-0.1373	-0.1747	1.11	-0.3944	0.6708	-0.2922	-1.102	-0.7129	-0.4603	0.1973	-0.307	-0.2028	0.4584	0.2579	-0.03671
IMAGE:252847	NFE2L2	nuclear factor (erythroid-derived 2)-like 2	-0.6835	-1.099	-1.015	-0.886	-0.7247	-1.234	-1.338	-1.116	0.02206	-0.4037	-0.5154	0.2215	1.181	0.7233		0.01316	0.4506	-0.254	0.9817	0.2528	-0.7009	0.8693	0.7154	-0.4035				-0.6865	0.1034	-0.3948	-0.9184		0.4447	-0.1127	0.7217	-0.01239	0.5528	0.04976	-0.7701	-0.3409	-0.008338	0.2393	-0.525	-0.1508	0.3904	0.3199	0.07529
IMAGE:323028	MADH3	MAD, mothers against decapentaplegic homolog 3 (Drosophila)	-0.2575	-1.373	-0.1588	-1.36	-1.259	-1.008		-0.7999	-0.1219	-0.02774	-0.6794	-1.952	0.1274	0.4993	0.8677	-0.7408	0.2766	-0.318	0.1077	0.3088	0.04505	-1.155	-0.2586	-0.1075	-0.8781	-0.06604	1.329	0.8695	-0.7006	-1.379	0.08756	-0.8299	-0.1693	-0.9767	0.7177	-0.5364	1.229	-0.2842	0.1559		-0.3223	0.2653	1.051	0.7052	0.2164		-0.2487
IMAGE:211275	NR2C1	nuclear receptor subfamily 2, group C, member 1	-0.06253	-1.138	-0.2338	-0.795	-0.3237	0.2767	-0.877	-0.6349	-0.6369	-0.9527	-1.174	-0.2575						-0.293	0.02269	0.3938	-0.7699	-0.3697	0.2664	-0.1525			0.1936				-1.347	-0.1849						0.5508	-0.3591	0.1001				0.6402	-0.09862	-0.3291	0.02629
IMAGE:489805	HSF4	heat shock transcription factor 4	-0.3745	-1.21	-1.066	-0.677	-0.2857	-0.6453	-0.829	-1.107	0.2811	-0.6547	-1.146	-0.7995	0.07035			0.4722		-0.395	-0.3993	1.172	-0.4119	-0.6317	0.4244	-0.06455	-0.4451						-1.049	-0.4669	0.7937					0.1388	-0.1811		0.01066	0.3483		0.7082	0.1994	-0.5311	-0.4057
IMAGE:727104	ZNF202	zinc finger protein 202	-0.1915	-0.6774	-0.8128	-0.134	-0.2227		-0.536	-1.004		0.06826		-0.1965	-0.7266	0.1353	-0.1763	0.3152	0.5326	0.288		0.5248	-0.6589	-1.229	0.7374			0.44		-0.1645	-0.2246	-0.5428	-0.7764		0.7167	0.4093		-0.6304		-0.7382				-0.2887	-0.323	0.3712	0.09238	-0.4581	-0.1327
IMAGE:924007	MYC	v-myc myelocytomatosis viral oncogene homolog (avian)	-1.467	-1.152	-2.148			-1.707	-1.991		0.1991			-0.08149	0.5684	-1.19	0.9487	-0.4198	0.0776		0.3587	1.48	-0.1839		0.3424			-0.145		-1.499	-0.5596	-3.358	0.5386		-0.2083	0.9743	1.439	-1.375	-0.2302	0.3868	-0.1631	-0.4139	0.08866	-1.204	-0.758	0.3362	0.5874		0.4823
IMAGE:2250839	AR	androgen receptor (dihydrotestosterone receptor; testicular feminization; spinal and bulbar muscular atrophy; Kennedy disease)	-1.618	-1.093	-2.179	-1.49		-0.6483	-0.712	-0.7499	-0.9519	-0.6477	-0.5794	-0.8525	0.2474		-0.7923	-0.5208	-0.6334	0.662		-1.961	-0.7349		-1.199	-0.6575	-0.2581			0.2795		1.951	0.2976		-0.2193	-0.2867	0.5677			-0.1842		0.2951	0.7577	1.165	0.971	-0.3448	-1.534	-0.6341	-1.039
IMAGE:397488	TBX3	T-box 3 (ulnar mammary syndrome)	-2.35	-2.685		-2.962	-1.851	-2.17	-2.064	-2.352	-0.4239	-0.03974	-2.081	-0.8445	-1.035	-1.473	-1.144	-1.163	-1.195	-0.96		-0.1932	1.213	1.503	-1.601	-0.6195	-0.6601	-1.528		-0.04248	-0.4926	-0.05082	0.7256	0.2081	1.719	-0.8987	-0.01427	0.2516	-0.1632	0.4938			-1.004	0.1433	-0.481	1.253	0.6444	0.7039	-0.03071
IMAGE:70500	TBX3	T-box 3 (ulnar mammary syndrome)	-2.083	-2.208	-2.484	-2.615		-1.713	-1.237	-1.915	-0.1469	-0.1127	-2.174	-0.4775	-1.028	-1.376	-1.227	-0.6958	-1.158	-1.043	-1.507	-0.2662	0.8801	1.55		-1.543	-0.7831	-2.541		-0.04548		-0.1938	-0.9774	-1.205	0.2957	-0.8317	0.3627	-0.4114	0.5638	-0.02924	-1.259			0.3103	-0.694	1.93	0.1214	0.6809	0.3463
IMAGE:2562853	XBP1	X-box binding protein 1		-1.221	-0.5168	-0.788	-0.2767	-0.6763	-1.31	-0.8779	0.2801	0.2243	0.3426	1.55						-0.656	0.1397	0.1808	-0.8729	0.1473	0.5234		-1.216		0.9906				0.02956	0.3521	0.2527					-0.7722	-0.6321	-0.5229	0.07966			-0.1828	-0.5616	-0.7221	-0.7467
IMAGE:795858	AHR	aryl hydrocarbon receptor	0.06547	-1.1		-0.547	-0.8057	0.2547	-0.669	-0.3069	0.2311	-0.2347	0.6036	0.5505						-0.255	-0.3593	0.3718	-0.4919		0.7444	0.1355							-0.5994	-0.1269						-0.9712	-0.7511	-0.9919	-0.3793			-0.6518	-0.3106	-0.4811	-0.5757
IMAGE:810927	RFXANK	regulatory factor X-associated ankyrin-containing protein	-0.1625	-1.098	-0.6038	-0.615	-0.01371	-0.1833	-0.847	-0.5449	0.3731	-0.1827	-0.1444	0.4525	0.3624	0.7843	-0.1073	0.4142	-0.3284	-0.623		0.003823		0.0303	0.4864	-0.03255	-0.7831	-0.141		0.2345	-0.2356	-0.1238	0.4926		0.4857	0.1583	0.002732	0.2186	-0.3262	-0.05924		0.07005	0.2527	0.5003	-0.624	0.03025	0.05138	-0.5591	-0.7637
IMAGE:180195	SUPT6H	suppressor of Ty 6 homolog (S. cerevisiae)	-0.3245	-0.3604	-0.8958	-1.017	-0.8657	0.04473	-0.239	-0.3769	0.3711	-0.5747	0.06358	0.6105	0.4704	0.2623	0.02069	0.3022	0.0496	0.07496	-0.03931	0.09182	-0.8119	-0.9717	0.4344	-0.3245	-0.7051	-0.733		-0.4775	-0.6076	-0.8658	-1.129	-0.2569	0.3137	0.01633	0.4807	0.7266	0.3718	0.1088	0.02888	-0.3519	0.4607	0.1483	-0.336	-0.4718	-0.5106	-0.6811	-0.2357
IMAGE:299721	CBFA2T1	core-binding factor, runt domain, alpha subunit 2; translocated to, 1; cyclin D-related	-0.4345	-0.1604							0.4411		0.1236		0.4604	0.4023	0.2207	0.06216	-0.3304		0.1507	0.3818		-0.3917				-0.783	0.3416	-0.1675	-0.9476	-0.9958	-0.8194		-0.06633	0.01633	0.3107	0.2266	0.1318	0.05876	-0.3611	0.05805	-0.1193	0.3783	-0.08598	0.3682	-0.4706		-0.5657
IMAGE:251591	FOSL1	FOS-like antigen 1	-0.6345	-1.53	-1.926	-1.827		-0.5653	-0.929	-0.9569	1.161	0.1353	-0.2864	1.301	1.03	0.7423	0.7907	0.6722	0.2696	-0.525	0.1107	0.07182		0.5483	0.2244	-0.5745	-1.165	0.297	-0.2984	0.04252	0.1624	0.03418	-0.04944	0.4931		1.116	0.8007	0.1166	0.8018	-0.1912	-0.4511	-0.5319	0.2507	1.018	1.434	0.9482	-0.6506	-0.7011	-0.7357
IMAGE:126519	KLF3	Kruppel-like factor 3 (basic)		-0.7124		-0.069			-0.631	-0.6789	0.5091	1.053	0.4316	-0.9515	0.7784	0.2303	0.8887	0.02016	0.1776	0.193		0.2098	-0.07395			-0.1465		-0.185		-0.3495	-0.3596	-1.818	-0.6914		-0.9483	0.3743	0.4387	0.2846	0.3198	-0.6032		-0.7439	-0.3513	-0.2137	-0.648	-1.474		0.01687	-0.4177
IMAGE:1610546	FOXA1	forkhead box A1	-1.067	-1.082		-0.689		-0.06727	-0.561		1.979	2.333	1.952	0.5585	-0.4816	-1.36		1.29	1.778	0.853	0.3987		0.2561	1.456	1.182	0.2035		0.165		-0.3595	0.5804	1.232	1.009		0.7617	0.9743		1.095		0.4468				-0.3837	-0.738		-0.05262	0.4569
IMAGE:108864	OASIS	old astrocyte specifically induced substance		-1.495		-2.512	-0.8607		-1.464	-1.242	0.8161	-0.02974	-0.07142	-0.9245						1.54	2.866	-1.243	0.9031	2.083	3.119	2.24	-0.03006						-0.4644	-2.852	-0.06133					-0.6562	1.454	0.1931	1.146			-0.06675	0.7444	0.1739	1.759
IMAGE:770910	ELF3	E74-like factor 3 (ets domain transcription factor, epithelial-specific )		-3.636		-2.933		-3.091	-3.055	-1.723	0.1851	0.5193	1.488	0.4345	0.7444	2.916	1.305	1.916	3.314	0.839	2.145		1.732	2.742	2.398	0.9595	0.2189	3.031		2.057	1.276	-0.4018			2.388	0.6103			-0.6942	-0.5172	-0.6771	-0.7179	1.425	-0.8877	-5.232		0.4534	1.983	2.188
IMAGE:1636786	IRF6	interferon regulatory factor 6	-2.508	-2.693			-2.079		-2.372	-2.85	2.028	1.792	1.261	1.588						0.462	-0.1323	-1.411	0.1051	1.295	0.8814	0.07245	-1.208						-0.02244	0.1001	0.9107					-0.2342		0.09505				-1.555	0.1664	-0.07413	0.2613
IMAGE:487770	IRF6	interferon regulatory factor 6		-1.547		-2.244	-1.893		-1.926		0.6941	1.378	1.867	1.244						0.738					0.4174	-0.07155	-1.252						0.6236		-0.01333					-0.5282	-0.2481		-0.2263			-1.079	-0.4176	-0.09813	0.3673
IMAGE:725680	TFAP2C	transcription factor AP-2 gamma (activating enhancer binding protein 2 gamma)	-1.59	-1.195	-1.541	-2.652	-0.9807	-1.95	-1.304	-1.152	2.996	2.44	2.309	1.876	2.395	2.637	2.476	0.2872	-0.8354	0.34	-2.604		-1.137	-0.6667	0.7194	0.2805	-0.3201	-0.428	0.2266	-0.5625	-0.2826	0.09918	-0.5344		-0.7313	3.831	0.3057	-2.008	-0.3332	-1.406	-0.4361	-0.2969	0.5957	-1.067	-4.261	-1.197	0.7744	-0.2461	-0.4707
IMAGE:154654	IRX3	iroquois homeobox protein 3	-2.858	-1.713	-1.809		-2.599	-2.018	-1.212	-4.14	2.508	2.292	2.011	2.388	1.047	1.149	0.3077	2.419	1.297	0.662	0.2277	-1.461	-1.415	0.2253	1.381	-1.338		1.044	0.1986	-0.4005	-0.8106	-0.7588	-0.4124	-0.9099	-4.969	3.293	-1.902	3.684	0.9588	-0.1542	2.756	2.155		1.255	-0.309	-1.365	0.5164	0.2759	1.161
IMAGE:487777	RB1	retinoblastoma 1 (including osteosarcoma)	-0.6155	-0.6214	-0.7868	-0.638		-0.9163	-0.97	-1.148	0.08006	0.3443	-0.1274		0.6494	-0.2087	0.07969	0.3312	-0.1014	-0.236	0.03969	0.0008234	-0.4329	0.7373	-0.07656	-1.206	-1.026	1.896		-0.03848	-0.5086	-0.3868	0.2696	0.1321			-0.1003	-0.4744	0.4308	0.1678	0.6779	0.6971	0.4397	0.4973	-0.04698	0.007247	-0.001623	-0.5421	-0.3367
IMAGE:328207	ZNF165	zinc finger protein 165	-0.6055	-1.141		-1.188	-1.497	-1.056	-1.35	-1.308	1.05	0.5743	0.2626	1.26	0.02935	0.07133	0.1297	0.3512	0.4786	-0.456	0.08969	-0.5392	-0.5729	0.3473	0.7334	-0.1555	-0.8761	0.886		0.9415	0.4914	0.5032	1.46	0.9621	1.463	0.5853	0.02973	0.05561	0.3108	-0.5522		-0.6729	0.1897	0.007269	-1.217	-0.2828	0.1484	-0.3621	-0.5967
IMAGE:417867	XBP1	X-box binding protein 1	-2	-3.035	-2.291	-2.552	-2.371	-2.59	-2.914	-2.922	3.686	3.47	3.069	2.896	-0.4346	-1.693	-2.494	0.2572	0.3346	0.18	0.4257	-0.2532	-1.087	0.0633	1.819	-0.5295	-2.2	1.482	0.6266	-0.07248	0.1674	0.1292		2.648	0.5287	1.261	0.02573	-1.698	-1.393	-0.9962	-0.3461	-0.7069		-0.7367	-0.901	-0.6968	0.9144	0.3039	0.3593
IMAGE:1609665	BARX2	BarH-like homeobox 2		-4.074						-6.011	3.297	3.331	3.35	3.157	1.466	1.408	1.147	0.1482	1.016	1.231			0.06405	2.194	2.02	1.531				-0.08148	-0.02157	-1.39	0.1966	0.7291		0.3923	-0.7233	-4.047	-2.472		-0.9751			-3.526	-1.74	-0.07575	0.6454	1.335
IMAGE:162479	ELF3	E74-like factor 3 (ets domain transcription factor, epithelial-specific )	-6.269	-7.354					-4.863	-5.101	3.057	2.041	0.2096	1.227		1.228	0.4367	0.8882	1.776	0.631	2.057	-3.442	0.6341	3.414	2.41	1.851	0.3709	1.293	0.5176	1.479	-0.1016	-1.85	0.8966	1.549	0.8797	-0.007667	-2.663	-3.027	-2.222					-3.826	-3.89	-1.916	2.415	1.235	2.16
IMAGE:591699	HOXA13	homeo box A13	-0.6455	-0.6414			-1.027		-0.9	-0.3979	1.49	0.1643	-0.1074		0.6694	0.06133		0.7212					-0.1629	-0.2127	-0.6466	0.04445	-0.08606			-0.8485	0.3014	0.9932		0.3821	0.2427	-0.8347	-0.4003	-0.7144						-0.1027	-0.437	-0.4928		-0.6821
IMAGE:501479	PAX8	paired box gene 8	0.4655	-1.2		-0.067		0.05473	-0.689				-0.2764	0.08051						0.01496		-1.878	0.4381		0.7444	0.2155	0.3249						0.3406		0.3537					0.05876	-0.2511	0.1581	0.02066			0.6982	-0.4906	-1.041
IMAGE:377275	TRIM29	tripartite motif-containing 29	-0.4895	-1.775		-1.652			-1.204	-0.3219			2.339	1.856	2.335	6.437	3.726	-1.773	-1.345				0.4631	-0.7767		0.3605	-0.7701	-1.268		-0.5925	-0.2426				-0.5113	1.351				-1.066	-0.4261	-0.8269	0.5357	-0.6267		-0.9968
IMAGE:487861	MAFG	v-maf musculoaponeurotic fibrosarcoma oncogene homolog G (avian)	0.1705	-0.7454	-0.3008	-1.212	-0.01071	0.9397	-0.814	-0.2619	-0.4439	-0.5397	-0.01142	-0.004486	0.8954	3.177	1.646	-0.2028	-0.4654	-0.06004		0.1268	0.5731	0.1933	-0.3206	0.2805		-0.718	0.1466	0.2875	-0.3726	-1.881	0.005555	-1.112		0.1813	-0.2443	-0.5784	0.2168	-0.6862	0.2639	-0.1769	0.5257	-0.2367	-0.691	-0.05675	0.03438	-0.2861	-0.4707
IMAGE:213136	BTG2	BTG family, member 2		-0.5044					-0.593			-0.6087	4.81	-0.1035	-0.2636	-0.5917	-2.693	-0.2018	0.7556	0.791	2.937	1.388		1.904		1.081	-0.07906	2.773		-0.5915	-0.08157	-1.61	0.1266		-1.09	-1.018	0.05673	1.733		-0.1052	-0.08512	-0.6059		-0.7957	-0.03998	-1.216		1.115
IMAGE:128738	TCEA3	transcription elongation factor A (SII), 3	-1.266				0.02329			-0.9779	1.18	0.1343	1.043	0.3895	-0.8206	-0.6287		-0.1988	1.209	0.704	0.2697		0.2971	0.1473	1.653	0.6345				-0.7085	0.6314	1.273	2.8	0.9721	1.083			0.01561		-0.07224	1.718	0.00705		0.4773	1.153	0.1672	-0.3816	0.05787	-0.2667
IMAGE:769571	SREBF1	sterol regulatory element binding transcription factor 1	-0.4925	-0.1184	-0.06376	-0.135	0.2063	-0.1533	-0.507	0.1151	-0.08694	-0.1427	0.9356	-0.09749	-0.2776	-0.2457	0.7527	-0.2158	0.5216	-0.03304	0.002691	0.2338	0.2901	1.87	0.3264	0.3675	-0.6731	-0.881		-0.6755	1.664	1.706	1.633	2.775	1.176	-0.6617	0.3727	-0.3314	0.2438	-0.4492	-0.2791	-0.7899		-0.1497	-0.374		0.1914	0.3009	0.05629
IMAGE:347726	HOXD8	homeo box D8	-1.98						-1.794		-2.084		-1.561	-1.144	-0.9546	-0.5627		-0.7028				-1.133	-0.7669		-1.521	-1.18	-0.1401			0.3775	-0.4126	0.4492	0.4056		-1.651	0.3813				-1.386	-1.146	-0.5669	-1.024	1.173	-0.291	0.2032	-3.526	-1.356
IMAGE:2510105	PHF1	PHD finger protein 1	0.5265	-0.2094	-0.02476	-0.036	0.3053	1.286	0.412	0.4941	-0.2279	-1.054	-0.08542	0.2415						0.03596	0.07169	0.9928	-0.1509	-0.1007	0.5054	-0.08355			0.2926						-0.8053					-0.8502	0.06988	-0.9409				-0.8508	-0.3096	0.3599	-0.03471
IMAGE:450386	PHF1	PHD finger protein 1	0.5855	0.1996	0.2842	0.033	0.4543	1.315	0.631	-0.07691	-0.5189		0.2536	0.3605	-0.6496	0.1723	-0.2493	0.1622	1.06	0.06496	-0.009309	1.012	-0.1419	-0.4117	0.1244	-0.1745		-0.753	0.8816	0.1225	-0.3376	-0.3058	-0.1694	-1.537	-1.036	-0.4137	-0.1593	1.257	0.1118	-1.061	0.04888	-0.9119		0.9383	-0.686	-0.5518	0.1694	0.3489	0.3943
IMAGE:1698725	ZFP37	zinc finger protein 37 homolog (mouse)	-0.4145	0.6596		0.093		-0.3453	0.161	0.6131	-1.189	-1.085		0.3605	0.5204	-0.3077		-0.1978				-1.028			-0.5356	1.485							0.7006		-0.6763	-0.6737				0.3988	-0.1411	0.2981	0.3707	0.9683		-0.9718	-0.4806	0.2989	-0.1057
IMAGE:503338	WT1	Wilms tumor 1	-1.663			-1.285			0.423	-0.3449	0.2431	-0.8027	-0.05442	0.3925	-0.06765		-1.057	-0.1458		-0.233	-0.07731	-1.166	-0.3799	-0.3097	-0.06356	0.3475		-0.331		0.3445	-0.2956			-2.925	-0.8943	-1.542		-0.1314	0.4238	-0.04924	0.6809	0.4401		0.4103	-0.654	0.1102		-0.06913
IMAGE:50794	ZNF133	zinc finger protein 133 (clone pHZ-13)	0.2815	0.1756	-0.4998	-0.241	0.3003	0.1807	0.09704	0.08909		-0.9287	0.3196	0.3965	0.4364	0.5883	-0.1533	0.2682	0.1656	0.301		0.07782	-0.2859		0.9804	0.1715		0.403		-0.4415	-0.6616	-0.4398	0.06656	-1.321	-1	0.5123	-0.4033	0.2626	0.2778	-0.8052	-0.4151	-0.4159	0.8467	0.4743	-0.05998	-0.3558	0.1654	0.1949	-0.5497
IMAGE:1558547	TSC22	transforming growth factor beta-stimulated protein TSC-22	0.8085	-0.9574					0.644	-0.4839	-0.3059		-0.4434	0.2635	-0.2266	-1.475		0.7052				-2.845	0.8011			-0.7915							-0.3764		1.797	-1.331		-2.81						-0.6687		-0.9888		1.522
IMAGE:742101	PAX8	paired box gene 8		-2.486					-1.525	-1.753			-2.642	-1.095	-1.066	-1.704	-2.375	0.5262	-1.006	-1.541			0.3421			-0.4605	0.1789	-1.479		-1.093	-0.9536	0.1782	-0.03544		-1.292	-1.59	-0.6253		-1.144	-1.037	-1.027	-0.6479	0.2847	1.192	-3.182
IMAGE:795585	ISL2	ISL2 transcription factor, LIM/homeodomain, (islet-2)	-0.5095	-0.7854	-0.1008	-0.722		0.05973	-1.034	-0.6119	-0.1339		-0.1814	0.5655	-1.345	-1.093		1.727	2.965	2.87	3.686	1.567	-0.3069	2.253	3.279	0.6405		0.06196		-0.7225	-0.7026	-1.601	-0.6644			-1.169		-0.9084	0.3268					1.273	1.429	3.233	0.08438	0.1339	0.4693
IMAGE:511832	PPARG	peroxisome proliferative activated receptor, gamma	-1.024	-1.149		-1.276		-0.6943	-1.088		-0.7179		-0.1154	2.002	-0.4086	0.02333	0.06169	-0.07684	0.1806	1.066		-0.1272	0.8191	1.389	1.285	1.016	0.8159	-0.412		-0.1765	0.06343				1.755	-0.5227	-0.3083	-0.09239	-0.1872	-0.05024	0.3899	-0.2709		-0.7807	-0.725	0.6892	1.61	0.5899	1.665
IMAGE:1610045	HOXB7	homeo box B7	-0.8325	-1.758		-1.965			-0.627	-1.235			0.04558	-3.847	0.1624	-0.9357	-0.6173	1.044	-0.5484				1.93			1.707		-0.741		0.4845	-0.3756	-2.084			2.596	0.1583		-2.561	-1.116	-0.7192		-0.7599		0.1003	-0.534
IMAGE:1031076	HOXB6	homeo box B6	-0.5695	-0.5454		-1.012			-0.07396	0.06809	-1.924		-0.7114	-1.504	0.04535	0.2273	-1.024	0.9672	0.6046			1.847	1.383	-0.5767	-1.101	1.47	1.46	-0.678		0.8975	0.4274	-2.011	-0.3644			-0.7387	0.3557		-1.353	-0.3162	0.5439	0.2031	0.7757	-0.2067		-0.2868		0.5439
IMAGE:433481	TCF2	transcription factor 2, hepatic; LF-B3; variant hepatic nuclear factor	0.1895	-1.196		-7.843			0.03504	-0.07291	-0.8849			-0.9855	0.2144			0.7662	1.154	1.399			1.952	1.082		0.8195	1.129			-0.05348	0.3764	-0.9418			-0.08233	-0.4497		0.1206	-0.9042	-0.6672	-0.1571	0.05205	-0.3453	0.4023		-0.5278	0.1334		1.248
IMAGE:234539	TULP4	tubby like protein 4	0.4475	1.782	-1.954	1.105			0.643	0.6151			-0.004418	-1.537	0.8924	-0.4157	-0.4373	-0.03584	0.2416				0.7301					0.569		0.6245	0.1844	-2.404				0.1783	-1.827	-6.171		-0.2392	-0.6191		-0.2473		1.066	0.000247		0.2809	-1.854
[truncated: 172 more rows]
[truncated: 68 more columns]

## Sheet: Ion channel
CLID	SYMBOL	NAME	SHBW163 "Brain, frontal cortex 2271"	shbw196 "Brain, frontal cortex 2273"	shcn018 "Brain, frontal cortex 2272"	shbw195 "Brain, temporal cortex 2273"	shcn019 "Brain, temporal cortex 2272"	SHBW164 "Brain, occipital cortex 2271"	shbw197 "Brain, occipital cortex 2273"	shcn015 "Brain, occipital cortex 2272"	shbw151 "Salivary gland, parotid 0493"	SHBW165 "Salivary gland, parotid 1762"	shbw189 "Salivary gland, parotid 0396"	shbw149 "Salivary gland, parotid 0506"	shba117 "Esophagus 0331"	shba151 "Esophagus 0022"	shba138 "Esophagus 0406"	shba120 "Stomach, body 0328"	shba134 "Stomach, body 0468"	shbw188 "Stomach, fundus 0878"	shcn057 "Stomach, pylorus 2173"	shbw184 "Small bowel, duodenum 0825"	shcn014 "Small bowel, duodenum 2174"	shcn056 "Small bowel, ileum 0359"	shbw155 "Colon, ascending 0222"	shcn069 "Colon 2075"	shcn070 "Colon, sigmoid 0361"	shba135 "Pancreas 0432"	shcn051 "Pancreas 2650"	shba123 "Liver 0560"	shba130 "Liver 0586"	shba132 "Liver 0032"	shcn064 "Liver 1267"	shcn066 "Liver 1274"	shdp086 "Gallbladder 2131"	shba154 "Breast, lactating 0162"	shba141 "Pericardium 0465"	shba147 "Heart 0024"	shba150 "Heart 0559"	shdp084 "Heart 0477"	shdp091 "Heart 0841"	shdp094 "Heart 0980"	shdp095 "Heart 2869"	shba121 "Muscle, abdominal 0031"	shba155 "Muscle, right calf 0315"	shbw150 "Diaphragm 0366"	shbw168 "Lung 1356"	shbw175 "Lung 1351"	shbw183 "Lung 0221"
[truncated: 111 more rows]
[truncated: 68 more columns]

[truncated: 3 more sheets: ECM, Cell adhesion, Programmed cell death]
