# Supplementary material for: A DNA microarray survey of gene expression in normal human tissues
Source: Genome Biol. 2005 Feb 14;6(3):R22. doi: 10.1186/gb-2005-6-3-r22 (PMC1088941; doi:10.1186/gb-2005-6-3-r22)
Supplement: Additional File 5 — A table listing highly abundant tissue-specific transcripts [file gb-2005-6-3-r22-S5.xls]

## Sheet: Brain
CLID	SYMBOL	NAME	SHBW163 "Brain, frontal cortex 2271"	shbw196 "Brain, frontal cortex 2273"	shcn018 "Brain, frontal cortex 2272"	shbw195 "Brain, temporal cortex 2273"	shcn019 "Brain, temporal cortex 2272"	SHBW164 "Brain, occipital cortex 2271"	shbw197 "Brain, occipital cortex 2273"	shcn015 "Brain, occipital cortex 2272"	shbw151 "Salivary gland, parotid 0493"	SHBW165 "Salivary gland, parotid 1762"	shbw189 "Salivary gland, parotid 0396"	shbw149 "Salivary gland, parotid 0506"	shba117 "Esophagus 0331"	shba151 "Esophagus 0022"	shba138 "Esophagus 0406"	shba120 "Stomach, body 0328"	shba134 "Stomach, body 0468"	shbw188 "Stomach, fundus 0878"	shcn057 "Stomach, pylorus 2173"	shbw184 "Small bowel, duodenum 0825"	shcn014 "Small bowel, duodenum 2174"	shcn056 "Small bowel, ileum 0359"	shbw155 "Colon, ascending 0222"	shcn069 "Colon 2075"	shcn070 "Colon, sigmoid 0361"	shba135 "Pancreas 0432"	shcn051 "Pancreas 2650"	shba123 "Liver 0560"	shba130 "Liver 0586"	shba132 "Liver 0032"	shcn064 "Liver 1267"	shcn066 "Liver 1274"	shdp086 "Gallbladder 2131"	shba154 "Breast, lactating 0162"	shba141 "Pericardium 0465"	shba147 "Heart 0024"	shba150 "Heart 0559"	shdp084 "Heart 0477"	shdp091 "Heart 0841"	shdp094 "Heart 0980"	shdp095 "Heart 2869"	shba121 "Muscle, abdominal 0031"	shba155 "Muscle, right calf 0315"	shbw150 "Diaphragm 0366"	shbw168 "Lung 1356"	shbw175 "Lung 1351"	shbw183 "Lung 0221"
IMAGE:212429	TF	transferrin	5.37	5.05	5.11	6.06	5.85	3.57	5.44	4.44	2.8	1.46	2.9	2.12	0.51	0.83	-0.47	-0.4	-1.22	-1.06	-3.38	-0.73	-1.79	-5.85	-1.32	-1.24	-0.29	-1.37	0.29	4.99	7.88	7.93	5.92	9.14	-2.76	0.7	0.52	-2.37	0.74	-0.22	-1.3	-0.68	-0.1	-0.51	-0.69	-1.47	-4.79	-0.71
IMAGE:1636108	PSAT1	phosphoserine aminotransferase 1	2.193	2.043	3.043	2.663	3.153	1.373	1.553	1.883	1.583	-1.227	1.553	-1.167						0.103	-0.037	-1.177	-1.397	-1.197	0.443	-0.677	-0.517		0.523				1.163	2.073	-0.617					-1.407	-0.437	-0.217	0.123			-1.007	-1.797	-1.277	-1.747
IMAGE:377282	SCD	stearoyl-CoA desaturase (delta-9-desaturase)	2.228	2.728	2.758	3.768	3.218	1.468	2.888	2.118	1.028	2.078	-0.012	2.188						-1.042	-1.552	-1.122		-1.122	-0.312	-0.202	0.148		-0.552				-0.212	1.488	0.298					0.698	-1.592	-1.052	-0.932			-1.192	2.148	-0.122	2.358
IMAGE:378461			4.168	2.868	3.368	3.818	3.918	2.538	3.478	3.168	-3.162	-1.992	-2.732	-1.312						-2.382	-0.512	0.368	-0.892	-0.292	-2.232	-1.362	-0.392		2.928				0.228	-1.042	-0.162					-0.412	0.338	-0.582	-0.162			-1.382	-1.062	-1.702	-3.192
IMAGE:843098	BASP1	brain abundant, membrane attached signal protein 1	4.125	3.205	3.535	3.685	3.915	4.225	3.625	3.055	-2.275	-2.725	-2.395	-2.255	-1.475	-3.465	-1.535	-1.345	-1.265	-1.315		1.195	-2.015	-1.915	-0.295	-0.915		-1.175		0.305	-1.785	-2.045	-2.185	-0.835	-2.765	-1.445	-0.605	-2.965	-0.495	-1.905	-2.225	-2.635	-2.055	-3.175	-2.125	-1.745	0.125	-0.515	-0.645
IMAGE:261745		CDNA FLJ13267 fis, clone OVARC1000964.	2.935	2.435	2.975	3.285	2.895	2.135	2.645	2.335	-1.005	-0.725	-1.215	-1.345	0.095	0.415	-0.405	0.225	-0.185	-0.475	-0.495	-0.085	-0.825	-1.185	-0.015	-0.315		-0.835	-1.465	-0.275	-0.905	-1.205	-0.105	-0.595	-1.045	-0.385	0.245	-1.925	-0.075	-0.375	-0.815	-1.115		-1.095	-1.585	-1.555	0.495	0.045	-0.145
IMAGE:364302	NFIA	nuclear factor I/A	3.918	2.478	3.438	3.458	5.148	4.708	3.298	2.778	1.028	0.878	0.388	0.308	2.158	2.718	2.098	1.738	1.888	1.088	1.608	-0.352	2.338	3.478	3.358	2.768	1.568	-0.152		1.938	-0.642	0.728	-0.242	-0.992	2.978	1.608	-1.762	-2.712	-1.292	-1.032	-1.542		-0.842	-0.772	-2.792	-2.982	-1.682		-1.392
IMAGE:128711	ANLN	anillin, actin binding protein (scraps homolog, Drosophila)	3.517	3.977	3.877	4.827	4.377	2.287	4.107	2.987	-2.863	-1.873	1.257	-1.233	2.007	-0.243	0.937	-0.853	-1.193	0.957	0.977	-0.363	-0.883		0.137	0.617	1.797	0.167		-1.303	-0.463	-0.213	-0.863	-2.153	1.527	0.557	0.397		-1.953	-1.383	-0.353	-0.593	0.017	-2.063	-1.563	-1.403	-0.663	0.827	0.557
IMAGE:471196	ITM2C	integral membrane protein 2C	2.8	2.37	1.68	2.13	2.13	2.99	2.5	2.37	-0.01	-0.04	0.15	0.22	-1.1	0.08	-0.18	-0.07	-0.01	-0.27	-1.52		1.73		0.47	2.74	1.77	-0.07		0.35	-0.18	-0.45	0.22	-0.94	1.06	-0.81	-2.07	-0.86	-0.83	-0.88	-0.3	-0.72	-0.49	-1.39	-2.15	-1.53	-0.62	-0.88	-1.54
IMAGE:174627	SCG2	secretogranin II (chromogranin C)	3.888	3.478	4.538	3.928	3.728	3.498	3.528	3.858	-3.772	-0.582	-2.592	-0.942	0.828	-0.022	0.228	1.378	0.208		2.888	3.268	1.568	2.658	0.108	0.678	2.178	2.398		-3.242	-0.632		-0.542	-3.322	2.168	-0.622		-2.102	-0.822	-1.352	0.108	-0.422	-0.382		-1.372	-0.682		0.608	-0.962
IMAGE:503602	CaMKIINalpha	calcium/calmodulin-dependent protein kinase II	3.897	3.147	4.017	2.047	4.007	3.267	3.037	3.477	0.277	0.617	0.107	-1.373	1.007	0.247	1.417	0.007	-0.863	-0.613	-0.113	0.997	2.587	2.267	0.037	1.707	1.357	-0.963	-1.343	-0.833	0.337	0.367	1.187		1.337	-0.923	-1.163	-0.633	-1.803	-0.903	-0.553	-0.843	-1.593	-2.183	-1.913	-1.273	1.147		0.077
IMAGE:773138	CaMKIINalpha	calcium/calmodulin-dependent protein kinase II	3.715	3.445	2.605	3.605	2.095	3.585	2.695	3.495	0.525	0.495	0.105	-0.895	1.125	-0.135	0.655	-0.125	-1.055	-0.605	-0.175	1.155	2.215	1.135		1.745	0.565	-1.175		-0.905	-0.715	-1.055	-1.245	0.155	0.345	-0.435	-1.145	-0.855	-0.855	-0.635	-1.395	-0.775	-0.855	-1.375	-1.635	-0.915	0.545	1.435	0.115
IMAGE:261194	CaMKIINalpha	calcium/calmodulin-dependent protein kinase II	3.627	3.317	2.587	3.277	2.377	3.887	2.927	3.627	0.207	0.247	-0.183	-0.673	0.937	0.197	1.027	-0.283	-0.903	-0.823	0.137	1.457	1.897	1.667	-0.203	1.757		-1.713		-0.763	0.267	-1.253	-0.003	0.777	1.367	-0.723	-0.383	-0.453	-1.613	-0.603	-1.193	-0.543	-1.273	-2.123	-1.413	-1.103		1.347	0.367
IMAGE:773976	FABP7	fatty acid binding protein 7, brain	4.259	4.049	5.389	4.559	4.749	3.279	2.869	4.179	0.159	1.309	2.319	2.789	-1.481	-0.511		0.039	-2.261	-2.141			-0.131		0.099	-1.101	-2.171	-0.191	-3.691		0.609	0.029	-0.241			3.949			-2.061	0.879	-0.971	1.269	0.419	0.219	-2.711	4.209	-1.201		-5.931
IMAGE:1558675	SOX10	SRY (sex determining region Y)-box 10	4.008	2.808	3.588	3.478	3.568	3.078	3.188	2.888	3.318	3.648	3.148	2.268	1.358	1.148	0.448	0.128	0.198	-0.492	-5.322	1.718	0.288		0.618	0.398	1.558	-0.632		0.028	0.428	-0.072	0.068		-0.092	3.448	-0.552	-0.652	-1.872	0.398	0.668	0.598	0.718	0.098	-2.592	-0.112	-3.932	-1.402	-3.612
IMAGE:951449	REG4	**regenerating islet-derived family, member 4	3.328	2.298	3.608	2.988	3.428	3.048	2.108	2.518	0.528	0.288	-0.192	0.708	0.018	-1.132		0.158	-0.122	-0.862	-0.462	0.888	-0.032	-2.412	-0.962	-0.712	-0.312	-0.902	-1.572	-1.182	-3.072	-2.862	-3.722	-3.032	-2.952	-1.072	-1.152	-1.392	-0.932	0.378	0.228	-0.122	-1.412	2.588	2.848	2.968	-1.282	-1.192	-1.632
IMAGE:341706	BEX1	brain expressed, X-linked 1	4.661	4.131	4.071	4.381	3.981	4.821	3.901	4.451	-0.519	-2.029	-0.289	-0.379	-0.559	-1.769	-1.809	0.031	-0.749	-0.749	-0.099	1.131	-0.859	-0.819	-0.669	-1.979	-0.619	0.641		-0.799	-1.069	-2.249	-3.759			-0.589	-2.629	-1.239	-2.829	0.391	0.141	-0.149		-3.879	-1.019	-2.469	-4.009	-1.469	-2.349
IMAGE:284355	KIAA0888	KIAA0888 protein	3.13	2.92	3.52	3.19	3.43	3.09	2.49	2.96	-1.05	-1.2	-1.36	-0.45	-1.2	-2.35	-2.44	-0.83	-1.1	-1.59		-2.14	-0.94	-4	-0.53	-0.19		-0.4		-1.95	-1.15	-0.07	-2.43		-0.46	-1.08	-2.58	-2.13	-2.08	0.57	-1.7	-0.7	-1.68	-2.36	-1.5	-1.51		-0.59
IMAGE:878836			4.526	4.146	4.806	4.346	4.686	4.326	4.266	5.246	-0.934	-1.864	-3.034	-1.054	0.166	-0.144	-2.724	0.996	-0.194	0.076	2.536	0.966	0.316	1.156	0.276	0.316	-0.014	2.346	2.506	-0.304	-0.404	1.876	-0.904	-3.314	1.046	1.236	-1.894		-0.394	-0.854		0.026	-0.244	-1.374	-3.574	-0.944	-2.224	-0.924	-4.994
IMAGE:362409	GAD1	glutamate decarboxylase 1 (brain, 67kDa)	2.872	2.522	2.622	3.282	2.572	3.072	2.542	2.052	0.112	-2.158	-0.738	-0.948	0.192	0.142	-0.428	-0.338	-0.058	-0.448	0.382	-1.298	-1.328	-0.768	0.082	-1.178	-1.138	0.302	0.142	0.892	0.092	0.812	-0.418	-0.118	0.232	-0.558	-1.058	-1.068	0.122	-0.508	-0.098	-0.038	0.282	-0.078	-0.688	-0.038	-0.708	-0.598	-0.738
IMAGE:280507	HPRT1	hypoxanthine phosphoribosyltransferase 1 (Lesch-Nyhan syndrome)	1.6	1.52	1.76	1.6	1.32	1.54	1.45	1.38	-1.21	-1.34	-1.42	-0.44						-0.58	-0.12	-1.07	-0.87	0	0.03	-0.48	-1.5						-0.88	0.4						-0.06	-0.17	0.13	0.34			-1.04	-0.83	-1.05	-0.64
IMAGE:770766	BSCL2	**Bernardinelli-Seip congenital lipodystrophy 2 (seipin)	2.225	1.975	2.645	2.345	2.725	3.165	2.185	2.345	-0.775	-0.145	0.365	-0.225	-0.715	0.625	-0.355	0.795	0.335	-0.305	-1.095	0.195	-0.655	-0.505	0.545	-0.335		-0.615	0.155	-0.285	0.315	0.515	0.545	0.155	-0.325	0.535	-1.325	-0.545	-1.605	-1.475	-0.865	-1.705	-2.205	0.505	-1.275	-0.005	-0.255	-0.685	0.115
IMAGE:76362	SPTAN1	**spectrin, alpha, non-erythrocytic 1 (alpha-fodrin)	2.705	1.435	2.485	2.095	3.125	3.105	1.795	2.455	-1.335	-1.105	-1.445	-2.425	-0.505	0.425	-0.175	0.085	-0.275		-0.735	1.295	-0.295	-0.235	0.355	0.255		-1.185	-1.915	-0.225	0.105	-0.715	0.005	0.085	-0.735		-0.055	0.395	-0.335	-0.685	0.705	-0.225	0.285	-0.805	-1.075	-0.905	0.535	0.675
IMAGE:284734	WASF1	WAS protein family, member 1	4.038	3.868	3.378	3.658	2.538	4.598	3.138	4.168	-0.792	-2.732	-1.622	-1.602	0.938	1.368	0.808	0.858	0.718	-0.292	-0.342	1.598	-0.012	-2.112	-0.962	-0.862	0.688	-0.722		0.718	0.028	0.468	-0.652	-0.912	-1.612	0.738	0.808	-0.372	-0.012	-1.182	-0.612	-0.912	-0.612	-0.272	-1.002	-0.552	-0.882	-0.992	-1.312
IMAGE:813678	SLC1A3	solute carrier family 1 (glial high affinity glutamate transporter), member 3	3.841	3.621	3.661	3.931	3.861	3.881	2.481	4.481	-1.109	-0.819	-0.869	-0.439	0.801	0.721	1.171	-0.549	-0.509	-0.769	-0.699	-1.729	-0.679	-0.639	-0.699	-1.089	-1.399	0.201	0.641	0.721	-0.089	-1.219	-1.159		-1.259	0.271	1.281	2.231	2.271	-0.049	1.691	1.471	1.941	0.661	0.891	1.191	0.021	-0.709	0.891
IMAGE:629896	MAP1B	microtubule-associated protein 1B	2.597	3.077	2.777	3.067	2.447	2.737	2.597	2.367	-0.343	-0.933	-0.763	-0.573	1.117	2.037	0.667	0.477	-0.613	-0.393	-0.443	0.167	-0.083	-0.763	-0.863	-0.533	-0.123	-1.603	-0.893	-0.283	-1.683	-2.013	-0.493			-1.093	2.047	0.617	2.767	0.887	0.657	0.477	1.707	-0.533	-0.213	0.467	-0.823	-0.813	-1.753
IMAGE:50282	MAP1B	microtubule-associated protein 1B	4.186	4.006	4.486	4.406	3.566	3.606	3.426	3.896	0.396	-0.404	0.426	-0.694	2.766	0.836	1.776	2.176	0.196	0.966	0.446	1.796	0.926	-0.494	-0.724	-0.434	-0.034	-1.914		-0.314	-2.474	-2.594	-1.904	-4.354	-3.214	-0.814	1.806	-0.544	1.796	1.626	-0.054	0.436	-1.544	-0.284	-0.144	0.306	-0.764	0.036	-1.134
IMAGE:505032	FLJ10849	hypothetical protein FLJ10849	2.186	2.206	2.596	2.856	1.506	2.186	2.196	1.786		-0.634	-0.594	-1.564	0.416	-0.594	-0.034	0.216	0.016	-0.094		0.376	0.426		-0.134	-0.034		0.356		-0.134	-0.624	-0.794	-1.874	-1.494	-1.224	-0.424	0.086	-0.914	-0.594	0.416	-0.844	0.386	-0.504	0.096	0.186	0.466	0.646	1.576	0.536
IMAGE:307471	TM4SF2	transmembrane 4 superfamily member 2	4.234	3.864	3.554	4.134	4.194	4.204	3.714	3.994	-1.846	-1.896	-2.406	-1.956	0.874	-0.476	0.264	-0.876	-1.306	-1.026	-0.776	0.414	0.234	-0.796	-1.486	0.354	-1.076	-1.796		-1.566	-1.576	-1.686	-0.766	-0.786	-0.486	-1.726	1.524	-0.406	0.194	1.584	-0.196	0.074	-0.816	3.124	3.224	2.354	1.244	0.354	0.564
IMAGE:784129	YWHAG	tyrosine 3-monooxygenase/tryptophan 5-monooxygenase activation protein, gamma polypeptide	2.925	2.515	2.485	2.915	2.535	3.135	2.515	2.675	-0.875	-1.185	-0.895	-0.545	-0.175	0.595	0.215	-0.905	-0.125	-1.115	-0.015	0.225	-0.635	-0.075	-0.925	-0.505			-1.615	0.935	-0.505	-0.235	-0.825	0.195	-0.405	-0.455		0.665	0.995	0.545	0.125	0.315	0.505	2.785	1.325	1.925	-0.395	-0.305	-0.815
IMAGE:1605407	WSB2	WD repeat and SOCS box containing protein 2	2.188	1.708	2.208	2.228	1.668	1.808	1.478	1.638	-0.392	-1.012	-1.092	-0.952	0.618	0.408	0.428	0.168	0.188	-0.542	0.388	-0.142	0.458	-0.252	0.348	-0.042	-0.222		-0.702	0.228	-1.172	-1.092	-0.582	-1.102	0.498	-0.052	-0.472	0.188	0.498	0.168	0.478	0.638		1.588	1.528	1.398	-0.252	-0.182	-0.172
IMAGE:53110		Transcribed sequences	3.682	2.902	3.752	3.402	3.282	2.932	2.662	2.842	-0.048	-0.568	-0.668	-1.348	-0.048	0.332	-0.258	0.552	-0.028	0.212	0.372	-0.198	0.012	0.122	0.932	0.242	-0.168	-0.578		-2.488			-2.508	-2.718		0.152	-1.398	-2.578	-2.668	-1.408	-1.768	-3.858	-1.558	-0.768	1.422	1.222	-0.278	-1.318	-1.118
IMAGE:898258	CHN1	chimerin (chimaerin) 1	3.915	3.705	3.105	4.095	3.245	4.035	3.575	4.535	-0.875	-1.305	-1.125	-1.355	-0.095	0.185	-0.005	-0.205	-0.325	-0.585	-1.105	-0.095			-0.235	0.135	0.255	-0.395		-0.745	-0.495	-1.795	-0.595			-0.335		-0.625	-0.285	-0.785	-0.375	-0.325	-0.565	-1.425	-1.095	-0.485	1.215	0.555	0.805
IMAGE:789147	ENO2	**enolase 2, (gamma, neuronal)	5.395	3.605	4.435	3.895	4.285	5.015	3.675	3.925	-2.165	-1.985	-2.245	-3.535	-0.015	0.425	-0.075	0.445	-0.115	-0.415	-0.085	1.705	-0.555	-1.955	-0.395		0.645	-2.145	-1.625	1.645	-1.315	-2.555	-1.935	-4.585	-0.135	-2.265		-1.445	-0.025	-0.005	0.085	-0.605	0.075	-2.395	-1.065	-1.795	0.055	-0.435	-0.075
IMAGE:22731	PLP1	proteolipid protein 1 (Pelizaeus-Merzbacher disease, spastic paraplegia 2, uncomplicated)	3.237	6.047	5.697	5.567	5.537	3.427	5.497	5.667	-0.773	-0.303	-0.393	0.447	0.947	-0.133	1.177	-0.293	0.397	-0.223	-0.343	1.567	0.487	-0.313	-0.233	0.217	0.707	-1.293	-0.773	-0.513	-1.323	-1.203	-1.473	-2.193	-0.343	-0.633	-5.243	-6.413	-1.913	1.397	-0.503	0.037	-0.513	-1.253	-2.063	-0.573	0.057	-0.173	-0.743
IMAGE:773422	PMP2	peripheral myelin protein 2	5.77	5.09	5.72	5.18	5.17	5.73	4.26	5.56		-2.03	-0.19	1.76	0	0.26	-0.45	-0.8	-1.29			1.29	-0.32	-0.67	-0.63	-0.18	0.57	0.25		-0.99	0.07	-0.64								1.32	0.01		-0.12	-1.01		-0.51		-0.88	-2.31
IMAGE:713660	GPM6B	glycoprotein M6B	4.519	4.549	4.669	4.829	4.089	3.619	4.209	4.669	0.299	0.269	0.569	1.769	1.019		0.149	0.239	-0.101	0.009	-0.651	1.379	0.369	-0.431	-0.171	0.419	0.979	-0.071	-0.201	-1.471	0.049	0.009			-0.731	1.209	-1.211	-2.311	-1.301	0.979	0.039	-0.171	0.169	-0.991	-1.751	-0.101	0.219	0.829	-0.021
IMAGE:759948	S100B	S100 calcium binding protein, beta (neural)	3.239	3.059	4.329	3.809	4.549	2.659	3.029	3.489	0.299	0.279	-0.091	0.719	0.379	0.369	0.689	-0.051	0.279	-0.381	0.119	1.819	-0.261	-1.121	0.459	0.339	-0.171	-0.291	0.319	0.619	-0.991	-1.551	-0.801	-1.581	0.219	0.999	0.509	-0.091	-0.691	0.719	-0.031	-0.401	-0.651	-0.491	-2.391	0.519	0.639		0.159
IMAGE:781097	RTN3	reticulon 3	2.486	2.896	3.196	3.156	2.546	1.986	2.526	2.616	1.256	1.036	1.076	1.226	0.096	-0.264	-0.014	-0.624	-0.674	-0.884	-0.884	-0.204	-0.734	-0.264	-0.744	-0.554	-0.914	0.256	-1.084	-0.084	-0.944	-1.424	-0.894	-0.854	-0.444	0.726	-0.584	-1.834	-0.714	-0.184	-1.164	-0.654	-1.174	0.176	0.006	0.066	0.096	-0.674	-0.554
IMAGE:380851	RTN3	reticulon 3	2.766	2.916	2.396	2.966	2.076	2.296	2.516	2.966	1.386	1.166	0.726	0.756	0.406	-0.564	-0.654	0.076		-0.984	-1.264	-0.074	-0.564	-0.894	-0.564	-0.634	-0.914	0.146	0.246	1.976	-0.404	-0.124	-0.794	-0.794			-0.764	-2.744		-0.304	-0.584	-0.364	-1.074	0.186	-0.034	0.016	0.066	-0.504	-0.724
IMAGE:49937	SEZ6L	seizure related 6 homolog (mouse)-like	2.299	3.519	4.049	3.789	3.329	2.859	3.069	2.969	-0.191		-0.061	0.669	-0.251	-0.251	-0.391	-0.051	-0.191	0.149	-0.671	0.309	-0.361	-0.311	0.159	-0.501		-0.571		-0.131	-0.091	-0.741	-0.521	-2.921	0.549	-0.171	-1.191	-0.831	-0.731	-0.281	-0.281	-0.421	0.159	-0.191	-0.331	0.149	-0.331	-0.271
IMAGE:24938	NMNAT2	nicotinamide nucleotide adenylyltransferase 2	2.791	3.871	4.171	3.961	3.651	3.191	3.501	3.701	-0.119	-0.709	-0.289	0.281	-0.339	-0.229	-0.259	-0.099	-0.929	0.231		0.561	0.011	-1.419	-0.049	-1.119	-0.159	-0.129		-0.889	-0.479	-0.459	-1.589	-3.169	-0.519	-0.119	-1.139	-2.229	-1.139	2.141	-0.389	-0.419		-0.139	-0.399	-0.009	-0.479	-0.239
IMAGE:1631253	STMN3	stathmin-like 3	3.8	3.47	4.21	2.89	2.76	4.1	3.92	3.48	-1.4	-2.24	-1.38	-0.93	-0.53	-0.34	-0.45	-0.29	-0.21	0.08		-0.55	-0.79		0.03	0.23	0.38	-0.04		-0.14	-0.37	-0.24	-1.36		-1.25	-1.1	-0.33	-1.82	0.08	-1.53	-0.32	-0.33	0.86	-0.94	-1.03	-1.21		-1.17	-2.17
IMAGE:396045	AASDHPPT	aminoadipate-semialdehyde dehydrogenase-phosphopantetheinyl transferase	1.878	1.468	1.968	1.728	3.388	1.738	1.668	1.668	0.188	0.338	0.308	0.918	-0.062	-0.802	-0.152	-0.542	-0.892	-0.802		-0.702	-1.552		-0.392			0.138		-0.982	-1.322	-0.442	-1.132		-0.502	0.118	-0.732	-0.712	-0.622	0.368	-1.182	-0.262	-1.952	0.558	0.318	0.658	-0.662	-1.102	-1.142
IMAGE:36684	RAP2A	RAP2A, member of RAS oncogene family	2.331	2.371	3.001	2.811	2.571	2.251	2.051	2.111	-0.989	-1.089	-1.499	-0.089	0.981	0.181	0.651	-0.559	-1.079	-1.089	-1.329	0.211	-0.769	-1.159	-0.669	-0.519		-0.809	-2.169	0.081	-1.649	-1.499	-1.719	-1.949	-0.249	1.631	0.251	-0.489	0.161	0.531	-1.079	-0.159		0.221	0.961	1.161	0.791	0.601	0.391
IMAGE:343562	CIT	citron (rho-interacting, serine/threonine kinase 21)	3.745	2.575	3.315	3.425	3.545	4.665	3.415	3.305	-1.275	-2.215	-1.865	-0.885	-0.235	0.265	-0.945	1.895	0.205	0.565	-0.625	-1.965	0.225	-0.115	0.885	-0.125	-0.065	-1.335		-0.795		0.315	-1.235	-1.025	0.335	-0.045	-0.235	-0.695	1.015	-0.215	0.055	0.035		0.145				-0.235
IMAGE:2305693	L1CAM	L1 cell adhesion molecule (hydrocephalus, stenosis of aqueduct of Sylvius 1, MASA (mental retardation, aphasia, shuffling gait and adducted thumbs) syndrome, spastic paraplegia 1)	3.878	2.818	3.168	3.038	3.808	3.778	2.888	2.518	-1.062	0.288	0.248	-0.392						1.228	-0.062	2.498	0.458	-0.182	-0.152	1.528	1.798						-0.952	-2.902	0.108					0.418	-0.632	-0.042	0.548			-1.082	-1.812	-0.102	0.288
IMAGE:612274	TUBA1	tubulin, alpha 1 (testis specific)	1.914	2.244	1.844	1.864	1.774	1.074	2.044	1.144	-0.796	-1.246	-0.446	-0.886	0.964	0.524	0.874	-0.456	-0.656	-0.766	-0.196	0.864	-0.846	-0.106	-1.476	-0.326	-0.356	-0.496	-2.266	-0.446	-1.276	-1.826	-0.256	-1.306	0.314	0.104	-0.036	-1.456	0.584	0.304	-0.166	0.364	-1.386	1.044	0.164	-0.296	0.404	0.054	-0.646
IMAGE:41987		CDNA FLJ26369 fis, clone HRT06001	2.468	2.798	2.648	3.258	3.088	2.728	2.978	2.488	0.028	-0.002	-0.942	0.208	0.568	0.398	-1.162	-0.312	-1.022	-1.342	-0.642	0.048	-0.082			-0.752	0.088	0.058		0.088	-0.222		-1.542	0.038	-0.412	-0.082	-0.462	-0.192	0.688	1.088	-0.112	0.118	-0.672	0.768	0.948	1.618	0.158	-0.112	-1.342
IMAGE:760299	DKK3	dickkopf homolog 3 (Xenopus laevis)	3.668	2.978	3.208	3.248	2.838	3.388	2.268	3.308	0.068	-0.962	-0.942	0.298	0.038	-0.192	-0.042	-0.482	0.198	-0.112	-0.322	1.638		-1.162	-0.392	-0.442	-0.762	-2.022		-1.132	-2.232	-3.172	-2.132	-1.782	-2.442	-0.402	0.438	2.848	2.488	3.818	2.858	2.238	1.808	-2.342	-0.222	-1.172	1.888	1.628	0.258
IMAGE:289936	SLC7A11	solute carrier family 7, (cationic amino acid transporter, y+ system) member 11	2.539	2.319	3.449	2.589	3.389	1.679	1.949	2.909	-4.101		-3.021	-2.081	-0.651	-4.111		0.639	1.009	-0.071	2.659		-0.181	-0.831	1.369	1.089		-0.411		0.289		0.039			-0.121	0.089	-0.791	-1.451	-0.861	1.979	-0.211	-1.721		-0.371	-0.881	-2.391	-1.581	-0.891	0.979
[truncated: 68 more columns]

## Sheet: Salivary gland
CLID	SYMBOL	NAME	SHBW163 "Brain, frontal cortex 2271"	shbw196 "Brain, frontal cortex 2273"	shcn018 "Brain, frontal cortex 2272"	shbw195 "Brain, temporal cortex 2273"	shcn019 "Brain, temporal cortex 2272"	SHBW164 "Brain, occipital cortex 2271"	shbw197 "Brain, occipital cortex 2273"	shcn015 "Brain, occipital cortex 2272"	shbw151 "Salivary gland, parotid 0493"	SHBW165 "Salivary gland, parotid 1762"	shbw189 "Salivary gland, parotid 0396"	shbw149 "Salivary gland, parotid 0506"	shba117 "Esophagus 0331"	shba151 "Esophagus 0022"	shba138 "Esophagus 0406"	shba120 "Stomach, body 0328"	shba134 "Stomach, body 0468"	shbw188 "Stomach, fundus 0878"	shcn057 "Stomach, pylorus 2173"	shbw184 "Small bowel, duodenum 0825"	shcn014 "Small bowel, duodenum 2174"	shcn056 "Small bowel, ileum 0359"	shbw155 "Colon, ascending 0222"	shcn069 "Colon 2075"	shcn070 "Colon, sigmoid 0361"	shba135 "Pancreas 0432"	shcn051 "Pancreas 2650"	shba123 "Liver 0560"	shba130 "Liver 0586"	shba132 "Liver 0032"	shcn064 "Liver 1267"	shcn066 "Liver 1274"	shdp086 "Gallbladder 2131"	shba154 "Breast, lactating 0162"	shba141 "Pericardium 0465"	shba147 "Heart 0024"	shba150 "Heart 0559"	shdp084 "Heart 0477"	shdp091 "Heart 0841"	shdp094 "Heart 0980"	shdp095 "Heart 2869"	shba121 "Muscle, abdominal 0031"	shba155 "Muscle, right calf 0315"	shbw150 "Diaphragm 0366"	shbw168 "Lung 1356"	shbw175 "Lung 1351"	shbw183 "Lung 0221"
IMAGE:272706	SIAT10	sialyltransferase 10 (alpha-2,3-sialyltransferase VI)	0.718	0.448		0.648		1.298	1.188	0.368	3.508	3.088	3.788	3.468	-0.202	-0.922	-1.082	0.178		0.208	-2.262	-2.512	-1.092		1.248	-0.192		-0.352	0.318	1.048	1.248		1.168	0.868	-2.232	-0.062	-0.422	1.678	1.428	1.448		2.358	1.418	-0.032	-0.472	0.328	0.558	-0.482	0.308
IMAGE:1468364			0.441	0.381	0.721	0.661	1.491	1.231	1.051	0.301	3.101	2.731	3.491	3.201	-0.159	-0.549	-0.179	0.281	0.251	0.271	-0.949	-1.719	-0.839	-5.929		-0.689	-0.869	0.421		1.081	0.991	1.481	0.761				-0.339	1.351	1.421					0.411	-0.499	0.361	0.331	-0.599	0.261
IMAGE:754525		Clone DNA56859 AVLV472 (UNQ472) mRNA, complete cds	-2.102	-5.772	-1.312	-0.652	0.248		-0.102	-0.622	4.448	4.798	5.198	5.908	-0.032	0.478		0.428			0.158	-4.332	-0.782	-0.042		0.698			1.778	2.028	1.718	1.568	1.508			-0.522	-0.132		0.818	0.168	2.228			-0.522	-1.212		0.418	-2.002
IMAGE:1677524					-3.746					-1.946	6.084	5.254	5.444	6.534	-1.246											-1.686					0.524	0.824														-0.696
IMAGE:2391979	DHRS2	dehydrogenase/reductase (SDR family) member 2	1.091	-1.569	-1.069	-1.529	-1.179	-1.289	-0.759	-1.229	1.321	2.921	1.741	3.241						0.471			-1.629		0.771	-0.099	0.721		1.951				1.201	1.561	-0.289					0.321	0.221	3.711	1.641			-0.099		-0.059
IMAGE:366950	SLPI	secretory leukocyte protease inhibitor (antileukoproteinase)	-1.412	-2.742	-0.962	-3.192	-0.892	-2.102	-2.392	-1.252	4.438	4.818	4.358	4.358	2.878	1.758	3.248	-1.082	-0.772	-1.382	0.548	-0.132	-2.312	-2.452	0.088	-0.382	-1.102	-0.682	-1.992	1.648	0.228	0.198	0.368		-1.772	0.548	1.428	-2.502	0.488	-0.372	-1.472		-1.882	2.698	-1.282	1.558	2.998		2.988
IMAGE:366902	SLPI	secretory leukocyte protease inhibitor (antileukoproteinase)	-2.364	-3.684	-2.034	-4.144	-2.024	-2.724	-1.924	-1.524	5.176	5.286	5.256	5.206	3.836	2.696	4.166	-0.784	-0.704	-1.204	1.316	-2.024	-2.274	-2.454	0.326	-0.724	-2.264	0.156	-1.444	2.346		0.816	1.886	0.666	-1.374	0.816	2.236	-7.134	1.386	-2.274	-1.334	-2.664		3.706	-2.294	1.786	3.386	2.366	4.206
IMAGE:2477598	SLPI	secretory leukocyte protease inhibitor (antileukoproteinase)	-1.897	-3.817	-1.997	-3.727	-1.587	-2.407	-1.607	-0.957	5.173	5.473	5.213	4.813						-0.627	1.623	-1.617	-1.667		0.493	-0.037	-1.097						2.783	1.533	-0.737					-1.757	-0.957	-1.617	-1.107			1.773	3.423	2.483	4.183
IMAGE:253733	FOXC1	forkhead box C1	-0.072	-0.402			-0.202	-0.482	0.188	-0.212	5.238	4.568	3.778	4.428	0.668		-0.252	-1.002	-0.662	-0.942	-2.332	-0.622	-0.282		-1.652			-0.612		-0.732	-1.022	-1.412	-1.622	-4.142	-1.872	1.248	1.468	0.178	-0.802	0.488	-1.092		-0.472	-0.842	-0.952	0.568	0.288	0.718	-0.052
IMAGE:2253645	PROL4	proline rich 4 (lacrimal)	0.786	0.246	0.046	0.616		1.286	0.606	-0.404	5.656	6.746	6.166	6.066	3.526		4.416	-0.334	-0.344		1.776	-1.944	-0.514	0.226		-0.254		-2.314		-1.314	-1.484	-0.764	-0.514	-1.284	-1.374					-0.904	-1.404	-0.954	-0.264	0.066	-0.234	-0.494	0.236	1.186
IMAGE:564801	SLC12A2	solute carrier family 12 (sodium/potassium/chloride transporters), member 2	1.002	0.812	1.252	1.342	1.812	0.632	0.902	1.092	3.472	2.762	2.392	3.592	0.792	0.522	-0.678	1.182	1.352	1.092	0.402	0.852	1.292	1.092	3.042	1.242		0.242		0.002	-0.998	-3.208	-1.888	-2.038	4.192	2.062	-1.508	-1.008	-0.798	-0.488	-0.698	-0.628	-1.538	-0.828	-1.088	-0.358	0.562		0.102
IMAGE:951705		Transcribed sequence with moderate similarity to protein ref:NP_060312.1 (H.sapiens) hypothetical protein FLJ20489 [Homo sapiens]	-0.257	0.363	1.363	0.633	1.133	-0.227	-0.097	-0.467	3.493	4.053	3.393	3.303		-0.287	-0.207	-0.517	-0.587	-1.187	-0.987	0.063	-1.477	-1.567	-0.527	-1.007	-0.257	-0.107	-2.117		-0.897	-0.947	-1.037	-0.627	0.103	0.313	-0.667	-0.037	0.423	1.703	1.013	0.893	-1.127		-0.257	0.173	0.963	0.993
IMAGE:81320	ETV1	ets variant gene 1	0.096	0.696	0.086	0.906			0.116	0.856	4.936	5.916	4.766	4.716	-0.394	-1.184	-1.154	-1.114	-1.304	-1.244			-0.124	-0.054	-0.584			-0.854		-0.564	-0.264	-1.024	-0.344		-0.994	0.306	-0.834	-1.374	1.016	2.286	0.326	1.036		0.036	-0.954		1.736	1.546	1.486
IMAGE:85313	CPR8	cell cycle progression 8 protein	-0.312	-0.202	0.888	0.268		-0.172	-0.032	0.418	1.938	2.088	2.148	3.148	0.548	-0.852	-0.692	0.118	-0.482	0.558	-0.762	-0.362	-0.362	-0.982	0.168	-1.532		0.938		-0.012	-0.712	-1.122	-1.702	-1.682	-0.842	0.698	-0.252	-0.402	0.068	0.858	-0.552	0.418	-0.402	0.398	1.258	1.528	-0.262	-0.462	-0.322
IMAGE:252453	DHRS7	dehydrogenase/reductase (SDR family) member 7	-0.625	-1.045	-0.205	-0.305	0.345	-0.175	-0.445	-0.295	2.555	2.105	2.835	3.155	-0.545	-0.845	-0.835	-0.215	0.245		-0.445	-0.635	1.645	0.595	0.465	-0.565		-0.345		0.015	0.245	0.265		0.115	0.395	0.515	-0.635	-1.445	-0.135	-0.885	-0.375	-1.595	-0.625	3.525	1.245	3.015	-0.205	-0.875	-1.095
IMAGE:252382			-1.682	-1.942		-1.542	-0.952	-2.012	-2.172	-1.532	2.708	2.438	2.488	3.718	0.918	1.268	1.178	-0.302	-0.432	-0.602	-0.252	-1.292	-0.302	0.008	-0.002	-0.012		0.478		1.248	1.278	1.148	1.818	1.368	1.358	2.028	-0.862		-1.762	-0.892	-1.632	-1.282	-1.542	-2.232	-1.172	-1.572	-0.752	-0.712	-0.932
IMAGE:625234	KDELR3	KDEL (Lys-Asp-Glu-Leu) endoplasmic reticulum protein retention receptor 3	-1.572	-1.652	-0.962	-1.932	-1.052	-2.422	-1.472	-1.462	2.598	2.328	1.588	3.018	-0.402	-1.382	-1.622	0.178	1.608	1.018	1.478	-1.642	-0.382	0.938	1.118	1.488		1.448	0.628	1.278		0.578	-0.242	-1.102	1.458	0.728	0.938	-1.402		0.518	0.158	-0.282		-0.922	-0.052	-0.382		0.308	-0.632
IMAGE:108265	MGC21518	hypothetical protein MGC21518	-0.941	-1.881	-0.911	-1.081		-1.821	-1.301	-1.361	3.039	2.459	2.629	3.159	0.169	-0.691	-0.051	1.019	0.209	-0.441	-1.141	-1.371	-0.281	-1.751	-0.411	-1.401				-0.271	0.039	-0.401		-0.831	0.229	1.779	-0.701	-0.791	-0.811	0.879	-1.061	-0.751	-1.051	-0.191	-0.191	0.769	-0.671	-1.011	-1.411
IMAGE:302955	SERP1	stress-associated endoplasmic reticulum protein 1	-0.857	-0.547	-0.147	-0.167	0.123	-1.237	-0.697	-0.427	2.003	1.693	1.413	2.573	-0.177	-0.627	-0.097	0.653	0.503	0.583		-0.837	-0.507	-0.787	0.723	-0.697	-1.117	0.853	-0.777	0.483	-0.247	-0.197	-0.577	1.233	0.243	1.073	-0.557	-3.187	-0.547	-1.247	-2.397	-2.497	-2.447	-2.237	-2.527	-2.077	0.163	-0.097	-0.117
IMAGE:588500	PYCS	pyrroline-5-carboxylate synthetase (glutamate gamma-semialdehyde synthetase)	-0.727	-1.167	-0.537	-0.607	0.253	-0.647	-0.917	-1.087	3.093	2.703	2.553	2.383	-0.347	0.003	-0.257	0.473	0.063	0.013	0.443	-1.107	1.363	1.613	0.793	0.113	-0.837	0.713	-0.567	0.583	-0.347	-0.447	-0.817	-0.687	1.973	0.803	-0.557	-1.447	0.103	-0.657	-0.947	-0.497	0.093	-1.477	-0.917	-0.737	-0.547	-1.247	-1.437
IMAGE:950886		**CDNA FLJ40051 fis, clone TBAES2000059.	-0.473	-1.053	-0.173	-0.493	-0.013	-0.683	-0.823	-1.103	3.357	3.207	2.797	2.687	-0.193	-0.023	-0.183	0.637	0.257	-0.053	0.287	-0.613	1.467	1.887	1.297	0.437	-0.583	0.817	-1.923	0.657	-0.703	-1.533		-0.833		0.857	-0.513	-2.813	0.017	-0.483	-1.963	-1.453	-2.053	-1.943	-1.733	-0.943	-0.593	-1.063	-1.403
IMAGE:26406	PYCS	pyrroline-5-carboxylate synthetase (glutamate gamma-semialdehyde synthetase)	-0.69	-1.02	-0.03	-0.57	0.51	-0.59	-0.72	-1.06	3.42	3.29	2.64	2.64	-0.22	0.05	-0.1	0.62	0.21	-0.04	0.4	-0.94	1.59	1.72	0.93	0.33	-0.95	0.81	-1.09	0.63	-0.76	-1.03	0.1	0.08	2.17	0.96	-0.35	-2.02	0.26	-0.81	-1.65	-1.91	-1.34	-1.77	-1.77	-1.14	-0.59	-1.39	-1.46
IMAGE:815794	NUCB2	nucleobindin 2	-2.276	-1.626	-1.276	-1.356	-1.496	-2.006	-1.106	-1.706	3.514	3.044	2.934	4.594	0.394	-0.016	1.114	0.004	-0.616	0.824	-0.836	-1.076		-1.556	0.084	-1.036	-1.146	1.864	0.424	0.684	-1.096	-1.206	-0.536	-1.026	-1.066	1.334	-0.446	-0.956	0.414	0.864	0.264	0.244	-0.896	-1.066	-1.016	-1.546	-0.606		-0.956
IMAGE:1712926			-2.461	-1.981		-1.561	-1.001	-2.241	-1.311	-2.281	3.689	3.029	3.239	4.429	0.479	0.399	0.789	0.109	-0.591	0.849	-0.921	-1.031	-2.231	-1.361	0.709	-0.861	-1.311	1.789	1.189	0.719	-0.551	-0.571	-0.091	-0.501		1.279	-0.301	-0.371	0.789					-1.081	-1.001	-1.711	-0.591	-1.071	-1.251
IMAGE:767206	SSR3	signal sequence receptor, gamma (translocon-associated protein gamma)	-1.517	-1.347	-0.887		-0.607	-2.047	-1.587	-1.617	1.593	1.903	1.743	1.633	0.523	-0.747	-0.187	-0.207	-0.637	-0.477	-1.147	-0.307	-0.927	-0.487	-0.547	-0.747	-1.177	1.333	0.113	1.483	0.233	-1.457	0.033	-0.197		1.503	-0.027	-0.727	0.753	0.213	-0.027	0.793	-0.067	-1.447	-0.527	-0.447	-0.517	-1.187	-0.697
IMAGE:292082	SSR3	signal sequence receptor, gamma (translocon-associated protein gamma)	-1.422	-1.402	-0.602	-0.962	-0.762	-2.002	-1.792	-1.402	1.988	2.448	1.908	1.758	0.828	-0.712	-0.102	-0.482	-0.742	-0.662	-0.962	-0.332	-0.872	-0.652	-0.502	-0.932	-1.072	1.218	-1.052	1.058	-0.202	-1.812	-0.592	-0.522		1.868	0.108	-0.542	0.518	0.378		0.588	-0.812	-1.432	-0.062	-0.142	-0.292	-0.962	-1.082
IMAGE:1837161	RNP24	coated vesicle membrane protein	-0.807	-1.657	-0.347	-0.847	-0.167	-1.417	-1.277	-1.407	1.723	1.113	1.333	2.033	0.273	0.203	0.383	0.153	0.163	-0.447	-0.387	-0.237	-0.617	-0.487	0.203	-0.327	-0.487	1.093	-0.947	1.353	-0.257	0.323	0.123	0.593	0.553	1.233	-0.497	-1.137	0.263	-0.127	-1.177	-0.457	-0.807	-0.027	-0.987	0.073	0.143	-0.557	-0.587
IMAGE:268178	CANX	calnexin	-0.435	-0.925	0.175	-0.565	0.345	-0.565	-0.815	-0.605	1.785	1.795	1.495	1.905	-0.135	-0.075	-0.675	0.075	-0.325	-0.655	-0.655	-0.525	-0.615	-0.365	-0.225	-0.665	-1.155	0.125	-0.945	1.135	0.065	-0.035	0.455	0.125	0.455	1.005	-0.445	-0.175		-0.005	-1.275	-1.075	-0.825	-0.235	-1.375	-0.125	-0.235	-0.785	-1.155
IMAGE:511521	CANX	calnexin	-0.526	-0.776	0.154	-0.346	0.054	-1.116	-1.016	-0.656	1.564	1.894	1.684	1.904	0.004	-0.866	-0.576	-0.336	-0.626	-0.516	-1.016	-0.386	-0.626	-0.646	-0.796	-0.996	-0.706	0.314	-1.526	0.674	-0.626	-0.606	-0.596	-0.206	-0.266	0.894	-0.336	-0.746	0.324	0.444	-0.546	0.064	-0.716	-0.086	-1.036	0.294	-0.146	-0.706	-0.736
IMAGE:2558248	CANX	calnexin	-0.661	-0.691	0.299	-0.001	0.189	-1.361	-0.851	-0.701	1.689	1.959	1.739	2.129						-0.581	-1.231	-0.291	-0.891	-0.571	-1.231	-1.151	-1.331		-1.511				-1.261		-0.851					0.439	-0.911	0.189	-1.361			0.399	-0.411	-0.711	-0.751
IMAGE:788493	TRAM1	translocation associated membrane protein 1	-1.271	-1.301	-1.191	-1.041	-1.291	-1.431	-1.311	-0.791	1.459	1.289	1.229	2.369	0.119	-0.371	-0.641	-0.161	-0.351	-0.671	-0.681	-0.631	-0.031	-0.901	-0.001	-0.881	-1.151	0.929		0.559	-0.791	-0.681		0.089	0.449	1.169	-0.141	-0.651	0.009	-0.301	-0.841	-0.651	-0.801	-1.041	-0.971	-0.981	0.789	-0.031
IMAGE:149355	TRAM1	translocation associated membrane protein 1	-2.025	-1.635	-1.335	-1.665	-1.385	-2.055	-1.935	-1.615	1.895	2.045	1.935	2.825	0.595	-0.855	-0.305	-0.305	-0.905	-0.065	-0.785	-0.795	-0.255	-0.155	-0.705	-0.675	-1.025	1.385	-0.415	0.755	-0.475	-1.065	-0.265	-0.035	-0.045	0.905	-0.015	-0.685	0.325	-0.055	-1.065	-0.655	-0.945	-0.865	-1.155	-0.825	0.575	0.025	-0.015
IMAGE:358850	TMP21	transmembrane trafficking protein	-0.642	-1.072	0.068	-0.492	-0.682	-1.512	-1.552	-0.792	2.178	2.718	2.228	2.958	0.868	-1.302	0.528	-0.682	-0.952	-0.032	-0.512	-0.422	-0.952	-1.032	-0.922	-0.512	-1.192	1.598	-0.452	-0.632	-1.892	-2.832	-2.812	-1.322		0.828	-0.512	-1.802	-0.052	1.188	0.458	0.948	-1.772	-0.542	0.458	0.898	-0.232	-0.632	-0.932
IMAGE:273075	FLJ22649	hypothetical protein FLJ22649 similar to signal peptidase SPC22/23	-1.122	0.038	-0.312	-0.472	-1.602	-1.272	-0.742	-0.572	2.148	2.358	1.848	2.808	0.628	-1.502	-0.092	0.318	-0.112	0.358	-0.152	-1.292	-1.532	-1.192	-0.012	-0.662		1.278		-0.722	-1.042	-2.102		-2.072		1.088	-0.002	-2.112	0.658	0.728	-1.282	0.068	-1.202	-1.292	-0.472	0.098	-0.122	-0.402	-0.342
IMAGE:417867	XBP1	X-box binding protein 1	-1.744	-3.014	-1.944	-2.454	-1.904	-2.364	-2.714	-2.754	3.466	3.456	3.036	2.736	-0.324	-1.694	-2.684	0.336	0.216	0.206	0.266	-0.594	-0.824	-0.104	1.866	-0.514	-1.764	1.506	0.406	0.026	0.306	0.056		2.396	0.586	1.436	-0.274	-2.264	-1.684	-0.884	-0.444	-0.694		-0.874	-0.954	-0.664	1.036	0.506	0.446
IMAGE:774154	CPD	carboxypeptidase D	-0.21	-0.15		0.21		-0.22	-0.32		2.55	2.17	2.72	3.08	0.26	-0.35	-0.73	-0.78	-0.31			-0.88			-0.25	0.54		-0.04		0.85	-0.28	-0.07	-2.35			0.47	-0.2	-0.69	0.31	-0.16	-0.71	-0.34	-0.6	-0.91	-0.67	0.6	0.17	-0.17	-0.08
IMAGE:626716	ELL2	elongation factor, RNA polymerase II, 2	0.139	-0.581		-0.341	-0.221	0.309	-0.501	-0.171	2.289	2.229	2.189	2.449	0.689	0.349	0.849	0.559	-0.021	-0.031		-0.661	-0.281	-0.131	0.539	-0.831	-1.321	0.719		0.689	0.039	-0.851	-0.141	0.099	0.809	1.049	1.129	-0.391	0.749	-0.461	-0.351	-0.921	-0.441	-0.181	-1.191	0.529	0.149	-0.031	0.269
IMAGE:324672	ELL2	elongation factor, RNA polymerase II, 2	-0.738	-0.408	0.172	-0.108	0.372	-0.438	-0.498	-0.308	2.982	3.112	3.292	3.362	1.382	0.882	1.462	0.852	0.172	0.642	1.702	-0.548	-0.638	0.652	1.152	-0.868		1.212	-0.908	1.272	-0.718	0.032	-2.148	0.922	-1.618	1.852	2.222	-0.608	1.872	-0.688	-1.028	-1.528		-0.728	-2.448		0.292	0.432	0.792
IMAGE:814818			-0.809	-1.549	-0.669	-1.129	-0.249	-0.959	-1.209	-1.649	2.661	2.621	1.781	3.021	-0.379	-1.749	-1.429	-1.459	-1.399	-1.019	-0.709	0.081	-1.239	0.121	0.881	0.121	-1.249	-0.459		0.681	1.401	-1.429	-1.309	2.611	0.921	0.881	0.911	-1.219	1.581	0.991	-0.619	-0.269	0.221	-2.269	-0.859	-1.009	2.261		2.821
IMAGE:1337808			-0.914	-1.444	-0.864	-0.874	-0.304	-1.184	-1.174	-1.994	3.076	2.556	1.736	3.196	-0.574	-1.804	-1.544	-1.434	-1.714	-1.404	-0.724	0.126	-0.914	0.016	1.066	0.316	-0.974	-0.534	-2.704	0.326	1.116	-1.374	-2.174	2.666	0.646	0.846	0.826	-1.094	1.046	1.126		-0.964	-0.584	-2.284	-0.884	-0.834	2.766	1.696	2.866
IMAGE:80948	IGJ	immunoglobulin J polypeptide, linker protein for immunoglobulin alpha and mu polypeptides	-3.509	-2.839	-3.289	-3.099	-2.589	-3.009	-3.569	-3.719	5.011	5.451	4.401	6.021	1.381	-2.199	-0.059	0.521	0.381	3.031	0.411	-1.609	-0.309	3.551	2.201	0.931	-1.709	1.161	-0.459	-0.229	-0.559	-1.249	-1.119	-0.649		4.671	-0.359	-2.099	-2.259	-1.619	-1.219	-1.539	-0.559	-1.539	-2.749	-1.299	1.891	1.691	-0.889
IMAGE:117806	IGJ	immunoglobulin J polypeptide, linker protein for immunoglobulin alpha and mu polypeptides	-4.1	-2.64	-3.95	-5.17	-3.68	-3.65	-3.8	-4.6	5.19	5.78	4.78	6.47	1.6	-2.69	0.32	0.77	0.85	3.21	0.92	-1.56	-0.03	4.32	2.09	1.66	-0.64	1.5	-0.64	-0.17	-0.55	-1.4	-1.98		2.17	5.18	-0.21	-2.02	-2.23	-1.92	-2.08	-2.77	-0.99	-2.82	-2.77	-1.43	1.96	1.91	-0.4
IMAGE:293925	LYZ	lysozyme (renal amyloidosis)	-2.509	-1.889	-2.399	-2.249	-1.979	-2.369	-1.669	-2.759	4.391	5.201	4.071	5.111	-1.189	-1.839	-0.839	1.861	2.941	1.011	5.641	-1.919	1.571	4.351	2.421	0.931	-0.529	2.681	-0.569	-0.189	-0.739	-0.879	-0.729	-0.179	5.321	1.241	0.051	-1.439	-1.999	-0.549	-1.559	-1.249	-0.059	-1.399	-1.999	-1.859	3.431	2.321	3.421
IMAGE:713145	CD44	CD44 antigen (homing function and Indian blood group system)		-3.98	-2.65	-2.88	-2.12	-1.6	-3.21	-2.36	2.98	2.91	3.05	2.53	0.83	-0.03	0.5	-0.14	-0.77	0.11	-0.09	-0.22	-0.94	-0.53	0.04	-0.32	-1.75	2.01	-0.77	0.61	-0.42	-0.2	-1.67	-1.55	0.97	-0.32	0.28	-1.75	0.6	-1.22	-1.25	-1.29	-0.98	-1.33	-0.72	-0.81	1	0.58
IMAGE:328868	CD44	CD44 antigen (homing function and Indian blood group system)	-0.852	-3.342	-2.042	-2.392	-0.672	-1.892	-2.762	-3.032	3.718	3.438	2.888	3.268	1.448	0.458	1.288	0.028	-0.772	-0.262	-0.112	0.098	-1.772	-0.412	-0.052	-0.282	-1.222	2.298	0.808	1.368	-1.412	0.638	0.548	-1.772	1.478	-0.482	0.638	-4.022	0.768	-1.442	-1.682	-2.132	-1.862	-2.402	-0.802	-1.162	1.138	0.478	1.198
IMAGE:1374442			-1.929	-2.879	-1.329	-2.019	-1.039	-1.969	-2.219	-2.489	2.571	2.491	2.171	1.021	0.961	0.311	1.501	-0.079	-0.229	-0.409	-0.219	-0.299	-0.899	-0.039	-0.039	-0.409	-0.569	0.071	-1.679	-0.229	-1.639	-1.499	-2.129	-0.959	0.271	2.061	0.031	-2.549	-0.519	-1.249	-1.509	-1.999	-1.599	-2.549	-2.469	-0.919	-0.019	-0.339	-0.179
IMAGE:823688	MAN1A1	mannosidase, alpha, class 1A, member 1	-1.686	-1.256	0.014	-1.036	-0.636	-2.216	-1.646	-1.476	2.354	2.024	2.004	3.094	0.544	-0.056	-0.246	-0.656	-0.406	-0.366		0.634	0.964	0.784	-0.276	0.244	-0.156	1.764		0.924		1.204	1.204	2.694		0.124	1.214	-1.916	0.704	-0.356	-1.556	-1.346	-1.946	-0.816	-0.746	-0.236	0.434	-0.226	0.234
IMAGE:324901	WNT5A	wingless-type MMTV integration site family, member 5A	-2.171	-1.881			-1.881	-1.311	-1.131	-1.001	3.799	4.079	3.619	3.319	1.549	0.679	0.959	0.739	0.709	-0.641			-0.731	-2.391	-1.601	-0.681		1.389		0.449	0.549	0.449	-5.641		-2.001	1.309	1.139	1.329	1.349	-0.701	-1.331	-1.291	-1.791	0.599	0.109	-1.811	-1.331	0.319	-0.251
IMAGE:1589138	DEFB1	defensin, beta 1	-2.861	-2.631		-6.871		-2.681	-0.821	-2.351	3.049	4.019	3.609	3.819	2.439	1.219	1.679	0.059	-0.281	-0.891	-1.051	-2.681	-1.111	-0.811	-0.921	-0.131	-2.801	4.029	5.239	2.639	2.509	2.279		1.809	1.199	3.339				-1.361	-2.771	-1.781		-2.871	-1.141	-3.061	-1.121	-1.941	-1.551
IMAGE:428100	SFRP1	secreted frizzled-related protein 1	-0.34	-1.28	-0.94	-0.87	-1.62	-1.59	-1.95	-2.16	3.31	4.08	3.47	3.96	1.13	-0.55	0.83	-0.11		-0.32		2.73	-0.82	0.4	0.62	-0.29	-1.44	-0.85	-2.07	-0.73	-2.16	-2.3	-5.44	-5.32	-4.49	4.45	-0.62	0.78	-0.3	2.6	-0.6	0.42	-0.87	-2.92	-0.47	-2.29	-2.37	-1.53	-4.52
[truncated: 68 more columns]

## Sheet: Esophagus
CLID	SYMBOL	NAME	shba117 "Esophagus 0331"	shba151 "Esophagus 0022"	shba138 "Esophagus 0406"	SHBW163 "Brain, frontal cortex 2271"	shbw196 "Brain, frontal cortex 2273"	shcn018 "Brain, frontal cortex 2272"	shbw195 "Brain, temporal cortex 2273"	shcn019 "Brain, temporal cortex 2272"	SHBW164 "Brain, occipital cortex 2271"	shbw197 "Brain, occipital cortex 2273"	shcn015 "Brain, occipital cortex 2272"	shbw151 "Salivary gland, parotid 0493"	SHBW165 "Salivary gland, parotid 1762"	shbw189 "Salivary gland, parotid 0396"	shbw149 "Salivary gland, parotid 0506"	shba120 "Stomach, body 0328"	shba134 "Stomach, body 0468"	shbw188 "Stomach, fundus 0878"	shcn057 "Stomach, pylorus 2173"	shbw184 "Small bowel, duodenum 0825"	shcn014 "Small bowel, duodenum 2174"	shcn056 "Small bowel, ileum 0359"	shbw155 "Colon, ascending 0222"	shcn069 "Colon 2075"	shcn070 "Colon, sigmoid 0361"	shba135 "Pancreas 0432"	shcn051 "Pancreas 2650"	shba123 "Liver 0560"	shba130 "Liver 0586"	shba132 "Liver 0032"	shcn064 "Liver 1267"	shcn066 "Liver 1274"	shdp086 "Gallbladder 2131"	shba154 "Breast, lactating 0162"	shba141 "Pericardium 0465"	shba147 "Heart 0024"	shba150 "Heart 0559"	shdp084 "Heart 0477"	shdp091 "Heart 0841"	shdp094 "Heart 0980"	shdp095 "Heart 2869"	shba121 "Muscle, abdominal 0031"	shba155 "Muscle, right calf 0315"	shbw150 "Diaphragm 0366"	shbw168 "Lung 1356"	shbw175 "Lung 1351"	shbw183 "Lung 0221"
IMAGE:587847	GPX2	glutathione peroxidase 2 (gastrointestinal)	4.399	3.229	3.389	-0.431	-1.901	-2.781	-2.451	-1.601	-2.131	-1.291	-1.811	3.219	2.179	-0.611	-1.681	4.439	5.019	2.949	4.909		2.159	3.959	3.319	4.279	1.499	3.249	0.289	4.599	6.109	4.089	6.009	3.589	6.559	-3.261				-0.721	-0.671	-0.451	0.369	-1.641	-5.461	-1.781	-1.891		-1.061
IMAGE:200402	C20orf129	chromosome 20 open reading frame 129	3.552	3.902	3.482	-0.398	-0.818		-1.428		0.572	-0.038	0.092	-1.888	-1.598	-1.118	-2.258	2.652	1.352	2.992	3.082	6.502	1.982	2.862	0.632	2.652		-1.948		0.442	0.592	2.532	-0.868			-0.638	-2.418			0.252	-0.388	1.212	0.132	-2.178	-5.068	-1.768	-0.218	0.852	0.132
IMAGE:196992	AKR1C1	aldo-keto reductase family 1, member C1 (dihydrodiol dehydrogenase 1; 20-alpha (3-alpha)-hydroxysteroid dehydrogenase)	4.289	0.819	2.179	-0.691	-1.601	-0.411	-0.821	-0.271	-0.911	-1.151	-0.871		0.539	0.499	1.489	2.759		1.379	2.359	-0.161	1.749	2.319	0.619	0.489	-0.441	0.119	-2.051	2.919	4.579	2.389	3.039	4.389	1.599		2.139	-0.471	1.079	1.379	0.109	0.119	-2.141	4.119	2.519	3.329		-0.211	-0.101
IMAGE:1901472		Transcribed sequence with weak similarity to protein sp:P39188 (H.sapiens) ALU1_HUMAN Alu subfamily J sequence contamination warning entry	6.285	5.955	6.315	3.615	2.365	3.045	3.215	3.255	1.925	2.155	2.415	-1.375	-1.825	-1.235	-2.315	1.025	0.265	0.575	1.655	0.605	-0.825	-2.305	0.165	0.325	0.655	-3.315	-2.805	-3.795	-0.415	-0.305			-3.045	-3.355		-1.435		0.345	-1.085	-1.545		-2.425	-2.785	-2.465		-0.095	-1.705
IMAGE:725390	GSTP1	glutathione S-transferase pi	1.423	2.513	1.423	-0.837	-1.797	-0.637	-0.867	0.063	-0.857	-1.527	-0.717	-0.947	-1.427	-1.467	-0.667	0.163		-0.717	1.343	0.193	-0.267	0.893	0.923	0.193	-0.727	0.133	0.703	0.013	-1.827	-2.647	-1.407	-1.737	1.463	-1.267	-0.657	0.113	0.653	-0.877	0.213	-0.707	0.953	0.093	-1.117	-0.907	0.493	0.413	0.863
IMAGE:136235	GSTP1	glutathione S-transferase pi	1.576	2.736	1.566	-0.934	-1.824	-0.164	-0.404	0.556	-1.364	-1.344	-0.094	-1.104	-0.844	-0.914	-0.024	0.296	0.106	-0.934	1.296	0.276	0.506	0.996	0.456	0.116	-0.294	0.416		-1.144	-1.254	-3.184	-3.334	-3.874	0.026	-0.864	-1.244	0.116	0.966	-0.764	-1.134	-0.144	0.946	0.296	-0.804	-1.144	-0.064		0.916
IMAGE:505203	TMOD3	tropomodulin 3 (ubiquitous)	2.532	0.202	2.612	-1.248	-0.908	-0.318	-0.838		-1.208	-0.778	-0.628	0.242	0.352	0.052	0.382	-0.388	-0.748	-0.408	0.042	-2.138	0.722	0.662	-0.178	-0.078	0.332	0.722	-1.718		-0.328	-0.748	-4.728	-2.218	-0.508	0.272	0.342	-1.808	0.142	0.092	-1.368	-1.088	-1.368	-0.968	-0.888	-0.728	0.462	0.972	-0.048
IMAGE:243238	YWHAZ	tyrosine 3-monooxygenase/tryptophan 5-monooxygenase activation protein, zeta polypeptide	1.384	1.344	1.284	0.754	0.404	1.044	1.114	1.014	0.434	0.214	0.294	-0.266	-0.566	-0.766	-0.446	-0.556	-0.236		0.064	0.484	-0.136	-0.006	-0.496	0.154	-0.676	0.024	-2.116	0.084	-1.816	-2.056	-2.366	-1.346	0.844	0.164	-0.226	-1.246		-0.656	-1.916	-0.666	-1.536	-1.186	-1.236	-1.146	0.224	-0.156	-0.406
IMAGE:51814		Transcribed sequence with weak similarity to protein ref:NP_060265.1 (H.sapiens) hypothetical protein FLJ20378 [Homo sapiens]	3.3	3.47	3.77	0.41	0.01		0.31		0.43	0.09	-1.52	-0.52	-0.35	-0.54	0.05	0.38	0.32	-0.48	-1.51	0.2	-0.96		0.07	-0.99		0.19		2	1.13	0.23	-1.47	-2.64	1.3	0.07	0.15	0.03	0.19	-0.14	0.74	-0.09	0.25	-0.23	-0.62	-0.63	0.82	-0.07	0.65
IMAGE:854189			2.538	2.918	3.078	-2.092	-3.602	-2.622	-2.962	-1.952	-2.032	-2.932	-3.202	-1.472	-1.792	-1.532	-2.042	-0.432	0.078	-0.822	0.198	1.078	0.558	2.078	-0.432	1.698	0.048		-1.692	0.808	-0.332	-0.262	-0.962	-0.012	2.068	-0.302	2.038	0.338	0.848	-0.022	0.798	-0.222	0.578	-1.112	0.608	0.138	2.618	1.738	1.768
IMAGE:756595	S100A10	S100 calcium binding protein A10 (annexin II ligand, calpactin I, light polypeptide (p11))	2.382	2.432	2.982	-1.798	-3.228	-2.378	-2.968	-1.658	-1.738	-2.388	-2.908	-1.278	-1.588	-1.588	-1.848	-0.608	-0.318	-0.578	0.372	0.962	0.742	2.392	-0.298	1.862	-0.338	0.322	-1.328	0.462	-0.708	-0.708	-0.748	-0.008	1.772	-0.308	2.002	0.372	0.432	0.242	0.762	0.292	1.042	-1.268	0.712	0.052	2.222	1.662	1.812
IMAGE:1472405	S100A10	**S100 calcium binding protein A10 (annexin II ligand, calpactin I, light polypeptide (p11))	2.468	2.678	2.938	-1.892	-3.572	-2.172	-3.132	-1.722	-2.012	-3.132	-2.902	-1.402	-1.552	-1.552	-2.072	-0.362	0.098	-0.712	0.418	1.048	0.538	2.318	-0.192	1.768	-0.252	0.598	-1.722	0.878	-0.602	-0.322	-1.182	-0.122	1.948	-0.532	1.888	0.358	0.768	0.228	0.518	-0.072	0.468	-1.312	0.378	0.008	2.388	1.908
IMAGE:68794	LOC57228	hypothetical protein from clone 643	1.869	3.119	2.369	-1.161	-2.281		-2.351		-1.501	-1.551	-1.151	-1.201	-0.691	-1.361	-1.411	0.609	1.479	0.129		-2.071	0.709		1.159	1.459	0.709			0.809	0.709	0.349	0.739	-0.421	2.939	0.259		-0.441	0.559	-1.031	-0.181	-0.781	1.289	-0.601	-1.621	-0.781	0.409	0.519	0.129
IMAGE:70692	SERPINB2	serine (or cysteine) proteinase inhibitor, clade B (ovalbumin), member 2	4.032	3.222	4.262							-0.168	-0.248			-0.348			-0.468		-0.738		-0.388	-1.148		-1.138	-1.098	1.772		1.912	-0.068	-0.278	-3.048			-1.858	3.412	-1.228	2.862	-0.898	-0.288	-0.388		-0.508	-3.478
IMAGE:562729	S100A8	S100 calcium binding protein A8 (calgranulin A)	5.511	5.561	4.581	0.451	-1.039	-0.439	-0.309	0.691	0.111	-0.529	-0.159	-3.479	-3.099	-2.659	-2.239	-0.859	-0.799	-2.609	0.371		-1.929	-0.739	-0.979	0.961	-0.759	0.571	-0.279	2.881	-0.689	-0.319	2.061	1.161	-1.199	0.011	1.561	-0.799	2.271		0.601	-0.799	1.461	-0.709	-3.479	0.421	2.151	0.891	0.011
IMAGE:281039	FABP5	fatty acid binding protein 5 (psoriasis-associated)	4.508	4.608	4.698	1.218	-0.852	0.138	-0.362	0.328	0.738	-0.562	-0.632	-1.092	-0.742	-1.392	-0.342	0.308	0.918	-0.452	0.518		-0.552	-0.572	0.628		-0.582	0.148	-1.212	-0.442	-2.332	-2.912	-1.912	-0.872	-0.002	0.628	1.588	1.878	0.118	1.558	0.928	1.028	0.048	1.308	0.198	1.408	1.568	-0.292	1.788
IMAGE:2012523		Transcribed sequence with strong similarity to protein pir:I56326 (H.sapiens) I56326 fatty acid binding protein homolog - human	4.481	4.431	4.911	1.031	-0.839	-0.039	-0.519	0.241	1.051	-1.009	-0.879	-0.799	-0.479	-1.459	-0.319	0.181	0.851	-0.489	0.311	0.611	-0.729	-0.659	1.031		-0.479	0.151	-1.349	-0.319	-2.529	-3.439	-0.729	-0.869	-0.079	0.711	1.671	1.831	-0.139	1.571	1.251	1.591	0.571	1.301	-0.119	1.461	1.431	-0.249	1.731
IMAGE:725680	TFAP2C	transcription factor AP-2 gamma (activating enhancer binding protein 2 gamma)	2.436	2.566	2.216	-1.404	-1.244	-1.264	-2.624	-0.584	-1.794	-1.174	-1.054	2.706	2.356	2.206	1.646	0.296	-1.024	0.296	-2.834		-0.944	-0.904	0.696	0.226	0.046	-0.474	-0.064	-0.534	-0.214	-0.044	-1.044		-0.744	3.936	-0.064	-2.644	-0.694	-1.364	-0.604	-0.354	0.346	-1.274	-4.384	-1.234	0.826	-0.114	-0.454
IMAGE:137387	TFAP2A	transcription factor AP-2 alpha (activating enhancer binding protein 2 alpha)	2.478	2.648	2.928	-0.952	-0.642		-4.462		-0.922	-0.392	0.208	3.268		2.468	1.508	0.948	-0.662	-0.032		-3.832	-0.342		0.938	-0.952	-0.062	-0.542		-0.822	-0.242	0.148	-0.262	-0.752	-0.662	3.838	-2.122		-2.612	-1.112	-1.002	-0.722	0.298	0.388	-2.822	-0.892	-3.382	-1.712
IMAGE:842836	SERPINB1	serine (or cysteine) proteinase inhibitor, clade B (ovalbumin), member 1	2.226	1.926	2.806	-1.794	-3.064	-1.824	-2.704	-1.534	-2.144	-2.884	-2.314	0.706	0.806	1.416	0.636	0.076	0.966	0.446	1.036	-0.464	0.236	1.516	0.886	0.916	-1.274		0.696	0.006	0.216		-0.294	0.676	2.896	-1.454	0.036	-2.534	0.226	-1.024	-0.844	-0.924	-0.114	-0.794	-1.364	-0.014	1.266	1.776	1.946
IMAGE:810612	S100A11	S100 calcium binding protein A11 (calgizzarin)	2.615	2.935	2.925			-2.865		-2.665		-2.565	-2.975	0.445			-0.405	0.035	0.405				-2.305	-0.265				0.775		0.575	-1.195	-2.865		-1.145	0.675	-0.515	0.555	-1.375	1.025	-1.085	-0.325	-0.935	-0.125	-1.285	-1.045	-0.505
IMAGE:1534734			2.137	1.467	2.137	-2.333	-3.403	-2.973	-3.513		-2.553	-3.123	-2.863	0.357	0.207	-0.213	1.137	-0.723	-0.113	-0.803	-0.193	0.067	-0.113	1.057	-0.163	0.167	-1.423	1.347	-0.653	0.457	-1.383	-2.923	-2.713	-0.513	2.777	0.347	1.167	-1.433	0.777	0.067	-0.503	-1.073	-0.713	-0.303	-0.313	0.157	1.277	0.357	0.887
IMAGE:753610	APOE	apolipoprotein E	4.382	2.952	4.822	-2.018	-2.798	-1.858	-3.008		-2.178	-1.778	-2.828	0.972	0.932	1.402	1.742		-0.758	-1.068	-0.668	-0.048	-2.178	-2.618	-0.788	-0.658	-1.808	-0.728		-2.078		-0.588	-3.248	-1.388	-2.898	1.062	1.262	-2.178	-0.888	0.262	-1.188	-0.928	-0.748	-1.468	-0.108	-0.998	1.962	1.642
IMAGE:208718	ANXA1	annexin A1	4.855	4.115	5.175	-2.225	-3.585	-2.505	-3.365	-1.695	-2.275	-2.925	-3.145	0.805	1.325	1.335	1.715	-2.125	-0.615	-0.855	-0.005	0.035	-2.195	-1.965	-0.725	-0.395	-1.575	-0.595	-2.545	-2.855	-3.205	-4.295	-4.735	-1.485	-3.045	1.485	1.505	-2.305	-0.375	0.385	-1.105		-0.665	-2.345	0.055	-0.885	2.275	1.775	1.705
IMAGE:52222		CDNA clone MGC:52263 IMAGE:4123447, complete cds	3.382	2.352	3.182	-1.068	-0.748	-0.008	-0.238	0.722	-0.628	-0.498	-1.348	1.502	0.342	0.142	0.972	-0.618	-0.418	-0.748	-0.228	0.492	-0.418	-0.288	-0.568	0.162	-1.028	0.132		0.442	1.362	1.672	0.092	1.382	1.832	0.952	-1.118	0.212	0.012	0.392	0.342	0.312	-0.548	-1.988	-0.318	-0.408	-0.018	-0.738	-0.928
IMAGE:378365	PERP	PERP, TP53 apoptosis effector	3.805	3.835	3.855	-2.155	-2.905	-2.115	-2.805	-1.175	-2.065	-2.085	-2.645	1.945	1.385	0.935	1.625	0.165	-0.095	-0.705	0.325	0.075	0.245	0.675	-0.455	0.865	-0.105	0.575	0.095	0.775	1.245	1.345	-0.105	1.535		1.105	-1.055	0.725	0.265	0.775	0.515	0.675	0.605	-3.145	-1.535	-1.615	-0.115	-0.705	-0.665
IMAGE:240961	DSP	desmoplakin	3.444	2.994	4.214	-1.576	-3.376	-1.996	-2.166	-2.096	-1.026	-1.486		1.344	1.814		0.444	0.794	0.284	0.364	1.494	-5.106	1.534	2.094	0.544	0.504	-1.146	1.384		0.584	-0.086	-1.206	-2.276	-0.596	0.674	1.024	-3.566	1.114	0.664	1.704		2.644	0.364	-0.626		-2.326	-0.756	-0.546	-1.096
IMAGE:135975	DSP	desmoplakin	3.471	4.291	3.771	-2.299	-3.319	-2.369	-3.629	-2.439	-2.279	-2.859	-2.249	1.581	0.891	0.871	-0.249	1.111	0.571	0.061	1.031	-1.809	1.131	1.981	0.791	0.541	-1.519	0.721	0.721	1.411	0.961	0.631	0.781	0.821	2.531	0.241	-1.179	2.321	1.321	2.091	1.991	1.591		-2.959	-4.059		-0.719	-1.409	-1.629
IMAGE:897770	CRABP2	cellular retinoic acid binding protein 2	2.52	4.58	3.44	0.18	-2	-0.72	-1.6	-0.57	0.66	-1.17	-1.23	-0.59		-1.48	-0.58	-1.38	-1.5	0.28	-1.04		-1.78		-0.33	-0.42		-0.39		-0.2	-0.47	-1.62	0.21	-3.23	-0.38	2.29	0.41	-1.13	-1.67	-1.38	-0.76	-0.55	-0.85	-1.04	-0.09	-0.92	1.58	0.38	1.31
IMAGE:345925	KRT5	keratin 5 (epidermolysis bullosa simplex, Dowling-Meara/Kobner/Weber-Cockayne types)	3.593	3.523	3.663	-0.457	-0.987	-0.077	-0.437	0.243	-0.757	-0.987	-1.317	1.863	0.163	1.093	0.483	-1.657	-0.987	-0.997	-0.147	0.123	-1.687		-0.497	-0.377	-1.037	0.543	-1.307	0.563	-0.237	-0.017	-2.587		-1.947	1.253	1.533	-1.307	1.093	0.723	-1.357		-1.327	-2.157	-0.757	-0.037	0.423	-0.027	-0.717
IMAGE:592540	KRT5	keratin 5 (epidermolysis bullosa simplex, Dowling-Meara/Kobner/Weber-Cockayne types)	5.325	6.045	4.685	-0.735	-1.465		-2.645		-1.025	-1.475	-1.655	3.075	1.665	2.955	2.015	-1.305	-1.745	-0.405	-1.245		-0.575	-2.835	-1.175	-1.505		-0.415		-1.185	-0.245	-1.515				1.945	2.185	-1.195	-1.505	-1.145	-0.845	-0.825	-0.385	-1.355		-0.485	0.965	-0.795	-0.295
IMAGE:1474900	KRT15	keratin 15	5.213	6.043	4.243	-1.797	-2.837	-2.517	-2.857	-2.267		-0.317	-0.947	-0.067	0.243	1.083	0.493	-0.847	0.043	-0.877	-0.057	-2.547	0.143	-0.177	0.543	0.273		-0.257			-0.307	-0.137	-1.567	-2.287	-0.337	5.023				-0.887	-0.237	-0.427	0.553	-0.317		-2.297	-1.007	-0.007
IMAGE:811943	SCEL	sciellin	6.165	5.255	6.015	-0.165		-0.365		-0.215			-0.375	-0.425			-0.575	-0.675	-1.495		-1.345		-0.325	-2.465		-0.815	-1.095	-0.295		-1.275		-1.055	-0.805		-0.875	-1.775	0.125	-2.285	-2.265	-0.835	-0.835	-0.705		-1.465			4.165	4.095	4.075
IMAGE:727147	SERPINB3	serine (or cysteine) proteinase inhibitor, clade B (ovalbumin), member 3	6.061	5.601	6.301	-0.449	-1.189				-0.489	-0.979		-3.189		-1.779	-1.299	-0.649	-2.829	-0.069			-0.199		-0.139	-0.299		-0.869		0.681	0.061	0.431	-0.399		0.531	-1.109	-1.679		0.351	-0.489		0.091	0.141	-0.739	-2.839	-1.189	-1.849	0.551	1.331
IMAGE:345957	CSTA	cystatin A (stefin A)	6.066	5.516	5.396	-1.134	-2.374				-1.934	-1.874	-1.394	-1.654	-1.474	-0.624	-0.354	0.286	-0.104	0.156	0.656	-3.334		-2.494	-1.364		-0.964	-0.294		0.516	1.016	0.016	0.896		-1.034	0.366		-1.684		-1.144	-1.394	-0.504	0.706	-1.204	-2.164	-1.634	1.286	0.696	1.276
IMAGE:823859	GJB2	gap junction protein, beta 2, 26kDa (connexin 26)	4.618	4.878	5.688	-0.382	-0.862	0.008	-1.242	0.578	-0.772	-0.862	-0.072	1.578	1.078	0.568	1.658	0.218		-0.222		-0.882	0.768	0.658	0.428	1.038		0.138		1.758	1.978	1.568	1.588	1.768	1.978	-0.832	-1.062	-0.872	-0.222	-0.852	-0.852	-0.972	-0.602	0.198	-0.512	-0.092	-0.882	-1.572
IMAGE:301122	ECM1	extracellular matrix protein 1	3.685	4.655	4.325	0.195	-1.125	0.195	-0.075	1.275	0.735	0.345	0.105	-1.185	-1.715	-2.605	-1.275	-0.655	-0.665	-0.305		0.725	-0.795	-1.215	0.375	0.225	0.285	-1.215		0.445	1.445	0.535	1.135	1.555		-0.755	0.145	0.535	0.935	-0.555		-0.375		-0.225	-0.135	-0.105	-0.535	-0.315	-0.505
IMAGE:625875	ERO1L	ERO1-like (S. cerevisiae)	3.869	2.489	4.949	-0.751	-0.071	-0.351	-0.081	-0.281	-0.801	-0.291	-0.651	0.439	0.179	0.329	0.299	-0.341	-0.721	-0.001	0.359	-1.751	-0.301	0.469	0.029	0.069		0.949	-0.581	2.249	-0.081	-0.041	-1.381	-0.991	1.529	0.069	-0.711	-1.321	0.649	-0.421	-0.161	-0.271		-0.401	-1.261	-0.501	-0.781	-0.081	-0.611
IMAGE:347546	ERO1L	ERO1-like (S. cerevisiae)	2.807	1.417	3.997	0.157	0.197		-1.173		-0.123	-0.363	0.047	0.227	0.567	-0.043	-0.303	0.087	0.217	-0.023		-0.653	-0.023	0.187	-0.143			1.267		1.307	0.227	-0.633	-0.733	-0.073	1.567	-0.013	-1.733	-1.273		-0.493	-1.053	-0.103	-1.123	-0.483	-0.773	-0.563	-0.333		0.357
IMAGE:813730	MAL2	mal, T-cell differentiation protein 2	2.812	2.992	2.542	1.342	1.252	0.472	1.092		0.972	1.142	0.672	1.162	0.362	0.602	1.042	0.922	1.492	0.962	1.012	-4.378	0.212	1.312	1.962	1.462	-1.898	1.502		-0.278		0.962	0.512	-0.168	2.482	1.042	-3.288		-5.608	-1.538	-2.898	-1.798	-1.178	-2.788	-6.328	-3.088	1.442	1.042	1.302
IMAGE:376941	MAL2	mal, T-cell differentiation protein 2	2.935	2.955	3.295	1.285	1.385	1.865	1.585	0.895	0.685	1.035	0.555	1.645	0.955		1.575	0.875	1.665	1.085	1.365	-4.265	-0.135	1.465	1.855	1.485	-0.125	1.845	-0.565	-0.215	0.015	0.355	-1.655		2.445	1.605	-1.725	-1.835	-3.975	-1.805	-1.835	-2.285	-4.945	-2.355	-4.345	-2.715	1.955	1.345	1.595
IMAGE:76103		Full length insert cDNA clone YB65G12	2.276	3.436	2.096	-0.744	-2.174	-1.824	-1.734	-0.894	-0.434	-1.694	-1.654	-0.704	-1.294	-1.564	-2.164	0.786	0.296	-0.404	0.226	1.776	-0.694	1.756	-0.294	1.086	0.896	0.626	-1.084	-0.464	0.166	-1.634	-0.094	-0.914	-2.474	-2.574	0.446	2.746	1.406	0.966	1.686	0.236	1.426	3.006	1.166	1.926	0.196	0.316	-0.744
IMAGE:75581		Transcribed sequences	2.326	3.326	2.196	-0.754	-1.844	-1.914	-1.694	-1.144	-0.374	-1.364	-1.394	-0.594	-1.194	-1.784	-2.084	0.716	0.466	-0.294	-0.564	1.576	-0.394	1.766	-0.384	1.306	1.096	0.616	-0.984	-0.274	0.336	-1.274	0.026	-0.644		-2.504	0.216	2.716	1.536	0.746	1.866	0.476	1.296	3.016	1.286	1.906	0.266	0.326	-0.784
IMAGE:1554962		Transcribed sequence with weak similarity to protein ref:NP_060265.1 (H.sapiens) hypothetical protein FLJ20378 [Homo sapiens]	2.526	2.686	2.206	-1.134	-1.254	-0.304	-1.924	-0.084	-1.784	-1.214	-1.604	-0.524	-3.094	-1.754	-2.454	0.226	-0.084		-0.164	2.446	0.386		-0.544	0.626	0.876	0.386		0.356	0.046	-0.314	-1.334	1.716	-0.764	-0.264	1.266	-3.744	1.546	0.746	1.206	0.116	-0.424	-2.604	0.356	-0.054	2.316	2.066	2.226
IMAGE:768292	DSTN	**destrin (actin depolymerizing factor)	2.435	2.255	1.705	-0.085	-0.655			0.065	-0.325	-0.585	-0.295	0.555	0.185	-0.015	1.105	1.225	0.605	0.715	1.235	2.215	0.145	-0.565	0.215	1.145	1.205	-0.595	-1.015	-1.115	-1.935	-1.055	-1.845	-1.645	-0.375	0.025	0.165	-0.355	-0.095	0.755	0.505	0.345	-0.705	-1.325	-1.255	-1.085	0.285	0.005	-0.255
IMAGE:1567721	DSTN	destrin (actin depolymerizing factor)	2.63	2.15	1.93	-0.2	-0.67	0.49	0.09	-0.03	-0.88	-0.97	-0.84		0.52	0.04	1.2	1.36	0.24	0.77	1.08	2.76	0.13	-0.58	0.3	0.97	1.04	-0.74	-1.89	-1.31	-2.51	-1.66	-2.21	-1.7	-0.71	0.08	0.22	-0.44	-0.22	1.14	0.85	0.54	-0.95	-1.75	-1.34	-0.37	0.47	-0.06
IMAGE:359457		Transcribed sequence with moderate similarity to protein sp:Q01995 (H.sapiens) TAGL_HUMAN Transgelin (Smooth muscle protein 22-alpha) (SM22-alpha) (WS3-10) (22 kDa actin-binding protein)	2.442	4.252	2.422	-1.828	-4.018	-2.348	-3.108	-1.698	-1.618	-2.938	-2.608	-0.988	-1.248	-1.448	-0.608	1.872		2.132	2.922	3.402	1.472	1.032	1.472	2.962	3.042	-1.908	-1.208	-0.738	-1.248	-1.478	-0.888	-0.538	-4.038	-0.278	1.222	-0.998	0.532	-0.428	-0.048	-2.448	-0.198	-0.918	-1.298	-0.328	0.562	0.732	-0.438
IMAGE:202658	TRPS1	trichorhinophalangeal syndrome I	3.427	2.087	1.887	-1.273	-1.173	-1.113	-1.233	-0.763	-2.813	-1.303	-0.893	0.327	0.167	-0.543	0.217	1.617	0.367	0.467	1.537	1.057	1.077	0.107	-0.073	1.427				-1.153	-0.193	-0.373	-2.963	-1.213	-2.133	2.827	-0.223	-0.243	-0.003	0.137	-1.403	-0.873	-1.263	-1.133	0.097	-0.323	-0.223	-0.273	-2.253
IMAGE:197450	CALD1	caldesmon 1	3.977	2.737	2.797	-1.673	-2.683	-1.943	-2.193	-1.503	-1.973	-1.563	-2.223	-0.553	-0.733	-1.273	-0.753	2.267	0.807	1.067	1.917	2.507	1.407	0.407	-0.013	1.897	1.497	-0.673	-1.233	-1.123	-0.283	-0.493	-2.243	-0.653	-4.843	-0.083	0.717	0.167	-0.103	0.417	-0.883	-0.213		-1.043	-0.253	-0.103	-0.493	0.487	-2.063
IMAGE:758088	CALD1	caldesmon 1	3.191	2.661	2.461	-1.789	-1.819	-1.639	-2.029		-1.569	-1.709	-2.149	-0.779	-1.159	-1.269	-0.579	2.011	0.611	0.961	1.471	2.441	0.951	0.381	-0.559	1.471	1.571	-0.259		0.251	-0.809	-0.709	-2.179	-1.459	-2.199	-0.079	0.961	-1.859	-0.009	0.141	-0.439	0.131	-0.259	-0.199	-0.529	-0.229	-0.249		-0.969
IMAGE:813628	SCN2B	sodium channel, voltage-gated, type II, beta	3.844	2.744	2.614	-1.826	-2.156	-1.876	-2.006	-1.446	-1.786	-1.666	-2.326	-0.766	-0.906	-1.496	-0.486	2.234	0.524	0.994	1.834	3.564	0.824	0.224	-0.226	1.714	1.754	-1.026	-1.886	-0.706	-1.726	-2.206	-5.146	-1.256		-0.066	1.254	-1.636	0.134	0.284	-1.146	-0.376	-1.006	-1.106	-0.616	-0.186	0.134	0.154	-0.616
IMAGE:813627	CALD1	caldesmon 1	3.503	2.663	2.593	-1.937	-1.587	-1.697	-1.797	-1.417	-1.457	-1.727	-2.297	-0.887	-1.117	-1.177	-0.507	2.213		1.313	1.743	3.613	1.103	-0.027	-0.057	1.683	2.123	-0.597	-1.497	-0.547	-1.617	-2.427	-3.947	-1.437		-0.167	1.253	-1.797	0.113	0.223	-0.567	0.243	-0.607	-1.107	-0.677	-0.277	0.043	0.293	-0.757
[truncated: 68 more columns]

## Sheet: Stomach
CLID	SYMBOL	NAME	GWEIGHT	shba120 "Stomach, body 0328"	shba134 "Stomach, body 0468"	shbw188 "Stomach, fundus 0878"	shcn057 "Stomach, pylorus 2173"	SHBW163 "Brain, frontal cortex 2271"	shbw196 "Brain, frontal cortex 2273"	shcn018 "Brain, frontal cortex 2272"	shbw195 "Brain, temporal cortex 2273"	shcn019 "Brain, temporal cortex 2272"	SHBW164 "Brain, occipital cortex 2271"	shbw197 "Brain, occipital cortex 2273"	shcn015 "Brain, occipital cortex 2272"	shbw151 "Salivary gland, parotid 0493"	SHBW165 "Salivary gland, parotid 1762"	shbw189 "Salivary gland, parotid 0396"	shbw149 "Salivary gland, parotid 0506"	shba117 "Esophagus 0331"	shba151 "Esophagus 0022"	shba138 "Esophagus 0406"	shbw184 "Small bowel, duodenum 0825"	shcn014 "Small bowel, duodenum 2174"	shcn056 "Small bowel, ileum 0359"	shbw155 "Colon, ascending 0222"	shcn069 "Colon 2075"	shcn070 "Colon, sigmoid 0361"	shba135 "Pancreas 0432"	shcn051 "Pancreas 2650"	shba123 "Liver 0560"	shba130 "Liver 0586"	shba132 "Liver 0032"	shcn064 "Liver 1267"	shcn066 "Liver 1274"	shdp086 "Gallbladder 2131"	shba154 "Breast, lactating 0162"	shba141 "Pericardium 0465"	shba147 "Heart 0024"	shba150 "Heart 0559"	shdp084 "Heart 0477"	shdp091 "Heart 0841"	shdp094 "Heart 0980"	shdp095 "Heart 2869"	shba121 "Muscle, abdominal 0031"	shba155 "Muscle, right calf 0315"	shbw150 "Diaphragm 0366"	shbw168 "Lung 1356"	shbw175 "Lung 1351"
IMAGE:897910	POSTN	periostin, osteoblast specific factor	1	1.936	1.506	3.126	2.926	-3.074	-2.124	-2.724	-3.284	-1.284	-2.024	-1.974	-2.314	-3.224	-1.784	-0.894	-1.154	1.786	-1.014	-0.864	0.966	0.706	-1.244	3.066	1.046	1.236	0.136	-0.424	-1.924	-1.004	-2.474	-2.634		-1.664	3.516	3.646	-2.234	-0.564	0.806		0.626	-0.254	-1.124	3.136	2.166	2.026	1.526
IMAGE:2028722	POSTN	periostin, osteoblast specific factor	1	2.073	0.283	2.613	2.193	-0.237	-0.977	-1.417	-0.957	-0.647	-0.187	-0.187	-1.997	-2.817	-1.377	0.223	-1.647	0.993	-1.847	-1.197	0.923	0.443	-1.787	2.173	0.653	0.993	-0.187	-2.177	-2.247	-1.807	-1.097	-1.807	-2.027	-1.987	2.793	2.773	-1.817	-0.977	0.393	0.563	0.123	-0.887	-1.597	1.963	1.363	1.603	1.243
IMAGE:293925	LYZ	lysozyme (renal amyloidosis)	1	1.861	2.941	1.011	5.641	-2.509	-1.889	-2.399	-2.249	-1.979	-2.369	-1.669	-2.759	4.391	5.201	4.071	5.111	-1.189	-1.839	-0.839	-1.919	1.571	4.351	2.421	0.931	-0.529	2.681	-0.569	-0.189	-0.739	-0.879	-0.729	-0.179	5.321	1.241	0.051	-1.439	-1.999	-0.549	-1.559	-1.249	-0.059	-1.399	-1.999	-1.859	3.431	2.321
IMAGE:200402	C20orf129	chromosome 20 open reading frame 129	1	2.652	1.352	2.992	3.082	-0.398	-0.818		-1.428		0.572	-0.038	0.092	-1.888	-1.598	-1.118	-2.258	3.552	3.902	3.482	6.502	1.982	2.862	0.632	2.652		-1.948		0.442	0.592	2.532	-0.868			-0.638	-2.418			0.252	-0.388	1.212	0.132	-2.178	-5.068	-1.768	-0.218	0.852
IMAGE:510116	S100P	S100 calcium binding protein P	1	3.022	4.292	3.962	6.392	-0.898	-2.188	-1.868	-3.388	-1.088	-1.708	-1.758	-1.428		-2.618	-1.308	-1.928	3.412	2.212	2.712	-4.138	-0.858	-0.968	5.052	3.812	-0.998	-1.868	-2.278	2.842	-1.058	-0.738	-1.428	-1.738	-0.638	-1.958	-3.698	-2.878	-0.698	-0.278	-0.288	-1.498	-0.058	0.712	-2.348	-2.538	0.452	0.092
IMAGE:135221	S100P	S100 calcium binding protein P	1	2.042	3.222	3.572	5.672	-0.658	-1.948	-2.658	-4.678	-1.428		-0.748	-1.948		-0.048	-0.178	0.132	2.772	2.372			-1.448	-1.238	4.532	3.032		-0.358		4.212	0.762		0.142	-0.508	-1.618	0.582	2.872	-0.928	0.892	-1.298	-1.308	-1.148	-0.578	2.852	0.502	1.082	-1.658	-0.558
IMAGE:2321113	AGR2	anterior gradient 2 homolog (Xenopus laevis)	1	1.731	5.041	4.241	6.881	-2.549	-1.659	-3.479	-4.289	-1.269	-1.989	-1.169	-2.119	0.641	-0.299	-1.459	1.621	-0.889	-1.809	-0.789	-1.569	2.811	5.081	5.321	4.891	1.191	0.671	1.541	-0.259	-0.809	0.101		-0.379	5.001	-0.769	-3.119			-1.759	-1.219	-0.519		-2.429	-3.129	-2.749	1.681	0.941
IMAGE:740888	KRT8	keratin 8	1	1.438	3.448	1.368	3.378	-1.892	-3.252	-2.902	-3.132	-2.092	-2.132	-1.942	-2.122	0.608	0.088	1.028	0.418	-0.542	0.128	0.508	-0.732	2.218	3.288	3.128	3.388	1.928	3.108	1.818	1.088	3.638	1.788	1.798	3.628	3.688	0.188	0.778	0.048	-0.362	-0.422	0.918	-0.942	1.008	-0.902	-1.502	-2.052	0.258	0.548
IMAGE:509980	KRT8	keratin 8	1	1.47	3.36	1.48	3.44	-1.97	-2.96	-2.84	-3.23		-1.97	-2.51	-3.18	0.62	0.27	0.82	0.06	1.16			-0.72	1.93	3.26	3.17	3.48	1.68	2.74	1.76		3.58	0.77	1.44	3.48	3.45	0.71			-2.39	-0.47	0.01	-0.37	0.71	2.08	0.08	-2.49	0.34
IMAGE:587847	GPX2	glutathione peroxidase 2 (gastrointestinal)	1	4.439	5.019	2.949	4.909	-0.431	-1.901	-2.781	-2.451	-1.601	-2.131	-1.291	-1.811	3.219	2.179	-0.611	-1.681	4.399	3.229	3.389		2.159	3.959	3.319	4.279	1.499	3.249	0.289	4.599	6.109	4.089	6.009	3.589	6.559	-3.261				-0.721	-0.671	-0.451	0.369	-1.641	-5.461	-1.781	-1.891
IMAGE:511068	LGALS4	lectin, galactoside-binding, soluble, 4 (galectin 4)	1	1.915	3.055	2.965	5.865	-0.155	-2.715	-0.985	-4.085	0.105	-1.215	-2.165	-2.225	-3.635	-1.815	-1.755	-2.135	-0.735	-1.505			7.275	8.505	4.585	7.395	4.825	3.085	2.345	3.355	2.935	1.775	3.975		7.795	-3.205			-3.705	0.905			-0.095	0.475	-1.575	0.135	-4.105	-0.105
IMAGE:768597	MUC1	mucin 1, transmembrane	1	2.992	3.452	2.002	1.592	0.112	-0.438		0.152		-0.148	-0.548	0.012	0.352	0.252	0.072	0.012	0.002	0.782		-0.248	-1.378	0.042	1.232	1.062	-0.188	1.022	1.022	0.112	-0.538	-0.218	-0.578	-0.828	-0.388	1.852	-1.248	-0.698	-0.538	0.562	-0.828	-0.238	-1.218	-0.638	-0.818	0.332	0.502	0.502
IMAGE:840687	MUC1	mucin 1, transmembrane	1	3.447	4.237	3.997	5.327	-1.413	-3.283	-1.783	-3.573	-1.213		-1.383	-1.453	-0.483	-1.413	-0.703	-0.463		1.367		-3.123	-0.193	0.837	3.417	2.347	1.397	2.007	2.197	1.377	0.227		-1.173	-1.273	-0.293	1.677	0.097	-1.253	-0.323	-1.573	-0.543	-0.413		-0.353	-0.643	-1.643	1.667	2.677
IMAGE:156053	KIAA1223	KIAA1223 protein	1	3.836	4.066	2.746	3.076	-0.754	-1.464		-0.934			-1.474	-2.064	-0.124	-0.034	-0.094	0.086	0.376	1.536	0.346	-0.584	-1.214	-1.514	3.006	1.516		1.966		-1.274	-2.224	-2.274	-1.644	-2.144	-0.574	1.956	-0.634		-1.774	-0.344	-2.384	-2.034	-1.214	-1.744	-1.054		1.636	1.316
IMAGE:2321341	PGC	progastricsin (pepsinogen C)	1	6.752	8.242	7.452	6.602	-1.958	-2.828		-0.538	-0.078	-0.658	-1.928	-0.908	-1.368	-0.698	-1.908	-0.368	-0.588	0.652	-0.738	-0.718	-0.828	4.842	7.412	-0.768	-0.948		1.852	1.782	1.382	1.262	0.792	-1.268	-1.818	-2.018	0.122	1.722	0.182	-0.608	-0.308	-0.658	-0.088	-0.098	-2.078	-1.588	3.152	2.632
IMAGE:155768	PGA5	pepsinogen 5, group I (pepsinogen A)	1	5.654	5.724	6.354	5.424		-2.026	-0.826				-1.826	-1.206					-0.436		-0.616	-1.186	-0.976	1.784	6.494	-0.546	0.094	1.384		1.154	0.704	0.004	0.564	0.864	-0.386	0.144	-0.896	0.804		-1.166	-0.476	-1.706	-0.836	-0.076	-2.296
IMAGE:186682	TFF1	trefoil factor 1 (breast cancer, estrogen-inducible sequence expressed in)	1	1.556	3.356	2.776	4.286	0.856	0.616	0.176	0.256	0.466	0.756	-0.234	0.846	-0.384	-0.724	-0.664	-0.844	-0.944	-0.124	-0.624	0.156	-0.904	-0.244	2.766	0.856	-0.384	0.136	-0.894	0.286	0.616	0.796	0.526	0.816	-0.684	0.326	-0.714	-0.044	-0.264	0.016	-0.084	-0.584	-0.434	-1.134	-2.084	-0.804	0.296	-0.034
IMAGE:813387	NQO1	NAD(P)H dehydrogenase, quinone 1	1	2.19	3.23	1.98	3.23	-0.38	-0.88				-1.85	-0.14	-0.51	-1.04	0.03	-0.52	-0.21	1.68	0.22	1.9	-0.25	-0.42	1.85	2.75	1.64	1.34	-1.44		-1.17	-0.7	-1.6	-1.49	-3.67	3.04	-1.83	0.99	-1.32	0.13	-0.6	0.35	-0.92	-0.93	1.43	-1.19	0.54	-0.41	0.08
IMAGE:417983		LOC374963 (LOC374963), mRNA	1	2.335	3.595	1.535	3.995	1.875	1.685	2.125	2.105	1.955	2.275	2.075	1.475	0.055		-0.475	0.405	1.525	2.785	1.475	0.735	0.115	-1.365	3.125	-0.255		1.555		-0.135	-0.505	-1.875		-1.855		-0.185	0.025	0.285	0.125	1.175	0.805	0.415		-0.665		0.125	-0.375	0.495
[truncated: 69 more columns]

## Sheet: Small bowel
CLID	SYMBOL	NAME	shbw184 "Small bowel, duodenum 0825"	shcn014 "Small bowel, duodenum 2174"	shcn056 "Small bowel, ileum 0359"	SHBW163 "Brain, frontal cortex 2271"	shbw196 "Brain, frontal cortex 2273"	shcn018 "Brain, frontal cortex 2272"	shbw195 "Brain, temporal cortex 2273"	shcn019 "Brain, temporal cortex 2272"	SHBW164 "Brain, occipital cortex 2271"	shbw197 "Brain, occipital cortex 2273"	shcn015 "Brain, occipital cortex 2272"	shbw151 "Salivary gland, parotid 0493"	SHBW165 "Salivary gland, parotid 1762"	shbw189 "Salivary gland, parotid 0396"	shbw149 "Salivary gland, parotid 0506"	shba117 "Esophagus 0331"	shba151 "Esophagus 0022"	shba138 "Esophagus 0406"	shba120 "Stomach, body 0328"	shba134 "Stomach, body 0468"	shbw188 "Stomach, fundus 0878"	shcn057 "Stomach, pylorus 2173"	shbw155 "Colon, ascending 0222"	shcn069 "Colon 2075"	shcn070 "Colon, sigmoid 0361"	shba135 "Pancreas 0432"	shcn051 "Pancreas 2650"	shba123 "Liver 0560"	shba130 "Liver 0586"	shba132 "Liver 0032"	shcn064 "Liver 1267"	shcn066 "Liver 1274"	shdp086 "Gallbladder 2131"	shba154 "Breast, lactating 0162"	shba141 "Pericardium 0465"	shba147 "Heart 0024"	shba150 "Heart 0559"	shdp084 "Heart 0477"	shdp091 "Heart 0841"	shdp094 "Heart 0980"	shdp095 "Heart 2869"	shba121 "Muscle, abdominal 0031"	shba155 "Muscle, right calf 0315"	shbw150 "Diaphragm 0366"	shbw168 "Lung 1356"	shbw175 "Lung 1351"	shbw183 "Lung 0221"
IMAGE:510534	TACSTD1	tumor-associated calcium signal transducer 1	0.036	5.156	5.276	-2.384	-2.564	-0.294	-2.824	-0.704	-3.584	-1.784	-1.974	2.576	2.366	1.706	3.236	-1.204	-1.904	-1.094	2.076	2.076	1.256	1.836	2.036	4.466	2.496	3.176	1.796	0.436	-1.704	-1.564	-3.314	-2.944	5.696	3.196	-4.024	-4.174	-5.984	-2.704	-3.474	-4.104	-1.734	-2.994	-2.874	-3.804	1.956	1.386	1.136
IMAGE:2057931	TACSTD1	tumor-associated calcium signal transducer 1	-0.616	4.474	5.354	-2.276	-2.306	-0.856	-3.056	-1.056	-2.096	0.024	-1.456	1.684	1.834	1.344	2.314		-0.536	-0.876	1.444	1.394	1.004	2.134	1.874	4.234		2.064	2.444	-0.306	-0.566	-0.046	-2.356	-3.376	5.484	2.414	-2.946		-2.626	-2.256	-2.266	-2.536	-0.886	-2.376	-2.686	-3.216	1.184	1.004	0.864
IMAGE:200402	C20orf129	chromosome 20 open reading frame 129	6.502	1.982	2.862	-0.398	-0.818		-1.428		0.572	-0.038	0.092	-1.888	-1.598	-1.118	-2.258	3.552	3.902	3.482	2.652	1.352	2.992	3.082	0.632	2.652		-1.948		0.442	0.592	2.532	-0.868			-0.638	-2.418			0.252	-0.388	1.212	0.132	-2.178	-5.068	-1.768	-0.218	0.852	0.132
IMAGE:509731	TM4SF3	transmembrane 4 superfamily member 3	1.08	5.35	5.29	-1.74	-2.94		-2.44		-2.63	-1.7	-2.09	2.11	2.45	3.01	2.3	0.36	-0.49	-1.33	2.05			3.89	3.43	4.98				-0.82	0.35	0.52	-1.23	-0.1	6.55	-0.45	0.23	-0.55	1.75	-0.79	-1.34	-0.67	-1.19	2.29	0.07	-1.25	0.27	1.35
IMAGE:462325	FACL5	fatty-acid-Coenzyme A ligase, long-chain 5	0.465	3.865	4.085	-1.065	-1.275	-0.315	-1.055	0.825	-0.475	-0.405	-1.295	-2.045	-2.655	-1.775	-1.885	-0.925	-1.445	-0.975	0.295	0.125	0.435	0.145	0.825	1.585	0.595	-1.235		0.235	1.175	0.855	1.045	2.265	3.545	-0.215	0.375	-0.925		-0.845	-1.445	-1.635	0.255	-1.705	-1.665	-1.145	1.125	0.225	1.035
IMAGE:300276	DHRS8	dehydrogenase/reductase (SDR family) member 8	-0.089	2.731	1.981	-0.439	-0.979		-0.719	-0.129	-0.399	-0.769	-0.479	-2.809	-1.969	-2.219	-1.109	0.051	-0.859	-0.529	-0.239	-0.119	-0.969	-0.069	-0.709	1.231	0.861	0.061	1.081	0.781	2.131	1.701	1.951	2.131		-0.949	0.341	-0.559	-0.669	-0.129	-0.329	-1.199	-1.539	-1.509	-0.989	-0.559	1.341	0.291	0.821
IMAGE:510542	GPA33	glycoprotein A33 (transmembrane)	1.457	5.687	5.257	-0.333	-1.683		-0.623			0.527	-0.533	-1.113	-3.873	-1.643	-0.443	0.137	0.017	-1.733	0.447	-0.993		-0.983	0.237	5.417	4.487	-1.043		0.117	0.547	0.287		-3.613	5.397	-0.843	-0.243	0.237	0.627	0.157	1.037	1.417		-0.183	1.317		1.747	1.367	0.827
IMAGE:1161662	MUC13	mucin 13, epithelial transmembrane	2.973	6.283	7.773	-1.557	-2.137	-1.857		-0.737	-5.737	-0.637	-1.517	-2.327			-1.897	1.393	-0.717	-1.347	1.293	1.813	0.453	3.233	2.313	5.813	4.173		0.723	2.503		0.883		-3.097	5.953			-1.547	-0.647	-1.377	-0.467	0.983	-0.037	0.243	-3.067	-1.627		-0.317
IMAGE:1076422	MUC13	mucin 13, epithelial transmembrane	2.995	6.475	8.005	-2.675	-3.825	-4.305		-1.145		-0.875	-3.555		-3.755				-1.175			1.665	0.315	3.295	2.225	6.415	4.965			2.895			-0.375		6.905				-2.905		-0.545	-0.225	2.085	0.045		-3.825
IMAGE:586685	LGALS4	lectin, galactoside-binding, soluble, 4 (galectin 4)	2.853	6.553	7.633	-0.167	-2.027	-1.477		-0.457	0.303	-1.397	-1.427	-0.357	-1.077	-1.937	-1.247	0.113	-0.667	-1.407		2.573	2.363	4.943	3.713	6.453	4.113	2.393	2.613	2.803	2.463	0.473	3.193	3.473		-2.127	-1.617	-2.207	-2.977		0.433	0.843	0.913		-1.857	-0.147	0.083	-0.397	0.043
IMAGE:511045	LGALS4	lectin, galactoside-binding, soluble, 4 (galectin 4)	3.447	7.057	8.127	-0.233	-3.433	-1.133	-4.573	-0.393	-1.973	-1.773	-3.063			-1.933	-3.033	-0.533	-1.613	-2.983	1.437	2.567	2.667	5.197	4.197	7.277	4.247	2.837		3.217	2.737	0.997	3.957	4.167	8.167					1.437			-0.253	-0.813	-1.433	-0.893		-1.083	0.077
IMAGE:1868027	HNF4G	hepatocyte nuclear factor 4, gamma	-0.203	4.727	3.807	-0.773	-1.393		-1.603	-0.653	-1.623	-1.293	-1.183	0.207	0.057	0.037	0.777	-1.073	-0.423	-0.313	0.487	0.257	-0.263		1.027	0.707	1.137	1.757	1.037	0.937	0.827	-0.653	-0.843	1.027	4.997	-0.163	-0.493	-1.553	-0.533	-1.073	-0.543	-1.373	-0.973	-0.713	-0.963	-0.463	-0.753	1.307	0.177
IMAGE:200263	APOA1	apolipoprotein A-I	0.307	2.647	6.307	-0.803	-0.503	-1.883	-2.503	-1.463	-0.853	0.377	0.117	-0.003		-1.293	-0.093	-0.263	-0.743	-1.703		-0.263	0.837	-0.963	1.677	0.217	-0.193	-1.923	-0.113	4.227	7.407	7.567		7.817	-0.263	-1.083	-1.423	1.137	-0.083	-0.293	2.807	0.977		-0.113	-1.293	-0.103	-1.983	1.337	-0.313
IMAGE:1583462			0.941	2.931	6.601	-1.279	-1.819	-4.369	-3.229	-2.059		-0.819	-1.059		-1.269	-1.749	-6.139	-0.039		-1.099	1.531	0.341	-1.229	-2.219	0.021	-0.069	0.321	-0.469		4.921	7.761	8.141	6.941	8.791	-1.369	-1.919		1.981	0.691	-0.489	3.141	0.391		0.281	-0.869	-2.599		0.471	-0.449
IMAGE:68557	FABP1	fatty acid binding protein 1, liver	4.531	8.311	8.931	0.951	-2.499	-1.579	-2.389	0.021	-0.169	-0.809	-1.109	-0.249	-1.419	-1.449	0.021	-1.029	-1.959		0.491	-1.679	-1.149	-1.449	0.641	7.211	4.401	-0.769	-0.589	4.831	7.951	7.371	7.501	9.041	7.151	-2.309				-0.249	-0.049	-0.449	1.061	-0.549	-2.849	-0.489	-1.619	-0.029	-2.129
IMAGE:1590626			2.413	7.063	7.293	-0.467	-0.997	-0.507	-1.637	-0.797	-1.727	-1.057	0.423	-0.577	-2.047	-0.947	-0.447	0.333	-1.227	-6.637	2.343	-0.917	1.263	-1.847	0.423	3.103	0.293	0.033	1.063	7.033	8.723	7.953	7.863	10.35		-1.037	-4.457		-3.367	0.313	-0.177	0.433	1.533	-0.107	-1.377	-0.437	-3.677	-0.147	-2.397
IMAGE:852577		Clone IMAGE:5278089, mRNA	1.947	6.447	5.697	-0.763	-0.973	-2.013	-1.883	-0.473	-0.943	0.487	-0.883	-1.633	-0.163		-1.013	-0.043	0.247	-2.183	-0.603	-0.413	0.677	-5.463	-2.453	1.037	1.877	0.437	0.727	7.407	7.477	7.827	6.677	8.577	3.397	-1.373		1.247	-0.343	2.587	0.907	1.557	1.917	-0.193	-2.873	-1.093	-1.783	-0.133	-0.493
IMAGE:68504	APOB	apolipoprotein B (including Ag(x) antigen)	2.494	7.354	6.884	-0.896	-1.066	-2.116	-1.996	-1.146	-2.736	-1.136	-1.566	-1.216	-0.986	-0.426	-1.196	-0.026	1.434	-1.056	0.384	-1.776	0.494		-0.986	0.294	1.004	0.464	-0.126	8.204	8.634	8.704	7.424	9.714	4.574	-1.816		1.504	0.964	2.964	1.184	1.354	1.354	0.034	-3.486	-1.016	-2.106	0.814	-2.696
IMAGE:242062	APOB	apolipoprotein B (including Ag(x) antigen)	-2.968	5.212	5.242	-1.258	-0.698	-0.388	-2.978	-0.508	-0.378	-1.028	-0.618	-0.848	-2.698	-4.018	-1.438	0.922	-2.868		0.062		0.792		0.002	2.032	1.172	-1.478	1.852	3.142	5.242	3.852	0.582	4.132	0.732				-2.698	2.002	1.112	1.432	1.282	-0.038		-0.558	-1.758	-0.588
IMAGE:77915	PLA2G2A	phospholipase A2, group IIA (platelets, synovial fluid)	2.239	4.419	3.539	-2.391	-3.651	-3.781	-4.881	-2.951	-2.991	-3.701	-2.191	-2.271	-0.971	-2.361	-2.511	2.089	0.569	3.089	-0.211	2.169	-1.651	1.549	-0.791	1.899	1.499	-0.201	1.339	7.399	6.369	2.809	5.549	5.409	4.969	-2.441	4.169	1.459	4.419	1.059	2.419		2.159	1.429	-2.041	3.429	0.719	-2.451	-2.501
[truncated: 68 more columns]

## Sheet: Colon
CLID	SYMBOL	NAME	shbw155 "Colon, ascending 0222"	shcn069 "Colon 2075"	shcn070 "Colon, sigmoid 0361"	SHBW163 "Brain, frontal cortex 2271"	shbw196 "Brain, frontal cortex 2273"	shcn018 "Brain, frontal cortex 2272"	shbw195 "Brain, temporal cortex 2273"	shcn019 "Brain, temporal cortex 2272"	SHBW164 "Brain, occipital cortex 2271"	shbw197 "Brain, occipital cortex 2273"	shcn015 "Brain, occipital cortex 2272"	shbw151 "Salivary gland, parotid 0493"	SHBW165 "Salivary gland, parotid 1762"	shbw189 "Salivary gland, parotid 0396"	shbw149 "Salivary gland, parotid 0506"	shba117 "Esophagus 0331"	shba151 "Esophagus 0022"	shba138 "Esophagus 0406"	shba120 "Stomach, body 0328"	shba134 "Stomach, body 0468"	shbw188 "Stomach, fundus 0878"	shcn057 "Stomach, pylorus 2173"	shbw184 "Small bowel, duodenum 0825"	shcn014 "Small bowel, duodenum 2174"	shcn056 "Small bowel, ileum 0359"	shba135 "Pancreas 0432"	shcn051 "Pancreas 2650"	shba123 "Liver 0560"	shba130 "Liver 0586"	shba132 "Liver 0032"	shcn064 "Liver 1267"	shcn066 "Liver 1274"	shdp086 "Gallbladder 2131"	shba154 "Breast, lactating 0162"	shba141 "Pericardium 0465"	shba147 "Heart 0024"	shba150 "Heart 0559"	shdp084 "Heart 0477"	shdp091 "Heart 0841"	shdp094 "Heart 0980"	shdp095 "Heart 2869"	shba121 "Muscle, abdominal 0031"	shba155 "Muscle, right calf 0315"	shbw150 "Diaphragm 0366"	shbw168 "Lung 1356"	shbw175 "Lung 1351"	shbw183 "Lung 0221"
IMAGE:813387	NQO1	NAD(P)H dehydrogenase, quinone 1	2.75	1.64	1.34	-0.38	-0.88				-1.85	-0.14	-0.51	-1.04	0.03	-0.52	-0.21	1.68	0.22	1.9	2.19	3.23	1.98	3.23	-0.25	-0.42	1.85	-1.44		-1.17	-0.7	-1.6	-1.49	-3.67	3.04	-1.83	0.99	-1.32	0.13	-0.6	0.35	-0.92	-0.93	1.43	-1.19	0.54	-0.41	0.08
IMAGE:510542	GPA33	glycoprotein A33 (transmembrane)	0.237	5.417	4.487	-0.333	-1.683		-0.623			0.527	-0.533	-1.113	-3.873	-1.643	-0.443	0.137	0.017	-1.733	0.447	-0.993		-0.983	1.457	5.687	5.257	-1.043		0.117	0.547	0.287		-3.613	5.397	-0.843	-0.243	0.237	0.627	0.157	1.037	1.417		-0.183	1.317		1.747	1.367	0.827
IMAGE:2504927	TFF1	trefoil factor 1 (breast cancer, estrogen-inducible sequence expressed in)	7.443	4.343	-0.377	-1.087	-3.177	-1.607		-0.837	-0.897	-1.777	-1.917	-0.207	-1.287	-1.707	-1.177						7.353	9.483		0.393	2.413						0.523	0.963						1.013	1.033	1.363	1.713			-0.267	-0.857	-2.927	-4.627
IMAGE:587847	GPX2	glutathione peroxidase 2 (gastrointestinal)	3.319	4.279	1.499	-0.431	-1.901	-2.781	-2.451	-1.601	-2.131	-1.291	-1.811	3.219	2.179	-0.611	-1.681	4.399	3.229	3.389	4.439	5.019	2.949	4.909		2.159	3.959	3.249	0.289	4.599	6.109	4.089	6.009	3.589	6.559	-3.261				-0.721	-0.671	-0.451	0.369	-1.641	-5.461	-1.781	-1.891		-1.061
IMAGE:740888	KRT8	keratin 8	3.128	3.388	1.928	-1.892	-3.252	-2.902	-3.132	-2.092	-2.132	-1.942	-2.122	0.608	0.088	1.028	0.418	-0.542	0.128	0.508	1.438	3.448	1.368	3.378	-0.732	2.218	3.288	3.108	1.818	1.088	3.638	1.788	1.798	3.628	3.688	0.188	0.778	0.048	-0.362	-0.422	0.918	-0.942	1.008	-0.902	-1.502	-2.052	0.258	0.548
IMAGE:509980	KRT8	keratin 8	3.17	3.48	1.68	-1.97	-2.96	-2.84	-3.23		-1.97	-2.51	-3.18	0.62	0.27	0.82	0.06	1.16			1.47	3.36	1.48	3.44	-0.72	1.93	3.26	2.74	1.76		3.58	0.77	1.44	3.48	3.45	0.71			-2.39	-0.47	0.01	-0.37	0.71	2.08	0.08	-2.49	0.34		0
IMAGE:68557	FABP1	fatty acid binding protein 1, liver	0.641	7.211	4.401	0.951	-2.499	-1.579	-2.389	0.021	-0.169	-0.809	-1.109	-0.249	-1.419	-1.449	0.021	-1.029	-1.959		0.491	-1.679	-1.149	-1.449	4.531	8.311	8.931	-0.769	-0.589	4.831	7.951	7.371	7.501	9.041	7.151	-2.309				-0.249	-0.049	-0.449	1.061	-0.549	-2.849	-0.489	-1.619	-0.029	-2.129
IMAGE:586685	LGALS4	lectin, galactoside-binding, soluble, 4 (galectin 4)	3.713	6.453	4.113	-0.167	-2.027	-1.477		-0.457	0.303	-1.397	-1.427	-0.357	-1.077	-1.937	-1.247	0.113	-0.667	-1.407		2.573	2.363	4.943	2.853	6.553	7.633	2.393	2.613	2.803	2.463	0.473	3.193	3.473		-2.127	-1.617	-2.207	-2.977		0.433	0.843	0.913		-1.857	-0.147	0.083	-0.397	0.043
IMAGE:511068	LGALS4	lectin, galactoside-binding, soluble, 4 (galectin 4)	4.585	7.395	4.825	-0.155	-2.715	-0.985	-4.085	0.105	-1.215	-2.165	-2.225	-3.635	-1.815	-1.755	-2.135	-0.735	-1.505		1.915	3.055	2.965	5.865		7.275	8.505	3.085	2.345	3.355	2.935	1.775	3.975		7.795	-3.205			-3.705	0.905			-0.095	0.475	-1.575	0.135	-4.105	-0.105	0.345
IMAGE:511045	LGALS4	lectin, galactoside-binding, soluble, 4 (galectin 4)	4.197	7.277	4.247	-0.233	-3.433	-1.133	-4.573	-0.393	-1.973	-1.773	-3.063			-1.933	-3.033	-0.533	-1.613	-2.983	1.437	2.567	2.667	5.197	3.447	7.057	8.127	2.837		3.217	2.737	0.997	3.957	4.167	8.167					1.437			-0.253	-0.813	-1.433	-0.893		-1.083	0.077
IMAGE:1161662	MUC13	mucin 13, epithelial transmembrane	2.313	5.813	4.173	-1.557	-2.137	-1.857		-0.737	-5.737	-0.637	-1.517	-2.327			-1.897	1.393	-0.717	-1.347	1.293	1.813	0.453	3.233	2.973	6.283	7.773		0.723	2.503		0.883		-3.097	5.953			-1.547	-0.647	-1.377	-0.467	0.983	-0.037	0.243	-3.067	-1.627		-0.317
IMAGE:1076422	MUC13	mucin 13, epithelial transmembrane	2.225	6.415	4.965	-2.675	-3.825	-4.305		-1.145		-0.875	-3.555		-3.755				-1.175			1.665	0.315	3.295	2.995	6.475	8.005			2.895			-0.375		6.905				-2.905		-0.545	-0.225	2.085	0.045		-3.825
IMAGE:2568350	KRT19	keratin 19	3.65	3.24	1.67	-2.65	-3.66	-4.17	-3.79	-3.49	-4.17	-2.92	-3.16	1.35	1.37	1.08	1.24						1.74	4.26	-1.91	3.41	4.27		0.05				-2.9	-0.91	2.63					-2.02	-1.51	-1.97	-0.57			-2.75	1.16	1.37	1.52
IMAGE:1983884			3.405	2.735	2.645	-2.485	-2.395		-6.295			-1.845	-1.515			-0.945	-1.315	2.155	2.805	1.415	1.365	2.025	1.265	3.035		2.945	3.835			0.335	0.445	0.695	-1.235		4.255	-1.955	-0.235	-1.095	-1.195					0.055	-1.065		2.025	1.585	0.885
IMAGE:2321113	AGR2	anterior gradient 2 homolog (Xenopus laevis)	5.321	4.891	1.191	-2.549	-1.659	-3.479	-4.289	-1.269	-1.989	-1.169	-2.119	0.641	-0.299	-1.459	1.621	-0.889	-1.809	-0.789	1.731	5.041	4.241	6.881	-1.569	2.811	5.081	0.671	1.541	-0.259	-0.809	0.101		-0.379	5.001	-0.769	-3.119			-1.759	-1.219	-0.519		-2.429	-3.129	-2.749	1.681	0.941	2.271
[truncated: 68 more columns]

## Sheet: Pancreas
CLID	SYMBOL	NAME	shba135 "Pancreas 0432"	shcn051 "Pancreas 2650"	SHBW163 "Brain, frontal cortex 2271"	shbw196 "Brain, frontal cortex 2273"	shcn018 "Brain, frontal cortex 2272"	shbw195 "Brain, temporal cortex 2273"	shcn019 "Brain, temporal cortex 2272"	SHBW164 "Brain, occipital cortex 2271"	shbw197 "Brain, occipital cortex 2273"	shcn015 "Brain, occipital cortex 2272"	shbw151 "Salivary gland, parotid 0493"	SHBW165 "Salivary gland, parotid 1762"	shbw189 "Salivary gland, parotid 0396"	shbw149 "Salivary gland, parotid 0506"	shba117 "Esophagus 0331"	shba151 "Esophagus 0022"	shba138 "Esophagus 0406"	shba120 "Stomach, body 0328"	shba134 "Stomach, body 0468"	shbw188 "Stomach, fundus 0878"	shcn057 "Stomach, pylorus 2173"	shbw184 "Small bowel, duodenum 0825"	shcn014 "Small bowel, duodenum 2174"	shcn056 "Small bowel, ileum 0359"	shbw155 "Colon, ascending 0222"	shcn069 "Colon 2075"	shcn070 "Colon, sigmoid 0361"	shba123 "Liver 0560"	shba130 "Liver 0586"	shba132 "Liver 0032"	shcn064 "Liver 1267"	shcn066 "Liver 1274"	shdp086 "Gallbladder 2131"	shba154 "Breast, lactating 0162"	shba141 "Pericardium 0465"	shba147 "Heart 0024"	shba150 "Heart 0559"	shdp084 "Heart 0477"	shdp091 "Heart 0841"	shdp094 "Heart 0980"	shdp095 "Heart 2869"	shba121 "Muscle, abdominal 0031"	shba155 "Muscle, right calf 0315"	shbw150 "Diaphragm 0366"	shbw168 "Lung 1356"	shbw175 "Lung 1351"	shbw183 "Lung 0221"
IMAGE:725709		Transcribed sequence with strong similarity to protein sp:P07478 (H.sapiens) TRY2_HUMAN Trypsin II precursor (Anionic trypsinogen)	10.81	9.636	0.886	0.606	1.196	0.756	0.956	1.016	0.776	0.886	-2.634	-2.134	-1.324	1.126	1.786	1.836	1.856	1.636	1.666	0.166	0.836	-0.934	4.196	4.476	1.076	2.026	0.456	2.606	0.706	2.336	0.836	-1.564	6.326	-3.484	4.046	0.956	-0.744	0.396	-0.894	-1.494	-0.224	-1.894	-2.464	-2.684	-3.144	-2.204	1.356
IMAGE:1913366	PRSS3	protease, serine, 3 (mesotrypsin)	9.54	7.52	1.32	1.37	2.59	1.48	2.34	1.54	1.36	0.84	-0.06	-1.19	-0.92	0.44	1.41	2.04	2.66	1.03	1.39	0.07	0.24	-0.57	4.09	4.32	1.13	2.6	1.37	-1.25	-0.13	0.56	1.56	-1.16	5.31	-2.12	2.52	0.09	-1.39	0.96	-1.17	-1.01	-0.16	0.45	-3.22	-0.97	-3.53	-2.35	1.07
IMAGE:745343	REG1A	regenerating islet-derived 1 alpha (pancreatic stone protein, pancreatic thread protein)	7.4	6.95	-0.93	-2.17	-1.81	-1.83			-1.85	-1.41	-0.46	-0.12	-0.73	0.92	-1.51	-0.12	-3.36	4.79	5.74	4	4.04	1.6	5.34	7.83	2.12	-0.08	-1.73	2.21	0.56	-0.42	-0.4		2.94	-0.25	1.59	0.07	-0.57	-1.88	-0.37	-0.86	-1.05	-1.18	-2.35	-1.15		-1.32
IMAGE:1589138	DEFB1	defensin, beta 1	4.029	5.239	-2.861	-2.631		-6.871		-2.681	-0.821	-2.351	3.049	4.019	3.609	3.819	2.439	1.219	1.679	0.059	-0.281	-0.891	-1.051	-2.681	-1.111	-0.811	-0.921	-0.131	-2.801	2.639	2.509	2.279		1.809	1.199	3.339				-1.361	-2.771	-1.781		-2.871	-1.141	-3.061	-1.121	-1.941	-1.551
IMAGE:795543	PRDX4	peroxiredoxin 4	2.514	1.834	-1.446	-2.066	-1.736	-2.296	-1.886	-2.036	-1.926	-1.806	0.054	-0.016	0.534	0.624	-0.336	-0.816	0.004	0.454	0.394	0.284	-0.356	-0.316	-0.776	-0.286	0.494	-0.166	-0.196	1.864	2.114	0.224	2.044	1.934	0.534	0.794	-0.216	-1.146	0.224	0.324		0.004	-0.036	-1.096	-1.496	-0.566	-0.426	-0.896	-0.816
IMAGE:450533	SERPINA3	serine (or cysteine) proteinase inhibitor, clade A (alpha-1 antiproteinase, antitrypsin), member 3	6.579	3.589	2.879	-2.241	1.169	-2.151	0.989	1.379	-1.741	0.689	-1.771	-0.451	1.779	-0.811	0.749	-0.471	0.039	3.029	0.479	-1.481	0.039	-1.611	-0.831	-1.051	-1.231	-0.921	-0.051	6.919	4.899	4.689	6.159	7.519	0.609	1.309	2.389	-0.871	2.209	-1.081	1.149	-2.181	-0.851	-1.301	-2.691	5.029	-0.651	0.919	-0.891
IMAGE:112397	ALB	albumin	5.316	1.746	-0.324	-0.274	-0.314	-1.074	-0.024	-1.634	0.516	-1.294	-2.094	-2.134	-0.834	-2.494	0.086	-0.274	-1.064	-0.174	-1.664	-0.524	-1.264		-0.194		-1.754	0.636	0.696	5.556	7.156	6.736	3.196	10.86	-1.654	1.786	-2.364			-2.234	-0.824	-0.374	1.056	-1.324	-2.674	-1.234	-4.004	1.116	0.286
IMAGE:454771	FGL1	fibrinogen-like 1	8.023	4.653	0.303	-1.267	-1.217	-1.827	-0.657	-0.627	-0.077	-1.147	-0.077	-0.387	-1.387	-0.567	-0.017	-0.617	-1.417	1.393	-0.767	0.333	-0.577	-3.027	-0.267	-3.527	0.963	-0.197	1.303	8.203	7.483	7.773	8.113	8.973	-0.317	-1.627	0.063			-0.477	-0.597	-0.157	0.693	0.343	-5.517	-0.357	-2.077	0.013	-0.527
IMAGE:129024	FGL1	fibrinogen-like 1	8.49	5.88	-2.36	-2.11	-0.67	-2.96	0.05	-3.72	0.16	-0.75	-0.02	-1.27	-0.8	-1.1		-1.72		0.69	-0.33	-2.11			-1.68	-3.22		-0.83	0.5	8.87	8.76	8.11	9.35	10.03	-0.6	-0.25				0.55	-1.07	-2.04		0.18	-0.44	-0.31		-1.04
IMAGE:1862539	RPS9	ribosomal protein S9	1.172	1.992	-0.768	-2.038	-1.598	-2.058	-1.248	-0.608	-1.698	-1.278	-0.718	-0.548	-0.108	-0.118	-0.038	0.012	-0.068	0.632	0.402	-0.368	0.052	-0.448	-0.868	0.482	0.362	-0.068	-0.128	0.822	0.872	0.222	1.122	0.912	1.022	0.212	-0.028	-0.388		-1.128	0.572	-1.398	0.292	0.012	-1.078	-0.748	-0.108	-0.778	-0.798
IMAGE:1861627	RPS9	ribosomal protein S9	1.048	1.958	-0.712	-1.622	-1.262	-1.902	-1.052	-0.672	-1.412	-1.502	-0.212	-0.332	0.088	-0.142	-0.172	0.188	0.088	0.388	0.468	-0.392	0.078	-0.452	-0.572	0.328	0.158	-0.222	-0.152	0.698	0.728	-0.262	0.958	0.888	0.778	0.178	0.028	-0.532	0.158	-1.052	0.078	-1.572	-0.042	-0.272	-0.942	-0.682	-0.502	-0.652	-0.772
IMAGE:2017769	EIF4EBP1	eukaryotic translation initiation factor 4E binding protein 1	1.394	3.554	-0.926	-2.346		-2.026	-1.566	-0.256	-0.616	-0.656	1.694	1.684	2.064	0.974		2.674		1.894	1.164	0.504	0.094		0.664	0.624	0.864	-0.066		2.964	1.974	2.254	3.314	2.194	0.284	1.634	0.554	1.394	0.904	-0.826	0.774	-0.186	-0.016	3.354	-0.716	1.524	-0.516	-0.976	-0.586
IMAGE:1501914		Transcribed sequences	2.449	3.209	-1.301	-2.191	-2.891	-2.301	-1.101	-0.811	-1.561	-1.721	1.359	1.279	1.599	1.199	-0.251	1.189	0.379	2.159	1.619	0.169	0.999	-0.731	0.429	1.759	2.009	0.689	-0.131	3.139	2.609	2.909	3.289	2.339	1.049	0.749	-0.251	0.659	1.079	-1.161	0.699	-0.971	0.199		-1.531	-0.341	0.239	-0.261	-0.171
IMAGE:292388	LOC90410	**intraflagellar transport protein IFT20	1.559	1.759	0.019	-0.511	0.379	-0.141	0.929	0.299	-0.001	-0.361	0.149	-0.461	-0.131	0.459	-0.091	-0.361	-0.731	1.579	1.119	0.799	-0.101	-0.661	-0.961	-0.211	1.339	-0.531	-0.321	0.619	0.529	0.469	0.839	0.449	1.049	0.789	-0.701	-1.291	-0.751	-0.601	-0.581	-1.131	-0.771	-1.731	-1.191	-1.001	-0.071	-0.631	-0.451
IMAGE:1901754	ESDN	endothelial and smooth muscle cell-derived neuropilin-like protein	2.141	2.171	-0.339	-0.719	-0.469	-0.899	-0.919	-0.569	-0.419	-0.159	0.541	0.391	0.121	0.351	0.941	-0.559	0.441	0.211	-0.269	0.461	-0.499	-0.469	0.101	-0.669	0.311	-0.179	0.691	0.041	-0.799	-0.219	-1.119		-1.969	-0.109	-0.479	-0.439	-0.499	1.141	0.201	1.341	-0.399	-0.899	-0.349	-0.169	-0.709	0.091	-0.649
IMAGE:813586	GMNN	geminin, DNA replication inhibitor	2.205	2.555	-0.335	-0.635	0.155	-0.235	0.565	-0.355	-0.875	-0.295	-1.015	-1.395	-1.155	-0.005	0.305	-0.865	-0.745	0.515	-0.385		-0.005	-1.505	-0.445	-0.155	0.725	0.035	0.035	0.525	-0.175	0.635	-0.985	-2.795	1.045	0.385	-0.865	-1.885	-0.895	-0.645		-0.495	-0.605	-0.835	-1.655	-0.145	-0.695	-1.555	-1.245
IMAGE:1667317	SEL1L	sel-1 suppressor of lin-12-like (C. elegans)	2.877	1.717	-0.303	0.147	-0.183	0.027	-0.123	-1.373	-0.963	-0.193	0.087	0.467	0.257	0.337	0.317	-1.033	-0.603	0.057	-0.813	0.767	0.347	-0.233	0.117	0.097	0.147	-0.243	-0.933	1.087	0.927	-0.093	1.347		0.127	0.357	-0.573	-1.963	-0.023	0.337		-0.713	-1.293	-0.823	0.037	0.897	-0.173	0.017	-0.293
IMAGE:755506	ANXA4	annexin A4	3.742	1.762	-1.148	-2.418	-1.488	-1.618	-1.498	-2.038	-2.458	-1.958	-0.158	0.472		0.272	0.842	-0.308	0.822	0.112	0.312	-0.078	0.352	0.382	0.962	2.072	0.412	0.862	-0.858	1.342	-0.378	-1.028	0.142	0.412	1.482	0.112	0.772	-2.318	-0.968	-0.398		-0.648	-1.478	-0.718	-0.138	-0.528	1.292	0.412	1.032
[truncated: 68 more columns]

## Sheet: Liver
CLID	SYMBOL	NAME	shba123 "Liver 0560"	shba130 "Liver 0586"	shba132 "Liver 0032"	shcn064 "Liver 1267"	shcn066 "Liver 1274"	SHBW163 "Brain, frontal cortex 2271"	shbw196 "Brain, frontal cortex 2273"	shcn018 "Brain, frontal cortex 2272"	shbw195 "Brain, temporal cortex 2273"	shcn019 "Brain, temporal cortex 2272"	SHBW164 "Brain, occipital cortex 2271"	shbw197 "Brain, occipital cortex 2273"	shcn015 "Brain, occipital cortex 2272"	shbw151 "Salivary gland, parotid 0493"	SHBW165 "Salivary gland, parotid 1762"	shbw189 "Salivary gland, parotid 0396"	shbw149 "Salivary gland, parotid 0506"	shba117 "Esophagus 0331"	shba151 "Esophagus 0022"	shba138 "Esophagus 0406"	shba120 "Stomach, body 0328"	shba134 "Stomach, body 0468"	shbw188 "Stomach, fundus 0878"	shcn057 "Stomach, pylorus 2173"	shbw184 "Small bowel, duodenum 0825"	shcn014 "Small bowel, duodenum 2174"	shcn056 "Small bowel, ileum 0359"	shbw155 "Colon, ascending 0222"	shcn069 "Colon 2075"	shcn070 "Colon, sigmoid 0361"	shba135 "Pancreas 0432"	shcn051 "Pancreas 2650"	shdp086 "Gallbladder 2131"	shba154 "Breast, lactating 0162"	shba141 "Pericardium 0465"	shba147 "Heart 0024"	shba150 "Heart 0559"	shdp084 "Heart 0477"	shdp091 "Heart 0841"	shdp094 "Heart 0980"	shdp095 "Heart 2869"	shba121 "Muscle, abdominal 0031"	shba155 "Muscle, right calf 0315"	shbw150 "Diaphragm 0366"	shbw168 "Lung 1356"	shbw175 "Lung 1351"	shbw183 "Lung 0221"
IMAGE:195903	AHSG	alpha-2-HS-glycoprotein	1.783	4.283	2.703	2.153	5.083	0.523	-4.147	-0.497	-0.377	0.353	0.563	-3.327	-0.997	0.233	-0.587	-3.927	-0.307	1.273	0.313	-1.347	-0.267	-2.647	-2.787	0.053		-1.267	0.053	1.143	-1.927	-1.567	-1.967	0.763		-0.697	0.753	-1.857	-0.307	0.663	1.143	1.073		0.843	-0.707	0.793	-0.327	-1.197
IMAGE:77915	PLA2G2A	phospholipase A2, group IIA (platelets, synovial fluid)	7.399	6.369	2.809	5.549	5.409	-2.391	-3.651	-3.781	-4.881	-2.951	-2.991	-3.701	-2.191	-2.271	-0.971	-2.361	-2.511	2.089	0.569	3.089	-0.211	2.169	-1.651	1.549	2.239	4.419	3.539	-0.791	1.899	1.499	-0.201	1.339	4.969	-2.441	4.169	1.459	4.419	1.059	2.419		2.159	1.429	-2.041	3.429	0.719	-2.451	-2.501
IMAGE:83995	APOE	apolipoprotein E	2.31	4.42	4.33	3.22	4.58	0.34	0.6	0.22	0.36	-0.54	0.3	-0.09	0.42	-1.7	-1.09	-0.78	-0.72	-1.32	-1.65	-0.82	-1.14	0.18	-0.17	-1.22	-2.03	-0.39	-1.38	-0.72	0.03		1.18	-0.28	-1.57	-1.07			0.14	-1.44	-1.32	-1.38	-0.49	-0.59	-1.83	-1.44	1.51	-0.39	2.35
IMAGE:323806		Transcribed sequence with strong similarity to protein pdb:1BGM (E. coli) O Chain O, Beta-Galactosidase (Chains I-P)	3.357	3.287	4.417	2.977	4.457		0.907	2.107	1.247	2.477	0.297	-0.003	1.477	-0.413	-0.203	-0.463	0.987	0.237	-0.833	-0.243	-0.093	-0.573		-1.573	-0.803	-0.463	0.077	-0.413	-0.693			-1.623	0.727	0.527	-0.843	-0.343	-0.503	1.147	0.887	0.357	-0.843	0.557	1.267	0.997	-0.783	-1.883	-1.483
IMAGE:212429	TF	transferrin	4.99	7.88	7.93	5.92	9.14	5.37	5.05	5.11	6.06	5.85	3.57	5.44	4.44	2.8	1.46	2.9	2.12	0.51	0.83	-0.47	-0.4	-1.22	-1.06	-3.38	-0.73	-1.79	-5.85	-1.32	-1.24	-0.29	-1.37	0.29	-2.76	0.7	0.52	-2.37	0.74	-0.22	-1.3	-0.68	-0.1	-0.51	-0.69	-1.47	-4.79	-0.71
IMAGE:809588	GGH	gamma-glutamyl hydrolase (conjugase, folylpolygammaglutamyl hydrolase)	3.077	3.697	2.057	3.067	3.117	0.577	0.307	1.257	0.417	1.097	0.417	0.427	1.387	-0.183	0.397	0.227	0.237	0.707	-0.453	0.797	-0.623	-0.613	-0.533	-1.103	-0.633	-1.843	-0.683	-0.403	1.067	-0.433	0.527	-0.423	1.377	1.917	-0.343	-1.923	-0.133	-1.053	0.467		0.487	-1.213	-1.033	-0.653	-0.293	-0.203	-0.423
IMAGE:755301	PRKCD	protein kinase C, delta	2.94	4.24	3.57	3.64	4.89	-1.13	-0.55	0.25	-0.94		-1.68	-1.43	-0.81	-0.75	-0.8	-0.23	-0.55	0	-0.07	-0.19	0.92	0.23	0.17	-0.03	-1.47	0.84	0.43	0.72	0.16	-0.55	-0.25		-0.9	0.11	-0.82	-0.23	-0.38	-0.67	-0.21	-0.38		-0.72	-1.55	-0.75	-0.69	-0.28	-0.21
IMAGE:753076	APBB1IP	amyloid beta (A4) precursor protein-binding, family B, member 1 interacting protein	6.075	6.705	6.745	7.615	8.645	-1.855	-1.865	-1.675	-3.385	-2.105	-2.845	-0.775	-1.525	-3.045	-1.605	-1.795	-1.905	0.745	1.385			0.585	0.185	-1.775		-1.055	-0.775	1.235	-1.725	-0.525	0.955	-1.165	1.675	1.035			0.535	-1.155	-0.565	-0.555	1.505	0.495	0.515	-1.695	-0.575	-0.735	-0.665
IMAGE:951117	SHMT2	serine hydroxymethyltransferase 2 (mitochondrial)	3.401	2.641	3.181	3.631	3.001	0.031	-1.909	-0.969	-0.809	-0.049	0.231	-1.389	-0.899	-0.179	-0.679	0.291	-0.189		1.111	-0.239	0.931	-0.379	-0.569	0.251	-1.129	-0.719	0.381	0.811	-0.889	-1.099	-0.119	1.181	1.941	0.871	-0.049	0.251	1.241	-1.269	0.161	-0.299		0.371	-0.129	0.021	-0.439	-0.629	-0.689
IMAGE:2028294	MTHFD1	methylenetetrahydrofolate dehydrogenase (NADP+ dependent), methenyltetrahydrofolate cyclohydrolase, formyltetrahydrofolate synthetase	1.348	3.108	2.628	2.978	3.498	0.638	-0.392	0.878	0.238	0.618	0.368	-0.232	-0.302	-0.522	-0.042	-0.112		0.318	-0.182	0.118	-0.212	-0.332	-0.652	-1.402	-0.842	-1.362	-0.802	-0.162	-1.032	-0.902	-0.122	-0.332	0.868	0.518	-0.392	0.458	-0.272	-0.002	0.918	0.468	0.248	0.898	0.348	0.748	-0.472	-0.922	-1.012
IMAGE:1417825	TRRAP	transformation/transcription domain-associated protein	2.131	3.221	2.531	2.591	2.911	-0.239	-0.219	-0.109	-0.149	0.631	0.831	0.431	-0.829	-1.299	-0.349	-0.289	-1.359	0.051	-0.169	-0.269	0.321	0.161	-0.569	-0.889	-0.299	-0.359	-0.899		-0.679	-0.009	-0.299	-0.999	0.781	-0.009	-0.289	0.121	-0.249	-0.299	0.091	0.071	0.741	0.571	-0.829	-0.569	-0.249	-0.189	-0.219
IMAGE:298702	APOM	apolipoprotein M	2.456	5.586	3.976	4.496	6.326	-0.364	-1.564	-0.484	-1.914	0.296	-0.164	-0.194	0.006	0.096		-0.324	-1.104	-0.244	-0.084	-0.734	-0.004	-0.554	0.286	-2.074	-2.744	0.896	-0.464	0.566	0.666		-0.704	-0.224	0.736	-0.374		-3.224	-3.344	-0.494	-0.754	-0.044	-0.044	-1.094	0.806	-0.904	-1.274	0.106	-1.114
IMAGE:85514	SERPINA7	**serine (or cysteine) proteinase inhibitor, clade A (alpha-1 antiproteinase, antitrypsin), member 7	4.161	5.771	4.791	5.381	6.761	0.301	0.921	-0.599			0.701	1.391		-2.409	1.571		-0.209	0.591			0.741	-0.929			0.931	1.541		0.071			0.871		-1.139		-1.099	-4.449		-0.329	-0.669	0.241	0.071	-1.009	-2.409	-0.909	-2.459	1.161	-0.409
IMAGE:246765	POLR2J2	**DNA directed RNA polymerase II polypeptide J-related gene	3.399	5.049	5.559	4.619	4.619	-0.451	-0.381	-0.001	-0.071	-0.411	0.269	-0.151	-0.291	-0.471	-1.081	-0.891	-0.911	0.299	-0.931		-0.111	-0.041	0.259	-0.371	0.109	4.689	3.689	-0.571	-0.201		-0.271			-0.511	-1.161	-3.171	-1.031	-0.221	-0.531	0.229	-0.171	-0.601	-0.541	-0.081	-0.181	0.519	0.559
IMAGE:852577		Clone IMAGE:5278089, mRNA	7.407	7.477	7.827	6.677	8.577	-0.763	-0.973	-2.013	-1.883	-0.473	-0.943	0.487	-0.883	-1.633	-0.163		-1.013	-0.043	0.247	-2.183	-0.603	-0.413	0.677	-5.463	1.947	6.447	5.697	-2.453	1.037	1.877	0.437	0.727	3.397	-1.373		1.247	-0.343	2.587	0.907	1.557	1.917	-0.193	-2.873	-1.093	-1.783	-0.133	-0.493
IMAGE:68504	APOB	apolipoprotein B (including Ag(x) antigen)	8.204	8.634	8.704	7.424	9.714	-0.896	-1.066	-2.116	-1.996	-1.146	-2.736	-1.136	-1.566	-1.216	-0.986	-0.426	-1.196	-0.026	1.434	-1.056	0.384	-1.776	0.494		2.494	7.354	6.884	-0.986	0.294	1.004	0.464	-0.126	4.574	-1.816		1.504	0.964	2.964	1.184	1.354	1.354	0.034	-3.486	-1.016	-2.106	0.814	-2.696
IMAGE:1597856	APOA2	apolipoprotein A-II	7.737	8.767	7.077	7.447	9.447	0.697		-2.353		-2.303			-0.713			-0.743	-0.513	0.537	-1.333	-0.493	0.257	-0.943		-2.673		2.597	1.517		-0.423	0.237	-0.373	-0.913	0.477	-1.283	0.527	-0.193	-1.773	-0.513	-0.373	-0.103	2.087	-0.793	-2.063			1.587
IMAGE:68557	FABP1	fatty acid binding protein 1, liver	4.831	7.951	7.371	7.501	9.041	0.951	-2.499	-1.579	-2.389	0.021	-0.169	-0.809	-1.109	-0.249	-1.419	-1.449	0.021	-1.029	-1.959		0.491	-1.679	-1.149	-1.449	4.531	8.311	8.931	0.641	7.211	4.401	-0.769	-0.589	7.151	-2.309				-0.249	-0.049	-0.449	1.061	-0.549	-2.849	-0.489	-1.619	-0.029	-2.129
IMAGE:1590626			7.033	8.723	7.953	7.863	10.35	-0.467	-0.997	-0.507	-1.637	-0.797	-1.727	-1.057	0.423	-0.577	-2.047	-0.947	-0.447	0.333	-1.227	-6.637	2.343	-0.917	1.263	-1.847	2.413	7.063	7.293	0.423	3.103	0.293	0.033	1.063		-1.037	-4.457		-3.367	0.313	-0.177	0.433	1.533	-0.107	-1.377	-0.437	-3.677	-0.147	-2.397
IMAGE:246430	UGT2B4	UDP glycosyltransferase 2 family, polypeptide B4	3.275	6.885	5.745	4.715	7.345	-1.135	-0.715	-2.335	-1.795			-0.475	-1.235	-0.395	-0.245	-0.125	0.845	-0.565	-1.215	-1.295	0.125	-1.025	0.745	-1.225	-0.685	3.715	4.855	-0.835	3.815	0.665	1.425		3.105	0.075	-2.475	-0.665	0.675	2.245	2.385	0.185	0.155	-1.145	-0.685	-1.205	-2.495	0.235	-0.585
IMAGE:1536240	HPS3	Hermansky-Pudlak syndrome 3	4.465	5.125	4.365	3.625	6.245	-0.625	-0.825		-0.575		-0.325	-0.355	-0.265	-1.445	-1.295	-1.575	-1.225	-0.445	-0.655	-0.595	-0.485	-0.865	-0.415	-1.045	-0.605	-0.195	-0.825	-0.035	0.385		-0.215		-0.025	-0.545	-0.405	-0.985	-0.025		-0.985	-0.915	-0.665	-1.565	-1.345	-1.645	0.075	-0.435	-0.255
IMAGE:85979	PLG	plasminogen	4.153	5.943	5.573	4.723	6.153	-0.647	-0.667		-1.207	-1.177	0.073	-0.337	-0.417	0.463	-0.177	-0.377	-0.387	0.163	-0.107	-0.267	-0.017	0.003	0.073	-0.647	-0.547	-0.317	-0.977	0.513	-0.597	-0.227	-0.537		-0.237	-0.457	-0.677	-0.287	0.363	0.113	0.443	0.123	0.733	0.003	-0.837	1.063	-0.827	-0.117	-0.377
IMAGE:85678	F2	coagulation factor II (thrombin)	6.206	7.196	6.616	6.866	7.616	-0.324	-1.234	-1.224	-2.754	-0.394	-0.134	-0.384	-0.824	0.466	-0.294	-1.824	0.856	-0.744	0.606	-2.744	0.836	-1.344	-0.854	-0.724		-0.374	-3.014	1.346	-1.114		-0.574		-0.514	-0.594	-0.214	0.086	0.846	-0.684	0.976	0.936	1.766	0.406	0.896	0.146		0.196
IMAGE:824108	SCAND1	SCAN domain containing 1	6.111	7.071	6.021	6.211	7.681	-0.119	-0.819	-0.869	-1.629	-0.399	0.241	-0.399	-0.439	-0.739	-1.259	-0.379	-0.829	-1.109	-1.059	-0.489	-0.139	-0.449	-0.119	3.281	-1.219	0.721	0.271	-0.009	-0.669	-0.909	0.051	-1.389	0.551	-0.959	-0.089	-0.709	-1.189	-0.459	-0.329	0.001	2.241	0.601	-1.759	-0.919	-1.289	-0.589	-1.399
IMAGE:809523	APOC2	apolipoprotein C-II	6.46	7.81	7.25	7.33	8.43	1.2	0.73	0.81	1.56	-0.32	0.16	0.94	-0.28	-0.85	-1.7	-1.44	-1.02	0.65	0.08	0.05	0.3	-0.78	-0.74	-2.78	-2.42	0.41	3.14	-1.31	-0.85	-1.13	1.31	-0.02	0.77	-0.34	0.07	-1.19	0.07	-0.66	0.31	-0.5	0.62	0.05	-1.89	-1.54	0.88	0.01	3.63
IMAGE:201650	APCS	amyloid P component, serum	7.356	7.786	7.576	7.086	8.566	0.016	0.316	0.546	0.016		-0.734	0.326	0.426	-0.654	-0.684	-0.424	-0.004	0.016	-0.624		0.136	-2.604	-1.194	-1.074	-3.614	-0.074	1.406	0.016	-0.644	0.716	2.576		-0.034	-1.734		-1.604	-0.974	-0.634	-0.824	-0.534	-0.614	0.056	-1.344	-0.424	0.626	0.146	2.556
IMAGE:85805	RBP4	retinol binding protein 4, plasma	5.901	7.821	7.361	6.381	8.181	1.521	1.021	1.791	1.091	0.161	-0.199	-0.509	1.351	-0.429	-1.509	0.351	0.761	-0.029	0.001	-0.609	-0.419	-0.089	-0.569	-0.669	-4.229	-0.689	-1.149	-0.119	-0.899	-0.319	-0.849			-0.639	1.431	0.041	0.271	0.071	0.051	0.341	0.891	0.261	-1.869	-0.209	1.711	-0.039
IMAGE:112397	ALB	albumin	5.556	7.156	6.736	3.196	10.86	-0.324	-0.274	-0.314	-1.074	-0.024	-1.634	0.516	-1.294	-2.094	-2.134	-0.834	-2.494	0.086	-0.274	-1.064	-0.174	-1.664	-0.524	-1.264		-0.194		-1.754	0.636	0.696	5.316	1.746	-1.654	1.786	-2.364			-2.234	-0.824	-0.374	1.056	-1.324	-2.674	-1.234	-4.004	1.116	0.286
IMAGE:1616253	BCAS1	breast carcinoma amplified sequence 1	4.472	7.852	7.882	5.612	7.572	-1.238				-1.148		-1.528			-2.178	-0.928		0.152	-2.858	-1.308	1.622	-0.588		-1.218		2.532	6.142		-0.388	-0.728	-2.218		3.482	-2.688	-3.378	0.392	0.372	2.012	3.032		1.442	-0.068	-4.268	-5.608	-3.498
IMAGE:1583462			4.921	7.761	8.141	6.941	8.791	-1.279	-1.819	-4.369	-3.229	-2.059		-0.819	-1.059		-1.269	-1.749	-6.139	-0.039		-1.099	1.531	0.341	-1.229	-2.219	0.941	2.931	6.601	0.021	-0.069	0.321	-0.469		-1.369	-1.919		1.981	0.691	-0.489	3.141	0.391		0.281	-0.869	-2.599		0.471	-0.449
IMAGE:725503	DDT	**D-dopachrome tautomerase	2.284	3.724	1.624	1.704	3.464	0.144	-1.456	-0.986	-1.046	0.044	-0.086	-0.836	-0.626	-0.476	-0.506	-0.176	-0.526	-0.106	-0.016	0.264	0.984	0.894	0.004	0.134	-0.516	0.914	0.784	0.744	0.594	0.464	0.154	0.344	0.534	-0.236	-0.806	0.044	-0.336	0.054	1.114	0.384	-0.126	0.714	-1.306	0.554	-0.356	-0.886	-0.626
IMAGE:195040	SLC22A3	**solute carrier family 22 (extraneuronal monoamine transporter), member 3	3.364	5.364	5.154	3.434	6.064	-1.576	-1.256	-0.416	-1.516	-0.536	-1.866	-0.606	0.424	0.684	-0.276	-0.286	-1.106	0.684	-1.446	-0.106	0.764	0.234	-1.726	-1.486		0.224	0.334	0.364	-0.096		-0.206	-3.836		0.334	-1.416	0.274	-1.036	-1.216	-0.926	0.074	0.014	-0.356	-1.266	1.014	-1.436	-1.026	-2.116
IMAGE:1868551	TTR	transthyretin (prealbumin, amyloidosis type I)	3.586	8.136	7.666	6.476	9.776	0.146	-0.914	-1.784	-0.904		1.746	0.306	-0.854	-1.584	-0.534	-0.354		-0.804	-0.104	-0.584	3.186	1.076		1.126	-2.124	0.396	0.226	2.426	-0.304	0.826	4.936	3.616	1.596	-5.484				0.036	0.266	0.576	0.936	-0.304	-3.234	-0.304	-2.104		-0.894
IMAGE:452374	ORM2	orosomucoid 2	10.28	10.28	10.16	10.15	10.92	-1.664	-1.404	-3.504	-2.724	-2.314	-0.614	-1.474	-0.994	-1.974	-2.114	-1.114	-0.644	-1.494	-1.784	-0.304	0.606	1.636	1.366	0.346		1.086	-0.764	2.576	-0.594	0.086	-0.414	-0.314	0.536	-1.974	0.486		-1.344	0.846	-0.304	0.126	1.336	1.226	-4.544	-1.264	-0.314	0.926	0.206
IMAGE:241788	FGB	fibrinogen, B beta polypeptide	8.705	8.065	7.445	8.315	10.04	-2.185	-2.065	-0.535			-4.735	-1.045	-0.415	-1.035	-4.445		-1.745	-1.705	0.015		1.185		1.135			-0.445	-2.445	1.065		0.505	1.385		-0.385			-6.045	-1.845	0.635	0.435	0.045	0.325	0.225	-0.365	-1.345		0.075
IMAGE:193386	CPB2	carboxypeptidase B2 (plasma, carboxypeptidase U)	5.331	6.061	5.951	6.181	8.421	-4.399	-3.319						-0.609							1.571	-1.049	-2.409				-2.159								-0.659				-2.409				-1.899	-1.799		2.901	1.751	3.471
IMAGE:129024	FGL1	fibrinogen-like 1	8.87	8.76	8.11	9.35	10.03	-2.36	-2.11	-0.67	-2.96	0.05	-3.72	0.16	-0.75	-0.02	-1.27	-0.8	-1.1		-1.72		0.69	-0.33	-2.11			-1.68	-3.22		-0.83	0.5	8.49	5.88	-0.6	-0.25				0.55	-1.07	-2.04		0.18	-0.44	-0.31		-1.04
IMAGE:454771	FGL1	fibrinogen-like 1	8.203	7.483	7.773	8.113	8.973	0.303	-1.267	-1.217	-1.827	-0.657	-0.627	-0.077	-1.147	-0.077	-0.387	-1.387	-0.567	-0.017	-0.617	-1.417	1.393	-0.767	0.333	-0.577	-3.027	-0.267	-3.527	0.963	-0.197	1.303	8.023	4.653	-0.317	-1.627	0.063			-0.477	-0.597	-0.157	0.693	0.343	-5.517	-0.357	-2.077	0.013	-0.527
IMAGE:247546	VTN	vitronectin (serum spreading factor, somatomedin B, complement S-protein)	6.218	7.988	7.108	6.758	6.858		-2.292	-0.362		1.228		-0.482	-0.752	-0.632	-1.632	-3.602	-1.242	0.388	-0.602	-1.302	1.038	-1.402	-0.482			-1.352	-0.882			-1.702	1.408		-0.662	-1.452		0.778	3.828	-0.432	3.378	1.808	1.438	0.218	-2.622
IMAGE:2018758	PEX7	peroxisomal biogenesis factor 7	5.109	5.239	5.179	5.059	5.619	2.439	1.879	2.489	2.009	2.239	1.959	1.339	2.639	-0.571	-0.391	-1.341	0.239	-0.851	-1.071	-1.631	-0.851	-0.511	-0.361	-0.401	-2.331	0.249	-0.901	-0.141	0.239	0.129	0.019	0.199		-0.971	-1.711	2.859	0.149	1.809	2.299	1.139	1.049	0.799	-0.031	1.239	-0.951	-0.611	-0.901
IMAGE:2028725			5.376	5.426	5.626	5.786	6.036	2.456	2.286		2.436	2.826	2.446	1.626	2.976	-1.244		-2.624	-1.314	-0.624	-0.594	-1.084	-0.404	-1.014	-1.504	-0.184		-0.214	-1.344	0.366	-0.354		0.056			-2.884	-1.114	2.956	0.646	2.276	2.666	1.616	1.186	0.546	0.366	1.656		-0.754	-0.634
IMAGE:210789	AGT	angiotensinogen (serine (or cysteine) proteinase inhibitor, clade A (alpha-1 antiproteinase, antitrypsin), member 8)	6.675	6.765	7.275	6.995	7.615	3.685	3.115	4.435	3.995	5.435	3.725	2.625	4.525			-2.765	-2.465	-1.325	-0.155		-0.455	-0.565	-2.265			0.845		0.535	-0.795	-1.235			-0.355	-3.585	-2.015	4.425	1.965	2.915	2.815		1.385	1.625	1.515	2.535	-2.875	-1.805
IMAGE:1573778	C11orf13	chromosome 11 open reading frame 13	6.532	6.662	6.952	5.962	6.992	3.152	2.792	3.552	3.252	4.412	2.672	2.462	3.792	-0.938	-1.818	-3.448	-1.718	-0.868	-0.948	-1.328	-1.328	-1.498	-1.188	-1.008	-5.418	0.532		0.142	-1.048		0.712	1.102		-4.198	-1.588	4.202	1.552	2.552	2.982	1.872	1.982	1.172	1.142	1.682	-2.048	-0.588	-2.058
IMAGE:745983			0.585	3.415	3.785	3.115	4.655	-0.585	-1.395		-0.825		-1.165	-1.815	-0.895	-1.715	-1.075	-2.395	-1.265	-0.525	0.135	-0.125	-0.875	-0.505	-1.405		0.005	1.435	1.755	-0.655	1.695				2.415	-0.675	-0.415	1.615	1.025	1.255	1.605	1.065	1.255	0.615		1.645	0.205	-0.945	-0.645
IMAGE:85840	NNMT	nicotinamide N-methyltransferase	4.848	5.728	4.058	4.378	5.618		-4.242	-2.992	-3.072	-2.002	-1.812	-3.672	-3.052	-1.932	-1.482	-1.502	-0.982	0.428	-0.782	0.528	0.588	1.008	-1.502	0.718	1.258	0.378	0.018	0.128	0.528	0.438	2.198	0.478	-2.082	0.118	2.738	-0.712	3.248	-1.972	0.438	-1.172	-0.962	3.268	-0.052	3.038	2.288	1.818	2.118
IMAGE:241097			5.283	5.273	4.913	5.773	6.073		-2.007	-0.087		-0.757	-3.597		-1.357	-1.007	-0.517	-1.607	-1.037	0.313	0.853	0.873	-1.277	0.183	-0.867	-0.157	2.063	0.033	-0.507	0.073	-0.137	0.313	1.783	0.403	-4.047	2.393	2.743	0.443	2.383	0.033	-0.717	-1.237		-1.237	-1.717	1.533	2.543	0.623	1.133
IMAGE:85497	C2	complement component 2	3.974	4.644	3.764	4.994	4.944	-0.476	-1.726	-1.356	-1.306	-1.206	-0.206	-1.656	-0.886	-0.396	-1.376	-1.886	-1.306	-0.336	-0.236	0.204	-0.306	-0.706	-1.106	-1.226	-0.286	0.234	0.654	0.524	0.434	-0.526	-0.816		0.334	-0.626	1.184	-1.206	-0.226	-1.076	0.254	-0.626		-1.346	-0.646	-0.036	2.994	0.624	3.144
IMAGE:230376	BF	B-factor, properdin	5.289	4.749	4.839	5.039	5.969	0.379	-2.081	-0.161	-0.991	0.349	0.159	-1.411	-0.191		-1.681	-1.581	-1.831	-0.711	-0.691	0.139	1.359	0.419	-0.821	-1.301	-0.871	1.189	1.389	0.479	-0.111	-0.391	2.059		2.669	-0.351	1.359		3.089	-1.821	-2.351		-2.181	-2.731	-2.001	-0.301	0.839	0.009	0.229
IMAGE:450533	SERPINA3	serine (or cysteine) proteinase inhibitor, clade A (alpha-1 antiproteinase, antitrypsin), member 3	6.919	4.899	4.689	6.159	7.519	2.879	-2.241	1.169	-2.151	0.989	1.379	-1.741	0.689	-1.771	-0.451	1.779	-0.811	0.749	-0.471	0.039	3.029	0.479	-1.481	0.039	-1.611	-0.831	-1.051	-1.231	-0.921	-0.051	6.579	3.589	0.609	1.309	2.389	-0.871	2.209	-1.081	1.149	-2.181	-0.851	-1.301	-2.691	5.029	-0.651	0.919	-0.891
IMAGE:587847	GPX2	glutathione peroxidase 2 (gastrointestinal)	4.599	6.109	4.089	6.009	3.589	-0.431	-1.901	-2.781	-2.451	-1.601	-2.131	-1.291	-1.811	3.219	2.179	-0.611	-1.681	4.399	3.229	3.389	4.439	5.019	2.949	4.909		2.159	3.959	3.319	4.279	1.499	3.249	0.289	6.559	-3.261				-0.721	-0.671	-0.451	0.369	-1.641	-5.461	-1.781	-1.891		-1.061
IMAGE:196992	AKR1C1	aldo-keto reductase family 1, member C1 (dihydrodiol dehydrogenase 1; 20-alpha (3-alpha)-hydroxysteroid dehydrogenase)	2.919	4.579	2.389	3.039	4.389	-0.691	-1.601	-0.411	-0.821	-0.271	-0.911	-1.151	-0.871		0.539	0.499	1.489	4.289	0.819	2.179	2.759		1.379	2.359	-0.161	1.749	2.319	0.619	0.489	-0.441	0.119	-2.051	1.599		2.139	-0.471	1.079	1.379	0.109	0.119	-2.141	4.119	2.519	3.329		-0.211	-0.101
[truncated: 68 more columns]

## Sheet: Heart
CLID	SYMBOL	NAME	shba147 "Heart 0024"	shba150 "Heart 0559"	shdp084 "Heart 0477"	shdp091 "Heart 0841"	shdp094 "Heart 0980"	shdp095 "Heart 2869"	SHBW163 "Brain, frontal cortex 2271"	shbw196 "Brain, frontal cortex 2273"	shcn018 "Brain, frontal cortex 2272"	shbw195 "Brain, temporal cortex 2273"	shcn019 "Brain, temporal cortex 2272"	SHBW164 "Brain, occipital cortex 2271"	shbw197 "Brain, occipital cortex 2273"	shcn015 "Brain, occipital cortex 2272"	shbw151 "Salivary gland, parotid 0493"	SHBW165 "Salivary gland, parotid 1762"	shbw189 "Salivary gland, parotid 0396"	shbw149 "Salivary gland, parotid 0506"	shba117 "Esophagus 0331"	shba151 "Esophagus 0022"	shba138 "Esophagus 0406"	shba120 "Stomach, body 0328"	shba134 "Stomach, body 0468"	shbw188 "Stomach, fundus 0878"	shcn057 "Stomach, pylorus 2173"	shbw184 "Small bowel, duodenum 0825"	shcn014 "Small bowel, duodenum 2174"	shcn056 "Small bowel, ileum 0359"	shbw155 "Colon, ascending 0222"	shcn069 "Colon 2075"	shcn070 "Colon, sigmoid 0361"	shba135 "Pancreas 0432"	shcn051 "Pancreas 2650"	shba123 "Liver 0560"	shba130 "Liver 0586"	shba132 "Liver 0032"	shcn064 "Liver 1267"	shcn066 "Liver 1274"	shdp086 "Gallbladder 2131"	shba154 "Breast, lactating 0162"	shba141 "Pericardium 0465"	shba121 "Muscle, abdominal 0031"	shba155 "Muscle, right calf 0315"	shbw150 "Diaphragm 0366"	shbw168 "Lung 1356"	shbw175 "Lung 1351"	shbw183 "Lung 0221"
IMAGE:325182	CDH2	cadherin 2, type 1, N-cadherin (neuronal)	4.021	2.731	3.821	3.751	4.811	3.251	1.361	1.761	2.811	1.931	2.511	1.331	1.491	1.691	-1.209	-2.189	-2.819	-1.119	3.021	1.101	1.541	-0.019	-0.569	0.251	-1.039	-0.349	-0.819	-2.019	0.141	-1.469	-2.389	-1.079	-0.889	0.531	0.841	0.891	0.401	1.011	-1.439	-2.599	-2.319	-2.579	-0.619	-0.949	-1.969	-1.129	-2.909
IMAGE:285155			4.678	3.438	3.648	4.248	3.708	4.608	3.088	2.788		3.088	3.928	4.198	3.468	2.698	-2.132	-3.002	-1.762	-1.532	0.568	0.258	0.548	-0.432	-1.442	-0.352						0.478	-0.042	-0.582		-0.772	0.658	0.898	-3.122			0.798	-1.102	-1.412	-1.982	-1.392		-0.322	-1.342
IMAGE:868169	LPL	lipoprotein lipase	4.775	5.355	2.345	3.935	3.265	3.055	0.735	-0.235		0.035	0.405	-0.815		-0.335	1.335	1.855	1.935	2.255	0.125	-0.065	-0.935	-0.195	0.765	-0.605	-1.985	-1.075	0.385	-1.605	-0.205	0.365	-0.295	0.295		-1.085		-2.095	-2.995	-3.675	1.265	4.125	1.325	1.995	1.235	2.425	2.375	2.155	3.165
IMAGE:1606557	FHL2	four and a half LIM domains 2	4.873	2.783	2.083	3.943	3.303	3.023	-0.357	-1.197	-0.557	-0.797	-0.207	0.013	-0.587	-0.957	-0.977	-1.307	-1.417	-1.077	0.363	0.473	-0.307	-0.087	0.583	-0.097	1.373	0.343	-0.017	1.353	0.313	1.063	0.033			-0.487	-1.737	-2.147	-2.237	-0.977	2.033	-0.327	0.563	-1.437	-1.777	0.033	-1.617	-1.157	-2.397
IMAGE:488479	TPM1	tropomyosin 1 (alpha)	5.458	5.238	4.188	4.498	2.528	2.898	-1.422	-1.422		-1.402	-1.692	-2.012	-1.812	-2.232			-0.552	-0.572	2.688	2.538	2.668	1.498	0.938	1.938		3.408	0.748	-0.152		2.118	2.008	0.538		-2.142	-3.092	-4.592	-2.352	-3.342	-0.992	0.348		2.828	3.508	4.958	-1.052		-1.362
IMAGE:140806	PAM	peptidylglycine alpha-amidating monooxygenase	2.302	1.762	3.492	2.372	2.502	0.372	0.052	-0.588	-0.318	-0.198	-0.918	0.072	-0.128	-0.668	1.172	1.072	0.682	1.142	0.032	-0.238	-0.358	-0.608	-0.548	-0.358	-0.368	0.632	-1.458	-1.018	-0.258	-0.248	-0.468	-0.328		-0.608	-2.628	-2.918	-2.958	-3.188	0.262	-0.248	0.132	0.662	1.292	0.452	0.282	0.042	-0.558
IMAGE:843008	GC20	translation factor sui1 homolog	1.356	1.616	1.666	1.586	1.996	0.956	0.776	0.206	0.936	0.676	1.036	0.546	0.356	0.436	-0.244	-0.314	-0.604	-0.474	-0.044	-0.864	-0.264	-0.144	-0.404	-0.784	-0.564	0.216	-0.514	-0.654	-0.644	-0.574		-0.324	-1.884	-0.074	-1.244	-1.474	-1.454	-0.274	-0.714	-0.544		0.056	0.756	1.036	-0.194	-0.654	-0.914
IMAGE:340722	MLF1	myeloid leukemia factor 1	3.237	0.667	4.927	2.317	2.927	2.827	-0.133	-0.083		0.027	0.237	-0.673	-0.223	0.347	0.207	-0.473	0.657	0.837	0.267	-0.993	-0.693	-1.033	-1.133	-1.163		-0.023	-1.493	-1.393	-0.923	-1.233	-1.293	-0.723		-1.823	-2.213	-5.383	-1.713		-3.293	0.067	0.197	-0.623	1.617	0.287	1.037	1.027	0.827
IMAGE:760299	DKK3	dickkopf homolog 3 (Xenopus laevis)	2.848	2.488	3.818	2.858	2.238	1.808	3.668	2.978	3.208	3.248	2.838	3.388	2.268	3.308	0.068	-0.962	-0.942	0.298	0.038	-0.192	-0.042	-0.482	0.198	-0.112	-0.322	1.638		-1.162	-0.392	-0.442	-0.762	-2.022		-1.132	-2.232	-3.172	-2.132	-1.782	-2.442	-0.402	0.438	-2.342	-0.222	-1.172	1.888	1.628	0.258
IMAGE:1580342	ANKRD1	ankyrin repeat domain 1 (cardiac muscle)	6.575	7.435	7.495	7.325	7.485	6.735	-1.905	-1.455	-1.685	-2.105	-1.795	-1.175	-1.735	-0.945	0.615	-1.105	-2.145	-1.425	0.195	-0.385	-3.215	0.265	-1.955	0.515			0.975		0.205	-1.475	-0.895	1.505	0.375	0.475	-0.025	0.445	-0.145	-3.855	-0.565	-0.715		5.975	6.575	7.365	2.105	3.335	1.475
IMAGE:841357	DFFA	DNA fragmentation factor, 45kDa, alpha polypeptide	3.54	3.21	2.67	3.65	1.7	3.06	-1.95		-1.11				0.37	-0.67		-1.48			-0.22	0.53	-0.98	0.64	-0.56		-0.93	-1.47	-1.23	-0.58		-0.43	0.57	0.24		2.13	1.61	1.9	0.06	-1.71	-0.99	-0.25	0.21	3.52	1.84	3.24
IMAGE:840683	ANKRD1	ankyrin repeat domain 1 (cardiac muscle)	3.909	3.889	2.979	3.589	1.769	3.199	-1.151	-0.771		-0.331	-0.031	-0.591	0.719	-0.321	0.169	-0.541	-1.091	-0.211	-0.181		-0.861	1.029	-0.611		-0.081	-0.551	-0.831	-0.321	-0.441	-0.431		0.659		2.519	2.049	2.299	0.549	-2.011	-1.141	-0.771	-0.121	3.969	2.249	3.719	1.539	2.469	1.809
IMAGE:853789	TYRP1	tyrosinase-related protein 1	1.66	1.73	3.93	4.25	4.55	2.38	0.39	0.72	0.63	0.26		0.17	0.75	0.6		-1.02	-1.32	-0.77	0.28		-0.7	0.7	-0.27		-0.8	-1.02	0.77	-2.1	1.58	0.46				0.42	1.41	1.31	0.51		-1	-0.56	-5.2	0.86	0.85	1.84		1.13	-0.16
IMAGE:855843	UQCRB	ubiquinol-cytochrome c reductase binding protein	1.086	0.976	2.586	1.636	2.066	1.596	-0.394	-0.614	0.086	-0.364	0.166	-0.654	-0.734	-0.524	0.196	0.396	0.086	1.436	0.156	-0.244	-0.184	-0.144	-0.464	-0.344	-0.194	0.606	-0.824	-0.034	-0.484	-0.234	0.126	-0.564	-0.904	-0.474	-0.544	-2.164	-0.984	-0.364	0.446	0.056	-0.784	-0.054	1.046	1.886	-0.654	-1.204	-1.044
IMAGE:71672	ETFA	electron-transfer-flavoprotein, alpha polypeptide (glutaric aciduria II)	1.593	1.133	1.353	2.083	2.003	0.703	-0.657	-1.267	-0.587	-0.647	0.123	-1.157	-1.457	-0.827	-0.167	-0.277	-0.337	0.463	0.343	0.423	0.073	-0.027	-0.187	-0.667	-0.417	0.673	0.393	1.233	0.113	0.323	0.023	-0.357	-0.667	0.973	1.913	1.563	1.223	1.903	1.353		-0.857	1.453	1.713	2.293	-0.357	-0.987	-0.747
IMAGE:80374	PDHA1	pyruvate dehydrogenase (lipoamide) alpha 1	1.717	1.037	1.697	2.247	2.237	1.817	-0.153	-0.333	0.257	0.137	0.527	-0.063	-0.443	-0.623	1.497	1.687	1.667	1.357	-0.183	0.147	-0.483	0.857	0.187	-0.243	-0.473	-0.063	-0.793	0.337	0.837	-0.583	-1.023	-0.773	-0.923	0.177	-0.003	-0.383	-0.333	-0.073	1.077		-1.003	0.937	0.757	2.737	-0.763	-1.113	-1.403
IMAGE:562409	NDUFS5	NADH dehydrogenase (ubiquinone) Fe-S protein 5, 15kDa (NADH-coenzyme Q reductase)	1.897	0.827	1.807	1.687	1.507	0.967	0.417	-0.213	0.737	0.117	0.917	0.157	0.087	0.087	-0.233	0.257	-0.343	1.077	0.207	0.817	0.127	-0.103	-0.193	-1.353	-0.163	0.627		-0.463	0.117	-0.483	-0.533	-0.523	-1.633	0.067	-0.573	-0.413	-0.203	0.137	0.977	0.017	-1.263	1.427	1.167	1.707	-0.823	-1.343	-1.613
IMAGE:264640	CLTB	clathrin, light polypeptide (Lcb)	1.737	1.357	3.137	2.847	2.417	1.187	2.127	1.267	2.067		1.997	1.747	1.587	1.807	-0.183	-0.083	-0.423	1.107	0.127	-0.083	0.287	0.167	0.007	-0.483	-0.433	0.787	-0.533	-0.123	0.107	-0.553	-0.293	-0.603	-1.963	-0.413	-1.053	-0.873	-1.813			-0.133	-1.043	0.257	1.837	2.747	-0.633	-1.363	-1.163
IMAGE:193106	ATP5G3	ATP synthase, H+ transporting, mitochondrial F0 complex, subunit c (subunit 9) isoform 3	1.349	0.849	1.679	2.359	2.119	1.019	0.459	-0.441		-0.331	-0.191	0.429	-0.191	-0.311	-0.251	0.049	-0.311	0.939	0.209	0.149	0.439	-0.061	-0.041	-0.441	-0.201	0.619	0.219	1.389	0.209	-0.091	-0.821	-0.671		0.169	0.609	-1.301	-0.171	0.869	1.099	0.209	-0.651	0.469	1.159	2.549	-0.951	-1.571	-0.881
IMAGE:1472754	COX6B	cytochrome c oxidase subunit VIb	1.714	0.934	1.894	1.524	1.164	1.044	0.574	-0.296	0.674	0.274	0.724	0.214	-0.106	0.004	-0.186	-0.006	-0.016	0.544	0.674	0.734	0.234	0.104	-0.056	-0.466	-0.176	0.224	-0.166	0.724	0.374	-0.056	-0.456	-0.536	-1.706	0.164	-0.076	-0.686	0.544	0.534	0.614	-0.156	-1.086	0.524	1.074	2.034	-0.566	-1.336	-0.896
IMAGE:825312	ATP5J	ATP synthase, H+ transporting, mitochondrial F0 complex, subunit F6	1.365	0.815	2.125	2.055	2.295	0.935	0.075	-0.445	0.225	0.195	0.305	-0.085	-0.275	-0.195	-0.125	0.245	-0.155	1.015	0.405	-0.015	0.535	-0.005	-0.015	-0.385	0.165	0.955	0.005	0.675	-0.105	-0.015	0.395	-0.475	-1.805	-0.045	0.075	-0.795	-0.465	0.765	0.595	-0.255	-1.045	1.475	1.485	2.585	-0.825	-1.135	-1.375
IMAGE:2313921	NDUFB3	NADH dehydrogenase (ubiquinone) 1 beta subcomplex, 3, 12kDa	1.257	0.917	2.177	2.167	2.017	1.297	0.077	-0.133	0.607	0.247	0.617	-0.233	-0.043	-0.293	0.137	0.107	-0.133		0.307	0.007	0.547		-0.623	-0.513	-0.453	0.587	-0.103	0.447	-0.383	-0.363	-0.553	-0.233	-1.673	-0.193	-0.183	-1.293	-0.973	-0.043	0.977	-0.133	-0.953	1.237	2.247	2.337	-0.653	-1.383
IMAGE:845519	ATP5C1	ATP synthase, H+ transporting, mitochondrial F1 complex, gamma polypeptide 1	1.029	0.989	1.679	1.589	1.549	1.299	0.109	-0.531	0.089	-0.241	0.029	-0.041	-0.371	-0.431	-0.061	-0.051	-0.121	1.179	0.219	0.359	-0.011	-0.041	-0.301	-0.601	-0.081	0.029	-0.091	0.659	0.029	-0.171	-0.551	0.169	-0.751	0.209	0.059	-0.261	-0.251	0.509	1.029	0.219	-0.741	0.749	1.469	1.789	-0.621	-1.381	-1.461
IMAGE:530282	ZNF183	zinc finger protein 183 (RING finger, C3HC4 type)	1.822	1.042	1.862	1.772	1.682	1.132		-0.438	0.292	-0.078	0.462	0.122	-0.328	-0.328	0.342	0.332	0.502	1.242	0.382	0.082	0.042	0.192	-0.008	-0.528	-0.188	0.292	-0.008	0.502	-0.058	-0.218	-0.318	-0.378	-1.348	-0.218	-0.278	-0.608	-0.278	0.222	0.862	-0.168	-1.018	0.662	1.402	1.702	-0.458	-1.258	-1.388
IMAGE:40017		**Transcribed sequence with strong similarity to protein ref:NP_061820.1 (H.sapiens) cytochrome c [Homo sapiens]	1.284	1.324	2.904	2.114	3.164	1.674	0.184	0.104	0.714	0.654	0.454	-0.186	0.104	-0.056	-0.556	-0.116	-0.736	0.764	0.444	-0.236	0.204	0.004	-0.046	-0.726	0.494	0.304	-0.036	0.674	-0.276	-0.096	-0.656	-0.206	-2.906	-0.106	-0.856	-0.856	-1.436	0.174	0.574	0.094		0.844	1.554	3.114	-0.396	-0.646	-1.426
IMAGE:1864208			1.109	1.399	2.989	1.949	2.819	0.669	0.369	0.149	0.869	0.579	0.399	0.069	0.269	-0.101	-0.191	0.059	-0.661	0.949	0.949	-0.201	0.459	-0.411	-0.211	-1.161	0.429	0.349	0.179	0.799	-0.171	-0.191	-0.741	0.109	-3.331	-0.051	-1.521	-1.801	-2.381	0.129	0.489	0.059	0.209	0.609	1.719	3.439	-0.261	-0.571	-1.491
IMAGE:753457	NDUFS1	NADH dehydrogenase (ubiquinone) Fe-S protein 1, 75kDa (NADH-coenzyme Q reductase)	1.583	0.933	2.693	1.523	3.143	0.483	0.073	0.263	0.393	0.553	0.183	-0.287	0.143	-0.497	0.283	0.173	0.013	0.963	0.673	-0.137	0.483	-0.217	-0.077	-0.377	-1.127	0.183	-0.507	0.483		-0.667	-1.457	-0.287		0.063	-0.827	-0.027	-0.947	0.013	0.073	-0.117	-0.767	1.203	2.763	3.513	-0.977	-1.517	-1.347
IMAGE:877776			1.827	1.237	3.767	3.037	3.557	1.107	1.927	1.537	2.407	1.897	1.547	1.467	1.547	1.377	0.867	1.337	1.147	0.377	0.297	-0.723	0.087	0.507	-0.123	-0.603	-0.673	0.117	-0.483	-0.113	0.307	-1.153		-0.673	-1.593	1.117	2.177	0.287	1.257	2.857	0.117	-0.393		0.717	2.467	4.167	-1.023	-1.203	-1.463
IMAGE:841370	GOT2	glutamic-oxaloacetic transaminase 2, mitochondrial (aspartate aminotransferase 2)	1.985	1.145	2.005	1.685	2.245	1.355	0.985	0.455	0.775	0.995	1.065	0.955	0.725	0.375	-0.425	-0.735	-1.195	-0.895	-0.055	0.565	0.095	0.675		-1.085	-0.775	0.075	-1.005	-0.555	0.335	-0.635	-0.905	-0.665	-1.355	0.285	0.935	2.405	0.475	1.975	0.655	-0.005	-1.105	1.115	1.875	2.435	-0.795	-1.495	-1.855
IMAGE:869538	NDUFA4	NADH dehydrogenase (ubiquinone) 1 alpha subcomplex, 4, 9kDa	1.768	1.148	1.938	2.168	1.688	1.638	1.488	0.618	0.538	0.728	0.898	1.298	0.528	1.008	-0.022	-0.052	0.078	1.158	-0.072	0.128	-0.112	-0.052	-0.092	-0.472	-0.372	0.338	-1.082	-0.082	0.048	-0.372	0.038	-0.892	-0.052	-0.002	0.368	-0.732	0.608	0.758	0.488	0.468	-0.962	1.078	0.748	1.748	-0.662		-1.122
IMAGE:26507	CIC	capicua homolog (Drosophila)	1.517	1.067	1.407	1.717	0.917	2.017	1.077	0.237	0.167	0.607	-0.063	1.227	0.337	0.857	0.157	0.097	0.217	1.097	-0.053	0.047	0.057	0.197	0.227	-0.363	-0.123	-0.033	-1.293	0.137	-0.043	-0.383	-0.013	-0.453	-0.403	0.607	0.627	0.087	0.737	1.097	0.387	0.247	-0.533	1.057	0.247	1.477	-0.533	-0.913	-1.103
IMAGE:880730	SPEC1	**small protein effector 1 of Cdc42	3.079	1.899	2.159	2.729	1.989	2.049	0.849	-0.151	0.149	0.449	0.569	0.709	0.359	-0.171	0.219	-0.221	-0.521	-0.051	0.019	0.469	0.169	0.809	0.849	-0.231	-0.311	-0.131	0.369	1.409	0.599	0.669	-0.141		0.119	0.519	1.229		0.909	1.249	1.559	0.209	-0.881	2.479			-0.481	-1.261	-1.041
IMAGE:782635	NDUFAB1	NADH dehydrogenase (ubiquinone) 1, alpha/beta subcomplex, 1, 8kDa	2.443	1.363	1.853	2.083	1.393	2.023	0.593	0.323		0.273	0.483	0.693	0.343	0.283	-0.247	-0.697	-0.217	-0.247	-0.247	0.533	-0.427		0.193	-0.037	-0.067	0.033	0.223	1.083	0.213	0.303		-0.557	-0.047	0.813		0.163	0.953	1.053	0.993	-0.247	-0.727	1.713	1.033	1.863	-0.347	-0.907	-1.307
IMAGE:884993	UQCR	ubiquinol-cytochrome c reductase (6.4kD) subunit	2.038	1.178	1.178	2.088	1.118	1.688	0.158	-0.572	-0.382	-0.832	0.018	0.268	-0.812	-0.142	-0.792	-0.942	-0.162	-0.262	-0.062	0.038	-0.102	0.398	0.438	-0.422	0.338	0.368	0.278	0.568	0.378	0.208	0.578	-0.192	0.348	1.098	1.698	0.308	1.908	1.428	0.808	-0.422	-0.872	1.328	0.708	1.108	-0.302	-0.742	-0.582
IMAGE:2326019	COX5B	cytochrome c oxidase subunit Vb	2.537	1.127	1.307	1.777	1.207	1.937	1.297	0.177	0.207	0.207	0.837	1.237	0.547	0.287	-0.603	-0.903	-0.223	0.147	0.157	0.977	0.367	0.287	0.627	-0.263	0.187	0.157	0.067	1.137	0.557	0.307	0.337	-0.613	-0.813	0.647	1.347	0.717	0.767	1.307	0.337	-0.703	-1.273	1.817	0.517	1.787	-0.733	-1.563	-1.413
IMAGE:838568	COX6C	cytochrome c oxidase subunit VIc	1.205	0.665	1.445	1.405	1.275	1.075	0.175	-0.455		-0.155		0.235	-0.675	0.375	-0.455	-0.515	-0.625	0.215	0.255	0.275	0.135	-0.425	-0.655	-0.815		0.335	0.765	0.175	-0.485	-0.355	0.185	-0.985		-0.115	0.355	-0.895	0.045	0.665		-0.755	-0.785	0.605	0.205	1.635	-0.615	-1.195	-0.985
*mitoch. cont. IMAGE:484576		*mitoch. cont. cellular retinoic acid-binding protein 2	3.196	1.346	2.616	0.946	2.266	1.496	1.576	0.266	0.206	1.176	0.846	2.596	1.296	-0.174	1.166	1.146	0.246	-2.084	0.346	0.786	0.466	2.076		0.586	0.036	0.596	-0.134	-0.104	1.636	-0.084	0.486	-1.204	-2.024	-2.074	-0.534	-1.384	0.716	1.406	-2.194	-0.104	-0.574	1.746	0.686	2.696	-0.324	-0.594	-0.034
*mitoch. cont. IMAGE:1011702		*mitoch. cont.	4.151	1.761	2.231	0.871	2.131	1.721	0.941	0.521	0.711	0.801	1.661	1.901	1.801	0.601	0.931	1.171	0.281	-2.389	0.021	-0.979	0.181	2.501	1.751	0.941	0.131	0.761	1.211	0.451	1.331	0.281	0.581	-1.829	-1.579	-1.339	-0.729	-1.379	0.201	1.231	-1.789	-0.529	-0.909	1.851	0.831	2.541	-0.459	-0.439	-0.479
*mitoch. cont. IMAGE:511605		*mitoch. cont. ESTs	2.464	1.334	1.834	0.984	1.694	1.124	0.014	-0.566	-0.506	-0.036	-0.006	1.064	-0.066	-0.066	0.334	0.514	-0.426	-0.946	0.214	0.404	0.064	1.594	1.114	0.174	0.364	0.624	-0.006	0.484	1.594	0.114	0.664	-0.546	-1.476	-0.846	-0.606	-0.096	0.564		-0.176	-0.126	-0.826	-0.176	0.144	1.384	-0.716	-1.146	-0.896
*mitoch. cont. IMAGE:842784		*mitoch. cont. solute carrier family 25 (mitochondrial carrier; phosphate carrier), member 3	2.218	1.278	1.558	1.668	1.968	2.028	0.348	-0.182	-0.492	-0.002	0.238	0.928	0.308	-0.302	0.078	0.218	-0.052	-1.422	-0.112	0.098	-0.002	1.048	1.098	0.288	0.148	0.278	-0.012	0.518	1.068	0.528	0.898	-1.052	-0.822	-0.022	0.478	-0.262	1.098	1.178	-0.132	-0.722	-0.692	0.648	0.278	1.788	-0.722	-0.792	-0.872
*mitoch. cont. IMAGE:1872818		*mitoch. cont. tryptase gamma 1	2.928	1.978	2.698	0.938	1.838	1.468	0.998	-0.162	0.728	0.328	1.528	1.718	0.828	0.188	0.368	0.548	-0.212	-1.702	0.098	0.218	0.108	1.648	1.348	0.488	0.048	0.848	0.408	0.568	1.818	0.558	0.698	-0.782	-1.792	-0.772	-0.332	-0.042	1.018	1.658	-0.332	-0.352	-0.872	-0.362	0.348	1.408	-0.702	-1.072	-0.542
*mitoch. cont. IMAGE:1073307		*mitoch. cont. cytochrome P450, subfamily XIB (steroid 11-beta-hydroxylase), polypeptide 1	3.16	1.72	2.5	1.35	2.22	1.45	0.82	-0.18	0.87	0.34	1.55	1.71	0.73	0.1	0.25	0.37	-0.11	-1.62	0.1	0.26	0.01	1.87	1.21	0.59	0.15	0.87	0.28	0.92	1.66	0.23	0.78	-0.94	-2.12	-0.81	-0.46	-0.16	0.79	1.53	-0.14	-0.47	-1.06	-0.18		1.22	-0.85	-1.07	-0.79
*mitoch. cont. IMAGE:745699		*mitoch. cont.	3.129	1.609	2.329	1.679	1.799	0.829	1.079	0.109	0.559	0.959	1.179	2.159	1.149	0.219	-0.071	0.089	-0.691	-2.141	0.129	0.369	0.409	1.889	1.809	0.389	0.049	1.099	0.809	0.819	2.289	0.679	1.489	-0.811	-1.221	-0.601	-0.041	-0.351	1.789	1.709		-0.821	-0.801	-0.041	0.329	2.199	-0.541	-0.831	-0.471
*mitoch. cont. IMAGE:1610469		*mitoch. cont.	3.753	1.823	2.883	1.473	1.913	1.883	0.643	-0.097	0.223	0.463	1.593	1.513	0.933	0.183	0.713	0.813	0.243	-2.087	0.453	0.073	0.463	2.473	1.893	0.393	0.093	0.663	0.793	0.553	1.373	0.383		-0.817	-1.497	-1.247	-0.027	-0.347	0.653	1.793	-1.427	-0.447	-0.797	0.983	0.593	2.143	-0.547	-0.567	-0.967
*mitoch. cont. IMAGE:1683822		*mitoch. cont.	3.664	1.534	2.274	1.804	1.824	1.314	1.034	-0.016	0.484	0.474	1.404	1.964	1.044	-0.066	0.204	0.624	-0.176	-2.156	0.054	0.224	-0.096	2.074	1.534	0.504	0.054	0.774	0.634	0.714	1.794	0.354	1.044	-1.266		-0.946	0.024	-0.176	0.984	1.944	-0.856	-0.756	-0.876	0.974	0.594	2.074	-0.616	-0.896	-0.976
*mitoch. cont. IMAGE:956189		*mitoch. cont. EST	3.658	1.578	2.358	1.768	1.918	1.428	1.148	-0.072	0.688	0.248	1.778	2.328	0.888	0.048	0.218	0.698	-0.052	-2.112	-0.212	-0.152	-0.022	2.258	1.768	0.228	-0.272	0.688	0.618	0.188	1.898	0.248	1.128	-1.082	-0.772	-0.062	0.488	-0.052	1.758	2.158	-0.862	-1.102	-1.052	1.128	0.278	2.408	-0.582	-0.722	-0.822
*mitoch. cont. IMAGE:79250		*mitoch. cont.	3.698	1.678	2.318	2.158	1.798	1.158	1.138	0.048	0.428	0.478	1.348	2.338	1.268	0.118	0.258	0.538	-0.132	-2.382	-0.072	0.038	0.088	2.368	1.788	0.268	-0.172	0.758	0.698	0.768	1.718	0.548	1.198	-0.962	-0.592	-0.042	0.678	-0.022	1.888	2.428	-0.372	-0.902	-0.972	1.238	0.518	2.018	-0.622	-0.782	-0.992
*mitoch. cont. IMAGE:1899384		*mitoch. cont.	3.123	1.413	2.283	2.383	2.323	1.813	0.723	-0.207	0.033	0.453	1.173	1.913	0.813	0.093	0.503	0.533	0.003	-1.917	0.123	0.013	0.103	2.153	1.793	0.563	0.013	0.663	1.003	0.803	1.533	0.523	1.513	-0.887	-0.737	-0.657	0.373	-0.327	1.403	2.113	-0.427	-0.747	-1.147	0.753	-0.007	2.243	-0.537	-0.717	-0.827
IMAGE:898225	ATP2A2	ATPase, Ca++ transporting, cardiac muscle, slow twitch 2	3.947	3.287	2.907	3.277	2.557	2.547	2.307	1.757	1.967	2.117	1.677	2.407	1.867	2.007	-0.233	-0.903	-0.783	-0.853	-0.253	0.997	0.107	-0.483	-0.603	-1.153		0.687	-0.203	-0.983	-0.243		-0.423	-1.693		-0.803	-0.393	-0.443	-1.223	-0.653	-0.083	-0.743	-0.213	3.897	3.507	4.237	-0.233		-0.663
IMAGE:756931	S100A1	S100 calcium binding protein A1	5.626	4.836	4.176	5.356	4.946	4.126	4.376	2.936	3.826	3.456	4.566	4.206	2.696	2.806	3.096	4.156	4.056	4.126	0.376	-1.824	-1.494	1.536	0.236	-0.384	-3.074	-0.814	-1.374	-2.374	-0.754	-1.434	-0.654	-1.114	-0.164	-0.314	-0.844	-1.074	-0.434	-1.914	-1.364	4.156	-3.154	4.376	5.576	5.436	-2.414	-1.944	-2.424
[truncated: 68 more columns]

## Sheet: Skeletal muscle
CLID	SYMBOL	NAME	shba121 "Muscle, abdominal 0031"	shba155 "Muscle, right calf 0315"	shbw150 "Diaphragm 0366"	SHBW163 "Brain, frontal cortex 2271"	shbw196 "Brain, frontal cortex 2273"	shcn018 "Brain, frontal cortex 2272"	shbw195 "Brain, temporal cortex 2273"	shcn019 "Brain, temporal cortex 2272"	SHBW164 "Brain, occipital cortex 2271"	shbw197 "Brain, occipital cortex 2273"	shcn015 "Brain, occipital cortex 2272"	shbw151 "Salivary gland, parotid 0493"	SHBW165 "Salivary gland, parotid 1762"	shbw189 "Salivary gland, parotid 0396"	shbw149 "Salivary gland, parotid 0506"	shba117 "Esophagus 0331"	shba151 "Esophagus 0022"	shba138 "Esophagus 0406"	shba120 "Stomach, body 0328"	shba134 "Stomach, body 0468"	shbw188 "Stomach, fundus 0878"	shcn057 "Stomach, pylorus 2173"	shbw184 "Small bowel, duodenum 0825"	shcn014 "Small bowel, duodenum 2174"	shcn056 "Small bowel, ileum 0359"	shbw155 "Colon, ascending 0222"	shcn069 "Colon 2075"	shcn070 "Colon, sigmoid 0361"	shba135 "Pancreas 0432"	shcn051 "Pancreas 2650"	shba123 "Liver 0560"	shba130 "Liver 0586"	shba132 "Liver 0032"	shcn064 "Liver 1267"	shcn066 "Liver 1274"	shdp086 "Gallbladder 2131"	shba154 "Breast, lactating 0162"	shba141 "Pericardium 0465"	shba147 "Heart 0024"	shba150 "Heart 0559"	shdp084 "Heart 0477"	shdp091 "Heart 0841"	shdp094 "Heart 0980"	shdp095 "Heart 2869"	shbw168 "Lung 1356"	shbw175 "Lung 1351"	shbw183 "Lung 0221"
IMAGE:645702		Transcribed sequence with moderate similarity to protein sp:P39191 (H.sapiens) ALU4_HUMAN Alu subfamily SB2 sequence contamination warning entry	1.623	2.603	2.423	-0.587	-0.697	0.123	-0.497	-0.417	-1.037	-0.637	-0.897	-0.337	-0.547	-0.587		0.123	-0.637	0.083	-0.397	-0.157	-0.417	-0.077	-0.507	-0.157	0.123	-0.257	-0.347		0.233	-1.627	0.163	-1.637	-1.497	-2.177	-0.827	0.373	0.293	0.413	-1.817	0.633	-0.707	-1.547	-0.087	-1.267	0.713	0.563	0.273
IMAGE:30114	PHTF2	putative homeodomain transcription factor 2	1.461	3.321	3.321		0.021	-0.149	-0.309		-0.239	0.111		-1.419	-1.029	0.361	-0.109	0.631	-2.079	0.581	0.411	-1.829	-0.159					-0.379	-0.739				-0.449	-0.619	-0.889	-1.219		-2.419	-0.229	0.241	-2.619	-3.229	0.461	-0.869	0.781	-0.379		0.271	-1.359
IMAGE:700527	GLRX	glutaredoxin (thioltransferase)	4.382	0.422	4.702	-0.228	-0.468	0.152	-0.248	0.302	-0.378	-0.318	-0.148	1.032	1.652	0.942		-1.158	-1.538	-1.748	-0.188	-1.138	-1.028	-0.878	-0.818	1.542	1.942	-0.498	-0.108	-0.568	-0.668	-1.858	0.982	1.722	-0.118	1.492	2.272	-0.088	1.152	0.772	-0.848	2.332	-0.098	0.552	0.052		0.542	-0.718	0.242
IMAGE:298560	AKR1C1	aldo-keto reductase family 1, member C1 (dihydrodiol dehydrogenase 1; 20-alpha (3-alpha)-hydroxysteroid dehydrogenase)	3.35	1.77	3.03		-0.75	-0.02	-0.2	-0.23	-0.82	-0.24	-0.56	-0.2	0.08	-0.04	1.34		0.28	1.74	2.28	1.07	0.83	1.6	-0.32	0.76	1.41	0.11	-0.01	-0.71	0.09	-1.5	1.99	3.24	0.98	1.76	3.28	0.73	-0.16	1.47	-1.36	0.73	1.34	-0.45	-0.96		-0.03	0.06	-0.68
IMAGE:196992	AKR1C1	aldo-keto reductase family 1, member C1 (dihydrodiol dehydrogenase 1; 20-alpha (3-alpha)-hydroxysteroid dehydrogenase)	4.119	2.519	3.329	-0.691	-1.601	-0.411	-0.821	-0.271	-0.911	-1.151	-0.871		0.539	0.499	1.489	4.289	0.819	2.179	2.759		1.379	2.359	-0.161	1.749	2.319	0.619	0.489	-0.441	0.119	-2.051	2.919	4.579	2.389	3.039	4.389	1.599		2.139	-0.471	1.079	1.379	0.109	0.119	-2.141		-0.211	-0.101
IMAGE:628295	SLN	sarcolipin	3.758	4.538	5.418	-0.692		-0.902	-0.782					0.178	-0.552		0.028	-0.332	-0.332	-0.922	0.048	-0.452	0.348	0.288	-0.302	-0.292		0.498	-0.492			2.038	1.348	0.448	0.708	2.578			-1.322		-0.512	-0.132	3.528	0.328	0.438	0.028	-0.232	0.098
IMAGE:788242	CGI-32	CGI-32 protein	2.665	4.285	3.235	-0.175	-0.235	0.235	0.215	-0.065	-0.235	-0.385	-0.115	-0.225	-0.125	-0.395	0.585	0.245	0.195			-0.625	-0.435	-0.695	0.245	-0.135	-0.645	0.285	-0.935	-0.205	-0.655			0.295	0.205	-0.085	0.515	-0.615	0.055		0.245		-0.605	0.025	0.515	0.305	-0.055	-0.905
IMAGE:898317	CUL4A	cullin 4A	1.921	1.971	2.271	-0.599	-1.029	-0.549	-0.519	-0.579	-0.729	-1.089	-1.049	0.321	0.291	-0.079	0.211	0.441	-0.059	-0.129	0.191	-0.219	-0.369	-0.039	0.111	-0.539	-1.059	0.451	-0.599	-0.719	-0.589	-1.429	-0.569	-0.689	-0.779	-1.529		0.321	0.381	-0.339	-0.269	-0.009	1.061	0.211		-0.159	-0.039	-0.139	-0.329
IMAGE:272748		Transcribed sequence with weak similarity to protein sp:O75534 (H.sapiens) UNR_HUMAN UNR protein	1.081	2.801	2.531	-0.899	-0.899	-0.079	-0.349	-0.259	-1.519	-0.879	-0.889	0.481	0.291	0.591	1.121	1.411	-0.059	0.541	0.351	-0.759	-0.389		0.781	-0.529		-0.629	-0.499	-0.149	-0.289		-0.399	-1.819	-2.669		-1.719	-0.369	0.501	-0.469	-1.069	-0.119	0.971	-0.469	1.021	-1.379	-0.249	-0.709	-0.779
IMAGE:245099	D1S155E	NRAS-related gene	1.878	2.798	2.418	-1.012		-0.282		-0.052	-1.502		-1.282	0.458		0.508	0.938	1.418	-0.082	0.688	0.438	-0.472		-0.442	0.738	-0.572	-0.762	-0.732	-0.102		-0.082	-2.592	-0.412	-2.052	-1.682	-2.422	-1.462	-0.032	0.668	-0.182	-0.492	-0.082	0.978	-0.152	0.918	-1.312	-0.392	-0.682	-0.922
IMAGE:814303	KTN1	kinectin 1 (kinesin receptor)	1.414	2.504	2.754	-0.906	-0.576	0.154	-0.506	-0.026	-0.766	-0.586	-0.556	0.454	0.724	0.424	1.484	1.364	-0.136	0.044	0.094	-1.436	-0.606	-0.356	-0.686	-0.476	-0.446	-1.046	-0.496		0.004	-0.546	-0.956	-0.656	-1.216	-2.006	-1.756	-0.486	0.884	-0.066			1.124	0.324	0.854	0.174	-0.656	-0.466	-1.316
IMAGE:289551	FXR1	fragile X mental retardation, autosomal homolog 1	0.755	3.515	3.285	-1.015	-0.315	-0.155	-0.115	-0.475	-1.415	-0.695	-0.575	0.855	1.175	0.985	1.905	0.945	-1.375	0.055	-0.195	-1.135	0.165	-0.725	-0.305	-0.835		-0.615	-1.065	-0.335	0.375	-1.505	-1.205	-2.145	-2.035	-3.515	-2.835	-1.115	0.865	-0.845	-1.545	-0.175	1.415	-0.305	1.555	-0.775	-0.545	-0.855	-1.005
IMAGE:713205	CGI-94	comparative gene identification transcript 94	2.588	2.178	3.358	-0.472	-0.462	-0.202	-0.212	-0.102	-0.822	-0.142		0.438	0.508	0.868	0.998	1.188	0.178	0.688	0.268	-0.422	0.148	0.038	0.298	-0.112	-0.822	-0.822	-0.352		0.278	-1.592	-0.872	-1.162	-1.722	-1.412	-0.782	-0.952	0.638	0.088	-0.682	0.098	0.388	-0.632	0.598	0.058	-0.652	-0.172	-0.402
IMAGE:842765	PC326	PC326 protein	1.972	3.382	3.492		0.212	1.582	0.612	0.832		0.052	0.402	0.032	-0.128	-0.328	0.572	0.722	0.002	-0.078	0.262	-0.708	-0.468	-0.828	0.292	-0.388		-0.008	-0.698	-0.348	-0.608		-0.408	-0.608	-0.138	-1.518	0.132	-0.248	0.372	-0.448	0.052	0.482	1.812	0.962	1.462	-0.498	-0.418		-0.358
IMAGE:613126	USP13	ubiquitin specific protease 13 (isopeptidase T-3)	1.24	3.29	2.27	0.13	-0.26	-0.55	-0.23		0.2	0.15	-0.06	-0.27	-0.46	-0.49	-0.42	-0.19	-0.14	-0.36	0.13	-0.83	-0.22	-1.09	-0.61	-0.45	-1.1	-0.31	-0.85	-0.15	-0.64		0.05	-0.86	-0.97	-1.79	-1.84	-0.15	-0.03	0.2	-0.38	-0.13	0.9	0.92	1.85	0.9	-0.69		-0.57
IMAGE:878578	ALDOA	aldolase A, fructose-bisphosphate	2.596	1.896	2.336	1.716	0.796	1.636	0.276		1.866	0.386	1.196	-0.644	-0.564	-0.404	-1.144	0.606	1.156	0.596	0.326	-0.234	-0.694	0.346	0.036	0.066	1.206	0.536	0.716	0.366	-1.164	-0.474	0.446	0.016	-0.364	-0.604	-0.354	-0.584	-0.524	-0.264	2.226		0.666	1.256	1.146	1.906	-0.664	-1.154	-1.144
IMAGE:824875	ZFP106	zinc finger protein 106 homolog (mouse)	3.156	3.986	3.886	0.206	0.456	1.226	0.426	1.196	0.026	0.426	0.526	-0.024	-0.114	-0.054	0.136	2.536	1.276	0.436	-0.134	-0.524	-0.854	-0.944	-0.174	-0.614	-1.374	-0.824	-0.364	-0.234	-1.014	-1.774	-0.574	-1.434	-1.594	-1.904	-1.894	-0.224	0.076	0.056	3.426	2.226	2.996	2.226	2.896		0.176	0.266	0.266
IMAGE:1933716	ZFP106	zinc finger protein 106 homolog (mouse)	2.216	5.446	4.766	0.176	0.466	0.856	0.466	0.446	0.266	0.396	0.276	0.196	0.546	0.746	-0.114	3.286	0.536	1.626	0.696	-1.004	-0.104	-0.964	-0.114	0.536	-0.234	0.156	-0.244	-0.234	-0.424	-1.234	-0.464	-0.224	0.286	-1.904	-8.374	-1.884	-0.734			1.736	3.426	2.506	3.826	1.496	0.096	0.706	0.506
IMAGE:840683	ANKRD1	ankyrin repeat domain 1 (cardiac muscle)	3.969	2.249	3.719	-1.151	-0.771		-0.331	-0.031	-0.591	0.719	-0.321	0.169	-0.541	-1.091	-0.211	-0.181		-0.861	1.029	-0.611		-0.081	-0.551	-0.831	-0.321	-0.441	-0.431		0.659		2.519	2.049	2.299	0.549	-2.011	-1.141	-0.771	-0.121	3.909	3.889	2.979	3.589	1.769	3.199	1.539	2.469	1.809
IMAGE:1580342	ANKRD1	ankyrin repeat domain 1 (cardiac muscle)	5.975	6.575	7.365	-1.905	-1.455	-1.685	-2.105	-1.795	-1.175	-1.735	-0.945	0.615	-1.105	-2.145	-1.425	0.195	-0.385	-3.215	0.265	-1.955	0.515			0.975		0.205	-1.475	-0.895	1.505	0.375	0.475	-0.025	0.445	-0.145	-3.855	-0.565	-0.715		6.575	7.435	7.495	7.325	7.485	6.735	2.105	3.335	1.475
IMAGE:489626	PFKM	phosphofructokinase, muscle	3.673	3.523	4.523	1.903	1.003	2.033	1.653		1.513	1.013		-0.867	-0.547	-1.677	-0.927	0.093	-0.127	0.453	0.153	-0.317	-0.907	-1.087	1.063	-0.407	-1.467	-0.357	-0.697	0.093	-1.637	-1.317	-0.747	-2.707	-2.477	-1.847	-1.717	-0.837	-0.627	-0.577	2.183	1.093	1.543	2.633	2.703	1.173	-0.247	-1.277	-1.277
IMAGE:839623	NRAS	**neuroblastoma RAS viral (v-ras) oncogene homolog	1.716	1.286	2.146	0.216	-0.714	-0.004	-0.124	0.006	0.026	-0.314	-0.464	0.066	-0.134	-0.054	0.356	0.686	0.366	0.156	0.216	-0.384	-0.254	-0.194	1.176	-0.224	-0.354	0.006	0.176	0.316	-0.724	-0.534	-0.314	-0.754	-1.344	-0.224	-0.384		0.016	-0.234	0.576	0.066	0.666	0.906	1.136	0.516	-0.134	-0.614	-0.674
IMAGE:1606790	KPNA4	karyopherin alpha 4 (importin alpha 3)	2.521	2.301	1.781	0.441	-0.129	0.791	0.091		0.171	0.081	-0.109	-0.279	-0.629	-0.739	-0.149	0.651	1.041	0.231	0.071	-0.209	-0.749	-0.049	0.541		-0.449	-0.419	-0.299	0.071	-0.399		0.301		-0.719	-0.809	-0.009	0.591	-0.019	-0.769	0.701	1.051	1.161	0.131	0.801	-0.009	-0.369	-0.609	-0.979
IMAGE:857287			4.816	3.466	4.026	-0.754	-0.924	-0.154	-0.704	-0.044		-0.624	-0.124	-0.954	-1.634	-1.354	-0.144	0.756	1.316	0.306	-0.514	-0.254	-0.444		1.146	-0.634	0.036	-0.354			-0.874		0.196	0.156		-0.964	-0.684	-0.184	0.126	0.116	2.526	1.416	1.776	1.706	1.576	1.616	0.146	0.566	0.496
IMAGE:898225	ATP2A2	ATPase, Ca++ transporting, cardiac muscle, slow twitch 2	3.897	3.507	4.237	2.307	1.757	1.967	2.117	1.677	2.407	1.867	2.007	-0.233	-0.903	-0.783	-0.853	-0.253	0.997	0.107	-0.483	-0.603	-1.153		0.687	-0.203	-0.983	-0.243		-0.423	-1.693		-0.803	-0.393	-0.443	-1.223	-0.653	-0.083	-0.743	-0.213	3.947	3.287	2.907	3.277	2.557	2.547	-0.233		-0.663
IMAGE:471707	CAP2	CAP, adenylate cyclase-associated protein, 2 (yeast)	4.536	4.476	4.396	3.306	3.156		2.536	3.256	3.186	3.186	2.606	-0.404	-0.934	-1.204	-0.954	1.036	1.696	0.876	0.226	-0.334	-0.324		2.516	-0.004		-0.854	0.896	0.526			-1.844	-0.874	-0.644	-2.214		-1.814	-1.754	-1.254	2.166	1.116	2.686	2.366	3.026	1.786	-2.394	-0.834	-2.444
IMAGE:813266	FHL1	four and a half LIM domains 1	4.102	4.312	4.382	-0.178	-0.618	0.722	-0.368	0.782	-0.128	-0.318	-0.308	-0.928		-0.728	-1.368	2.222	2.172	0.942	1.532	0.862	1.692	1.192	2.422	-0.238	-0.168	0.632	1.902	1.082	-3.288	-2.698	-2.498	-2.428	-3.138	-2.418	-1.468	-2.648	-1.658	0.532	1.972	2.042	1.562	2.492	2.562	1.962	0.732	0.882	0.302
IMAGE:530954			1.854	3.944	3.624	0.614	0.774	0.844		0.704	0.234	0.524	0.714	-0.776	-1.046	-1.136	-0.486	1.674	0.784	0.714	0.634	-0.146	0.704	1.494	2.074	-0.096	-0.636	-0.696	0.364	0.334	-0.276	-0.276	-0.446	-0.056	-0.746	-0.946		-2.326	-1.026	-0.776	0.184	0.564	1.994		2.034		-0.636	-0.296	-1.196
IMAGE:324717	CFL2	cofilin 2 (muscle)	2.271	3.861	3.091	-0.109	-0.189	0.361	0.181	0.161	-0.519	-0.079	-0.169	-0.849	-1.429	-1.369	-0.649	1.671	2.011	0.971	0.631	-0.139	0.391	1.181	2.071	0.321	-0.369	-0.689	0.981		-0.999	-2.889	-0.209	-0.309	-0.079	0.221	0.501	-2.799	-1.289	-0.749	0.851	0.611	1.921	0.871	1.721	1.371	-0.169	-0.089	-0.659
IMAGE:264166	POPDC3	popeye domain containing 3	5.483	4.993	5.453	3.033	2.103	2.363	2.853	2.073	2.493	2.193	2.473			0.603	-3.837	-0.267	-1.017		1.673	-0.037	1.463	-0.917		0.303	-1.577		0.413			1.193	-2.817	-0.027	-0.377	-3.377		-0.427				1.003	2.393	3.023	3.103	2.313			0.043
IMAGE:486436	UGP2	UDP-glucose pyrophosphorylase 2	1.531	2.331	3.281	0.211	0.391	0.891	0.831	1.031	-0.109	0.391	0.581	0.321	0.271	0.241	1.231	0.661	-0.429	0.401	-0.339	-0.899	-0.769	-0.689	-0.079	-0.019	-0.179	-1.209	0.161	-0.379	-0.279	-1.419	0.301	1.031	0.991	0.691	1.591	-0.589	1.711	0.131	-0.889	1.291	1.121	1.221	1.211	-0.409	-0.809	-0.939
IMAGE:1500643	SLC13A1	**solute carrier family 13 (sodium/sulfate symporters), member 1	1.408	2.678	3.368	0.248	0.588	0.978	0.808	0.718	-0.212	0.408	0.418	0.418	0.648	0.478	1.578	0.868	-0.702	0.398	-0.442	-1.032	-0.672	-0.852	0.098	-0.322	-0.472	-1.242	0.448	-0.002	-0.062		-0.012	0.568	-0.172	-0.302	1.288		1.678	0.388	-0.532	1.068	1.668	1.178	1.238	-0.852	-0.922	-0.802	-1.022
IMAGE:285686	PSMD14	proteasome (prosome, macropain) 26S subunit, non-ATPase, 14	2.648	1.108	2.158	0.618	0.188	0.948	0.448	1.198	0.868	0.518	0.058	-0.522	-0.552	-0.652	0.208	0.508	0.258	0.348	-0.242	-0.412	-0.542	0.018	-0.342	-0.972	-0.342	-0.542	-0.702	-1.002		-2.302	1.038	-0.522	-0.172	-0.062	-0.102	0.948	0.198	-0.732	-0.342	0.698	0.198	-0.132	-0.042	-0.082	-0.612	-0.772	-0.882
IMAGE:855872	NRD1	nardilysin (N-arginine dibasic convertase)	2.082	1.432	2.232	0.062	-0.308	0.312	0.402	0.532	0.012	0.092	-0.508	-0.518	-0.328	-0.858	-0.058	0.192	0.092	-0.588	0.162	-0.868	-0.638	-0.798	-0.338	-0.828	-1.168	0.342	-0.978		-0.618	-1.138	0.702	-0.138		-0.068	0.142	-0.108	0.182	-0.098	0.482	0.342	0.132	0.182	-0.118	0.192	-0.028	-0.878	-0.878
IMAGE:1553306	PSMD11	proteasome (prosome, macropain) 26S subunit, non-ATPase, 11	2.333	0.883	1.803	0.243	-0.577	-0.157	-0.287	0.063	0.173	-0.427	-0.657	-0.457		-0.547	-0.147	0.313	0.153	0.053	-0.307	-0.877	-0.607	-0.027	-0.337	-0.927		-0.047	-0.437	-0.707	-0.507		1.053	0.073	-0.537	0.293	0.053	0.093	-0.027	-0.237	0.343	0.543	0.003	0.303	0.413	0.533	-0.127	-0.447	-0.427
IMAGE:451805	SLA2	Src-like-adaptor 2	3.154	0.124	2.344	-0.146	-0.886	-0.026	-0.716		-0.056	-0.306	-0.656	-0.686	-0.936	-0.756	-0.036	1.164	1.224	1.374	0.434	-0.206	-0.266		-0.266	-0.206		0.164	0.604		0.184		1.354	1.544	0.564	0.334			0.384	-0.366	-0.426	-0.016	-0.356	0.224	-0.286	-0.106	0.014	-0.786	-0.036
IMAGE:2054635	PSMA7	proteasome (prosome, macropain) subunit, alpha type, 7	2.685	0.865	1.745	0.285	-0.865	-0.065	-0.265	-0.105	0.065	-0.605	-0.655	-0.495	-0.425	-0.985	-0.365	0.445	0.715	0.165	0.075	-0.885	-1.155		0.555	-0.155	0.085	-0.375	-0.555	-0.435	-0.415	-0.955	0.905	0.525	-0.335	-0.015	0.675		0.215	-0.215	0.645		0.135	1.145	0.345	0.955	0.245	-0.485	-0.545
IMAGE:753457	NDUFS1	NADH dehydrogenase (ubiquinone) Fe-S protein 1, 75kDa (NADH-coenzyme Q reductase)	1.203	2.763	3.513	0.073	0.263	0.393	0.553	0.183	-0.287	0.143	-0.497	0.283	0.173	0.013	0.963	0.673	-0.137	0.483	-0.217	-0.077	-0.377	-1.127	0.183	-0.507	0.483		-0.667	-1.457	-0.287		0.063	-0.827	-0.027	-0.947	0.013	0.073	-0.117	-0.767	1.583	0.933	2.693	1.523	3.143	0.483	-0.977	-1.517	-1.347
IMAGE:489823	POPDC2	popeye domain containing 2	2.698	1.978	2.398	-0.022	-0.542	-0.412	-0.032	0.348		-0.192	-0.692	-0.202	-0.032	-0.552	0.538	0.198	0.518	-0.612	0.198	-0.282		0.038	0.368	-0.162	-0.212	-0.012	-0.442		-0.192	-0.332	0.438		-0.412	0.338	0.938	0.108	-0.282	-0.822	1.398	0.458	1.048	1.508	1.328	1.338	-0.062	-0.682	-0.862
IMAGE:1636908	MDH2	malate dehydrogenase 2, NAD (mitochondrial)	1.915	2.275	2.315		-0.595	0.745	-0.055	1.065	0.425	-1.055	-0.105	-0.095	-0.495	-0.055	-0.275	-0.235	0.615	0.235	-0.175	-0.835	-0.945	0.185	0.555	0.485	0.985	0.215	-0.065	-0.985	-0.835	-0.125	1.025	1.585	0.155	1.605	1.605	0.675	0.215	-1.445	2.015	1.145	0.805	1.965	1.495	1.765	-0.625	-0.915	-1.055
IMAGE:782800	UQCRFS1	ubiquinol-cytochrome c reductase, Rieske iron-sulfur polypeptide 1	1.113	1.503	3.183	0.833	-0.487	0.123	0.203	0.143	-0.017	-0.617	-0.197	-0.497	-0.377	-0.517	0.273	0.023	-0.077	0.043	0.103	0.243	-0.407	-0.097	0.553	0.153	1.183	0.053	0.233	0.283	-0.247	-1.097	0.713	0.923	0.453	0.483	0.923	0.653	-0.117	-0.697	1.273	0.563	1.513	2.293	1.613		-0.717	-0.797	-1.057
IMAGE:486221	VDAC1	voltage-dependent anion channel 1	2.033	1.983	2.433	0.803	0.263	0.823	0.543	0.663	0.903	0.553	-0.037	0.073	-0.287	-0.397	-0.497	0.153	0.223	0.023	0.153	0.223	-0.427	0.793	-0.427	-0.347	0.953	0.603	-0.007	-1.057	-0.357	-0.737	0.933	0.493	0.143	0.153	0.823	1.873	0.323	-0.237	1.393		1.313	1.593	1.423	1.213	-0.677	-1.157	-0.827
IMAGE:127509	GBE1	glucan (1,4-alpha-), branching enzyme 1 (glycogen branching enzyme, Andersen disease, glycogen storage disease type IV)	3.335	2.305	3.855							-0.225	-1.215	-0.585	-0.075	0.725	0.455	0.365	-0.545	-0.165	-0.375	-0.965			-0.975	-0.825		-0.435	-0.575		-0.675		0.425	0.385	0.365	0.955			-0.075	-0.085	0.385	2.235	0.855	1.115	1.265	0.155	-0.625	0.375	-0.215
IMAGE:308466	SARA2	SAR1a gene homolog 2 (S. cerevisiae)	1.42	1.86	3.05	-0.43	-0.31	0.02	-0.05	-0.16	-0.99	-0.34	-0.47	0.71	0.71	0.73	1.53	0.86	-0.44	0.77	0.14	-0.28	-0.6	-0.75	-0.7	0.73	1.03	-0.21	-0.67	-0.63	0.33	-1.92	0.63	0.15	0.37	0.09	1.12	-0.36	0.99	-0.65	-0.6	0.33	0.69	-0.39	0.26	-0.79	-0.68	-0.86
IMAGE:325520	MRPL33	mitochondrial ribosomal protein L33	1.205	2.365	3.115	-0.355	-0.985	-0.165	-0.145	-0.285	-0.645	-0.935		0.025	0.005	-0.185	0.795	0.865	-0.005	-0.105	-0.245	-0.775	-0.785	0.395	1.055	-0.655	-0.305	-0.935	-0.335	0.455	-0.235	-1.105			-2.005	-1.175	-0.375	-0.205	-0.555	-0.175	0.255	0.595	1.425	2.005	1.345	0.295	-0.245	-0.725	-1.025
IMAGE:611581	TNNI1	troponin I, skeletal, slow	4.856	5.476	4.076	-0.274	-0.164	-1.134	-0.154		-0.604	-0.154	0.436	-0.544	-0.064	-0.454	0.166	0.486			-0.204	-0.424	0.126	-0.154	-0.764	-0.104	-1.244	-1.354	-0.104		-0.764		-0.594	-0.494	-1.574	-1.244	-0.844	-0.124	0.066		1.216	0.646	1.216	1.806	1.576	1.746	-1.144		-0.504
IMAGE:951303			1.259	3.409	2.319	0.279	0.199	0.639	0.469	0.569	0.109	-0.341	0.589	-0.741	-0.391	-0.871	-0.281	0.339	0.759	0.049	1.279	-0.211	0.099	-0.311	0.899	0.849	0.619	0.979	-0.271	0.039		-1.411	-0.561	-1.021	1.039	-0.871	-0.951		-0.281	-1.061	-0.181	-0.011	1.479	0.059	0.509	-0.741	-0.451	-0.981	-1.671
IMAGE:756931	S100A1	S100 calcium binding protein A1	4.376	5.576	5.436	4.376	2.936	3.826	3.456	4.566	4.206	2.696	2.806	3.096	4.156	4.056	4.126	0.376	-1.824	-1.494	1.536	0.236	-0.384	-3.074	-0.814	-1.374	-2.374	-0.754	-1.434	-0.654	-1.114	-0.164	-0.314	-0.844	-1.074	-0.434	-1.914	-1.364	4.156	-3.154	5.626	4.836	4.176	5.356	4.946	4.126	-2.414	-1.944	-2.424
IMAGE:810057	CSDA	cold shock domain protein A	4.224	3.384	4.144	-1.206	-3.696	-2.056	-3.246	-1.316	-1.476	-2.816	-2.476	0.284	0.394	0.524	-0.616	1.384	1.294	1.254	0.414	-0.036	-1.176	1.134	0.504	-0.796	-0.546	-0.196	-0.146	-0.406	1.094	-0.896	0.144	-2.176	-2.736	-1.806	-1.396		0.604	0.834	1.064	3.004	0.534	1.534	1.314	2.104	0.604	0.744	-0.046
IMAGE:504421	ADFP	adipose differentiation-related protein	2.814	2.064	5.454	-1.016	-2.716	-1.386	-2.376	-1.036	-1.276	-2.146	-2.736	1.564	1.334	1.204	1.374	0.914	-1.896	-0.976	-0.186	-1.496	-1.176	-0.736	-1.016	1.544	2.454	-1.376	-1.706	-0.686	-0.846	-6.276	2.004	1.854	0.704	-4.046	3.964	0.674	3.434	0.094	-0.406	3.584	0.924	0.094	-0.616	-0.456	1.124	0.444	1.294
[truncated: 68 more columns]

[truncated: 18 more sheets: Lung, Kidney, Bladder, Prostate, Seminal vesicle, Testis, Ovary, Fallopian tube, Uterus, Cervix, Thyroid, Parathyroid, Adrenal, Lymph node, Tonsil, Thymus, Spleen, Buffy coat]
